# Supplementary material for: Commercial afforestation can deliver effective climate change mitigation under multiple decarbonisation pathways
Source: Nat Commun. 2021 Jun 22;12:3831. doi: 10.1038/s41467-021-24084-x (PMC8219817; doi:10.1038/s41467-021-24084-x)
Supplement: Supplementary file 4 — Supplementary Data 1 [file 41467_2021_24084_MOESM4_ESM.xlsx]

## Sheet: S1(a) Energy & CCS projections
Tables of projected fuel substitution or technology application, according to CCC (2019) Core and Further Ambition scenarios
NOTES:	CCC (2019) projections did not extend beyond 2050 so reasonable judgement was used to continue trends into the future
	Where the CCC report did not provide clarity, assumptions were made. These are described in comments in the relevant cells.
	n/a = biomass/hydrogen with CCS/electrification substitution
	Scenario 1 - Core targets
			Years
	Energy source / technology	2020-2029	2030-2039	2040-2049	2050-2085	2085-2120
	Afforestation	20,000 ha/yr	20,000 ha/yr	20,000 ha/yr	None	None
	Biomass (heat) - marginal supply	coal	coal	coal	90% coal, 10% biomass	15% hydrogen?, 85% biomass
	Biomass (electricity) - marginal supply	gas	gas (with 10% CCS)	gas (with 20% CCS)	gas (with 50% CCS)	gas (with 100%CCS)	Assuming CCS application to gas at similar rate to BECCS
	Incineration (electricity) - marginal supply	gas	gas (with 10% CCS)	gas (with 20% CCS)	gas (with 50% CCS)	gas (with 100% CCS)	Assuming CCS application to gas at similar rate to BECCS
	Incineration (heat) - marginal supply	coal	coal	95% coal, 5% biomass	90% coal, 10% biomass	15% hydrogen, 85% biomass
	BECCS (biomass electricity) - % application	N	Y 10%	Y 20%	Y 50%	Y 100%
	BECCS (biomass heat) - % application	N	N	N	N	Y 45% application
	CCS (cement production) - % application	Not relevant, no sawn wood = no subtn	Not relevant, no sawn wood = no subtn	Not relevant, no sawn wood = no subtn	N	Y 10% application on calcination emissions only
	Cement production - emissions reduction due to shift in marginal energy supply (heat)	Not relevant, no sawn wood = no subtn	Not relevant, no sawn wood = no subtn	Not relevant, no sawn wood = no subtn	7.5% emissions reduction by 2050	17% emissions reduction
	Wood panel production - % CCS application on industrial heat/processes (marginal heat supply plus CO2 process emissions from ammonia/resin production)	N	N	N	N	Y 45% application
	HGVs electrification/hydrogen powered	none	none	none	13% application	100% application
	Scenario 2 - Further Ambition targets
			Years
	Energy source / technology	2020-2029	2030-2039	2040-2049	2050-2085	2085-2120
	Afforestation	27,500 ha/yr	30,000 ha/yr	30,000 ha/yr till 2060	None	None
	Biomass (heat) - marginal supply	coal	coal	40% coal (with 45% CCS), 60% biomass	15% coal (with 90% CCS), 85% biomass	15% hydrogen, 85% biomass
	Biomass (electricity) - marginal supply	gas	gas (with 50% CCS)	gas (with 100% CCS)	n/a	n/a	Assuming CCS application to gas at similar rate to BECCS
	Incineration (electricity) - marginal supply	gas	gas (with 50% CCS)	gas (with 100% CCS)	n/a	n/a	Assuming CCS application to gas at similar rate to BECCS
	Incineration (heat) - marginal supply	coal	coal	40% coal (with 45% CCS), 60% biomass	15% coal (with 90% CCS), 85% biomass	15% hydrogen, 85% biomass
	BECCS (biomass electricity) - % application	N	Y 50% application	Y 100% application	Y 100% application	Y 100% application
	BECCS (biomass heat) - % application	N	N	Y 45% application	Y 90% application	Y 100% application
	CCS (cement production) - % application	Not relevant, no sawn wood = no subtn	Not relevant, no sawn wood = no subtn	Not relevant, no sawn wood = no subtn	Y 90% application on calcination process only	Y 100% application on calcination process only
	Cement production - emissions reduction due to shift in marginal energy supply	Not relevant, no sawn wood = no subtn	Not relevant, no sawn wood = no subtn	Not relevant, no sawn wood = no subtn	17% emissions reduction	n/a
	Wood panel production - % CCS application on industrial heat/processes (marginal heat supply plus CO2 process emissions from ammonia/resin production)	N	N	Y 45% application	Y 90% application	Y 100% application
	HGVs electrification/hydrogen powered	none	none	45% application	90% application	100% application
	Data	Sources
	70% of CO2 emissions in the sector come from the chemical process of calcining calcium carbonate13 (process emissions) rather than energy use. Can't be reduced without CCU/S	https://assets.publishing.service.gov.uk/government/uploads/system/uploads/attachment_data/file/651222/cement-decarbonisation-action-plan.pdf
	Plans to improve process efficiencies and switch to biomass/waste sources for heat generation. Reducing emissions by around 70%.	https://assets.publishing.service.gov.uk/government/uploads/system/uploads/attachment_data/file/651222/cement-decarbonisation-action-plan.pdf
	Although the cement industry uses a range of fuels, the large majority (54%) is coal or petcoke. It also uses 30% refuse derived fuels (waste tyres, plastics etc) and 15% from biomass. It doesn't expect to use much more biomass due to resource constraints.	https://europeanclimate.org/wp-content/uploads/2019/04/Industrial-Transformation-2050.pdf
	This paper says that they will use 40% biomass by 2050. (Replacing coal presumably, since the RDF contribution is also set to rise or stay the same.) Also, cement plants will be 22 per cent more efficient than in 1990	https://cement.mineralproducts.org/documents/MPA_Cement_GHG_Reduction_Strategy_Technical_Document.pdf
	Baseline scenario could be improved energy effciency (~10%), and decarbonisation of electricity supply (~6% reduction in emissions) with no change to fuel supply of CCS/U.	https://europeanclimate.org/wp-content/uploads/2019/04/Industrial-Transformation-2050.pdf
	Best case would be increased use of RDF/biomass pluc CCS/U

## Sheet: S1(b) Emissions discount calcs
Sx Calculation and summary of emissions discounts applied in LCA (to 2020 assumptions):
The SSS (2019) projections (Sx) for future energy mixes and CCS application were converted into substitution factors in order to calculate the carbon offset associated with future energy and concrete production in this study.
This table summarises the conversion factors. Calculations are found below the table.
Substitution Factors summary table:
	2020-2029		2030-2039		2040-2049		2050-2085		2085-2120
	Core	FA	Core	FA	Core	FA	Core	FA	Core	FA
Avoided emissions - Biomass (heat) - marginal supply	none	none	none	none	none	0.25258	0.9	0.039435	0	0
Avoided emissions - Biomass (electricity) - marginal supply	none	none	0.9127	0.5635	0.8254	0.127	0.5635	0	0.127	0
Avoided emissions - Incineration (electricity) - marginal supply	none	none	0.9127	0.5635	0.8254	0.127	0.5635	0	0.127	0
Incineration (heat) - marginal supply	none	none	none	none	none	0	0.9	0.136905	0	0
C storage - BECCS (biomass electricity)	none	none	0.09	0.45	0.18	0.9	0.45	0	0.9	0
C storage - BECCS (biomass heat)	none	none	none	none	none	0.405	none	0.81	0.405	0.9
Avoided emissions - Cement production - CCS application (calcination)	n/a	n/a	n/a	n/a	n/a	n/a	none	0.45568	0.93952	0.3952
Avoided emissions - Cement production - furnace emissions reduction	n/a	n/a	n/a	n/a	n/a	n/a	0.9784	0.95104	0.95104	0.712
Emissions - Wood panel (particle board) production (CCS on heat production)	none	none	none	none	none	0.6355	none	0.271	0.6355	0.19
Emissions - Harvester/forwarder	none	none	none	none	none	0.55	0.87	0.1	0	0
Emissions discount calculations
	CCS efficiency	0.9
Name	Comments	Ecoinvent process used	GWP impact	CO2 related GWP	CCS application rate	Equivalent GWP impact (as % of original)
Coal (heat)	91% of GWP are from CO/CO2 emissions	heat production, at hard coal industrial furnace 1-10MW | heat, district or industrial, other than natural gas | APOS, U	0.137889
Coal (heat) (45% CCS)			0.0870699	0.91	0.45	0.63145
Coal (heat) (90% CCS)			0.036251	0.91	0.9	0.2629
gas(electricity)	97% of GWP are from CO/CO2 emissions	electricity production, natural gas, combined cycle power plant | electricity, high voltage | APOS, S	0.351495
gas(electricity) 10% CCS			0.320809	0.97	0.1	0.9127
gas(electricity) 20% CCS			0.290124	0.97	0.2	0.8254
gas(electricity) 50% CCS			0.198067	0.97	0.5	0.5635
gas(electricity) 100% CCS			0.0446398	0.97	1	0.127
							Calcination contribution	Furnace contribution	Furnace reductions
cement	96% of GWP is from CO/CO2 emissions	concrete block production | concrete block | APOS, U	0.10746				0.7	0.3
cement (10% CCS on calcination)			0.100961	0.96	0.1	0.93952	0.7	0.3
cement (90% CCS on calcination)			0.0489674	0.96	0.9	0.45568	0.7	0.3
			0.0424682	0.96	1	0.3952	0.7	0.3
cement (7.5% emissions reduction on heat production)			0.105139	0.96	0	0.9784	0.7	0.3	0.075
cement (17% emissions reduction on heat production)			0.102199	0.96	0	0.95104	0.7	0.3	0.17
cement (100% emissions reduction on heat production)			0.0765116	0.96	0	0.712	0.7	0.3	1
			GWP impact	CO2 related GWP	CCS application rate	Equivalent GWP impact (as % of original)
wood panel (particle board) production	GWP contribution: 54% resin production, 9% electricity production, 8% heat production. Most of the resin production emissions are from ammonia production (mainly direct CO2 process emissions, but also emissions from energy/heat use). Therefore link the total emissions to CCS application rate to industrial heat processes.	particle board production, for indoor use | particle board, for indoor use | APOS, U	262.113	0.9
wood panel (particle board) production 45% CCS			166.573	0.9	0.45	0.6355
wood panel (particle board) production 90% CCS			71.0326	0.9	0.9	0.271
			49.8015	0.9	1	0.19
			GWP impact	FF/engine related GWP impact	Electrifiction/hydrogen application	Equivalent GWP impact (as % of original)
Harvester/forwarder	87% of GWP is from CO2 from ff, and much of the rest is likely to be emissions related to cobustion/engine emissions. Therefore reasonable to assume that electrification/hydrogen power reduces GWP to zero.	forwarding, forwarder | forwarding, forwarder | APOS, U	45.552
Harvester/forwarder 13%CCS			39.6303	1	0.13	0.87
Harvester/forwarder 45%CCS			25.0536	1	0.45	0.55
Harvester/forwarder 90%CCS			4.5552	1	0.9	0.1
Harvester/forwarder 100%CCS			0	1	1	0
					CCS application rate	Equivalent GWP impact (as % of biogenic emissions)
BECCS (electricity) 10% CCS	Apply to biogenic emissions to convert to storage				0.1	0.09
BECCS (electricity) 20% CCS					0.2	0.18
BECCS (electricity) 50% CCS					0.5	0.45
BECCS (electricity) 100% CCS					1	0.9
BECCS (heat) 45% CCS					0.45	0.405
BECCS (heat) 90% CCS					0.9	0.81
BECCS (heat) 100% CCS					1	0.9
