# Supplementary material for: Commercial afforestation can deliver effective climate change mitigation under multiple decarbonisation pathways
Source: Nat Commun. 2021 Jun 22;12:3831. doi: 10.1038/s41467-021-24084-x (PMC8219817; doi:10.1038/s41467-021-24084-x)
Supplement: Supplementary file 6 — Supplementary Data 3 [file 41467_2021_24084_MOESM6_ESM.xlsx]

## Sheet: Description of worksheets
	Worksheet name	Description
1	LCIA (Yr1 & Yr1-100)	Life cycle impact assessment (LCIA) results for a 1 ha planting taking place in year 1 and also the results of tree planting taking place from 2020 to 2050 (over 100 year period).
2	Yr2… Yr31	These sheets are all duplicated from worksheet 'LCIA (Yr1 & Yr1-100)' and represent the GHG mitigation for each subsequent year of planting. These sheets feed back into worksheet 'LCIA (Yr1 & Yr1-100)' to calculate the cumulative impact of tree planting from 2020 to 2050.
3	LCIA (preliminary)	This worksheet contains preliminary LCIA results - calculating year 100 GWP impact (applying current (2019) marginal energy assumptions and process emissions data throughout the 100 year period). These LCIA results were performed prior to accounting for the dynamic effects of marginal energy and decarbonisation (i.e. before 'LCIA (Yr1 & Yr1-100)' was produced) in order to gauge the relative contr…
4	Material flow	This worksheet presents the wood flow through all the life cycle stages. It is calculated in percentages. These percentages are used in combination with harvest data (in tonnes or m3) to quantify actual flows.
5	Database	This worksheet contains the emissions factors for all ecoinvent unit processes used in the LCIA to calculate GWP impact.
6	CBM-CFS2 data	This worksheet contains the carbon modelling data produced by CBM-CFS2 that is used in the LCA.
7	HWP	This worksheet calculates the retirement of primary products from the HWP carbon pool and the retirement of secondary (recycled) products from the HWP carbon pool (for 1ha of commercial plantation). It also calculates the GHG emissions from wood products that are landfilled at the end of their life.
8	HWP (1ha yr to 2050)	This worksheet is duplicated from 'HWP' and calculates the % composition of products making up the HWP carbon pool after 100 years, for tree planting between 2020 and 2050 by accounting for retirement of primary and secondary products from the HWP carbon pool from each planting year.
9	Energy and FF Displacement	This presents assumptions used in the calculation of avoided emissions from marginal energy substitution.
10	Constrn_ff_displacement	This worksheet calculates the substitution factor for construction materials substituted by carcassing to enable avoided emissions to be calculated.
11	Mulch C storage	This worksheet calculates the carbon storage and degradation of bark chips used for horticultural mulch.
12	Life cycle inventory	This worksheet contains a table summarising the key inputs and outputs of the forestry value chain throughout the life cycle.

## Sheet: LCIA (Yr1 & Yr1-100)
																Summary of emissions discounts to apply (to 2020 assumptions) (see Sx):
																																											30 yrs of Planting graphs:
																	2020-2029		2030-2039		2040-2049		2050-2084		2085-2120
																	Core	FA	Core	FA	Core	FA	Core	FA	Core	FA
																Avoided emissions - Biomass (heat) - marginal supply	none	none	none	none	none	0.25258	0.9	0.039435	0	0
																Avoided emissions - Biomass (electricity) - marginal supply	none	none	0.9127	0.5635	0.8254	0.127	0.5635	0	0.127	0
																Avoided emissions - Incineration (electricity) - marginal supply	none	none	0.9127	0.5635	0.8254	0.127	0.5635	0	0.127	0
																Incineration (heat) - marginal supply	none	none	none	none	none	0	0.9	0.136905	0	0
																C storage - BECCS (biomass electricity)	none	none	0.09	0.45	0.18	0.9	0.45	1	0.9	1
																C storage - BECCS (biomass heat)	none	none	0	0	0	0.405	0	0.81	0.405	0.9
																Avoided emissions - Cement production - CCS application (calcination)	n/a	n/a	n/a	n/a	n/a	n/a	none	0.45568	0.93952	0.3952
																Avoided emissions - Cement production - furnace emissions reduction	n/a	n/a	n/a	n/a	n/a	n/a	0.9784	0.95104	0.95104	0.712
																Emissions - Wood panel (particle board) production (CCS on heat production)	none	none	none	none	none	0.6355	none	0.271	0.6355	0.19
																Emissions - Harvester/forwarder	none	none	none	none	none	0.55	0.87	0.1	0	0
	Commercial forest
	Annual C stock - total ecosystem (tonnes C) - >75% thin									Conservation Forest C sequestration
		Total Ecosystem(GH model (thinned) average soil v3 Default Simu			Thinned					(Core targets scenario)	'Total Ecosystem(Afforestation (conservation, 50BL:50C) Default Simulation					Core targets scenario																											Core targets scenario			Annual planting rate:	1	ha/yr
		Forest ecosystem (thinned)	HWP total	Net system C	Mulch/S C storage	HWP primary	HWP secondary				Net ecosystem C	Process emissions	Annual C flux	Net cumulative C sequestration and storage			1st planting (Mg CO2 eq)																							Plantation (Core)				31 yrs of planting (Mg CO2 eq)
	Year	Tonnes C			Tonnes C					Year	Tonnes C	Tonnes C	Mg CO2eq			Year	Terrestrial C storage		HWP C storage		Forestry/ wood processing emissions (total)		Forestry/ primary wood processing emissions	Secondary wood processing emissions	(BE)CCS (total)		(BE)CCS (primary)	(BE)CCS (secondary)	(BE)CCS (tertiary)	FF substitution (total)		Primary electricity offset (biomass + incineration)	Secondary electricity offset (biomass + incineration)	Tertiary electricity offset (biomass + incineration)	Heat offset (biomass)	Heat offset (incineration)	Concrete substitution (net)		Net - annual flux	Net - cumulative C sequestration	% more net C accumulation compared to conservation		Year	Terrestrial C storage		HWP C storage		Forestry/ wood processing emissions (total)
																	Annual flux	Accumulation	Annual flux	Accumulation	Annual flux	Accumulation			Annual flux	Accumulation				Annual flux	Accumulation						Annual flux	Accumulation						Annual flux	Accumulation	Annual flux	Accumulation	Annual flux	Accumulation
	0	81	0	81	0	0	0			2020	81	1.36461	5.00358	5.00358		2020	0	0	0	0	5.00358	5.00358	5.00358	0	0	0	0	0	0	0	0	0	0	0	0	0	0	0	5.00358	5.00358	0		2020	0	0	0	0	5.00358	5.00358
	1	80.8365	0	80.8365		0	0			2021	80.8429		0.575894	5.57947		2021	0.599623	0.599623	0	0	0	5.00358	0	0	0	0	0	0	0	0	0	0	0	0	0	0	0	0	0.599623	5.6032	0.00425291		2021	0.599623	0.599623	0	0	5.00358	10.0072
	2	80.975	0	80.975		0	0			2022	80.9424		-0.36473	5.21474		2022	-0.507923	0.0917007	0	0	0	5.00358	0	0	0	0	0	0	0	0	0	0	0	0	0	0	0	0	-0.507923	5.09528	-0.0229087		2022	0.0917007	0.691324	0	0	5.00358	15.0107
	3	81.5	0	81.5		0	0			2023	81.3393		-1.45544	3.7593		2023	-1.92493	-1.83323	0	0	0	5.00358	0	0	0	0	0	0	0	0	0	0	0	0	0	0	0	0	-1.92493	3.17035	-0.156665		2023	-1.83323	-1.14191	0	0	5.00358	20.0143
	4	82.4699	0	82.4699		0	0			2024	82.0617		-2.64872	1.11058		2024	-3.55635	-5.38958	0	0	0	5.00358	0	0	0	0	0	0	0	0	0	0	0	0	0	0	0	0	-3.55635	-0.386001	-1.34757		2024	-5.38958	-6.53149	0	0	5.00358	25.0179
	5	83.9295	0	83.9295		0	0			2025	83.1297		-3.91591	-2.80532		2025	-5.35193	-10.7415	0	0	0	5.00358	0	0	0	0	0	0	0	0	0	0	0	0	0	0	0	0	-5.35193	-5.73793	1.04537		2025	-10.7415	-17.273	0	0	5.00358	30.0215
	6	85.9132	0	85.9132		0	0			2026	84.5573		-5.23457	-8.03989		2026	-7.27359	-18.0151	0	0	0	5.00358	0	0	0	0	0	0	0	0	0	0	0	0	0	0	0	0	-7.27359	-13.0115	0.618371		2026	-18.0151	-35.2881	0	0	5.00358	35.0251
	7	88.4465	0	88.4465		0	0			2027	86.3534		-6.58557	-14.6255		2027	-9.28859	-27.3037	0	0	0	5.00358	0	0	0	0	0	0	0	0	0	0	0	0	0	0	0	0	-9.28859	-22.3001	0.524746		2027	-27.3037	-62.5918	0	0	5.00358	40.0286
	8	91.5466	0	91.5466		0	0			2028	88.5221		-7.95205	-22.5775		2028	-11.3672	-38.6709	0	0	0	5.00358	0	0	0	0	0	0	0	0	0	0	0	0	0	0	0	0	-11.3672	-33.6673	0.491189		2028	-38.6709	-101.263	0	0	5.00358	45.0322
	9	95.2236	0	95.2236		0	0			2029	91.0637		-9.31896	-31.8965		2029	-13.4824	-52.1533	0	0	0	5.00358	0	0	0	0	0	0	0	0	0	0	0	0	0	0	0	0	-13.4824	-47.1497	0.478212		2029	-52.1533	-153.416	0	0	5.00358	50.0358
	10	99.4808	0	99.4808		0	0			2030	93.9745		-10.673	-42.5695		2030	-15.6095	-67.7629	0	0	0	5.00358	0	0	0	0	0	0	0	0	0	0	0	0	0	0	0	0	-15.6095	-62.7593	0.47428		2030	-67.7629	-221.179	0	0	5.00358	55.0394
	11	104.315	0	104.315		0	0			2031	97.2478		-12.0023	-54.5718		2031	-17.7267	-85.4896	0	0	0	5.00358	0	0	0	0	0	0	0	0	0	0	0	0	0	0	0	0	-17.7267	-80.486	0.474865		2031	-85.4896	-306.668	0	0	5.00358	60.043
	12	109.719	0	109.719		0	0			2032	100.874		-13.2969	-67.8687		2032	-19.8148	-105.304	0	0	0	5.00358	0	0	0	0	0	0	0	0	0	0	0	0	0	0	0	0	-19.8148	-100.301	0.477865		2032	-105.304	-411.973	0	0	5.00358	65.0465
	13	115.68	0	115.68		0	0			2033	104.842		-14.548	-82.4167		2033	-21.8574	-127.162	0	0	0	5.00358	0	0	0	0	0	0	0	0	0	0	0	0	0	0	0	0	-21.8574	-122.158	0.482202		2033	-127.162	-539.135	0	0	5.00358	70.0501
	14	122.183	0	122.183		0	0			2034	109.137		-15.7483	-98.165		2034	-23.8412	-151.003	0	0	0	5.00358	0	0	0	0	0	0	0	0	0	0	0	0	0	0	0	0	-23.8412	-145.999	0.487285		2034	-151.003	-690.137	0	0	5.00358	75.0537
	15	129.207	0	129.207		0	0			2035	113.744		-16.8918	-115.057		2035	-25.7549	-176.758	0	0	0	5.00358	0	0	0	0	0	0	0	0	0	0	0	0	0	0	0	0	-25.7549	-171.754	0.492778		2035	-176.758	-866.895	0	0	5.00358	80.0573
	16	136.731	0	136.731		0	0			2036	118.646		-17.9733	-133.03		2036	-27.5896	-204.347	0	0	0	5.00358	0	0	0	0	0	0	0	0	0	0	0	0	0	0	0	0	-27.5896	-199.344	0.498488		2036	-204.347	-1071.24	0	0	5.00358	85.0609
	17	144.732	0	144.732		0	0			2037	123.824		-18.9887	-152.019		2037	-29.338	-233.685	0	0	0	5.00358	0	0	0	0	0	0	0	0	0	0	0	0	0	0	0	0	-29.338	-228.682	0.504301		2037	-233.685	-1304.93	0	0	5.00358	90.0644
	18	153.185	0	153.185		0	0			2038	129.261		-19.9347	-171.953		2038	-30.9935	-264.679	0	0	0	5.00358	0	0	0	0	0	0	0	0	0	0	0	0	0	0	0	0	-30.9935	-259.675	0.51015		2038	-264.679	-1569.61	0	0	5.00358	95.068
	19	162.063	0	162.063		0	0			2039	134.936		-20.8082	-192.762		2039	-32.5507	-297.23	0	0	0	5.00358	0	0	0	0	0	0	0	0	0	0	0	0	0	0	0	0	-32.5507	-292.226	0.515997		2039	-297.23	-1866.84	0	0	5.00358	100.072
	20	171.337	0	171.337		0	0			2040	138.961		-14.7598	-207.521		2040	-34.0044	-331.234	0	0	0	5.00358	0	0	0	0	0	0	0	0	0	0	0	0	0	0	0	0	-34.0044	-326.23	0.572032		2040	-331.234	-2198.07	0	0	5.00358	105.075
	21	166.535	0	166.535	0	0	0			2041	143.702		-17.382	-224.903		2041	17.6073	-313.627	0	0	3.06854	8.07212	3.06854	0	-7.94437	-7.94437	-7.68652	-0.257848	0	-13.7807	-13.7807	-13.7807	0	0	0	0	0	0	-1.04927	-327.28	0.455201		2041	-313.627	-2511.7	0	0	8.07212	113.147
	22	174.253	0	174.253		0	0			2042	148.506		-17.6139	-242.517		2042	-28.3006	-341.927	0	0	0	8.07212	0	0	-0.257848	-8.20222		-0.257848	0	-0.659988	-14.4407	0	0	-0.659988	0	0	0	0	-29.2184	-356.498	0.46999		2042	-341.927	-2853.62	0	0	8.07212	121.219
	23	182.581	0	182.581		0	0			2043	153.352		-17.7693	-260.287		2043	-30.5355	-372.463	0	0	0	8.07212	0	0	-0.257848	-8.46007		-0.257848	0	-0.659988	-15.1007	0	0	-0.659988	0	0	0	0	-31.4533	-387.951	0.490478		2043	-372.463	-3226.09	0	0	8.07212	129.292
	24	191.425	0	191.425		0	0			2044	159.692		-23.2471	-283.534		2044	-32.4275	-404.89	0	0	0	8.07212	0	0	-0.257848	-8.71792		-0.257848	0	-0.659988	-15.7607	0	0	-0.659988	0	0	0	0	-33.3453	-421.297	0.485879		2044	-404.89	-3630.98	0	0	8.07212	137.364
	25	200.704	0	200.704		0	0			2045	165.832		-22.5139	-306.048		2045	-34.0251	-438.915	0	0	0	8.07212	0	0	-0.257848	-8.97577		-0.257848	0	-0.659988	-16.4207	0	0	-0.659988	0	0	0	0	-34.943	-456.24	0.490747		2045	-438.915	-4069.89	0	0	8.07212	145.436
	26	210.764	0	210.764		0	0			2046	175.455		-35.2823	-341.33		2046	-36.8851	-475.8	0	0	0	8.07212	0	0	-0.257848	-9.23361		-0.257848	0	-0.659988	-17.0807	0	0	-0.659988	0	0	0	0	-37.803	-494.043	0.447405		2046	-475.8	-4545.69	0	0	8.07212	153.508
	27	220.383	0	220.383		0	0			2047	184.967		-34.8791	-376.209		2047	-35.2691	-511.07	0	0	0	8.07212	0	0	-0.257848	-9.49146		-0.257848	0	-0.659988	-17.7407	0	0	-0.659988	0	0	0	0	-36.1869	-530.23	0.409401		2047	-511.07	-5056.76	0	0	8.07212	161.58
	28	230.067	0	230.067		0	0			2048	194.39		-34.5515	-410.761		2048	-35.5086	-546.578	0	0	0	8.07212	0	0	-0.257848	-9.74931		-0.257848	0	-0.659988	-18.4007	0	0	-0.659988	0	0	0	0	-36.4264	-566.656	0.379528		2048	-546.578	-5603.34	0	0	8.07212	169.652
	29	239.806	0	239.806		0	0			2049	203.739		-34.2804	-445.041		2049	-35.7094	-582.288	0	0	0	8.07212	0	0	-0.257848	-10.0072		-0.257848	0	-0.659988	-19.0606	0	0	-0.659988	0	0	0	0	-36.6272	-603.283	0.355567		2049	-582.288	-6185.63	0	0	8.07212	177.724
	30	249.591	0	249.591		0	0			2050	213.027		-34.0532	-479.094		2050	-35.8788	-618.166	0	0	0	8.07212	0	0	-0.64462	-10.6518		-0.64462	0	-0.450573	-19.5112	0	0	-0.450573	0	0	0	0	-36.9739	-640.257	0.336391		2050	-618.166	-6803.79	0	0	7.32824	185.052
	31	259.679	0	259.679		0	0			2051	219.105		-22.2888	-501.383		2051	-36.9884	-655.155	0	0	0	8.07212	0	0	-0.64462	-11.2964		-0.64462	0	-0.450573	-19.9618	0	0	-0.450573	0	0	0	0	-38.0836	-678.341	0.352939		2051	-655.155	-7458.95	0	0	2.97513	188.028
	32	269.8	0	269.8		0	0			2052	225.133		-22.1014	-523.484		2052	-37.1136	-692.268	0	0	0	8.07212	0	0	-0.64462	-11.941		-0.64462	0	-0.450573	-20.4124	0	0	-0.450573	0	0	0	0	-38.2088	-716.55	0.368808		2052	-692.868	-8151.82	0	0	2.97513	191.003
	33	279.952	0	279.952		0	0			2053	231.118		-21.9445	-545.429		2053	-37.2206	-729.489	0	0	0	8.07212	0	0	-0.64462	-12.5856		-0.64462	0	-0.450573	-20.8629	0	0	-0.450573	0	0	0	0	-38.3158	-754.865	0.383985		2053	-729.581	-8881.4	0	0	2.97513	193.978
	34	290.127	0	290.127		0	0			2054	237.067		-21.8117	-567.241		2054	-37.312	-766.801	0	0	0	8.07212	0	0	-0.64462	-13.2303		-0.64462	0	-0.450573	-21.3135	0	0	-0.450573	0	0	0	0	-38.4072	-793.272	0.398476		2054	-764.968	-9646.37	0	0	2.97513	196.953
	35	300.325	0	300.325		0	0			2055	242.985		-21.699	-588.94		2055	-37.3905	-804.191	0	0	0	8.07212	0	0	-0.64462	-13.8749		-0.64462	0	-0.450573	-21.7641	0	0	-0.450573	0	0	0	0	-38.4857	-831.758	0.412298		2055	-798.802	-10445.2	0	0	2.97513	199.928
	36	310.163	0	310.163		0	0			2056	248.464		-20.0901	-609.03		2056	-36.0712	-840.263	0	0	0	8.07212	0	0	-0.64462	-14.5195		-0.64462	0	-0.450573	-22.2147	0	0	-0.450573	0	0	0	0	-37.1664	-868.925	0.426736		2056	-829.521	-11274.7	0	0	2.97513	202.903
	37	320.013	0	320.013		0	0			2057	253.915		-19.989	-629.019		2057	-36.1194	-876.382	0	0	0	8.07212	0	0	-0.64462	-15.1641		-0.64462	0	-0.450573	-22.6652	0	0	-0.450573	0	0	0	0	-37.2146	-906.139	0.44056		2057	-858.367	-12133.1	0	0	2.97513	205.878
	38	329.876	0	329.876		0	0			2058	259.343		-19.9032	-648.922		2058	-36.1622	-912.544	0	0	0	8.07212	0	0	-0.64462	-15.8087		-0.64462	0	-0.450573	-23.1158	0	0	-0.450573	0	0	0	0	-37.2574	-943.397	0.45379		2058	-885.24	-13018.3	0	0	2.97513	208.853
	39	339.748	0	339.748		0	0			2059	264.751		-19.8296	-668.752		2059	-36.1997	-948.744	0	0	0	8.07212	0	0	-0.64462	-16.4534		-0.64462	0	-0.450573	-23.5664	0	0	-0.450573	0	0	0	0	-37.2948	-980.691	0.466451		2059	-910.073	-13928.4	0	0	2.97513	211.829
	40	349.63	0	349.63		0	0			2060	270.142		-19.7665	-688.518		2060	-36.2329	-984.977	0	0	0	8.07212	0	0	-0.64462	-17.098		-0.64462	0	-0.450573	-24.0169	0	0	-0.450573	0	0	0	0	-37.3281	-1018.02	0.478566		2060	-932.823	-14861.2	0	0	2.97513	214.804
	41	358.788	0	358.788		0	0			2061	275.112		-18.2224	-706.74		2061	-33.5798	-1018.56	0	0	0	8.07212	0	0	-0.64462	-17.7426		-0.64462	0	-0.450573	-24.4675	0	0	-0.450573	0	0	0	0	-34.675	-1052.69	0.489507		2061	-950.794	-15812	0	0	2.97513	217.779
	42	367.946	0	367.946		0	0			2062	280.063		-18.1553	-724.896		2062	-33.5776	-1052.13	0	0	0	8.07212	0	0	-0.64462	-18.3872		-0.64462	0	-0.450573	-24.9181	0	0	-0.450573	0	0	0	0	-34.6728	-1087.37	0.500033		2062	-966.645	-16778.6	0	0	2.97513	220.754
	43	377.104	0	377.104		0	0			2063	284.999		-18.0982	-742.994		2063	-33.5792	-1085.71	0	0	0	8.07212	0	0	-0.64462	-19.0318		-0.64462	0	-0.450573	-25.3687	0	0	-0.450573	0	0	0	0	-34.6744	-1122.04	0.510163		2063	-980.409	-17759	0	0	2.97513	223.729
	44	386.263	0	386.263		0	0			2064	289.924		-18.0569	-761.051		2064	-33.5828	-1119.3	0	0	0	8.07212	0	0	-0.64462	-19.6765		-0.64462	0	-0.450573	-25.8192	0	0	-0.450573	0	0	0	0	-34.678	-1156.72	0.519898		2064	-992.134	-18751.2	0	0	2.97513	226.704
	45	395.423	0	395.423		0	0			2065	294.838		-18.0171	-779.068		2065	-33.5875	-1152.88	0	0	0	8.07212	0	0	-0.64462	-20.3211		-0.64462	0	-0.450573	-26.2698	0	0	-0.450573	0	0	0	0	-34.6827	-1191.4	0.529266		2065	-1001.88	-19753.1	0	0	2.97513	229.679
	46	403.812	0	403.812		0	0			2066	299.396		-16.7129	-795.781		2066	-30.7614	-1183.65	0	0	0	8.07212	0	0	-0.64462	-20.9657		-0.64462	0	-0.450573	-26.7204	0	0	-0.450573	0	0	0	0	-31.8566	-1223.26	0.537181		2066	-1006.89	-20759.9	0	0	2.97513	232.654
	47	412.194	0	412.194		0	0			2067	303.94		-16.6615	-812.442		2067	-30.732	-1214.38	0	0	0	8.07212	0	0	-0.64462	-21.6103		-0.64462	0	-0.450573	-27.171	0	0	-0.450573	0	0	0	0	-31.8271	-1255.09	0.544831		2067	-1010.03	-21770	0	0	2.97513	235.63
	48	420.569	0	420.569		0	0			2068	308.472		-16.6177	-829.06		2068	-30.7102	-1245.09	0	0	0	8.07212	0	0	-0.64462	-22.2549		-0.64462	0	-0.450573	-27.6215	0	0	-0.450573	0	0	0	0	-31.8054	-1286.89	0.55223		2068	-1011.4	-22781.4	0	0	2.97513	238.605
	49	428.94	0	428.94		0	0			2069	312.994		-16.5804	-845.64		2069	-30.6944	-1275.78	0	0	0	8.07212	0	0	-0.64462	-22.8996		-0.64462	0	-0.450573	-28.0721	0	0	-0.450573	0	0	0	0	-31.7896	-1318.68	0.559388		2069	-1011.1	-23792.5	0	0	2.97513	241.58
	50	250.406	50.277	300.683	0	50.277	0			2070	317.507		-16.5483	-862.189		2070	654.627	-621.154	-184.349	-184.349	117.484	125.556	117.484	0	-172.955	-195.855	-172.311	-0.64462	0	-87.0399	-115.112	-86.5712	0	-0.450573	0	-0.0181037	-336.622	-336.622	-8.85494	-1327.54	0.539728		2070	-323.925	-24116.4	-184.349	-184.349	120.459	362.039
	51	235.471	45.0608	280.532		45.0608	0			2071	321.752		-15.5635	-877.752		2071	54.7601	-566.394	19.126	-165.223	0	125.556	0	0	-0.64462	-196.5		-0.64462	0	-3.98513	-119.097		-3.51645	-0.450573	0	-0.0181037	0	-336.622	69.2564	-1258.28	0.433525		2071	-235.16	-24351.6	-165.223	-349.572	120.459	482.498
	52	223.192	40.8812	264.074		40.8812	0			2072	325.986		-15.5257	-893.278		2072	45.0223	-521.372	15.3254	-149.898	0	125.556	0	0	-0.64462	-197.144		-0.64462	0	-3.28635	-122.383		-2.81767	-0.450573	0	-0.0181037	0	-336.622	56.4167	-1201.86	0.345453		2072	-207.745	-24559.3	-149.898	-499.47	117.484	599.982
	53	213.194	37.5245	250.719		37.5245	0			2073	330.211		-15.4932	-908.771		2073	36.6589	-484.713	12.3077	-137.59	0	125.556	0	0	-0.64462	-197.789		-0.64462	0	-2.73153	-125.115		-2.26285	-0.450573	0	-0.0181037	0	-336.622	45.5904	-1156.27	0.272347		2073	-142.786	-24702.1	-137.59	-637.06	117.484	717.466
	54	205.188	34.8214	240.009		34.8214	0			2074	334.429		-15.4652	-924.236		2074	29.3588	-455.354	9.91144	-127.679	0	125.556	0	0	-0.64462	-198.434		-0.64462	0	-2.29096	-127.406		-1.82229	-0.450573	0	-0.0181037	0	-336.622	36.3347	-1119.94	0.211744		2074	-82.8915	-24785	-127.679	-764.738	117.484	834.949
	55	198.944	32.6373	231.582		32.6373	0			2075	338.64		-15.441	-939.677		2075	22.8921	-432.462	8.00845	-119.67	0	125.556	0	0	-0.64462	-199.078		-0.64462	0	-1.94108	-129.347		-1.47241	-0.450573	0	-0.0181037	0	-336.622	28.3148	-1091.62	0.1617		2075	-27.5719	-24812.6	-119.67	-884.408	117.484	952.433
	56	194.283	30.8654	225.149		30.8654	0			2076	342.529		-14.2596	-953.937		2076	17.0904	-415.372	6.49695	-113.173	0	125.556	0	0	-0.64462	-199.723		-0.64462	0	-1.66318	-131.01		-1.19451	-0.450573	0	-0.0181037	0	-336.622	21.2796	-1070.34	0.122028		2076	23.5436	-24789	-113.173	-997.581	117.484	1069.92
	57	191.057	29.421	220.478		29.421	0			2077	346.407		-14.2193	-968.156		2077	11.8309	-403.541	5.29619	-107.877	0	125.556	0	0	-0.64462	-200.367		-0.64462	0	-1.44242	-132.453		-0.973741	-0.450573	0	-0.0181037	0	-336.622	15.0401	-1055.3	0.0900136		2077	72.2597	-24716.8	-107.877	-1105.46	117.484	1187.4
	58	189.141	28.2368	217.378		28.2368	0			2078	350.276		-14.1847	-982.341		2078	7.02363	-396.517	4.34208	-103.535	0	125.556	0	0	-0.64462	-201.012		-0.64462	0	-1.267	-133.72		-0.798321	-0.450573	0	-0.0181037	0	-336.622	9.45409	-1045.85	0.0646501		2078	114.552	-24602.2	-103.535	-1208.99	117.484	1304.88
	59	188.431	27.2594	215.691		27.2594	0			2079	354.136		-14.1547	-996.496		2079	2.60238	-393.915	3.58374	-99.9511	0	125.556	0	0	-0.64462	-201.657		-0.64462	0	-1.12757	-134.847		-0.658895	-0.450573	0	-0.0181037	0	-336.622	4.41393	-1041.44	0.0450978		2079	152.663	-24449.5	-99.9511	-1308.94	117.484	1422.37
	60	188.835	26.4465	215.282		26.4465	0			2080	358.007		-14.1943	-1010.69		2080	-1.48191	-395.397	2.98079	-96.9703	0	125.556	0	0	-0.64462	-202.301		-0.64462	0	-1.01672	-135.864		-0.548039	-0.450573	0	-0.0181037	0	-336.622	-0.162456	-1041.6	0.030581		2080	186.891	-24262.6	-96.9703	-1405.91	117.484	1539.85
	61	190.272	25.7643	216.036		25.7643	0			2081	361.578		-13.0916	-1023.78		2081	-5.26639	-400.663	2.50118	-94.4691	0	125.556	0	0	-0.64462	-202.946		-0.64462	0	-0.928537	-136.792		-0.45986	-0.450573	0	-0.0181037	0	-336.622	-4.33836	-1045.94	0.0216401		2081	217.503	-24045.1	-94.4691	-1500.38	117.484	1657.34
	62	192.666	25.1863	217.852		25.1863	0			2082	365.139		-13.0578	-1036.84		2082	-8.77949	-409.443	2.11948	-92.3497	0	125.556	0	0	-0.64462	-203.591		-0.64462	0	-0.858358	-137.651		-0.389681	-0.450573	0	-0.0181037	0	-336.622	-8.16298	-1054.1	0.0166467		2082	245.712	-23799.4	-92.3497	-1592.73	117.484	1774.82
	63	195.951	24.6911	220.642		24.6911	0			2083	368.692		-13.0286	-1049.87		2083	-12.0439	-421.486	1.81549	-90.5342	0	125.556	0	0	-0.64462	-204.235		-0.64462	0	-0.802468	-138.453		-0.33379	-0.450573	0	-0.0181037	0	-336.622	-11.6755	-1065.77	0.0151513		2083	270.782	-23528.6	-90.5342	-1683.27	117.484	1892.3
	64	200.063	24.2621	224.325		24.2621	0			2084	372.239		-13.0033	-1062.87		2084	-15.0777	-436.564	1.57319	-88.961	0	125.556	0	0	-0.64462	-204.88		-0.64462	0	-0.757919	-139.211		-0.289242	-0.450573	0	-0.0181037	0	-336.622	-14.9071	-1080.68	0.0167571		2084	292.925	-23235.7	-88.961	-1772.23	117.484	2009.79
	65	204.944	23.8858	228.829		23.8858	0			2085	375.779		-12.9809	-1075.85		2085	-17.8959	-454.46	1.37987	-87.5811	0	125.556	0	0	-1.28924	-206.169		-1.28924	0	-0.158727	-139.37		-0.0571777	-0.101549	0	0	0	-336.622	-17.964	-1098.65	0.0211866		2085	312.341	-22923.4	-87.5811	-1859.81	74.661	2084.45
	66	210.537	23.5516	234.089		23.5516	0			2086	378.979		-11.733	-1087.59		2086	-20.5107	-474.971	1.22542	-86.3557	0	125.556	0	0	-1.28924	-207.458		-1.28924	0	-0.152327	-139.522		-0.0507777	-0.101549	0	0	0	-336.622	-20.7269	-1119.37	0.0292276		2086	329.221	-22594.2	-86.3557	-1946.17	74.661	2159.11
	67	216.792	23.2511	240.043		23.2511	0			2087	382.167		-11.6891	-1099.27		2087	-22.9322	-497.903	1.10183	-85.2539	0	125.556	0	0	-1.28924	-208.747		-1.28924	0	-0.147206	-139.67		-0.0456567	-0.101549	0	0	0	-336.622	-23.2668	-1142.64	0.039449		2087	342.36	-22251.8	-85.2539	-2031.42	74.661	2233.77
	68	223.656	22.9776	246.633		22.9776	0			2088	385.344		-11.6509	-1110.93		2088	-25.1684	-523.071	1.00275	-84.2511	0	125.556	0	0	-1.28924	-210.037		-1.28924	0	-0.1431	-139.813		-0.041551	-0.101549	0	0	0	-336.622	-25.598	-1168.24	0.0515897		2088	353.311	-21898.5	-84.2511	-2115.67	74.661	2308.43
	69	231.081	22.7258	253.807		22.7258	0			2089	388.513		-11.6174	-1122.54		2089	-27.2256	-550.297	0.923124	-83.328	0	125.556	0	0	-1.28924	-211.326		-1.28924	0	-0.139801	-139.952		-0.0382516	-0.101549	0	0	0	-336.622	-27.7315	-1195.97	0.0654109		2089	362.247	-21536.2	-83.328	-2199	74.661	2383.09
	70	239.02	22.4916	261.511		22.4916	0			2090	391.673		-11.5877	-1134.13		2090	-29.1086	-579.405	0.85895	-82.469	0	125.556	0	0	-1.28924	-212.615		-1.28924	0	-0.137141	-140.09		-0.0355924	-0.101549	0	0	0	-336.622	-29.676	-1225.64	0.0806916		2090	369.338	-21166.9	-82.469	-2281.47	74.661	2457.75
	71	231.313	22.2715	253.585	0	22.2715	0			2091	394.647		-10.9046	-1145.03		2091	28.2574	-551.148	0.807045	-81.662	2.13706	127.693	2.13706	0	-44.5161	-257.131	-43.2268	-1.28924	0	-2.51986	-142.609	-2.38487	-0.0334416	-0.101549	0	0	0	-336.622	-15.8344	-1241.48	0.0842285		2091	433.829	-20733.1	-81.662	-2363.13	76.7981	2534.55
	72	237.694	22.0628	259.757		22.0628	0			2092	397.611		-10.8671	-1155.9		2092	-23.3968	-574.545	0.764888	-80.8971	0	127.693	0	0	-1.28924	-258.421		-1.28924	0	-0.133244	-142.743		-0.0316947	-0.101549	0	0	0	-336.622	-24.0544	-1265.53	0.0948453		2092	444.012	-20289.1	-80.8971	-2444.03	76.7981	2611.35
	73	244.775	21.8636	266.639		21.8636	0			2093	400.565		-10.8334	-1166.74		2093	-25.9644	-600.509	0.730473	-80.1666	0	127.693	0	0	-1.28924	-259.71		-1.28924	0	-0.131818	-142.874		-0.0302687	-0.101549	0	0	0	-336.622	-26.655	-1292.19	0.107525		2093	451.625	-19837.4	-80.1666	-2524.19	76.7981	2688.15
	74	252.449	21.6721	274.121		21.6721	0			2094	403.511		-10.8033	-1177.54		2094	-28.1377	-628.647	0.702212	-79.4644	0	127.693	0	0	-1.28924	-260.999		-1.28924	0	-0.130647	-143.005		-0.0290976	-0.101549	0	0	0	-336.622	-28.8554	-1321.04	0.121869		2094	457.066	-19380.4	-79.4644	-2603.66	76.7981	2764.95
	75	261.038	21.487	282.525		21.487	0			2095	406.45		-10.776	-1188.31		2095	-31.493	-660.14	0.678842	-78.7856	0	127.693	0	0	-1.28924	-262.288		-1.28924	0	-0.129678	-143.135		-0.0281292	-0.101549	0	0	0	-336.622	-32.2331	-1353.28	0.138821		2095	459.156	-18921.2	-78.7856	-2682.44	76.7981	2841.74
	76	269.304	21.3071	290.611		21.3071	0			2096	408.192		-6.38738	-1194.7		2096	-30.3066	-690.446	0.65936	-78.1262	0	127.693	0	0	-1.28924	-263.577		-1.28924	0	-0.128871	-143.264		-0.027322	-0.101549	0	0	0	-336.622	-31.0653	-1384.34	0.158735		2096	462.437	-18458.8	-78.1262	-2760.57	76.7981	2918.54
	77	277.737	21.1318	298.869		21.1318	0			2097	409.898		-6.2551	-1200.96		2097	-30.9215	-721.368	0.642973	-77.4832	0	127.693	0	0	-1.28924	-264.867		-1.28924	0	-0.128192	-143.392		-0.0266429	-0.101549	0	0	0	-336.622	-31.6959	-1416.04	0.179092		2097	462.277	-17996.5	-77.4832	-2838.05	76.7981	2995.34
	78	286.315	20.9602	307.275		20.9602	0			2098	411.573		-6.13887	-1207.1		2098	-31.4525	-752.821	0.629049	-76.8542	0	127.693	0	0	-1.28924	-266.156		-1.28924	0	-0.127615	-143.519		-0.026066	-0.101549	0	0	0	-336.622	-32.2403	-1448.28	0.199804		2098	461.557	-17534.9	-76.8542	-2914.91	76.7981	3072.14
	79	295.019	20.7919	315.81		20.7919	0			2099	413.219		-6.03548	-1213.13		2099	-31.9141	-784.735	0.617086	-76.2371	0	127.693	0	0	-1.28924	-267.445		-1.28924	0	-0.127119	-143.647		-0.0255703	-0.101549	0	0	0	-336.622	-32.7133	-1480.99	0.220801		2099	460.353	-17074.6	-76.2371	-2991.14	76.7981	3148.94
	80	304.096	20.6265	324.722		20.6265	0			2100	414.839		-5.94241	-1219.07		2100	-33.2832	-818.018	0.606687	-75.6304	0	127.693	0	0	-1.28924	-268.734		-1.28924	0	-0.126688	-143.773		-0.0251394	-0.101549	0	0	0	-336.622	-34.0925	-1515.08	0.242816		2100	457.764	-16616.8	-75.6304	-3066.77	76.7981	3225.73
	81	313.27	20.4635	333.734		20.4635	0			2101	416.17		-4.88069	-1223.95		2101	-33.6402	-851.658	0.597537	-75.0329	0	127.693	0	0	-1.28924	-270.024		-1.28924	0	-0.126309	-143.9		-0.0247602	-0.101549	0	0	0	-336.622	-34.4582	-1549.54	0.266014		2101	-230.504	-16847.3	109.316	-2957.46	2.13706	3227.87
	82	322.531	20.3028	342.834		20.3028	0			2102	417.475		-4.78507	-1228.74		2102	-33.9547	-885.613	0.589385	-74.4435	0	127.693	0	0	-1.28924	-271.313		-1.28924	0	-0.125971	-144.026		-0.0244224	-0.101549	0	0	0	-336.622	-34.7806	-1584.32	0.289389		2102	-319.219	-17166.6	90.7795	-2866.68	2.13706	3230.01
	83	331.867	20.144	352.011		20.144	0			2103	418.757		-4.69816	-1233.44		2103	-34.2328	-919.846	0.582031	-73.8615	0	127.693	0	0	-1.28924	-272.602		-1.28924	0	-0.125667	-144.151		-0.0241177	-0.101549	0	0	0	-336.622	-35.0657	-1619.39	0.312907		2103	-398.474	-17565	76.0362	-2790.64	2.13706	3232.15
	84	341.271	19.9871	361.258		19.9871	0			2104	420.016		-4.61831	-1238.06		2104	-34.4797	-954.325	0.575317	-73.2861	0	127.693	0	0	-1.28924	-273.891		-1.28924	0	-0.125388	-144.277		-0.0238395	-0.101549	0	0	0	-336.622	-35.319	-1654.71	0.336537		2104	-469.612	-18034.6	64.3038	-2726.34	2.13706	3234.28
	85	350.356	19.8319	370.188		19.8319	0			2105	421.256		-4.54422	-1242.6		2105	-33.3127	-987.638	0.569119	-72.717	0	127.693	0	0	-1.28924	-275.181		-1.28924	0	-0.125132	-144.402		-0.0235827	-0.101549	0	0	0	-336.622	-34.1579	-1688.87	0.359139		2105	-532.284	-18566.9	54.9615	-2671.38	2.13706	3236.42
	86	359.492	19.6783	379.17		19.6783	0			2106	422.476		-4.47498	-1247.08		2106	-33.4991	-1021.14	0.563337	-72.1537	0	127.693	0	0	-1.28924	-276.47		-1.28924	0	-0.124892	-144.527		-0.0233431	-0.101549	0	0	0	-336.622	-34.3499	-1723.22	0.381806		2106	-588.675	-19155.6	47.5164	-2623.86	2.13706	3238.56
	87	368.674	19.5261	388.2		19.5261	0			2107	423.679		-4.40976	-1251.48		2107	-33.6674	-1054.8	0.557891	-71.5958	0	127.693	0	0	-1.28924	-277.759		-1.28924	0	-0.124666	-144.651		-0.0231174	-0.101549	0	0	0	-336.622	-34.5234	-1757.74	0.404523		2107	-639.433	-19795	41.5773	-2582.28	2.13706	3240.69
	88	377.897	19.3754	397.273		19.3754	0			2108	424.864		-4.34804	-1255.83		2108	-33.8194	-1088.62	0.552719	-71.0431	0	127.693	0	0	-1.28924	-279.048		-1.28924	0	-0.124452	-144.776		-0.0229031	-0.101549	0	0	0	-336.622	-34.6803	-1792.42	0.427276		2108	-685.083	-20480.1	36.8339	-2545.45	2.13706	3242.83
	89	387.158	19.226	406.384		19.226	0			2109	426.034		-4.28925	-1260.12		2109	-33.9572	-1122.58	0.54777	-70.4953	0	127.693	0	0	-1.28924	-280.338		-1.28924	0	-0.124247	-144.9		-0.022698	-0.101549	0	0	0	-336.622	-34.8229	-1827.24	0.450052		2109	-726.064	-21206.2	33.0395	-2512.41	2.13706	3244.97
	90	395.722	19.0779	414.8		19.0779	0			2110	427.189		-4.23307	-1264.36		2110	-31.3998	-1153.98	0.543006	-69.9523	0	127.693	0	0	-1.28924	-281.627		-1.28924	0	-0.12405	-145.024		-0.0225006	-0.101549	0	0	0	-336.622	-32.2701	-1859.51	0.47072		2110	-760.066	-21966.2	29.9988	-2482.41	2.13706	3247.11
	91	404.309	18.9311	423.24		18.9311	0			2111	428.329		-4.1791	-1268.53		2111	-31.4856	-1185.47	0.538394	-69.4139	0	127.693	0	0	-1.28924	-282.916		-1.28924	0	-0.123858	-145.148		-0.0223095	-0.101549	0	0	0	-336.622	-32.3603	-1891.87	0.491385		2111	-790.07	-22756.3	27.5564	-2454.85	2.13706	3249.24
	92	412.918	18.7855	431.704		18.7855	0			2112	429.454		-4.12711	-1272.66		2112	-31.5679	-1217.03	0.533909	-68.88	0	127.693	0	0	-1.28924	-284.205		-1.28924	0	-0.123673	-145.272		-0.0221237	-0.101549	0	0	0	-336.622	-32.4469	-1924.32	0.512044		2112	-816.371	-23572.7	25.5891	-2429.27	2.13706	3251.38
	93	421.549	18.641	440.19		18.641	0			2113	430.566		-4.07697	-1276.74		2113	-31.646	-1248.68	0.529532	-68.3505	0	127.693	0	0	-1.28924	-285.495		-1.28924	0	-0.123491	-145.395		-0.0219423	-0.101549	0	0	0	-336.622	-32.5292	-1956.85	0.532694		2113	-839.238	-24411.9	23.9992	-2405.27	2.13706	3253.52
	94	430.2	18.4978	448.698		18.4978	0			2114	431.665		-4.02836	-1280.77		2114	-31.7194	-1280.4	0.525246	-67.8252	0	127.693	0	0	-1.28924	-286.784		-1.28924	0	-0.123314	-145.518		-0.0217647	-0.101549	0	0	0	-336.622	-32.6067	-1989.46	0.553332		2114	-858.913	-25270.8	22.7089	-2382.56	2.13706	3255.65
	95	438.097	18.3557	456.453		18.3557	0			2115	432.75		-3.98124	-1284.75		2115	-28.957	-1309.36	0.52104	-67.3042	0	127.693	0	0	-1.28924	-288.073		-1.28924	0	-0.123139	-145.642		-0.0215904	-0.101549	0	0	0	-336.622	-29.8483	-2019.3	0.571751		2115	-872.793	-26143.6	21.6568	-2360.9	2.13706	3257.79
	96	446.003	18.2147	464.217		18.2147	0			2116	433.824		-3.93546	-1288.68		2116	-28.9865	-1338.34	0.516902	-66.7873	0	127.693	0	0	-1.28924	-289.362		-1.28924	0	-0.122968	-145.764		-0.0214189	-0.101549	0	0	0	-336.622	-29.8819	-2049.19	0.590139		2116	-883.883	-27027.5	20.7938	-2340.11	2.13706	3259.93
	97	453.917	18.0749	471.992		18.0749	0			2117	434.885		-3.89085	-1292.57		2117	-29.0196	-1367.36	0.512825	-66.2745	0	127.693	0	0	-1.28924	-290.652		-1.28924	0	-0.122799	-145.887		-0.02125	-0.101549	0	0	0	-336.622	-29.9188	-2079.1	0.608499		2117	-892.392	-27919.9	20.0812	-2320.03	2.13706	3262.06
	98	461.841	17.9361	479.777		17.9361	0			2118	435.934		-3.84742	-1296.42		2118	-29.0548	-1396.42	0.508802	-65.7657	0	127.693	0	0	-1.28924	-291.941		-1.28924	0	-0.122632	-146.01		-0.0210833	-0.101549	0	0	0	-336.622	-29.9579	-2109.06	0.626834		2118	-898.515	-28818.4	19.4882	-2300.54	2.13706	3264.2
	99	469.775	17.7984	487.574		17.7984	0			2119	436.972		-3.80506	-1300.23		2119	-29.091	-1425.51	0.504828	-65.2608	0	127.693		0	-1.28924	-293.23		-1.28924	0	-0.122468	-146.132		-0.0209186	-0.101549	0	0	0	-336.622	-29.9979	-2139.06	0.645144		2119	-902.437	-29720.9	18.9903	-2281.55	2.13706	3266.34
	100	288.179	68.7347	356.913	0	68.7347	0			2120	437.998		-3.76367	-1303.99		2120	665.854	-759.655	-186.766	-252.027	73.2201	200.913	73.2201	0	-351.366	-644.596	-350.077	-1.28924	0	-19.9425	-166.075	-19.82	-0.0209186	-0.101549	0	0	-312.285	-648.907	-131.285	-2270.35	0.741076		2120	-209.358	-29930.2	-168.699	-2450.25	75.3571	3341.7
																																								Average	0.338271
																Further Ambition targets scenario																											Further Ambition targets scenario
																	1st planting (Mg CO2 eq)																							Plantation (Core)				31 yrs of planting (Mg CO2 eq)
																Year	Terrestrial C storage		HWP C storage		Forestry/ wood processing emissions (total)		Forestry/ primary wood processing emissions	Secondary wood processing emissions	(BE)CCS (total)		(BE)CCS (primary)	(BE)CCS (secondary)	(BE)CCS (tertiary)	FF offset (total)		Primary electricity offset (biomass + incineration)	Secondary electricity offset (biomass + incineration)	Tertiary electricity offset (biomass + incineration)	Heat offset (biomass)	Heat offset (incineration)	Concrete offset (net)		Net - annual flux	Net - cumulative C sequestration	% more net C accumulation compared to conservation		Year	Terrestrial C		HWP		Forestry/ wood processing emissions (total)
																	Annual flux	Accumulation	Annual flux	Accumulation	Annual flux	Accumulation			Annual flux	Accumulation				Annual flux	Accumulation						Annual flux	Accumulation						Annual flux	Accumulation	Annual flux	Accumulation	Annual flux	Accumulation
																2020	0	0	0	0	5.00358	5.00358	5.00358	0	0	0	0	0	0	0	0	0	0	0	0	0	0	0	5.00358	5.00358	0		2020	0	0	0	0	5.00358	5.00358
																2021	0.599623	0.599623	0	0	0	5.00358	0	0	0	0	0	0	0	0	0	0	0	0	0	0	0	0	0.599623	5.6032	0.00425291		2021	0.599623	0.599623	0	0	5.00358	10.0072
																2022	-0.507923	0.0917007	0	0	0	5.00358	0	0	0	0	0	0	0	0	0	0	0	0	0	0	0	0	-0.507923	5.09528	-0.0229087		2022	0.0917007	0.691324	0	0	5.00358	15.0107
																2023	-1.92493	-1.83323	0	0	0	5.00358	0	0	0	0	0	0	0	0	0	0	0	0	0	0	0	0	-1.92493	3.17035	-0.156665		2023	-1.83323	-1.14191	0	0	5.00358	20.0143
																2024	-3.55635	-5.38958	0	0	0	5.00358	0	0	0	0	0	0	0	0	0	0	0	0	0	0	0	0	-3.55635	-0.386001	-1.34757		2024	-5.38958	-6.53149	0	0	5.00358	25.0179
																2025	-5.35193	-10.7415	0	0	0	5.00358	0	0	0	0	0	0	0	0	0	0	0	0	0	0	0	0	-5.35193	-5.73793	1.04537		2025	-10.7415	-17.273	0	0	5.00358	30.0215
																2026	-7.27359	-18.0151	0	0	0	5.00358	0	0	0	0	0	0	0	0	0	0	0	0	0	0	0	0	-7.27359	-13.0115	0.618371		2026	-18.0151	-35.2881	0	0	5.00358	35.0251
																2027	-9.28859	-27.3037	0	0	0	5.00358	0	0	0	0	0	0	0	0	0	0	0	0	0	0	0	0	-9.28859	-22.3001	0.524746		2027	-27.3037	-62.5918	0	0	5.00358	40.0286
																2028	-11.3672	-38.6709	0	0	0	5.00358	0	0	0	0	0	0	0	0	0	0	0	0	0	0	0	0	-11.3672	-33.6673	0.491189		2028	-38.6709	-101.263	0	0	5.00358	45.0322
																2029	-13.4824	-52.1533	0	0	0	5.00358	0	0	0	0	0	0	0	0	0	0	0	0	0	0	0	0	-13.4824	-47.1497	0.478212		2029	-52.1533	-153.416	0	0	5.00358	50.0358
																2030	-15.6095	-67.7629	0	0	0	5.00358	0	0	0	0	0	0	0	0	0	0	0	0	0	0	0	0	-15.6095	-62.7593	0.47428		2030	-67.7629	-221.179	0	0	5.00358	55.0394
																2031	-17.7267	-85.4896	0	0	0	5.00358	0	0	0	0	0	0	0	0	0	0	0	0	0	0	0	0	-17.7267	-80.486	0.474865		2031	-85.4896	-306.668	0	0	5.00358	60.043
																2032	-19.8148	-105.304	0	0	0	5.00358	0	0	0	0	0	0	0	0	0	0	0	0	0	0	0	0	-19.8148	-100.301	0.477865		2032	-105.304	-411.973	0	0	5.00358	65.0465
																2033	-21.8574	-127.162	0	0	0	5.00358	0	0	0	0	0	0	0	0	0	0	0	0	0	0	0	0	-21.8574	-122.158	0.482202		2033	-127.162	-539.135	0	0	5.00358	70.0501
																2034	-23.8412	-151.003	0	0	0	5.00358	0	0	0	0	0	0	0	0	0	0	0	0	0	0	0	0	-23.8412	-145.999	0.487285		2034	-151.003	-690.137	0	0	5.00358	75.0537
																2035	-25.7549	-176.758	0	0	0	5.00358	0	0	0	0	0	0	0	0	0	0	0	0	0	0	0	0	-25.7549	-171.754	0.492778		2035	-176.758	-866.895	0	0	5.00358	80.0573
																2036	-27.5896	-204.347	0	0	0	5.00358	0	0	0	0	0	0	0	0	0	0	0	0	0	0	0	0	-27.5896	-199.344	0.498488		2036	-204.347	-1071.24	0	0	5.00358	85.0609
																2037	-29.338	-233.685	0	0	0	5.00358	0	0	0	0	0	0	0	0	0	0	0	0	0	0	0	0	-29.338	-228.682	0.504301		2037	-233.685	-1304.93	0	0	5.00358	90.0644
																2038	-30.9935	-264.679	0	0	0	5.00358	0	0	0	0	0	0	0	0	0	0	0	0	0	0	0	0	-30.9935	-259.675	0.51015		2038	-264.679	-1569.61	0	0	5.00358	95.068
																2039	-32.5507	-297.23	0	0	0	5.00358	0	0	0	0	0	0	0	0	0	0	0	0	0	0	0	0	-32.5507	-292.226	0.515997		2039	-297.23	-1866.84	0	0	5.00358	100.072
																2040	-34.0044	-331.234	0	0	0	5.00358	0	0	0	0	0	0	0	0	0	0	0	0	0	0	0	0	-34.0044	-326.23	0.572032		2040	-331.234	-2198.07	0	0	2.75197	102.824
																2041	17.6073	-313.627	0	0	1.88862	6.8922	1.88862	0	-39.7219	-39.7219	-38.4326	-1.28924	0	-2.12037	-2.12037	-2.12037	0	0	0	0	0	0	-22.3463	-348.577	0.549895		2041	-313.627	-2511.7	0	0	4.64059	107.464
																2042	-28.3006	-341.927	0	0	0	6.8922	0	0	-1.28924	-41.0111		-1.28924	0	-0.101549	-2.22192	0	0	-0.101549	0	0	0	0	-29.6914	-378.268	0.559757		2042	-341.927	-2853.62	0	0	4.64059	112.105
																2043	-30.5355	-372.463	0	0	0	6.8922	0	0	-1.28924	-42.3003		-1.28924	0	-0.101549	-2.32347	0	0	-0.101549	0	0	0	0	-31.9263	-410.194	0.575933		2043	-372.463	-3226.09	0	0	4.64059	116.745
																2044	-32.4275	-404.89	0	0	0	6.8922	0	0	-1.28924	-43.5896		-1.28924	0	-0.101549	-2.42502	0	0	-0.101549	0	0	0	0	-33.8183	-444.013	0.565996		2044	-404.89	-3630.98	0	0	4.64059	121.386
																2045	-34.0251	-438.915	0	0	0	6.8922	0	0	-1.28924	-44.8788		-1.28924	0	-0.101549	-2.52657	0	0	-0.101549	0	0	0	0	-35.4159	-479.429	0.566516		2045	-438.915	-4069.89	0	0	4.64059	126.027
																2046	-36.8851	-475.8	0	0	0	6.8922	0	0	-1.28924	-46.1681		-1.28924	0	-0.101549	-2.62811	0	0	-0.101549	0	0	0	0	-38.2759	-517.704	0.516727		2046	-475.8	-4545.69	0	0	4.64059	130.667
																2047	-35.2691	-511.07	0	0	0	6.8922	0	0	-1.28924	-47.4573		-1.28924	0	-0.101549	-2.72966	0	0	-0.101549	0	0	0	0	-36.6599	-554.364	0.473554		2047	-511.07	-5056.76	0	0	4.64059	135.308
																2048	-35.5086	-546.578	0	0	0	6.8922	0	0	-1.28924	-48.7465		-1.28924	0	-0.101549	-2.83121	0	0	-0.101549	0	0	0	0	-36.8994	-591.264	0.439436		2048	-546.578	-5603.34	0	0	4.64059	139.948
																2049	-35.7094	-582.288	0	0	0	6.8922	0	0	-1.28924	-50.0358		-1.28924	0	-0.101549	-2.93276	0	0	-0.101549	0	0	0	0	-37.1002	-628.364	0.411923		2049	-582.288	-6185.63	0	0	4.64059	144.589
																2050	-35.8788	-618.166	0	0	0	6.8922	0	0	-1.43249	-51.4683		-1.43249	0	0	-2.93276	0	0	0	0	0	0	0	-37.3112	-665.675	0.389445		2050	-618.166	-6803.79	0	0	1.20906	145.798
																2051	-36.9884	-655.155	0	0	0	6.8922	0	0	-1.43249	-52.9008		-1.43249	0	0	-2.93276	0	0	0	0	0	0	0	-38.4208	-704.096	0.404307		2051	-655.155	-7458.95	0	0	0.7087	146.507
																2052	-37.1136	-692.268	0	0	0	6.8922	0	0	-1.43249	-54.3333		-1.43249	0	0	-2.93276	0	0	0	0	0	0	0	-38.5461	-742.642	0.418652		2052	-692.868	-8151.82	0	0	0.7087	147.215
																2053	-37.2206	-729.489	0	0	0	6.8922	0	0	-1.43249	-55.7657		-1.43249	0	0	-2.93276	0	0	0	0	0	0	0	-38.6531	-781.295	0.432442		2053	-729.581	-8881.4	0	0	0.7087	147.924
																2054	-37.312	-766.801	0	0	0	6.8922	0	0	-1.43249	-57.1982		-1.43249	0	0	-2.93276	0	0	0	0	0	0	0	-38.7445	-820.04	0.445664		2054	-764.968	-9646.37	0	0	0.7087	148.633
																2055	-37.3905	-804.191	0	0	0	6.8922	0	0	-1.43249	-58.6307		-1.43249	0	0	-2.93276	0	0	0	0	0	0	0	-38.823	-858.863	0.45832		2055	-798.802	-10445.2	0	0	0.7087	149.341
																2056	-36.0712	-840.263	0	0	0	6.8922	0	0	-1.43249	-60.0632		-1.43249	0	0	-2.93276	0	0	0	0	0	0	0	-37.5037	-896.366	0.471794		2056	-829.521	-11274.7	0	0	0.7087	150.05
																2057	-36.1194	-876.382	0	0	0	6.8922	0	0	-1.43249	-61.4957		-1.43249	0	0	-2.93276	0	0	0	0	0	0	0	-37.5519	-933.918	0.484722		2057	-858.367	-12133.1	0	0	0.7087	150.759
																2058	-36.1622	-912.544	0	0	0	6.8922	0	0	-1.43249	-62.9282		-1.43249	0	0	-2.93276	0	0	0	0	0	0	0	-37.5947	-971.513	0.497118		2058	-885.24	-13018.3	0	0	0.7087	151.468
																2059	-36.1997	-948.744	0	0	0	6.8922	0	0	-1.43249	-64.3607		-1.43249	0	0	-2.93276	0	0	0	0	0	0	0	-37.6321	-1009.15	0.508998		2059	-910.073	-13928.4	0	0	0.7087	152.176
																2060	-36.2329	-984.977	0	0	0	6.8922	0	0	-1.43249	-65.7932		-1.43249	0	0	-2.93276	0	0	0	0	0	0	0	-37.6654	-1046.81	0.520382		2060	-932.823	-14861.2	0	0	0.7087	152.885
																2061	-33.5798	-1018.56	0	0	0	6.8922	0	0	-1.43249	-67.2257		-1.43249	0	0	-2.93276	0	0	0	0	0	0	0	-35.0123	-1081.82	0.530721		2061	-950.794	-15812	0	0	0.7087	153.594
																2062	-33.5776	-1052.13	0	0	0	6.8922	0	0	-1.43249	-68.6582		-1.43249	0	0	-2.93276	0	0	0	0	0	0	0	-35.0101	-1116.83	0.540681		2062	-966.645	-16778.6	0	0	0.7087	154.302
																2063	-33.5792	-1085.71	0	0	0	6.8922	0	0	-1.43249	-70.0906		-1.43249	0	0	-2.93276	0	0	0	0	0	0	0	-35.0117	-1151.84	0.550275		2063	-980.409	-17759	0	0	0.7087	155.011
																2064	-33.5828	-1119.3	0	0	0	6.8922	0	0	-1.43249	-71.5231		-1.43249	0	0	-2.93276	0	0	0	0	0	0	0	-35.0153	-1186.86	0.559501		2064	-992.134	-18751.2	0	0	0.7087	155.72
																2065	-33.5875	-1152.88	0	0	0	6.8922	0	0	-1.43249	-72.9556		-1.43249	0	0	-2.93276	0	0	0	0	0	0	0	-35.02	-1221.88	0.568387		2065	-1001.88	-19753.1	0	0	0.7087	156.428
																2066	-30.7614	-1183.65	0	0	0	6.8922	0	0	-1.43249	-74.3881		-1.43249	0	0	-2.93276	0	0	0	0	0	0	0	-32.1939	-1254.07	0.575904		2066	-1006.89	-20759.9	0	0	0.7087	157.137
																2067	-30.732	-1214.38	0	0	0	6.8922	0	0	-1.43249	-75.8206		-1.43249	0	0	-2.93276	0	0	0	0	0	0	0	-32.1644	-1286.24	0.583175		2067	-1010.03	-21770	0	0	0.7087	157.846
																2068	-30.7102	-1245.09	0	0	0	6.8922	0	0	-1.43249	-77.2531		-1.43249	0	0	-2.93276	0	0	0	0	0	0	0	-32.1427	-1318.38	0.590212		2068	-1011.4	-22781.4	0	0	0.7087	158.555
																2069	-30.6944	-1275.78	0	0	0	6.8922	0	0	-1.43249	-78.6856		-1.43249	0	0	-2.93276	0	0	0	0	0	0	0	-32.1269	-1350.51	0.597024		2069	-1011.1	-23792.5	0	0	0.7087	159.263
																2070	654.627	-621.154	-184.349	-184.349	31.8381	38.7303	31.8381	0	-384.346	-463.031	-382.913	-1.43249	0	-0.000793246	-2.93355	0	0	0	0	-0.000793246	-149.102	-149.102	-31.3323	-1381.84	0.602712		2070	-323.925	-24116.4	-184.349	-184.349	32.5468	191.81
																2071	54.7601	-566.394	19.126	-165.223	0	38.7303	0	0	-1.43249	-464.464		-1.43249	0	-0.000793246	-2.93435		0	0	0	-0.000793246	0	-149.102	72.4529	-1309.39	0.49175		2071	-235.16	-24351.6	-165.223	-349.572	32.5468	224.357
																2072	45.0223	-521.372	15.3254	-149.898	0	38.7303	0	0	-1.43249	-465.896		-1.43249	0	-0.000793246	-2.93514		0	0	0	-0.000793246	0	-149.102	58.9144	-1250.47	0.39987		2072	-207.745	-24559.3	-149.898	-499.47	31.8381	256.195
																2073	36.6589	-484.713	12.3077	-137.59	0	38.7303	0	0	-1.43249	-467.329		-1.43249	0	-0.000793246	-2.93593		0	0	0	-0.000793246	0	-149.102	47.5333	-1202.94	0.323699		2073	-142.786	-24702.1	-137.59	-637.06	31.8381	288.033
																2074	29.3588	-455.354	9.91144	-127.679	0	38.7303	0	0	-1.43249	-468.761		-1.43249	0	-0.000793246	-2.93673		0	0	0	-0.000793246	0	-149.102	37.837	-1165.1	0.260611		2074	-82.8915	-24785	-127.679	-764.738	31.8381	319.871
																2075	22.8921	-432.462	8.00845	-119.67	0	38.7303	0	0	-1.43249	-470.194		-1.43249	0	-0.000793246	-2.93752		0	0	0	-0.000793246	0	-149.102	29.4673	-1135.64	0.208538		2075	-27.5719	-24812.6	-119.67	-884.408	31.8381	351.709
																2076	17.0904	-415.372	6.49695	-113.173	0	38.7303	0	0	-1.43249	-471.626		-1.43249	0	-0.000793246	-2.93831		0	0	0	-0.000793246	0	-149.102	22.1541	-1113.48	0.167248		2076	23.5436	-24789	-113.173	-997.581	31.8381	383.548
																2077	11.8309	-403.541	5.29619	-107.877	0	38.7303	0	0	-1.43249	-473.059		-1.43249	0	-0.000793246	-2.93911		0	0	0	-0.000793246	0	-149.102	15.6939	-1097.79	0.133895		2077	72.2597	-24716.8	-107.877	-1105.46	31.8381	415.386
																2078	7.02363	-396.517	4.34208	-103.535	0	38.7303	0	0	-1.43249	-474.491		-1.43249	0	-0.000793246	-2.9399		0	0	0	-0.000793246	0	-149.102	9.93243	-1087.85	0.107411		2078	114.552	-24602.2	-103.535	-1208.99	31.8381	447.224
																2079	2.60238	-393.915	3.58374	-99.9511	0	38.7303	0	0	-1.43249	-475.924		-1.43249	0	-0.000793246	-2.94069		0	0	0	-0.000793246	0	-149.102	4.75284	-1083.1	0.086911		2079	152.663	-24449.5	-99.9511	-1308.94	31.8381	479.062
																2080	-1.48191	-395.397	2.98079	-96.9703	0	38.7303	0	0	-1.43249	-477.356		-1.43249	0	-0.000793246	-2.94149		0	0	0	-0.000793246	0	-149.102	0.0655975	-1083.04	0.0715813		2080	186.891	-24262.6	-96.9703	-1405.91	31.8381	510.9
																2081	-5.26639	-400.663	2.50118	-94.4691	0	38.7303	0	0	-1.43249	-478.789		-1.43249	0	-0.000793246	-2.94228		0	0	0	-0.000793246	0	-149.102	-4.19849	-1087.23	0.0619795		2081	217.503	-24045.1	-94.4691	-1500.38	31.8381	542.738
																2082	-8.77949	-409.443	2.11948	-92.3497	0	38.7303	0	0	-1.43249	-480.221		-1.43249	0	-0.000793246	-2.94307		0	0	0	-0.000793246	0	-149.102	-8.09329	-1095.33	0.0564108		2082	245.712	-23799.4	-92.3497	-1592.73	31.8381	574.576
																2083	-12.0439	-421.486	1.81549	-90.5342	0	38.7303	0	0	-1.43249	-481.653		-1.43249	0	-0.000793246	-2.94387		0	0	0	-0.000793246	0	-149.102	-11.6617	-1106.99	0.0544088		2083	270.782	-23528.6	-90.5342	-1683.27	31.8381	606.414
																2084	-15.0777	-436.564	1.57319	-88.961	0	38.7303	0	0	-1.43249	-483.086		-1.43249	0	-0.000793246	-2.94466		0	0	0	-0.000793246	0	-149.102	-14.9378	-1121.93	0.0555633		2084	292.925	-23235.7	-88.961	-1772.23	31.8381	638.253
																2085	-17.8959	-454.46	1.37987	-87.5811	0	38.7303	0	0	-1.43249	-484.518		-1.43249	0	0	-2.94466		0	0	0	0	0	-149.102	-17.9485	-1139.88	0.0595102		2085	312.341	-22923.4	-87.5811	-1859.81	22.3219	660.574
																2086	-20.5107	-474.971	1.22542	-86.3557	0	38.7303	0	0	-1.43249	-485.951		-1.43249	0	0	-2.94466		0	0	0	0	0	-149.102	-20.7178	-1160.59	0.0671294		2086	329.221	-22594.2	-86.3557	-1946.17	22.3219	682.896
																2087	-22.9322	-497.903	1.10183	-85.2539	0	38.7303	0	0	-1.43249	-487.383		-1.43249	0	0	-2.94466		0	0	0	0	0	-149.102	-23.2628	-1183.86	0.0769441		2087	342.36	-22251.8	-85.2539	-2031.42	22.3219	705.218
																2088	-25.1684	-523.071	1.00275	-84.2511	0	38.7303	0	0	-1.43249	-488.816		-1.43249	0	0	-2.94466		0	0	0	0	0	-149.102	-25.5981	-1209.45	0.0886918		2088	353.311	-21898.5	-84.2511	-2115.67	22.3219	727.54
																2089	-27.2256	-550.297	0.923124	-83.328	0	38.7303	0	0	-1.43249	-490.248		-1.43249	0	0	-2.94466		0	0	0	0	0	-149.102	-27.735	-1237.19	0.102132		2089	362.247	-21536.2	-83.328	-2199	22.3219	749.862
																2090	-29.1086	-579.405	0.85895	-82.469	0	38.7303	0	0	-1.43249	-491.681		-1.43249	0	0	-2.94466		0	0	0	0	0	-149.102	-29.6821	-1266.87	0.117043		2090	369.338	-21166.9	-82.469	-2281.47	22.3219	772.184
																2091	28.2574	-551.148	0.807045	-81.662	0.638931	39.3693	0.638931	0	-49.4623	-541.143	-48.0298	-1.43249	0	0	-2.94466	0	0	0	0	0	0	-149.102	-19.7589	-1286.63	0.123661		2091	433.829	-20733.1	-81.662	-2363.13	22.9609	795.145
																2092	-23.3968	-574.545	0.764888	-80.8971	0	39.3693	0	0	-1.43249	-542.576		-1.43249	0	0	-2.94466		0	0	0	0	0	-149.102	-24.0644	-1310.7	0.133916		2092	444.012	-20289.1	-80.8971	-2444.03	22.9609	818.106
																2093	-25.9644	-600.509	0.730473	-80.1666	0	39.3693	0	0	-1.43249	-544.008		-1.43249	0	0	-2.94466		0	0	0	0	0	-149.102	-26.6664	-1337.36	0.146243		2093	451.625	-19837.4	-80.1666	-2524.19	22.9609	841.067
																2094	-28.1377	-628.647	0.702212	-79.4644	0	39.3693	0	0	-1.43249	-545.441		-1.43249	0	0	-2.94466		0	0	0	0	0	-149.102	-28.868	-1366.23	0.160242		2094	457.066	-19380.4	-79.4644	-2603.66	22.9609	864.028
																2095	-31.493	-660.14	0.678842	-78.7856	0	39.3693	0	0	-1.43249	-546.873		-1.43249	0	0	-2.94466		0	0	0	0	0	-149.102	-32.2466	-1398.48	0.176857		2095	459.156	-18921.2	-78.7856	-2682.44	22.9609	886.988
																2096	-30.3066	-690.446	0.65936	-78.1262	0	39.3693	0	0	-1.43249	-548.306		-1.43249	0	0	-2.94466		0	0	0	0	0	-149.102	-31.0797	-1429.56	0.19658		2096	462.437	-18458.8	-78.1262	-2760.57	22.9609	909.949
																2097	-30.9215	-721.368	0.642973	-77.4832	0	39.3693	0	0	-1.43249	-549.738		-1.43249	0	0	-2.94466		0	0	0	0	0	-149.102	-31.711	-1461.27	0.216752		2097	462.277	-17996.5	-77.4832	-2838.05	22.9609	932.91
																2098	-31.4525	-752.821	0.629049	-76.8542	0	39.3693	0	0	-1.43249	-551.171		-1.43249	0	0	-2.94466		0	0	0	0	0	-149.102	-32.256	-1493.52	0.237286		2098	461.557	-17534.9	-76.8542	-2914.91	22.9609	955.871
																2099	-31.9141	-784.735	0.617086	-76.2371	0	39.3693	0	0	-1.43249	-552.603		-1.43249	0	0	-2.94466		0	0	0	0	0	-149.102	-32.7295	-1526.25	0.25811		2099	460.353	-17074.6	-76.2371	-2991.14	22.9609	978.832
																2100	-33.2832	-818.018	0.606687	-75.6304	0	39.3693	0	0	-1.43249	-554.036		-1.43249	0	0	-2.94466		0	0	0	0	0	-149.102	-34.1091	-1560.36	0.279957		2100	457.764	-16616.8	-75.6304	-3066.77	22.9609	1001.79
																2101	-33.6402	-851.658	0.597537	-75.0329	0	39.3693	0	0	-1.43249	-555.468		-1.43249	0	0	-2.94466		0	0	0	0	0	-149.102	-34.4752	-1594.84	0.30302		2101	-230.504	-16847.3	109.316	-2957.46	0.638931	1002.43
																2102	-33.9547	-885.613	0.589385	-74.4435	0	39.3693	0	0	-1.43249	-556.901		-1.43249	0	0	-2.94466		0	0	0	0	0	-149.102	-34.7979	-1629.63	0.326265		2102	-319.219	-17166.6	90.7795	-2866.68	0.638931	1003.07
																2103	-34.2328	-919.846	0.582031	-73.8615	0	39.3693	0	0	-1.43249	-558.333		-1.43249	0	0	-2.94466		0	0	0	0	0	-149.102	-35.0833	-1664.72	0.349657		2103	-398.474	-17565	76.0362	-2790.64	0.638931	1003.71
																2104	-34.4797	-954.325	0.575317	-73.2861	0	39.3693	0	0	-1.43249	-559.766		-1.43249	0	0	-2.94466		0	0	0	0	0	-149.102	-35.3369	-1700.05	0.373165		2104	-469.612	-18034.6	64.3038	-2726.34	0.638931	1004.35
																2105	-33.3127	-987.638	0.569119	-72.717	0	39.3693	0	0	-1.43249	-561.198		-1.43249	0	0	-2.94466		0	0	0	0	0	-149.102	-34.176	-1734.23	0.395647		2105	-532.284	-18566.9	54.9615	-2671.38	0.638931	1004.99
																2106	-33.4991	-1021.14	0.563337	-72.1537	0	39.3693	0	0	-1.43249	-562.631		-1.43249	0	0	-2.94466		0	0	0	0	0	-149.102	-34.3682	-1768.6	0.418198		2106	-588.675	-19155.6	47.5164	-2623.86	0.638931	1005.63
																2107	-33.6674	-1054.8	0.557891	-71.5958	0	39.3693	0	0	-1.43249	-564.063		-1.43249	0	0	-2.94466		0	0	0	0	0	-149.102	-34.542	-1803.14	0.440801		2107	-639.433	-19795	41.5773	-2582.28	0.638931	1006.27
																2108	-33.8194	-1088.62	0.552719	-71.0431	0	39.3693	0	0	-1.43249	-565.496		-1.43249	0	0	-2.94466		0	0	0	0	0	-149.102	-34.6991	-1837.84	0.463443		2108	-685.083	-20480.1	36.8339	-2545.45	0.638931	1006.9
																2109	-33.9572	-1122.58	0.54777	-70.4953	0	39.3693	0	0	-1.43249	-566.928		-1.43249	0	0	-2.94466		0	0	0	0	0	-149.102	-34.8419	-1872.68	0.486111		2109	-726.064	-21206.2	33.0395	-2512.41	0.638931	1007.54
																2110	-31.3998	-1153.98	0.543006	-69.9523	0	39.3693	0	0	-1.43249	-568.361		-1.43249	0	0	-2.94466		0	0	0	0	0	-149.102	-32.2893	-1904.97	0.506674		2110	-760.066	-21966.2	29.9988	-2482.41	0.638931	1008.18
																2111	-31.4856	-1185.47	0.538394	-69.4139	0	39.3693	0	0	-1.43249	-569.793		-1.43249	0	0	-2.94466		0	0	0	0	0	-149.102	-32.3797	-1937.35	0.527236		2111	-790.07	-22756.3	27.5564	-2454.85	0.638931	1008.82
																2112	-31.5679	-1217.03	0.533909	-68.88	0	39.3693	0	0	-1.43249	-571.226		-1.43249	0	0	-2.94466		0	0	0	0	0	-149.102	-32.4665	-1969.82	0.547794		2112	-816.371	-23572.7	25.5891	-2429.27	0.638931	1009.46
																2113	-31.646	-1248.68	0.529532	-68.3505	0	39.3693	0	0	-1.43249	-572.658		-1.43249	0	0	-2.94466		0	0	0	0	0	-149.102	-32.549	-2002.37	0.568345		2113	-839.238	-24411.9	23.9992	-2405.27	0.638931	1010.1
																2114	-31.7194	-1280.4	0.525246	-67.8252	0	39.3693	0	0	-1.43249	-574.09		-1.43249	0	0	-2.94466		0	0	0	0	0	-149.102	-32.6267	-2034.99	0.588887		2114	-858.913	-25270.8	22.7089	-2382.56	0.638931	1010.74
																2115	-28.957	-1309.36	0.52104	-67.3042	0	39.3693	0	0	-1.43249	-575.523		-1.43249	0	0	-2.94466		0	0	0	0	0	-149.102	-29.8684	-2064.86	0.607211		2115	-872.793	-26143.6	21.6568	-2360.9	0.638931	1011.38
																2116	-28.9865	-1338.34	0.516902	-66.7873	0	39.3693	0	0	-1.43249	-576.955		-1.43249	0	0	-2.94466		0	0	0	0	0	-149.102	-29.9021	-2094.76	0.625507		2116	-883.883	-27027.5	20.7938	-2340.11	0.638931	1012.02
																2117	-29.0196	-1367.36	0.512825	-66.2745	0	39.3693	0	0	-1.43249	-578.388		-1.43249	0	0	-2.94466		0	0	0	0	0	-149.102	-29.9393	-2124.7	0.643776		2117	-892.392	-27919.9	20.0812	-2320.03	0.638931	1012.65
																2118	-29.0548	-1396.42	0.508802	-65.7657	0	39.3693	0	0	-1.43249	-579.82		-1.43249	0	0	-2.94466		0	0	0	0	0	-149.102	-29.9785	-2154.68	0.662022		2118	-898.515	-28818.4	19.4882	-2300.54	0.638931	1013.29
																2119	-29.091	-1425.51	0.504828	-65.2608	0	39.3693		0	-1.43249	-581.253		-1.43249	0	0	-2.94466		0	0	0	0	0	-149.102	-30.0186	-2184.7	0.680245		2119	-902.437	-29720.9	18.9903	-2281.55	0.638931	1013.93
																2120	665.854	-759.655	-186.766	-252.027	21.8911	61.2604	21.8911	0	-390.407	-971.66	-388.974	-1.43249	0	0	-2.94466	0	0	0	0	0	-98.3429	-247.445	12.2295	-2172.47	0.666017		2120	-209.358	-29930.2	-168.699	-2450.25	22.5301	1036.46
																																								average	0.372439
[truncated: 73 more columns]

## Sheet: Yr2
																Summary of emissions discounts to apply (to 2020 assumptions):
																	2020-2029		2030-2039		2040-2049		2050-2084		2085-2120
																	Core	FA	Core	FA	Core	FA	Core	FA	Core	FA
																Avoided emissions - Biomass (heat) - marginal supply	none	none	none	none	none	0.25258	0.9	0.039435	0	0
																Avoided emissions - Biomass (electricity) - marginal supply	none	none	0.9127	0.5635	0.8254	0.127	0.5635	0	0.127	0
																Avoided emissions - Incineration (electricity) - marginal supply	none	none	0.9127	0.5635	0.8254	0.127	0.5635	0	0.127	0
																Incineration (heat) - marginal supply	none	none	none	none	none	0	0.9	0.136905	0	0
																C storage - BECCS (biomass electricity)	none	none	0.09	0.45	0.18	0.9	0.45	1	0.9	1
																C storage - BECCS (biomass heat)	none	none	0	0	0	0.405	0	0.81	0.405	0.9
																Avoided emissions - Cement production - CCS application (calcination)	n/a	n/a	n/a	n/a	n/a	n/a	none	0.45568	0.93952	0.3952
																Avoided emissions - Cement production - furnace emissions reduction	n/a	n/a	n/a	n/a	n/a	n/a	0.9784	0.95104	0.95104	0.712
																Emissions - Wood panel (particle board) production (CCS on heat production)	none	none	none	none	none	0.6355	none	0.271	0.6355	0.19
																Emissions - Harvester/forwarder	none	none	none	none	none	0.55	0.87	0.1	0	0
	Annual C stock - total ecosystem (tonnes C) - >75% thin									Natural Forest' C sequestration
	Time Step	Total Ecosystem(GH model (thinned) average soil v3 Default Simu			Thinned	Thinned	Thinned				'Total Ecosystem(Afforestation (conservation) Default Simulation					Core targets scenario
		Forest ecosystem	HWP total	Net system C	Mulch/S C storage	HWP primary	HWP secondary				Net ecosystem C	Process emissions	Annual C flux	Net cumulative C sequestration and storage			2nd planting (Mg CO2 eq)																							Plantation (Core)
	Year	Tonnes C	Tonnes C		Tonnes C					Year	Tonnes C	Tonnes C	Mg CO2eq			Year	Terrestrial C storage		HWP C storage		Forestry/ wood processing emissions (total)		Forestry/ primary wood processing emissions	Secondary wood processing emissions	(BE)CCS (total)		(BE)CCS (primary)	(BE)CCS (secondary)	(BE)CCS (tertiary)	FF offset (total)		Primary electricity offset (biomass + incineration)	Secondary electricity offset (biomass + incineration)	Tertiary electricity offset (biomass + incineration)	Heat offset (biomass)	Heat offset (incineration)	Concrete offset (net)		Net - annual flux	Net - cumulative C sequestration
																	Annual flux	Accumulation	Annual flux	Accumulation	Annual flux	Accumulation			Annual flux	Accumulation				Annual flux	Accumulation						Annual flux	Accumulation
	0	81	0	81	0	0	0			0						2020
	1	80.8365	0	80.8365		0	0			1	81	1.36461	5.00358	5.00358		2021	0	0	0	0	5.00358	5.00358	5.00358	0	0	0	0	0	0	0	0	0	0	0	0	0	0	0	5.00358	5.00358
	2	80.975	0	80.975		0	0			2	80.8429		0.575894	5.57947		2022	0.599623	0.599623	0	0	0	5.00358	0	0	0	0	0	0	0	0	0	0	0	0	0	0	0	0	0.599623	5.6032
	3	81.5	0	81.5		0	0			3	80.9424		-0.36473	5.21474		2023	-0.507923	0.0917007	0	0	0	5.00358	0	0	0	0	0	0	0	0	0	0	0	0	0	0	0	0	-0.507923	5.09528
	4	82.4699	0	82.4699		0	0			4	81.3393		-1.45544	3.7593		2024	-1.92493	-1.83323	0	0	0	5.00358	0	0	0	0	0	0	0	0	0	0	0	0	0	0	0	0	-1.92493	3.17035
	5	83.9295	0	83.9295		0	0			5	82.0617		-2.64872	1.11058		2025	-3.55635	-5.38958	0	0	0	5.00358	0	0	0	0	0	0	0	0	0	0	0	0	0	0	0	0	-3.55635	-0.386001
	6	85.9132	0	85.9132		0	0			6	83.1297		-3.91591	-2.80532		2026	-5.35193	-10.7415	0	0	0	5.00358	0	0	0	0	0	0	0	0	0	0	0	0	0	0	0	0	-5.35193	-5.73793
	7	88.4465	0	88.4465		0	0			7	84.5573		-5.23457	-8.03989		2027	-7.27359	-18.0151	0	0	0	5.00358	0	0	0	0	0	0	0	0	0	0	0	0	0	0	0	0	-7.27359	-13.0115
	8	91.5466	0	91.5466		0	0			8	86.3534		-6.58557	-14.6255		2028	-9.28859	-27.3037	0	0	0	5.00358	0	0	0	0	0	0	0	0	0	0	0	0	0	0	0	0	-9.28859	-22.3001
	9	95.2236	0	95.2236		0	0			9	88.5221		-7.95205	-22.5775		2029	-11.3672	-38.6709	0	0	0	5.00358	0	0	0	0	0	0	0	0	0	0	0	0	0	0	0	0	-11.3672	-33.6673
	10	99.4808	0	99.4808		0	0			10	91.0637		-9.31896	-31.8965		2030	-13.4824	-52.1533	0	0	0	5.00358	0	0	0	0	0	0	0	0	0	0	0	0	0	0	0	0	-13.4824	-47.1497
	11	104.315	0	104.315		0	0			11	93.9745		-10.673	-42.5695		2031	-15.6095	-67.7629	0	0	0	5.00358	0	0	0	0	0	0	0	0	0	0	0	0	0	0	0	0	-15.6095	-62.7593
	12	109.719	0	109.719		0	0			12	97.2478		-12.0023	-54.5718		2032	-17.7267	-85.4896	0	0	0	5.00358	0	0	0	0	0	0	0	0	0	0	0	0	0	0	0	0	-17.7267	-80.486
	13	115.68	0	115.68		0	0			13	100.874		-13.2969	-67.8687		2033	-19.8148	-105.304	0	0	0	5.00358	0	0	0	0	0	0	0	0	0	0	0	0	0	0	0	0	-19.8148	-100.301
	14	122.183	0	122.183		0	0			14	104.842		-14.548	-82.4167		2034	-21.8574	-127.162	0	0	0	5.00358	0	0	0	0	0	0	0	0	0	0	0	0	0	0	0	0	-21.8574	-122.158
	15	129.207	0	129.207		0	0			15	109.137		-15.7483	-98.165		2035	-23.8412	-151.003	0	0	0	5.00358	0	0	0	0	0	0	0	0	0	0	0	0	0	0	0	0	-23.8412	-145.999
	16	136.731	0	136.731		0	0			16	113.744		-16.8918	-115.057		2036	-25.7549	-176.758	0	0	0	5.00358	0	0	0	0	0	0	0	0	0	0	0	0	0	0	0	0	-25.7549	-171.754
	17	144.732	0	144.732		0	0			17	118.646		-17.9733	-133.03		2037	-27.5896	-204.347	0	0	0	5.00358	0	0	0	0	0	0	0	0	0	0	0	0	0	0	0	0	-27.5896	-199.344
	18	153.185	0	153.185		0	0			18	123.824		-18.9887	-152.019		2038	-29.338	-233.685	0	0	0	5.00358	0	0	0	0	0	0	0	0	0	0	0	0	0	0	0	0	-29.338	-228.682
	19	162.063	0	162.063		0	0			19	129.261		-19.9347	-171.953		2039	-30.9935	-264.679	0	0	0	5.00358	0	0	0	0	0	0	0	0	0	0	0	0	0	0	0	0	-30.9935	-259.675
	20	171.337	0	171.337		0	0			20	134.936		-20.8082	-192.762		2040	-32.5507	-297.23	0	0	0	5.00358	0	0	0	0	0	0	0	0	0	0	0	0	0	0	0	0	-32.5507	-292.226
	21	166.535	0	166.535	0	0	0			21	138.961		-14.7598	-207.521		2041	-34.0044	-331.234	0	0	0	5.00358	0	0	0	0	0	0	0	0	0	0	0	0	0	0	0	0	-34.0044	-326.23
	22	174.253	0	174.253		0	0			22	143.702		-17.382	-224.903		2042	17.6073	-313.627	0	0	3.06854	8.07212	3.06854	0	-7.94437	-7.94437	-7.68652	-0.257848	0	-13.7807	-13.7807	-13.7807	0	0	0	0	0	0	-1.04927	-327.28
	23	182.581	0	182.581		0	0			23	148.506		-17.6139	-242.517		2043	-28.3006	-341.927	0	0	0	8.07212	0	0	-0.257848	-8.20222		-0.257848	0	-0.659988	-14.4407	0	0	-0.659988	0	0	0	0	-29.2184	-356.498
	24	191.425	0	191.425		0	0			24	153.352		-17.7693	-260.287		2044	-30.5355	-372.463	0	0	0	8.07212	0	0	-0.257848	-8.46007		-0.257848	0	-0.659988	-15.1007	0	0	-0.659988	0	0	0	0	-31.4533	-387.951
	25	200.704	0	200.704		0	0			25	159.692		-23.2471	-283.534		2045	-32.4275	-404.89	0	0	0	8.07212	0	0	-0.257848	-8.71792		-0.257848	0	-0.659988	-15.7607	0	0	-0.659988	0	0	0	0	-33.3453	-421.297
	26	210.764	0	210.764		0	0			26	165.832		-22.5139	-306.048		2046	-34.0251	-438.915	0	0	0	8.07212	0	0	-0.257848	-8.97577		-0.257848	0	-0.659988	-16.4207	0	0	-0.659988	0	0	0	0	-34.943	-456.24
	27	220.383	0	220.383		0	0			27	175.455		-35.2823	-341.33		2047	-36.8851	-475.8	0	0	0	8.07212	0	0	-0.257848	-9.23361		-0.257848	0	-0.659988	-17.0807	0	0	-0.659988	0	0	0	0	-37.803	-494.043
	28	230.067	0	230.067		0	0			28	184.967		-34.8791	-376.209		2048	-35.2691	-511.07	0	0	0	8.07212	0	0	-0.257848	-9.49146		-0.257848	0	-0.659988	-17.7407	0	0	-0.659988	0	0	0	0	-36.1869	-530.23
	29	239.806	0	239.806		0	0			29	194.39		-34.5515	-410.761		2049	-35.5086	-546.578	0	0	0	8.07212	0	0	-0.257848	-9.74931		-0.257848	0	-0.659988	-18.4007	0	0	-0.659988	0	0	0	0	-36.4264	-566.656
	30	249.591	0	249.591		0	0			30	203.739		-34.2804	-445.041		2050	-35.7094	-582.288	0	0	0	8.07212	0	0	-0.64462	-10.3939		-0.64462	0	-0.450573	-18.8512	0	0	-0.450573	0	0	0	0	-36.8046	-603.461
	31	259.679	0	259.679		0	0			31	213.027		-34.0532	-479.094		2051	-35.8788	-618.166	0	0	0	8.07212	0	0	-0.64462	-11.0386		-0.64462	0	-0.450573	-19.3018	0	0	-0.450573	0	0	0	0	-36.9739	-640.434
	32	269.8	0	269.8		0	0			32	219.105		-22.2888	-501.383		2052	-36.9884	-655.155	0	0	0	8.07212	0	0	-0.64462	-11.6832		-0.64462	0	-0.450573	-19.7524	0	0	-0.450573	0	0	0	0	-38.0836	-678.518
	33	279.952	0	279.952		0	0			33	225.133		-22.1014	-523.484		2053	-37.1136	-692.268	0	0	0	8.07212	0	0	-0.64462	-12.3278		-0.64462	0	-0.450573	-20.2029	0	0	-0.450573	0	0	0	0	-38.2088	-716.727
	34	290.127	0	290.127		0	0			34	231.118		-21.9445	-545.429		2054	-37.2206	-729.489	0	0	0	8.07212	0	0	-0.64462	-12.9724		-0.64462	0	-0.450573	-20.6535	0	0	-0.450573	0	0	0	0	-38.3158	-755.043
	35	300.325	0	300.325		0	0			35	237.067		-21.8117	-567.241		2055	-37.312	-766.801	0	0	0	8.07212	0	0	-0.64462	-13.617		-0.64462	0	-0.450573	-21.1041	0	0	-0.450573	0	0	0	0	-38.4072	-793.45
	36	310.163	0	310.163		0	0			36	242.985		-21.699	-588.94		2056	-37.3905	-804.191	0	0	0	8.07212	0	0	-0.64462	-14.2617		-0.64462	0	-0.450573	-21.5547	0	0	-0.450573	0	0	0	0	-38.4857	-831.936
	37	320.013	0	320.013		0	0			37	248.464		-20.0901	-609.03		2057	-36.0712	-840.263	0	0	0	8.07212	0	0	-0.64462	-14.9063		-0.64462	0	-0.450573	-22.0052	0	0	-0.450573	0	0	0	0	-37.1664	-869.102
	38	329.876	0	329.876		0	0			38	253.915		-19.989	-629.019		2058	-36.1194	-876.382	0	0	0	8.07212	0	0	-0.64462	-15.5509		-0.64462	0	-0.450573	-22.4558	0	0	-0.450573	0	0	0	0	-37.2146	-906.317
	39	339.748	0	339.748		0	0			39	259.343		-19.9032	-648.922		2059	-36.1622	-912.544	0	0	0	8.07212	0	0	-0.64462	-16.1955		-0.64462	0	-0.450573	-22.9064	0	0	-0.450573	0	0	0	0	-37.2574	-943.574
	40	349.63	0	349.63		0	0			40	264.751		-19.8296	-668.752		2060	-36.1997	-948.744	0	0	0	8.07212	0	0	-0.64462	-16.8401		-0.64462	0	-0.450573	-23.357	0	0	-0.450573	0	0	0	0	-37.2948	-980.869
	41	358.788	0	358.788		0	0			41	270.142		-19.7665	-688.518		2061	-36.2329	-984.977	0	0	0	8.07212	0	0	-0.64462	-17.4848		-0.64462	0	-0.450573	-23.8075	0	0	-0.450573	0	0	0	0	-37.3281	-1018.2
	42	367.946	0	367.946		0	0			42	275.112		-18.2224	-706.74		2062	-33.5798	-1018.56	0	0	0	8.07212	0	0	-0.64462	-18.1294		-0.64462	0	-0.450573	-24.2581	0	0	-0.450573	0	0	0	0	-34.675	-1052.87
	43	377.104	0	377.104		0	0			43	280.063		-18.1553	-724.896		2063	-33.5776	-1052.13	0	0	0	8.07212	0	0	-0.64462	-18.774		-0.64462	0	-0.450573	-24.7087	0	0	-0.450573	0	0	0	0	-34.6728	-1087.54
	44	386.263	0	386.263		0	0			44	284.999		-18.0982	-742.994		2064	-33.5792	-1085.71	0	0	0	8.07212	0	0	-0.64462	-19.4186		-0.64462	0	-0.450573	-25.1593	0	0	-0.450573	0	0	0	0	-34.6744	-1122.22
	45	395.423	0	395.423		0	0			45	289.924		-18.0569	-761.051		2065	-33.5828	-1119.3	0	0	0	8.07212	0	0	-0.64462	-20.0632		-0.64462	0	-0.450573	-25.6098	0	0	-0.450573	0	0	0	0	-34.678	-1156.9
	46	403.812	0	403.812		0	0			46	294.838		-18.0171	-779.068		2066	-33.5875	-1152.88	0	0	0	8.07212	0	0	-0.64462	-20.7079		-0.64462	0	-0.450573	-26.0604	0	0	-0.450573	0	0	0	0	-34.6827	-1191.58
	47	412.194	0	412.194		0	0			47	299.396		-16.7129	-795.781		2067	-30.7614	-1183.65	0	0	0	8.07212	0	0	-0.64462	-21.3525		-0.64462	0	-0.450573	-26.511	0	0	-0.450573	0	0	0	0	-31.8566	-1223.44
	48	420.569	0	420.569		0	0			48	303.94		-16.6615	-812.442		2068	-30.732	-1214.38	0	0	0	8.07212	0	0	-0.64462	-21.9971		-0.64462	0	-0.450573	-26.9615	0	0	-0.450573	0	0	0	0	-31.8271	-1255.26
	49	428.94	0	428.94		0	0			49	308.472		-16.6177	-829.06		2069	-30.7102	-1245.09	0	0	0	8.07212	0	0	-0.64462	-22.6417		-0.64462	0	-0.450573	-27.4121	0	0	-0.450573	0	0	0	0	-31.8054	-1287.07
	50	250.406	50.277	300.683	0	50.277	0			50	312.994		-16.5804	-845.64		2070	-30.6944	-1275.78	0	0	0	8.07212	0	0	-0.64462	-23.2863		-0.64462	0	-0.450573	-27.8627	0	0	-0.450573	0	0	0	0	-31.7896	-1318.86
	51	235.471	45.0608	280.532		45.0608	0			51	317.507		-16.5483	-862.189		2071	654.627	-621.154	-184.349	-184.349	117.484	125.556	117.484	0	-172.955	-196.242	-172.311	-0.64462	0	-87.0399	-114.903	-86.5712	0	-0.450573	0	-0.0181037	-336.622	-336.622	-8.85494	-1327.71
	52	223.192	40.8812	264.074		40.8812	0			52	321.752		-15.5635	-877.752		2072	54.7601	-566.394	19.126	-165.223	0	125.556	0	0	-0.64462	-196.886		-0.64462	0	-3.98513	-118.888		-3.51645	-0.450573	0	-0.0181037	0	-336.622	69.2564	-1258.46
	53	213.194	37.5245	250.719		37.5245	0			53	325.986		-15.5257	-893.278		2073	45.0223	-521.372	15.3254	-149.898	0	125.556	0	0	-0.64462	-197.531		-0.64462	0	-3.28635	-122.174		-2.81767	-0.450573	0	-0.0181037	0	-336.622	56.4167	-1202.04
	54	205.188	34.8214	240.009		34.8214	0			54	330.211		-15.4932	-908.771		2074	36.6589	-484.713	12.3077	-137.59	0	125.556	0	0	-0.64462	-198.176		-0.64462	0	-2.73153	-124.906		-2.26285	-0.450573	0	-0.0181037	0	-336.622	45.5904	-1156.45
	55	198.944	32.6373	231.582		32.6373	0			55	334.429		-15.4652	-924.236		2075	29.3588	-455.354	9.91144	-127.679	0	125.556	0	0	-0.64462	-198.82		-0.64462	0	-2.29096	-127.197		-1.82229	-0.450573	0	-0.0181037	0	-336.622	36.3347	-1120.12
	56	194.283	30.8654	225.149		30.8654	0			56	338.64		-15.441	-939.677		2076	22.8921	-432.462	8.00845	-119.67	0	125.556	0	0	-0.64462	-199.465		-0.64462	0	-1.94108	-129.138		-1.47241	-0.450573	0	-0.0181037	0	-336.622	28.3148	-1091.8
	57	191.057	29.421	220.478		29.421	0			57	342.529		-14.2596	-953.937		2077	17.0904	-415.372	6.49695	-113.173	0	125.556	0	0	-0.64462	-200.11		-0.64462	0	-1.66318	-130.801		-1.19451	-0.450573	0	-0.0181037	0	-336.622	21.2796	-1070.52
	58	189.141	28.2368	217.378		28.2368	0			58	346.407		-14.2193	-968.156		2078	11.8309	-403.541	5.29619	-107.877	0	125.556	0	0	-0.64462	-200.754		-0.64462	0	-1.44242	-132.243		-0.973741	-0.450573	0	-0.0181037	0	-336.622	15.0401	-1055.48
	59	188.431	27.2594	215.691		27.2594	0			59	350.276		-14.1847	-982.341		2079	7.02363	-396.517	4.34208	-103.535	0	125.556	0	0	-0.64462	-201.399		-0.64462	0	-1.267	-133.51		-0.798321	-0.450573	0	-0.0181037	0	-336.622	9.45409	-1046.03
	60	188.835	26.4465	215.282		26.4465	0			60	354.136		-14.1547	-996.496		2080	2.60238	-393.915	3.58374	-99.9511	0	125.556	0	0	-0.64462	-202.043		-0.64462	0	-1.12757	-134.638		-0.658895	-0.450573	0	-0.0181037	0	-336.622	4.41393	-1041.61
	61	190.272	25.7643	216.036		25.7643	0			61	358.007		-14.1943	-1010.69		2081	-1.48191	-395.397	2.98079	-96.9703	0	125.556	0	0	-0.64462	-202.688		-0.64462	0	-1.01672	-135.655		-0.548039	-0.450573	0	-0.0181037	0	-336.622	-0.162456	-1041.78
	62	192.666	25.1863	217.852		25.1863	0			62	361.578		-13.0916	-1023.78		2082	-5.26639	-400.663	2.50118	-94.4691	0	125.556	0	0	-0.64462	-203.333		-0.64462	0	-0.928537	-136.583		-0.45986	-0.450573	0	-0.0181037	0	-336.622	-4.33836	-1046.11
	63	195.951	24.6911	220.642		24.6911	0			63	365.139		-13.0578	-1036.84		2083	-8.77949	-409.443	2.11948	-92.3497	0	125.556	0	0	-0.64462	-203.977		-0.64462	0	-0.858358	-137.441		-0.389681	-0.450573	0	-0.0181037	0	-336.622	-8.16298	-1054.28
	64	200.063	24.2621	224.325		24.2621	0			64	368.692		-13.0286	-1049.87		2084	-12.0439	-421.486	1.81549	-90.5342	0	125.556	0	0	-0.64462	-204.622		-0.64462	0	-0.802468	-138.244		-0.33379	-0.450573	0	-0.0181037	0	-336.622	-11.6755	-1065.95
	65	204.944	23.8858	228.829		23.8858	0			65	372.239		-13.0033	-1062.87		2085	-15.0777	-436.564	1.57319	-88.961	0	125.556	0	0	1.28924	-203.333		1.28924	0	-0.166738	-138.411		-0.0651886	-0.101549	0	0	0	-336.622	-12.382	-1078.33
	66	210.537	23.5516	234.089		23.5516	0			66	375.779		-12.9809	-1075.85		2086	-17.8959	-454.46	1.37987	-87.5811	0	125.556	0	0	1.28924	-202.043		1.28924	0	-0.158727	-138.569		-0.0571777	-0.101549	0	0	0	-336.622	-15.3855	-1093.72
	67	216.792	23.2511	240.043		23.2511	0			67	378.979		-11.733	-1087.59		2087	-20.5107	-474.971	1.22542	-86.3557	0	125.556	0	0	1.28924	-200.754		1.28924	0	-0.152327	-138.722		-0.0507777	-0.101549	0	0	0	-336.622	-18.1484	-1111.87
	68	223.656	22.9776	246.633		22.9776	0			68	382.167		-11.6891	-1099.27		2088	-22.9322	-497.903	1.10183	-85.2539	0	125.556	0	0	1.28924	-199.465		1.28924	0	-0.147206	-138.869		-0.0456567	-0.101549	0	0	0	-336.622	-20.6883	-1132.56
	69	231.081	22.7258	253.807		22.7258	0			69	385.344		-11.6509	-1110.93		2089	-25.1684	-523.071	1.00275	-84.2511	0	125.556	0	0	1.28924	-198.176		1.28924	0	-0.1431	-139.012		-0.041551	-0.101549	0	0	0	-336.622	-23.0195	-1155.58
	70	239.02	22.4916	261.511		22.4916	0			70	388.513		-11.6174	-1122.54		2090	-27.2256	-550.297	0.923124	-83.328	0	125.556	0	0	1.28924	-196.886		1.28924	0	-0.139801	-139.152		-0.0382516	-0.101549	0	0	0	-336.622	-25.153	-1180.73
	71	231.313	22.2715	253.585	0	22.2715	0			71	391.673		-11.5877	-1134.13		2091	-29.1086	-579.405	0.85895	-82.469	0	125.556	0	0	1.28924	-195.597		1.28924	0	-0.137141	-139.289		-0.0355924	-0.101549	0	0	0	-336.622	-27.0975	-1207.83
	72	237.694	22.0628	259.757		22.0628	0			72	394.647		-10.9046	-1145.03		2092	28.2574	-551.148	0.807045	-81.662	2.13706	127.693	2.13706	0	-41.9376	-237.535	-43.2268	1.28924	0	-2.51986	-141.809	-2.38487	-0.0334416	-0.101549	0	0	0	-336.622	-13.2559	-1221.08
	73	244.775	21.8636	266.639		21.8636	0			73	397.611		-10.8671	-1155.9		2093	-23.3968	-574.545	0.764888	-80.8971	0	127.693	0	0	1.28924	-236.246		1.28924	0	-0.133244	-141.942		-0.0316947	-0.101549	0	0	0	-336.622	-21.4759	-1242.56
	74	252.449	21.6721	274.121		21.6721	0			74	400.565		-10.8334	-1166.74		2094	-25.9644	-600.509	0.730473	-80.1666	0	127.693	0	0	1.28924	-234.956		1.28924	0	-0.131818	-142.074		-0.0302687	-0.101549	0	0	0	-336.622	-24.0765	-1266.63
	75	261.038	21.487	282.525		21.487	0			75	403.511		-10.8033	-1177.54		2095	-28.1377	-628.647	0.702212	-79.4644	0	127.693	0	0	1.28924	-233.667		1.28924	0	-0.130647	-142.205		-0.0290976	-0.101549	0	0	0	-336.622	-26.2769	-1292.91
	76	269.304	21.3071	290.611		21.3071	0			76	406.45		-10.776	-1188.31		2096	-31.493	-660.14	0.678842	-78.7856	0	127.693	0	0	1.28924	-232.378		1.28924	0	-0.129678	-142.334		-0.0281292	-0.101549	0	0	0	-336.622	-29.6546	-1322.57
	77	277.737	21.1318	298.869		21.1318	0			77	408.192		-6.38738	-1194.7		2097	-30.3066	-690.446	0.65936	-78.1262	0	127.693	0	0	1.28924	-231.089		1.28924	0	-0.128871	-142.463		-0.027322	-0.101549	0	0	0	-336.622	-28.4869	-1351.05
	78	286.315	20.9602	307.275		20.9602	0			78	409.898		-6.2551	-1200.96		2098	-30.9215	-721.368	0.642973	-77.4832	0	127.693	0	0	1.28924	-229.799		1.28924	0	-0.128192	-142.591		-0.0266429	-0.101549	0	0	0	-336.622	-29.1175	-1380.17
	79	295.019	20.7919	315.81		20.7919	0			79	411.573		-6.13887	-1207.1		2099	-31.4525	-752.821	0.629049	-76.8542	0	127.693	0	0	1.28924	-228.51		1.28924	0	-0.127615	-142.719		-0.026066	-0.101549	0	0	0	-336.622	-29.6619	-1409.83
	80	304.096	20.6265	324.722		20.6265	0			80	413.219		-6.03548	-1213.13		2100	-31.9141	-784.735	0.617086	-76.2371	0	127.693	0	0	1.28924	-227.221		1.28924	0	-0.127119	-142.846		-0.0255703	-0.101549	0	0	0	-336.622	-30.1349	-1439.97
	81	313.27	20.4635	333.734		20.4635	0			81	414.839		-5.94241	-1219.07		2101	-33.2832	-818.018	0.606687	-75.6304	0	127.693	0	0	1.28924	-225.932		1.28924	0	-0.126688	-142.973		-0.0251394	-0.101549	0	0	0	-336.622	-31.514	-1471.48
	82	322.531	20.3028	342.834		20.3028	0			82	416.17		-4.88069	-1223.95		2102	-33.6402	-851.658	0.597537	-75.0329	0	127.693	0	0	1.28924	-224.642		1.28924	0	-0.126309	-143.099		-0.0247602	-0.101549	0	0	0	-336.622	-31.8798	-1503.36
	83	331.867	20.144	352.011		20.144	0			83	417.475		-4.78507	-1228.74		2103	-33.9547	-885.613	0.589385	-74.4435	0	127.693	0	0	1.28924	-223.353		1.28924	0	-0.125971	-143.225		-0.0244224	-0.101549	0	0	0	-336.622	-32.2021	-1535.56
	84	341.271	19.9871	361.258		19.9871	0			84	418.757		-4.69816	-1233.44		2104	-34.2328	-919.846	0.582031	-73.8615	0	127.693	0	0	1.28924	-222.064		1.28924	0	-0.125667	-143.351		-0.0241177	-0.101549	0	0	0	-336.622	-32.4872	-1568.05
	85	350.356	19.8319	370.188		19.8319	0			85	420.016		-4.61831	-1238.06		2105	-34.4797	-954.325	0.575317	-73.2861	0	127.693	0	0	1.28924	-220.775		1.28924	0	-0.125388	-143.476		-0.0238395	-0.101549	0	0	0	-336.622	-32.7405	-1600.79
	86	359.492	19.6783	379.17		19.6783	0			86	421.256		-4.54422	-1242.6		2106	-33.3127	-987.638	0.569119	-72.717	0	127.693	0	0	1.28924	-219.485		1.28924	0	-0.125132	-143.601		-0.0235827	-0.101549	0	0	0	-336.622	-31.5794	-1632.37
	87	368.674	19.5261	388.2		19.5261	0			87	422.476		-4.47498	-1247.08		2107	-33.4991	-1021.14	0.563337	-72.1537	0	127.693	0	0	1.28924	-218.196		1.28924	0	-0.124892	-143.726		-0.0233431	-0.101549	0	0	0	-336.622	-31.7714	-1664.14
	88	377.897	19.3754	397.273		19.3754	0			88	423.679		-4.40976	-1251.48		2108	-33.6674	-1054.8	0.557891	-71.5958	0	127.693	0	0	1.28924	-216.907		1.28924	0	-0.124666	-143.851		-0.0231174	-0.101549	0	0	0	-336.622	-31.945	-1696.09
	89	387.158	19.226	406.384		19.226	0			89	424.864		-4.34804	-1255.83		2109	-33.8194	-1088.62	0.552719	-71.0431	0	127.693	0	0	1.28924	-215.618		1.28924	0	-0.124452	-143.975		-0.0229031	-0.101549	0	0	0	-336.622	-32.1019	-1728.19
	90	395.722	19.0779	414.8		19.0779	0			90	426.034		-4.28925	-1260.12		2110	-33.9572	-1122.58	0.54777	-70.4953	0	127.693	0	0	1.28924	-214.328		1.28924	0	-0.124247	-144.099		-0.022698	-0.101549	0	0	0	-336.622	-32.2444	-1760.43
	91	404.309	18.9311	423.24		18.9311	0			91	427.189		-4.23307	-1264.36		2111	-31.3998	-1153.98	0.543006	-69.9523	0	127.693	0	0	1.28924	-213.039		1.28924	0	-0.12405	-144.223		-0.0225006	-0.101549	0	0	0	-336.622	-29.6916	-1790.12
	92	412.918	18.7855	431.704		18.7855	0			92	428.329		-4.1791	-1268.53		2112	-31.4856	-1185.47	0.538394	-69.4139	0	127.693	0	0	1.28924	-211.75		1.28924	0	-0.123858	-144.347		-0.0223095	-0.101549	0	0	0	-336.622	-29.7818	-1819.91
	93	421.549	18.641	440.19		18.641	0			93	429.454		-4.12711	-1272.66		2113	-31.5679	-1217.03	0.533909	-68.88	0	127.693	0	0	1.28924	-210.461		1.28924	0	-0.123673	-144.471		-0.0221237	-0.101549	0	0	0	-336.622	-29.8684	-1849.77
	94	430.2	18.4978	448.698		18.4978	0			94	430.566		-4.07697	-1276.74		2114	-31.646	-1248.68	0.529532	-68.3505	0	127.693	0	0	1.28924	-209.172		1.28924	0	-0.123491	-144.594		-0.0219423	-0.101549	0	0	0	-336.622	-29.9507	-1879.73
	95	438.097	18.3557	456.453		18.3557	0			95	431.665		-4.02836	-1280.77		2115	-31.7194	-1280.4	0.525246	-67.8252	0	127.693	0	0	1.28924	-207.882		1.28924	0	-0.123314	-144.718		-0.0217647	-0.101549	0	0	0	-336.622	-30.0283	-1909.75
	96	446.003	18.2147	464.217		18.2147	0			96	432.75		-3.98124	-1284.75		2116	-28.957	-1309.36	0.52104	-67.3042	0	127.693	0	0	1.28924	-206.593		1.28924	0	-0.123139	-144.841		-0.0215904	-0.101549	0	0	0	-336.622	-27.2698	-1937.02
	97	453.917	18.0749	471.992		18.0749	0			97	433.824		-3.93546	-1288.68		2117	-28.9865	-1338.34	0.516902	-66.7873	0	127.693	0	0	1.28924	-205.304		1.28924	0	-0.122968	-144.964		-0.0214189	-0.101549	0	0	0	-336.622	-27.3034	-1964.33
	98	461.841	17.9361	479.777		17.9361	0			98	434.885		-3.89085	-1292.57		2118	-29.0196	-1367.36	0.512825	-66.2745	0	127.693	0	0	1.28924	-204.015		1.28924	0	-0.122799	-145.087		-0.02125	-0.101549	0	0	0	-336.622	-27.3404	-1991.67
	99	469.775	17.7984	487.574		17.7984	0			99	435.934		-3.84742	-1296.42		2119	-29.0548	-1396.42	0.508802	-65.7657	0	127.693	0	0	1.28924	-202.725		1.28924	0	-0.122632	-145.209		-0.0210833	-0.101549	0	0	0	-336.622	-27.3794	-2019.05
	100	288.179	68.7347	356.913	0	68.7347	0			100	436.972		-3.80506	-1300.23		2120	-29.091	-1425.51	0.504828	-65.2608	0	127.693		0	1.28924	-201.436		1.28924	0	-0.122468	-145.332		-0.0209186	-0.101549	0	0	0	-336.622	-27.4194	-2046.47
																Further Ambition targets scenario
																	2nd planting (Mg CO2 eq)																							Plantation (Core)
																Year	Terrestrial C storage		HWP C storage		Forestry/ wood processing emissions (total)		Forestry/ primary wood processing emissions	Secondary wood processing emissions	(BE)CCS (total)		(BE)CCS (primary)	(BE)CCS (secondary)	(BE)CCS (tertiary)	FF offset (total)		Primary electricity offset (biomass + incineration)	Secondary electricity offset (biomass + incineration)	Tertiary electricity offset (biomass + incineration)	Heat offset (biomass)	Heat offset (incineration)	Concrete offset (net)		Net - annual flux	Net - cumulative C sequestration
																	Annual flux	Accumulation	Annual flux	Accumulation	Annual flux	Accumulation			Annual flux	Accumulation				Annual flux	Accumulation						Annual flux	Accumulation
																2020
																2021	0	0	0	0	5.00358	5.00358	5.00358	0	0	0	0	0	0	0	0	0	0	0	0	0	0	0	5.00358	5.00358
																2022	0.599623	0.599623	0	0	0	5.00358	0	0	0	0	0	0	0	0	0	0	0	0	0	0	0	0	0.599623	5.6032
																2023	-0.507923	0.0917007	0	0	0	5.00358	0	0	0	0	0	0	0	0	0	0	0	0	0	0	0	0	-0.507923	5.09528
																2024	-1.92493	-1.83323	0	0	0	5.00358	0	0	0	0	0	0	0	0	0	0	0	0	0	0	0	0	-1.92493	3.17035
																2025	-3.55635	-5.38958	0	0	0	5.00358	0	0	0	0	0	0	0	0	0	0	0	0	0	0	0	0	-3.55635	-0.386001
																2026	-5.35193	-10.7415	0	0	0	5.00358	0	0	0	0	0	0	0	0	0	0	0	0	0	0	0	0	-5.35193	-5.73793
																2027	-7.27359	-18.0151	0	0	0	5.00358	0	0	0	0	0	0	0	0	0	0	0	0	0	0	0	0	-7.27359	-13.0115
																2028	-9.28859	-27.3037	0	0	0	5.00358	0	0	0	0	0	0	0	0	0	0	0	0	0	0	0	0	-9.28859	-22.3001
																2029	-11.3672	-38.6709	0	0	0	5.00358	0	0	0	0	0	0	0	0	0	0	0	0	0	0	0	0	-11.3672	-33.6673
																2030	-13.4824	-52.1533	0	0	0	5.00358	0	0	0	0	0	0	0	0	0	0	0	0	0	0	0	0	-13.4824	-47.1497
																2031	-15.6095	-67.7629	0	0	0	5.00358	0	0	0	0	0	0	0	0	0	0	0	0	0	0	0	0	-15.6095	-62.7593
																2032	-17.7267	-85.4896	0	0	0	5.00358	0	0	0	0	0	0	0	0	0	0	0	0	0	0	0	0	-17.7267	-80.486
																2033	-19.8148	-105.304	0	0	0	5.00358	0	0	0	0	0	0	0	0	0	0	0	0	0	0	0	0	-19.8148	-100.301
																2034	-21.8574	-127.162	0	0	0	5.00358	0	0	0	0	0	0	0	0	0	0	0	0	0	0	0	0	-21.8574	-122.158
																2035	-23.8412	-151.003	0	0	0	5.00358	0	0	0	0	0	0	0	0	0	0	0	0	0	0	0	0	-23.8412	-145.999
																2036	-25.7549	-176.758	0	0	0	5.00358	0	0	0	0	0	0	0	0	0	0	0	0	0	0	0	0	-25.7549	-171.754
																2037	-27.5896	-204.347	0	0	0	5.00358	0	0	0	0	0	0	0	0	0	0	0	0	0	0	0	0	-27.5896	-199.344
																2038	-29.338	-233.685	0	0	0	5.00358	0	0	0	0	0	0	0	0	0	0	0	0	0	0	0	0	-29.338	-228.682
																2039	-30.9935	-264.679	0	0	0	5.00358	0	0	0	0	0	0	0	0	0	0	0	0	0	0	0	0	-30.9935	-259.675
																2040	-32.5507	-297.23	0	0	0	5.00358	0	0	0	0	0	0	0	0	0	0	0	0	0	0	0	0	-32.5507	-292.226
																2041	-34.0044	-331.234	0	0	0	5.00358	0	0	0	0	0	0	0	0	0	0	0	0	0	0	0	0	-34.0044	-326.23
																2042	17.6073	-313.627	0	0	1.88862	6.8922	1.88862	0	-39.7219	-39.7219	-38.4326	-1.28924	0	-2.12037	-2.12037	-2.12037	0	0	0	0	0	0	-22.3463	-348.577
																2043	-28.3006	-341.927	0	0	0	6.8922	0	0	-1.28924	-41.0111		-1.28924	0	-0.101549	-2.22192	0	0	-0.101549	0	0	0	0	-29.6914	-378.268
																2044	-30.5355	-372.463	0	0	0	6.8922	0	0	-1.28924	-42.3003		-1.28924	0	-0.101549	-2.32347	0	0	-0.101549	0	0	0	0	-31.9263	-410.194
																2045	-32.4275	-404.89	0	0	0	6.8922	0	0	-1.28924	-43.5896		-1.28924	0	-0.101549	-2.42502	0	0	-0.101549	0	0	0	0	-33.8183	-444.013
																2046	-34.0251	-438.915	0	0	0	6.8922	0	0	-1.28924	-44.8788		-1.28924	0	-0.101549	-2.52657	0	0	-0.101549	0	0	0	0	-35.4159	-479.429
																2047	-36.8851	-475.8	0	0	0	6.8922	0	0	-1.28924	-46.1681		-1.28924	0	-0.101549	-2.62811	0	0	-0.101549	0	0	0	0	-38.2759	-517.704
																2048	-35.2691	-511.07	0	0	0	6.8922	0	0	-1.28924	-47.4573		-1.28924	0	-0.101549	-2.72966	0	0	-0.101549	0	0	0	0	-36.6599	-554.364
																2049	-35.5086	-546.578	0	0	0	6.8922	0	0	-1.28924	-48.7465		-1.28924	0	-0.101549	-2.83121	0	0	-0.101549	0	0	0	0	-36.8994	-591.264
																2050	-35.7094	-582.288	0	0	0	6.8922	0	0	-1.43249	-50.179		-1.43249	0	0	-2.83121	0	0	0	0	0	0	0	-37.1419	-628.406
																2051	-35.8788	-618.166	0	0	0	6.8922	0	0	-1.43249	-51.6115		-1.43249	0	0	-2.83121	0	0	0	0	0	0	0	-37.3112	-665.717
																2052	-36.9884	-655.155	0	0	0	6.8922	0	0	-1.43249	-53.044		-1.43249	0	0	-2.83121	0	0	0	0	0	0	0	-38.4208	-704.138
																2053	-37.1136	-692.268	0	0	0	6.8922	0	0	-1.43249	-54.4765		-1.43249	0	0	-2.83121	0	0	0	0	0	0	0	-38.5461	-742.684
																2054	-37.2206	-729.489	0	0	0	6.8922	0	0	-1.43249	-55.909		-1.43249	0	0	-2.83121	0	0	0	0	0	0	0	-38.6531	-781.337
																2055	-37.312	-766.801	0	0	0	6.8922	0	0	-1.43249	-57.3415		-1.43249	0	0	-2.83121	0	0	0	0	0	0	0	-38.7445	-820.081
																2056	-37.3905	-804.191	0	0	0	6.8922	0	0	-1.43249	-58.774		-1.43249	0	0	-2.83121	0	0	0	0	0	0	0	-38.823	-858.904
																2057	-36.0712	-840.263	0	0	0	6.8922	0	0	-1.43249	-60.2065		-1.43249	0	0	-2.83121	0	0	0	0	0	0	0	-37.5037	-896.408
																2058	-36.1194	-876.382	0	0	0	6.8922	0	0	-1.43249	-61.639		-1.43249	0	0	-2.83121	0	0	0	0	0	0	0	-37.5519	-933.96
																2059	-36.1622	-912.544	0	0	0	6.8922	0	0	-1.43249	-63.0714		-1.43249	0	0	-2.83121	0	0	0	0	0	0	0	-37.5947	-971.555
																2060	-36.1997	-948.744	0	0	0	6.8922	0	0	-1.43249	-64.5039		-1.43249	0	0	-2.83121	0	0	0	0	0	0	0	-37.6321	-1009.19
																2061	-36.2329	-984.977	0	0	0	6.8922	0	0	-1.43249	-65.9364		-1.43249	0	0	-2.83121	0	0	0	0	0	0	0	-37.6654	-1046.85
																2062	-33.5798	-1018.56	0	0	0	6.8922	0	0	-1.43249	-67.3689		-1.43249	0	0	-2.83121	0	0	0	0	0	0	0	-35.0123	-1081.86
																2063	-33.5776	-1052.13	0	0	0	6.8922	0	0	-1.43249	-68.8014		-1.43249	0	0	-2.83121	0	0	0	0	0	0	0	-35.0101	-1116.87
																2064	-33.5792	-1085.71	0	0	0	6.8922	0	0	-1.43249	-70.2339		-1.43249	0	0	-2.83121	0	0	0	0	0	0	0	-35.0117	-1151.89
																2065	-33.5828	-1119.3	0	0	0	6.8922	0	0	-1.43249	-71.6664		-1.43249	0	0	-2.83121	0	0	0	0	0	0	0	-35.0153	-1186.9
																2066	-33.5875	-1152.88	0	0	0	6.8922	0	0	-1.43249	-73.0989		-1.43249	0	0	-2.83121	0	0	0	0	0	0	0	-35.02	-1221.92
																2067	-30.7614	-1183.65	0	0	0	6.8922	0	0	-1.43249	-74.5314		-1.43249	0	0	-2.83121	0	0	0	0	0	0	0	-32.1939	-1254.12
																2068	-30.732	-1214.38	0	0	0	6.8922	0	0	-1.43249	-75.9639		-1.43249	0	0	-2.83121	0	0	0	0	0	0	0	-32.1644	-1286.28
																2069	-30.7102	-1245.09	0	0	0	6.8922	0	0	-1.43249	-77.3963		-1.43249	0	0	-2.83121	0	0	0	0	0	0	0	-32.1427	-1318.42
																2070	-30.6944	-1275.78	0	0	0	6.8922	0	0	-1.43249	-78.8288		-1.43249	0	0	-2.83121	0	0	0	0	0	0	0	-32.1269	-1350.55
																2071	654.627	-621.154	-184.349	-184.349	31.8381	38.7303	31.8381	0	-384.346	-463.174	-382.913	-1.43249	0	-0.000793246	-2.83201	0	0	0	0	-0.000793246	-149.102	-149.102	-31.3323	-1381.88
																2072	54.7601	-566.394	19.126	-165.223	0	38.7303	0	0	-1.43249	-464.607		-1.43249	0	-0.000793246	-2.8328		0	0	0	-0.000793246	0	-149.102	72.4529	-1309.43
																2073	45.0223	-521.372	15.3254	-149.898	0	38.7303	0	0	-1.43249	-466.039		-1.43249	0	-0.000793246	-2.83359		0	0	0	-0.000793246	0	-149.102	58.9144	-1250.51
																2074	36.6589	-484.713	12.3077	-137.59	0	38.7303	0	0	-1.43249	-467.472		-1.43249	0	-0.000793246	-2.83439		0	0	0	-0.000793246	0	-149.102	47.5333	-1202.98
																2075	29.3588	-455.354	9.91144	-127.679	0	38.7303	0	0	-1.43249	-468.904		-1.43249	0	-0.000793246	-2.83518		0	0	0	-0.000793246	0	-149.102	37.837	-1165.14
																2076	22.8921	-432.462	8.00845	-119.67	0	38.7303	0	0	-1.43249	-470.337		-1.43249	0	-0.000793246	-2.83597		0	0	0	-0.000793246	0	-149.102	29.4673	-1135.68
																2077	17.0904	-415.372	6.49695	-113.173	0	38.7303	0	0	-1.43249	-471.769		-1.43249	0	-0.000793246	-2.83677		0	0	0	-0.000793246	0	-149.102	22.1541	-1113.52
																2078	11.8309	-403.541	5.29619	-107.877	0	38.7303	0	0	-1.43249	-473.202		-1.43249	0	-0.000793246	-2.83756		0	0	0	-0.000793246	0	-149.102	15.6939	-1097.83
																2079	7.02363	-396.517	4.34208	-103.535	0	38.7303	0	0	-1.43249	-474.634		-1.43249	0	-0.000793246	-2.83835		0	0	0	-0.000793246	0	-149.102	9.93243	-1087.9
																2080	2.60238	-393.915	3.58374	-99.9511	0	38.7303	0	0	-1.43249	-476.067		-1.43249	0	-0.000793246	-2.83915		0	0	0	-0.000793246	0	-149.102	4.75284	-1083.14
																2081	-1.48191	-395.397	2.98079	-96.9703	0	38.7303	0	0	-1.43249	-477.499		-1.43249	0	-0.000793246	-2.83994		0	0	0	-0.000793246	0	-149.102	0.0655975	-1083.08
																2082	-5.26639	-400.663	2.50118	-94.4691	0	38.7303	0	0	-1.43249	-478.932		-1.43249	0	-0.000793246	-2.84073		0	0	0	-0.000793246	0	-149.102	-4.19849	-1087.28
																2083	-8.77949	-409.443	2.11948	-92.3497	0	38.7303	0	0	-1.43249	-480.364		-1.43249	0	-0.000793246	-2.84152		0	0	0	-0.000793246	0	-149.102	-8.09329	-1095.37
																2084	-12.0439	-421.486	1.81549	-90.5342	0	38.7303	0	0	-1.43249	-481.797		-1.43249	0	-0.000793246	-2.84232		0	0	0	-0.000793246	0	-149.102	-11.6617	-1107.03
																2085	-15.0777	-436.564	1.57319	-88.961	0	38.7303	0	0	-1.43249	-483.229		-1.43249	0	0	-2.84232		0	0	0	0	0	-149.102	-14.937	-1121.97
																2086	-17.8959	-454.46	1.37987	-87.5811	0	38.7303	0	0	-1.43249	-484.662		-1.43249	0	0	-2.84232		0	0	0	0	0	-149.102	-17.9485	-1139.92
																2087	-20.5107	-474.971	1.22542	-86.3557	0	38.7303	0	0	-1.43249	-486.094		-1.43249	0	0	-2.84232		0	0	0	0	0	-149.102	-20.7178	-1160.63
																2088	-22.9322	-497.903	1.10183	-85.2539	0	38.7303	0	0	-1.43249	-487.527		-1.43249	0	0	-2.84232		0	0	0	0	0	-149.102	-23.2628	-1183.9
																2089	-25.1684	-523.071	1.00275	-84.2511	0	38.7303	0	0	-1.43249	-488.959		-1.43249	0	0	-2.84232		0	0	0	0	0	-149.102	-25.5981	-1209.5
																2090	-27.2256	-550.297	0.923124	-83.328	0	38.7303	0	0	-1.43249	-490.392		-1.43249	0	0	-2.84232		0	0	0	0	0	-149.102	-27.735	-1237.23
																2091	-29.1086	-579.405	0.85895	-82.469	0	38.7303	0	0	-1.43249	-491.824		-1.43249	0	0	-2.84232		0	0	0	0	0	-149.102	-29.6821	-1266.91
																2092	28.2574	-551.148	0.807045	-81.662	0.638931	39.3693	0.638931	0	-49.4623	-541.286	-48.0298	-1.43249	0	0	-2.84232	0	0	0	0	0	0	-149.102	-19.7589	-1286.67
																2093	-23.3968	-574.545	0.764888	-80.8971	0	39.3693	0	0	-1.43249	-542.719		-1.43249	0	0	-2.84232		0	0	0	0	0	-149.102	-24.0644	-1310.74
																2094	-25.9644	-600.509	0.730473	-80.1666	0	39.3693	0	0	-1.43249	-544.151		-1.43249	0	0	-2.84232		0	0	0	0	0	-149.102	-26.6664	-1337.4
																2095	-28.1377	-628.647	0.702212	-79.4644	0	39.3693	0	0	-1.43249	-545.584		-1.43249	0	0	-2.84232		0	0	0	0	0	-149.102	-28.868	-1366.27
																2096	-31.493	-660.14	0.678842	-78.7856	0	39.3693	0	0	-1.43249	-547.016		-1.43249	0	0	-2.84232		0	0	0	0	0	-149.102	-32.2466	-1398.52
																2097	-30.3066	-690.446	0.65936	-78.1262	0	39.3693	0	0	-1.43249	-548.449		-1.43249	0	0	-2.84232		0	0	0	0	0	-149.102	-31.0797	-1429.6
																2098	-30.9215	-721.368	0.642973	-77.4832	0	39.3693	0	0	-1.43249	-549.881		-1.43249	0	0	-2.84232		0	0	0	0	0	-149.102	-31.711	-1461.31
																2099	-31.4525	-752.821	0.629049	-76.8542	0	39.3693	0	0	-1.43249	-551.314		-1.43249	0	0	-2.84232		0	0	0	0	0	-149.102	-32.256	-1493.56
																2100	-31.9141	-784.735	0.617086	-76.2371	0	39.3693	0	0	-1.43249	-552.746		-1.43249	0	0	-2.84232		0	0	0	0	0	-149.102	-32.7295	-1526.29
																2101	-33.2832	-818.018	0.606687	-75.6304	0	39.3693	0	0	-1.43249	-554.179		-1.43249	0	0	-2.84232		0	0	0	0	0	-149.102	-34.1091	-1560.4
																2102	-33.6402	-851.658	0.597537	-75.0329	0	39.3693	0	0	-1.43249	-555.611		-1.43249	0	0	-2.84232		0	0	0	0	0	-149.102	-34.4752	-1594.88
																2103	-33.9547	-885.613	0.589385	-74.4435	0	39.3693	0	0	-1.43249	-557.044		-1.43249	0	0	-2.84232		0	0	0	0	0	-149.102	-34.7979	-1629.68
																2104	-34.2328	-919.846	0.582031	-73.8615	0	39.3693	0	0	-1.43249	-558.476		-1.43249	0	0	-2.84232		0	0	0	0	0	-149.102	-35.0833	-1664.76
																2105	-34.4797	-954.325	0.575317	-73.2861	0	39.3693	0	0	-1.43249	-559.909		-1.43249	0	0	-2.84232		0	0	0	0	0	-149.102	-35.3369	-1700.1
																2106	-33.3127	-987.638	0.569119	-72.717	0	39.3693	0	0	-1.43249	-561.341		-1.43249	0	0	-2.84232		0	0	0	0	0	-149.102	-34.176	-1734.27
																2107	-33.4991	-1021.14	0.563337	-72.1537	0	39.3693	0	0	-1.43249	-562.774		-1.43249	0	0	-2.84232		0	0	0	0	0	-149.102	-34.3682	-1768.64
																2108	-33.6674	-1054.8	0.557891	-71.5958	0	39.3693	0	0	-1.43249	-564.206		-1.43249	0	0	-2.84232		0	0	0	0	0	-149.102	-34.542	-1803.18
																2109	-33.8194	-1088.62	0.552719	-71.0431	0	39.3693	0	0	-1.43249	-565.639		-1.43249	0	0	-2.84232		0	0	0	0	0	-149.102	-34.6991	-1837.88
																2110	-33.9572	-1122.58	0.54777	-70.4953	0	39.3693	0	0	-1.43249	-567.071		-1.43249	0	0	-2.84232		0	0	0	0	0	-149.102	-34.8419	-1872.72
																2111	-31.3998	-1153.98	0.543006	-69.9523	0	39.3693	0	0	-1.43249	-568.504		-1.43249	0	0	-2.84232		0	0	0	0	0	-149.102	-32.2893	-1905.01
																2112	-31.4856	-1185.47	0.538394	-69.4139	0	39.3693	0	0	-1.43249	-569.936		-1.43249	0	0	-2.84232		0	0	0	0	0	-149.102	-32.3797	-1937.39
																2113	-31.5679	-1217.03	0.533909	-68.88	0	39.3693	0	0	-1.43249	-571.369		-1.43249	0	0	-2.84232		0	0	0	0	0	-149.102	-32.4665	-1969.86
																2114	-31.646	-1248.68	0.529532	-68.3505	0	39.3693	0	0	-1.43249	-572.801		-1.43249	0	0	-2.84232		0	0	0	0	0	-149.102	-32.549	-2002.41
																2115	-31.7194	-1280.4	0.525246	-67.8252	0	39.3693	0	0	-1.43249	-574.234		-1.43249	0	0	-2.84232		0	0	0	0	0	-149.102	-32.6267	-2035.03
																2116	-28.957	-1309.36	0.52104	-67.3042	0	39.3693	0	0	-1.43249	-575.666		-1.43249	0	0	-2.84232		0	0	0	0	0	-149.102	-29.8684	-2064.9
																2117	-28.9865	-1338.34	0.516902	-66.7873	0	39.3693	0	0	-1.43249	-577.099		-1.43249	0	0	-2.84232		0	0	0	0	0	-149.102	-29.9021	-2094.8
																2118	-29.0196	-1367.36	0.512825	-66.2745	0	39.3693	0	0	-1.43249	-578.531		-1.43249	0	0	-2.84232		0	0	0	0	0	-149.102	-29.9393	-2124.74
																2119	-29.0548	-1396.42	0.508802	-65.7657	0	39.3693	0	0	-1.43249	-579.964		-1.43249	0	0	-2.84232		0	0	0	0	0	-149.102	-29.9785	-2154.72
																2120	-29.091	-1425.51	0.504828	-65.2608	0	39.3693		0	-1.43249	-581.396		-1.43249	0	0	-2.84232		0	0	0	0	0	-149.102	-30.0186	-2184.74

## Sheet: Yr3
																Summary of emissions discounts to apply (to 2020 assumptions):
																	2020-2029		2030-2039		2040-2049		2050-2084		2085-2120
																	Core	FA	Core	FA	Core	FA	Core	FA	Core	FA
																Avoided emissions - Biomass (heat) - marginal supply	none	none	none	none	none	0.25258	0.9	0.039435	0	0
																Avoided emissions - Biomass (electricity) - marginal supply	none	none	0.9127	0.5635	0.8254	0.127	0.5635	0	0.127	0
																Avoided emissions - Incineration (electricity) - marginal supply	none	none	0.9127	0.5635	0.8254	0.127	0.5635	0	0.127	0
																Incineration (heat) - marginal supply	none	none	none	none	none	0	0.9	0.136905	0	0
																C storage - BECCS (biomass electricity)	none	none	0.09	0.45	0.18	0.9	0.45	1	0.9	1
																C storage - BECCS (biomass heat)	none	none	0	0	0	0.405	0	0.81	0.405	0.9
																Avoided emissions - Cement production - CCS application (calcination)	n/a	n/a	n/a	n/a	n/a	n/a	none	0.45568	0.93952	0.3952
																Avoided emissions - Cement production - furnace emissions reduction	n/a	n/a	n/a	n/a	n/a	n/a	0.9784	0.95104	0.95104	0.712
																Emissions - Wood panel (particle board) production (CCS on heat production)	none	none	none	none	none	0.6355	none	0.271	0.6355	0.19
																Emissions - Harvester/forwarder	none	none	none	none	none	0.55	0.87	0.1	0	0
	Annual C stock - total ecosystem (tonnes C) - >75% thin									Natural Forest' C sequestration
	Time Step	Total Ecosystem(GH model (thinned) average soil v3 Default Simu			Thinned	Thinned	Thinned				'Total Ecosystem(Afforestation (conservation) Default Simulation					Core targets scenario
		Forest ecosystem	HWP total	Net system C	Mulch/S C storage	HWP primary	HWP secondary				Net ecosystem C	Process emissions	Annual C flux	Net cumulative C sequestration and storage			3rd planting (Mg CO2 eq)																							Plantation (Core)
	Year	Tonnes C	Tonnes C		Tonnes C					Year	Tonnes C		Mg CO2eq			Year	Terrestrial C storage		HWP C storage		Forestry/ wood processing emissions (total)		Forestry/ primary wood processing emissions	Secondary wood processing emissions	(BE)CCS (total)		(BE)CCS (primary)	(BE)CCS (secondary)	(BE)CCS (tertiary)	FF offset (total)		Primary electricity offset (biomass + incineration)	Secondary electricity offset (biomass + incineration)	Tertiary electricity offset (biomass + incineration)	Heat offset (biomass)	Heat offset (incineration)	Concrete offset (net)		Net - annual flux	Net - cumulative C sequestration
																	Annual flux	Accumulation	Annual flux	Accumulation	Annual flux	Accumulation			Annual flux	Accumulation				Annual flux	Accumulation						Annual flux	Accumulation
	0	81	0	81	0	0	0			0						2020
	1	80.8365	0	80.8365		0	0			1						2021
	2	80.975	0	80.975		0	0			2	81	1.36461	5.00358	5.00358		2022	0	0	0	0	5.00358	5.00358	5.00358	0	0	0	0	0	0	0	0	0	0	0	0	0	0	0	5.00358	5.00358
	3	81.5	0	81.5		0	0			3	80.8429		0.575894	5.57947		2023	0.599623	0.599623	0	0	0	5.00358	0	0	0	0	0	0	0	0	0	0	0	0	0	0	0	0	0.599623	5.6032
	4	82.4699	0	82.4699		0	0			4	80.9424		-0.36473	5.21474		2024	-0.507923	0.0917007	0	0	0	5.00358	0	0	0	0	0	0	0	0	0	0	0	0	0	0	0	0	-0.507923	5.09528
	5	83.9295	0	83.9295		0	0			5	81.3393		-1.45544	3.7593		2025	-1.92493	-1.83323	0	0	0	5.00358	0	0	0	0	0	0	0	0	0	0	0	0	0	0	0	0	-1.92493	3.17035
	6	85.9132	0	85.9132		0	0			6	82.0617		-2.64872	1.11058		2026	-3.55635	-5.38958	0	0	0	5.00358	0	0	0	0	0	0	0	0	0	0	0	0	0	0	0	0	-3.55635	-0.386001
	7	88.4465	0	88.4465		0	0			7	83.1297		-3.91591	-2.80532		2027	-5.35193	-10.7415	0	0	0	5.00358	0	0	0	0	0	0	0	0	0	0	0	0	0	0	0	0	-5.35193	-5.73793
	8	91.5466	0	91.5466		0	0			8	84.5573		-5.23457	-8.03989		2028	-7.27359	-18.0151	0	0	0	5.00358	0	0	0	0	0	0	0	0	0	0	0	0	0	0	0	0	-7.27359	-13.0115
	9	95.2236	0	95.2236		0	0			9	86.3534		-6.58557	-14.6255		2029	-9.28859	-27.3037	0	0	0	5.00358	0	0	0	0	0	0	0	0	0	0	0	0	0	0	0	0	-9.28859	-22.3001
	10	99.4808	0	99.4808		0	0			10	88.5221		-7.95205	-22.5775		2030	-11.3672	-38.6709	0	0	0	5.00358	0	0	0	0	0	0	0	0	0	0	0	0	0	0	0	0	-11.3672	-33.6673
	11	104.315	0	104.315		0	0			11	91.0637		-9.31896	-31.8965		2031	-13.4824	-52.1533	0	0	0	5.00358	0	0	0	0	0	0	0	0	0	0	0	0	0	0	0	0	-13.4824	-47.1497
	12	109.719	0	109.719		0	0			12	93.9745		-10.673	-42.5695		2032	-15.6095	-67.7629	0	0	0	5.00358	0	0	0	0	0	0	0	0	0	0	0	0	0	0	0	0	-15.6095	-62.7593
	13	115.68	0	115.68		0	0			13	97.2478		-12.0023	-54.5718		2033	-17.7267	-85.4896	0	0	0	5.00358	0	0	0	0	0	0	0	0	0	0	0	0	0	0	0	0	-17.7267	-80.486
	14	122.183	0	122.183		0	0			14	100.874		-13.2969	-67.8687		2034	-19.8148	-105.304	0	0	0	5.00358	0	0	0	0	0	0	0	0	0	0	0	0	0	0	0	0	-19.8148	-100.301
	15	129.207	0	129.207		0	0			15	104.842		-14.548	-82.4167		2035	-21.8574	-127.162	0	0	0	5.00358	0	0	0	0	0	0	0	0	0	0	0	0	0	0	0	0	-21.8574	-122.158
	16	136.731	0	136.731		0	0			16	109.137		-15.7483	-98.165		2036	-23.8412	-151.003	0	0	0	5.00358	0	0	0	0	0	0	0	0	0	0	0	0	0	0	0	0	-23.8412	-145.999
	17	144.732	0	144.732		0	0			17	113.744		-16.8918	-115.057		2037	-25.7549	-176.758	0	0	0	5.00358	0	0	0	0	0	0	0	0	0	0	0	0	0	0	0	0	-25.7549	-171.754
	18	153.185	0	153.185		0	0			18	118.646		-17.9733	-133.03		2038	-27.5896	-204.347	0	0	0	5.00358	0	0	0	0	0	0	0	0	0	0	0	0	0	0	0	0	-27.5896	-199.344
	19	162.063	0	162.063		0	0			19	123.824		-18.9887	-152.019		2039	-29.338	-233.685	0	0	0	5.00358	0	0	0	0	0	0	0	0	0	0	0	0	0	0	0	0	-29.338	-228.682
	20	171.337	0	171.337		0	0			20	129.261		-19.9347	-171.953		2040	-30.9935	-264.679	0	0	0	5.00358	0	0	0	0	0	0	0	0	0	0	0	0	0	0	0	0	-30.9935	-259.675
	21	166.535	0	166.535	0	0	0			21	134.936		-20.8082	-192.762		2041	-32.5507	-297.23	0	0	0	5.00358	0	0	0	0	0	0	0	0	0	0	0	0	0	0	0	0	-32.5507	-292.226
	22	174.253	0	174.253		0	0			22	138.961		-14.7598	-207.521		2042	-34.0044	-331.234	0	0	0	5.00358	0	0	0	0	0	0	0	0	0	0	0	0	0	0	0	0	-34.0044	-326.23
	23	182.581	0	182.581		0	0			23	143.702		-17.382	-224.903		2043	17.6073	-313.627	0	0	3.06854	8.07212	3.06854	0	-7.94437	-7.94437	-7.68652	-0.257848	0	-13.7807	-13.7807	-13.7807	0	0	0	0	0	0	-1.04927	-327.28
	24	191.425	0	191.425		0	0			24	148.506		-17.6139	-242.517		2044	-28.3006	-341.927	0	0	0	8.07212	0	0	-0.257848	-8.20222		-0.257848	0	-0.659988	-14.4407	0	0	-0.659988	0	0	0	0	-29.2184	-356.498
	25	200.704	0	200.704		0	0			25	153.352		-17.7693	-260.287		2045	-30.5355	-372.463	0	0	0	8.07212	0	0	-0.257848	-8.46007		-0.257848	0	-0.659988	-15.1007	0	0	-0.659988	0	0	0	0	-31.4533	-387.951
	26	210.764	0	210.764		0	0			26	159.692		-23.2471	-283.534		2046	-32.4275	-404.89	0	0	0	8.07212	0	0	-0.257848	-8.71792		-0.257848	0	-0.659988	-15.7607	0	0	-0.659988	0	0	0	0	-33.3453	-421.297
	27	220.383	0	220.383		0	0			27	165.832		-22.5139	-306.048		2047	-34.0251	-438.915	0	0	0	8.07212	0	0	-0.257848	-8.97577		-0.257848	0	-0.659988	-16.4207	0	0	-0.659988	0	0	0	0	-34.943	-456.24
	28	230.067	0	230.067		0	0			28	175.455		-35.2823	-341.33		2048	-36.8851	-475.8	0	0	0	8.07212	0	0	-0.257848	-9.23361		-0.257848	0	-0.659988	-17.0807	0	0	-0.659988	0	0	0	0	-37.803	-494.043
	29	239.806	0	239.806		0	0			29	184.967		-34.8791	-376.209		2049	-35.2691	-511.07	0	0	0	8.07212	0	0	-0.257848	-9.49146		-0.257848	0	-0.659988	-17.7407	0	0	-0.659988	0	0	0	0	-36.1869	-530.23
	30	249.591	0	249.591		0	0			30	194.39		-34.5515	-410.761		2050	-35.5086	-546.578	0	0	0	8.07212	0	0	-0.64462	-10.1361		-0.64462	0	-0.450573	-18.1912	0	0	-0.450573	0	0	0	0	-36.6038	-566.833
	31	259.679	0	259.679		0	0			31	203.739		-34.2804	-445.041		2051	-35.7094	-582.288	0	0	0	8.07212	0	0	-0.64462	-10.7807		-0.64462	0	-0.450573	-18.6418	0	0	-0.450573	0	0	0	0	-36.8046	-603.638
	32	269.8	0	269.8		0	0			32	213.027		-34.0532	-479.094		2052	-35.8788	-618.166	0	0	0	8.07212	0	0	-0.64462	-11.4253		-0.64462	0	-0.450573	-19.0924	0	0	-0.450573	0	0	0	0	-36.9739	-640.612
	33	279.952	0	279.952		0	0			33	219.105		-22.2888	-501.383		2053	-36.9884	-655.155	0	0	0	8.07212	0	0	-0.64462	-12.0699		-0.64462	0	-0.450573	-19.543	0	0	-0.450573	0	0	0	0	-38.0836	-678.695
	34	290.127	0	290.127		0	0			34	225.133		-22.1014	-523.484		2054	-37.1136	-692.268	0	0	0	8.07212	0	0	-0.64462	-12.7146		-0.64462	0	-0.450573	-19.9935	0	0	-0.450573	0	0	0	0	-38.2088	-716.904
	35	300.325	0	300.325		0	0			35	231.118		-21.9445	-545.429		2055	-37.2206	-729.489	0	0	0	8.07212	0	0	-0.64462	-13.3592		-0.64462	0	-0.450573	-20.4441	0	0	-0.450573	0	0	0	0	-38.3158	-755.22
	36	310.163	0	310.163		0	0			36	237.067		-21.8117	-567.241		2056	-37.312	-766.801	0	0	0	8.07212	0	0	-0.64462	-14.0038		-0.64462	0	-0.450573	-20.8947	0	0	-0.450573	0	0	0	0	-38.4072	-793.627
	37	320.013	0	320.013		0	0			37	242.985		-21.699	-588.94		2057	-37.3905	-804.191	0	0	0	8.07212	0	0	-0.64462	-14.6484		-0.64462	0	-0.450573	-21.3453	0	0	-0.450573	0	0	0	0	-38.4857	-832.113
	38	329.876	0	329.876		0	0			38	248.464		-20.0901	-609.03		2058	-36.0712	-840.263	0	0	0	8.07212	0	0	-0.64462	-15.293		-0.64462	0	-0.450573	-21.7958	0	0	-0.450573	0	0	0	0	-37.1664	-869.279
	39	339.748	0	339.748		0	0			39	253.915		-19.989	-629.019		2059	-36.1194	-876.382	0	0	0	8.07212	0	0	-0.64462	-15.9377		-0.64462	0	-0.450573	-22.2464	0	0	-0.450573	0	0	0	0	-37.2146	-906.494
	40	349.63	0	349.63		0	0			40	259.343		-19.9032	-648.922		2060	-36.1622	-912.544	0	0	0	8.07212	0	0	-0.64462	-16.5823		-0.64462	0	-0.450573	-22.697	0	0	-0.450573	0	0	0	0	-37.2574	-943.751
	41	358.788	0	358.788		0	0			41	264.751		-19.8296	-668.752		2061	-36.1997	-948.744	0	0	0	8.07212	0	0	-0.64462	-17.2269		-0.64462	0	-0.450573	-23.1475	0	0	-0.450573	0	0	0	0	-37.2948	-981.046
	42	367.946	0	367.946		0	0			42	270.142		-19.7665	-688.518		2062	-36.2329	-984.977	0	0	0	8.07212	0	0	-0.64462	-17.8715		-0.64462	0	-0.450573	-23.5981	0	0	-0.450573	0	0	0	0	-37.3281	-1018.37
	43	377.104	0	377.104		0	0			43	275.112		-18.2224	-706.74		2063	-33.5798	-1018.56	0	0	0	8.07212	0	0	-0.64462	-18.5161		-0.64462	0	-0.450573	-24.0487	0	0	-0.450573	0	0	0	0	-34.675	-1053.05
	44	386.263	0	386.263		0	0			44	280.063		-18.1553	-724.896		2064	-33.5776	-1052.13	0	0	0	8.07212	0	0	-0.64462	-19.1608		-0.64462	0	-0.450573	-24.4993	0	0	-0.450573	0	0	0	0	-34.6728	-1087.72
	45	395.423	0	395.423		0	0			45	284.999		-18.0982	-742.994		2065	-33.5792	-1085.71	0	0	0	8.07212	0	0	-0.64462	-19.8054		-0.64462	0	-0.450573	-24.9498	0	0	-0.450573	0	0	0	0	-34.6744	-1122.4
	46	403.812	0	403.812		0	0			46	289.924		-18.0569	-761.051		2066	-33.5828	-1119.3	0	0	0	8.07212	0	0	-0.64462	-20.45		-0.64462	0	-0.450573	-25.4004	0	0	-0.450573	0	0	0	0	-34.678	-1157.07
	47	412.194	0	412.194		0	0			47	294.838		-18.0171	-779.068		2067	-33.5875	-1152.88	0	0	0	8.07212	0	0	-0.64462	-21.0946		-0.64462	0	-0.450573	-25.851	0	0	-0.450573	0	0	0	0	-34.6827	-1191.76
	48	420.569	0	420.569		0	0			48	299.396		-16.7129	-795.781		2068	-30.7614	-1183.65	0	0	0	8.07212	0	0	-0.64462	-21.7393		-0.64462	0	-0.450573	-26.3016	0	0	-0.450573	0	0	0	0	-31.8566	-1223.61
	49	428.94	0	428.94		0	0			49	303.94		-16.6615	-812.442		2069	-30.732	-1214.38	0	0	0	8.07212	0	0	-0.64462	-22.3839		-0.64462	0	-0.450573	-26.7521	0	0	-0.450573	0	0	0	0	-31.8271	-1255.44
	50	250.406	50.277	300.683	0	50.277	0			50	308.472		-16.6177	-829.06		2070	-30.7102	-1245.09	0	0	0	8.07212	0	0	-0.64462	-23.0285		-0.64462	0	-0.450573	-27.2027	0	0	-0.450573	0	0	0	0	-31.8054	-1287.25
	51	235.471	45.0608	280.532		45.0608	0			51	312.994		-16.5804	-845.64		2071	-30.6944	-1275.78	0	0	0	8.07212	0	0	-0.64462	-23.6731		-0.64462	0	-0.450573	-27.6533	0	0	-0.450573	0	0	0	0	-31.7896	-1319.04
	52	223.192	40.8812	264.074		40.8812	0			52	317.507		-16.5483	-862.189		2072	654.627	-621.154	-184.349	-184.349	117.484	125.556	117.484	0	-172.955	-196.629	-172.311	-0.64462	0	-87.0399	-114.693	-86.5712	0	-0.450573	0	-0.0181037	-336.622	-336.622	-8.85494	-1327.89
	53	213.194	37.5245	250.719		37.5245	0			53	321.752		-15.5635	-877.752		2073	54.7601	-566.394	19.126	-165.223	0	125.556	0	0	-0.64462	-197.273		-0.64462	0	-3.98513	-118.678		-3.51645	-0.450573	0	-0.0181037	0	-336.622	69.2564	-1258.63
	54	205.188	34.8214	240.009		34.8214	0			54	325.986		-15.5257	-893.278		2074	45.0223	-521.372	15.3254	-149.898	0	125.556	0	0	-0.64462	-197.918		-0.64462	0	-3.28635	-121.965		-2.81767	-0.450573	0	-0.0181037	0	-336.622	56.4167	-1202.22
	55	198.944	32.6373	231.582		32.6373	0			55	330.211		-15.4932	-908.771		2075	36.6589	-484.713	12.3077	-137.59	0	125.556	0	0	-0.64462	-198.562		-0.64462	0	-2.73153	-124.696		-2.26285	-0.450573	0	-0.0181037	0	-336.622	45.5904	-1156.63
	56	194.283	30.8654	225.149		30.8654	0			56	334.429		-15.4652	-924.236		2076	29.3588	-455.354	9.91144	-127.679	0	125.556	0	0	-0.64462	-199.207		-0.64462	0	-2.29096	-126.987		-1.82229	-0.450573	0	-0.0181037	0	-336.622	36.3347	-1120.29
	57	191.057	29.421	220.478		29.421	0			57	338.64		-15.441	-939.677		2077	22.8921	-432.462	8.00845	-119.67	0	125.556	0	0	-0.64462	-199.852		-0.64462	0	-1.94108	-128.928		-1.47241	-0.450573	0	-0.0181037	0	-336.622	28.3148	-1091.98
	58	189.141	28.2368	217.378		28.2368	0			58	342.529		-14.2596	-953.937		2078	17.0904	-415.372	6.49695	-113.173	0	125.556	0	0	-0.64462	-200.496		-0.64462	0	-1.66318	-130.591		-1.19451	-0.450573	0	-0.0181037	0	-336.622	21.2796	-1070.7
	59	188.431	27.2594	215.691		27.2594	0			59	346.407		-14.2193	-968.156		2079	11.8309	-403.541	5.29619	-107.877	0	125.556	0	0	-0.64462	-201.141		-0.64462	0	-1.44242	-132.034		-0.973741	-0.450573	0	-0.0181037	0	-336.622	15.0401	-1055.66
	60	188.835	26.4465	215.282		26.4465	0			60	350.276		-14.1847	-982.341		2080	7.02363	-396.517	4.34208	-103.535	0	125.556	0	0	-0.64462	-201.786		-0.64462	0	-1.267	-133.301		-0.798321	-0.450573	0	-0.0181037	0	-336.622	9.45409	-1046.2
	61	190.272	25.7643	216.036		25.7643	0			61	354.136		-14.1547	-996.496		2081	2.60238	-393.915	3.58374	-99.9511	0	125.556	0	0	-0.64462	-202.43		-0.64462	0	-1.12757	-134.428		-0.658895	-0.450573	0	-0.0181037	0	-336.622	4.41393	-1041.79
	62	192.666	25.1863	217.852		25.1863	0			62	358.007		-14.1943	-1010.69		2082	-1.48191	-395.397	2.98079	-96.9703	0	125.556	0	0	-0.64462	-203.075		-0.64462	0	-1.01672	-135.445		-0.548039	-0.450573	0	-0.0181037	0	-336.622	-0.162456	-1041.95
	63	195.951	24.6911	220.642		24.6911	0			63	361.578		-13.0916	-1023.78		2083	-5.26639	-400.663	2.50118	-94.4691	0	125.556	0	0	-0.64462	-203.719		-0.64462	0	-0.928537	-136.374		-0.45986	-0.450573	0	-0.0181037	0	-336.622	-4.33836	-1046.29
	64	200.063	24.2621	224.325		24.2621	0			64	365.139		-13.0578	-1036.84		2084	-8.77949	-409.443	2.11948	-92.3497	0	125.556	0	0	-0.64462	-204.364		-0.64462	0	-0.858358	-137.232		-0.389681	-0.450573	0	-0.0181037	0	-336.622	-8.16298	-1054.45
	65	204.944	23.8858	228.829		23.8858	0			65	368.692		-13.0286	-1049.87		2085	-12.0439	-421.486	1.81549	-90.5342	0	125.556	0	0	-1.28924	-205.653		-1.28924	0	-0.176778	-137.409		-0.0752287	-0.101549	0	0	0	-336.622	-11.6944	-1066.15
	66	210.537	23.5516	234.089		23.5516	0			66	372.239		-13.0033	-1062.87		2086	-15.0777	-436.564	1.57319	-88.961	0	125.556	0	0	-1.28924	-206.943		-1.28924	0	-0.166738	-137.576		-0.0651886	-0.101549	0	0	0	-336.622	-14.9605	-1081.11
	67	216.792	23.2511	240.043		23.2511	0			67	375.779		-12.9809	-1075.85		2087	-17.8959	-454.46	1.37987	-87.5811	0	125.556	0	0	-1.28924	-208.232		-1.28924	0	-0.158727	-137.734		-0.0571777	-0.101549	0	0	0	-336.622	-17.964	-1099.07
	68	223.656	22.9776	246.633		22.9776	0			68	378.979		-11.733	-1087.59		2088	-20.5107	-474.971	1.22542	-86.3557	0	125.556	0	0	-1.28924	-209.521		-1.28924	0	-0.152327	-137.887		-0.0507777	-0.101549	0	0	0	-336.622	-20.7269	-1119.8
	69	231.081	22.7258	253.807		22.7258	0			69	382.167		-11.6891	-1099.27		2089	-22.9322	-497.903	1.10183	-85.2539	0	125.556	0	0	-1.28924	-210.81		-1.28924	0	-0.147206	-138.034		-0.0456567	-0.101549	0	0	0	-336.622	-23.2668	-1143.07
	70	239.02	22.4916	261.511		22.4916	0			70	385.344		-11.6509	-1110.93		2090	-25.1684	-523.071	1.00275	-84.2511	0	125.556	0	0	-1.28924	-212.099		-1.28924	0	-0.1431	-138.177		-0.041551	-0.101549	0	0	0	-336.622	-25.598	-1168.66
	71	231.313	22.2715	253.585	0	22.2715	0			71	388.513		-11.6174	-1122.54		2091	-27.2256	-550.297	0.923124	-83.328	0	125.556	0	0	-1.28924	-213.389		-1.28924	0	-0.139801	-138.317		-0.0382516	-0.101549	0	0	0	-336.622	-27.7315	-1196.4
	72	237.694	22.0628	259.757		22.0628	0			72	391.673		-11.5877	-1134.13		2092	-29.1086	-579.405	0.85895	-82.469	0	125.556	0	0	-1.28924	-214.678		-1.28924	0	-0.137141	-138.454		-0.0355924	-0.101549	0	0	0	-336.622	-29.676	-1226.07
	73	244.775	21.8636	266.639		21.8636	0			73	394.647		-10.9046	-1145.03		2093	28.2574	-551.148	0.807045	-81.662	2.13706	127.693	2.13706	0	-44.5161	-259.194	-43.2268	-1.28924	0	-2.51986	-140.974	-2.38487	-0.0334416	-0.101549	0	0	0	-336.622	-15.8344	-1241.91
	74	252.449	21.6721	274.121		21.6721	0			74	397.611		-10.8671	-1155.9		2094	-23.3968	-574.545	0.764888	-80.8971	0	127.693	0	0	-1.28924	-260.483		-1.28924	0	-0.133244	-141.107		-0.0316947	-0.101549	0	0	0	-336.622	-24.0544	-1265.96
	75	261.038	21.487	282.525		21.487	0			75	400.565		-10.8334	-1166.74		2095	-25.9644	-600.509	0.730473	-80.1666	0	127.693	0	0	-1.28924	-261.773		-1.28924	0	-0.131818	-141.239		-0.0302687	-0.101549	0	0	0	-336.622	-26.655	-1292.62
	76	269.304	21.3071	290.611		21.3071	0			76	403.511		-10.8033	-1177.54		2096	-28.1377	-628.647	0.702212	-79.4644	0	127.693	0	0	-1.28924	-263.062		-1.28924	0	-0.130647	-141.369		-0.0290976	-0.101549	0	0	0	-336.622	-28.8554	-1321.47
	77	277.737	21.1318	298.869		21.1318	0			77	406.45		-10.776	-1188.31		2097	-31.493	-660.14	0.678842	-78.7856	0	127.693	0	0	-1.28924	-264.351		-1.28924	0	-0.129678	-141.499		-0.0281292	-0.101549	0	0	0	-336.622	-32.2331	-1353.7
	78	286.315	20.9602	307.275		20.9602	0			78	408.192		-6.38738	-1194.7		2098	-30.3066	-690.446	0.65936	-78.1262	0	127.693	0	0	-1.28924	-265.64		-1.28924	0	-0.128871	-141.628		-0.027322	-0.101549	0	0	0	-336.622	-31.0653	-1384.77
	79	295.019	20.7919	315.81		20.7919	0			79	409.898		-6.2551	-1200.96		2099	-30.9215	-721.368	0.642973	-77.4832	0	127.693	0	0	-1.28924	-266.929		-1.28924	0	-0.128192	-141.756		-0.0266429	-0.101549	0	0	0	-336.622	-31.6959	-1416.47
	80	304.096	20.6265	324.722		20.6265	0			80	411.573		-6.13887	-1207.1		2100	-31.4525	-752.821	0.629049	-76.8542	0	127.693	0	0	-1.28924	-268.219		-1.28924	0	-0.127615	-141.884		-0.026066	-0.101549	0	0	0	-336.622	-32.2403	-1448.71
	81	313.27	20.4635	333.734		20.4635	0			81	413.219		-6.03548	-1213.13		2101	-31.9141	-784.735	0.617086	-76.2371	0	127.693	0	0	-1.28924	-269.508		-1.28924	0	-0.127119	-142.011		-0.0255703	-0.101549	0	0	0	-336.622	-32.7133	-1481.42
	82	322.531	20.3028	342.834		20.3028	0			82	414.839		-5.94241	-1219.07		2102	-33.2832	-818.018	0.606687	-75.6304	0	127.693	0	0	-1.28924	-270.797		-1.28924	0	-0.126688	-142.138		-0.0251394	-0.101549	0	0	0	-336.622	-34.0925	-1515.51
	83	331.867	20.144	352.011		20.144	0			83	416.17		-4.88069	-1223.95		2103	-33.6402	-851.658	0.597537	-75.0329	0	127.693	0	0	-1.28924	-272.086		-1.28924	0	-0.126309	-142.264		-0.0247602	-0.101549	0	0	0	-336.622	-34.4582	-1549.97
	84	341.271	19.9871	361.258		19.9871	0			84	417.475		-4.78507	-1228.74		2104	-33.9547	-885.613	0.589385	-74.4435	0	127.693	0	0	-1.28924	-273.376		-1.28924	0	-0.125971	-142.39		-0.0244224	-0.101549	0	0	0	-336.622	-34.7806	-1584.75
	85	350.356	19.8319	370.188		19.8319	0			85	418.757		-4.69816	-1233.44		2105	-34.2328	-919.846	0.582031	-73.8615	0	127.693	0	0	-1.28924	-274.665		-1.28924	0	-0.125667	-142.516		-0.0241177	-0.101549	0	0	0	-336.622	-35.0657	-1619.82
	86	359.492	19.6783	379.17		19.6783	0			86	420.016		-4.61831	-1238.06		2106	-34.4797	-954.325	0.575317	-73.2861	0	127.693	0	0	-1.28924	-275.954		-1.28924	0	-0.125388	-142.641		-0.0238395	-0.101549	0	0	0	-336.622	-35.319	-1655.14
	87	368.674	19.5261	388.2		19.5261	0			87	421.256		-4.54422	-1242.6		2107	-33.3127	-987.638	0.569119	-72.717	0	127.693	0	0	-1.28924	-277.243		-1.28924	0	-0.125132	-142.766		-0.0235827	-0.101549	0	0	0	-336.622	-34.1579	-1689.29
	88	377.897	19.3754	397.273		19.3754	0			88	422.476		-4.47498	-1247.08		2108	-33.4991	-1021.14	0.563337	-72.1537	0	127.693	0	0	-1.28924	-278.533		-1.28924	0	-0.124892	-142.891		-0.0233431	-0.101549	0	0	0	-336.622	-34.3499	-1723.64
	89	387.158	19.226	406.384		19.226	0			89	423.679		-4.40976	-1251.48		2109	-33.6674	-1054.8	0.557891	-71.5958	0	127.693	0	0	-1.28924	-279.822		-1.28924	0	-0.124666	-143.016		-0.0231174	-0.101549	0	0	0	-336.622	-34.5234	-1758.17
	90	395.722	19.0779	414.8		19.0779	0			90	424.864		-4.34804	-1255.83		2110	-33.8194	-1088.62	0.552719	-71.0431	0	127.693	0	0	-1.28924	-281.111		-1.28924	0	-0.124452	-143.14		-0.0229031	-0.101549	0	0	0	-336.622	-34.6803	-1792.85
	91	404.309	18.9311	423.24		18.9311	0			91	426.034		-4.28925	-1260.12		2111	-33.9572	-1122.58	0.54777	-70.4953	0	127.693	0	0	-1.28924	-282.4		-1.28924	0	-0.124247	-143.264		-0.022698	-0.101549	0	0	0	-336.622	-34.8229	-1827.67
	92	412.918	18.7855	431.704		18.7855	0			92	427.189		-4.23307	-1264.36		2112	-31.3998	-1153.98	0.543006	-69.9523	0	127.693	0	0	-1.28924	-283.69		-1.28924	0	-0.12405	-143.388		-0.0225006	-0.101549	0	0	0	-336.622	-32.2701	-1859.94
	93	421.549	18.641	440.19		18.641	0			93	428.329		-4.1791	-1268.53		2113	-31.4856	-1185.47	0.538394	-69.4139	0	127.693	0	0	-1.28924	-284.979		-1.28924	0	-0.123858	-143.512		-0.0223095	-0.101549	0	0	0	-336.622	-32.3603	-1892.3
	94	430.2	18.4978	448.698		18.4978	0			94	429.454		-4.12711	-1272.66		2114	-31.5679	-1217.03	0.533909	-68.88	0	127.693	0	0	-1.28924	-286.268		-1.28924	0	-0.123673	-143.636		-0.0221237	-0.101549	0	0	0	-336.622	-32.4469	-1924.75
	95	438.097	18.3557	456.453		18.3557	0			95	430.566		-4.07697	-1276.74		2115	-31.646	-1248.68	0.529532	-68.3505	0	127.693	0	0	-1.28924	-287.557		-1.28924	0	-0.123491	-143.759		-0.0219423	-0.101549	0	0	0	-336.622	-32.5292	-1957.28
	96	446.003	18.2147	464.217		18.2147	0			96	431.665		-4.02836	-1280.77		2116	-31.7194	-1280.4	0.525246	-67.8252	0	127.693	0	0	-1.28924	-288.847		-1.28924	0	-0.123314	-143.883		-0.0217647	-0.101549	0	0	0	-336.622	-32.6067	-1989.88
	97	453.917	18.0749	471.992		18.0749	0			97	432.75		-3.98124	-1284.75		2117	-28.957	-1309.36	0.52104	-67.3042	0	127.693	0	0	-1.28924	-290.136		-1.28924	0	-0.123139	-144.006		-0.0215904	-0.101549	0	0	0	-336.622	-29.8483	-2019.73
	98	461.841	17.9361	479.777		17.9361	0			98	433.824		-3.93546	-1288.68		2118	-28.9865	-1338.34	0.516902	-66.7873	0	127.693	0	0	-1.28924	-291.425		-1.28924	0	-0.122968	-144.129		-0.0214189	-0.101549	0	0	0	-336.622	-29.8819	-2049.61
	99	469.775	17.7984	487.574		17.7984	0			99	434.885		-3.89085	-1292.57		2119	-29.0196	-1367.36	0.512825	-66.2745	0	127.693	0	0	-1.28924	-292.714		-1.28924	0	-0.122799	-144.252		-0.02125	-0.101549	0	0	0	-336.622	-29.9188	-2079.53
	100	288.179	68.7347	356.913	0	68.7347	0			100	435.934		-3.84742	-1296.42		2120	-29.0548	-1396.42	0.508802	-65.7657	0	127.693	0	0	-1.28924	-294.004		-1.28924	0	-0.122632	-144.374		-0.0210833	-0.101549	0	0	0	-336.622	-29.9579	-2109.49
																Further Ambition targets scenario
																	3rd planting (Mg CO2 eq)																							Plantation (Core)
																Year	Terrestrial C storage		HWP C storage		Forestry/ wood processing emissions (total)		Forestry/ primary wood processing emissions	Secondary wood processing emissions	(BE)CCS (total)		(BE)CCS (primary)	(BE)CCS (secondary)	(BE)CCS (tertiary)	FF offset (total)		Primary electricity offset (biomass + incineration)	Secondary electricity offset (biomass + incineration)	Tertiary electricity offset (biomass + incineration)	Heat offset (biomass)	Heat offset (incineration)	Concrete offset (net)		Net - annual flux	Net - cumulative C sequestration
																	Annual flux	Accumulation	Annual flux	Accumulation	Annual flux	Accumulation			Annual flux	Accumulation				Annual flux	Accumulation						Annual flux	Accumulation
																2020
																2021
																2022	0	0	0	0	5.00358	5.00358	5.00358	0	0	0	0	0	0	0	0	0	0	0	0	0	0	0	5.00358	5.00358
																2023	0.599623	0.599623	0	0	0	5.00358	0	0	0	0	0	0	0	0	0	0	0	0	0	0	0	0	0.599623	5.6032
																2024	-0.507923	0.0917007	0	0	0	5.00358	0	0	0	0	0	0	0	0	0	0	0	0	0	0	0	0	-0.507923	5.09528
																2025	-1.92493	-1.83323	0	0	0	5.00358	0	0	0	0	0	0	0	0	0	0	0	0	0	0	0	0	-1.92493	3.17035
																2026	-3.55635	-5.38958	0	0	0	5.00358	0	0	0	0	0	0	0	0	0	0	0	0	0	0	0	0	-3.55635	-0.386001
																2027	-5.35193	-10.7415	0	0	0	5.00358	0	0	0	0	0	0	0	0	0	0	0	0	0	0	0	0	-5.35193	-5.73793
																2028	-7.27359	-18.0151	0	0	0	5.00358	0	0	0	0	0	0	0	0	0	0	0	0	0	0	0	0	-7.27359	-13.0115
																2029	-9.28859	-27.3037	0	0	0	5.00358	0	0	0	0	0	0	0	0	0	0	0	0	0	0	0	0	-9.28859	-22.3001
																2030	-11.3672	-38.6709	0	0	0	5.00358	0	0	0	0	0	0	0	0	0	0	0	0	0	0	0	0	-11.3672	-33.6673
																2031	-13.4824	-52.1533	0	0	0	5.00358	0	0	0	0	0	0	0	0	0	0	0	0	0	0	0	0	-13.4824	-47.1497
																2032	-15.6095	-67.7629	0	0	0	5.00358	0	0	0	0	0	0	0	0	0	0	0	0	0	0	0	0	-15.6095	-62.7593
																2033	-17.7267	-85.4896	0	0	0	5.00358	0	0	0	0	0	0	0	0	0	0	0	0	0	0	0	0	-17.7267	-80.486
																2034	-19.8148	-105.304	0	0	0	5.00358	0	0	0	0	0	0	0	0	0	0	0	0	0	0	0	0	-19.8148	-100.301
																2035	-21.8574	-127.162	0	0	0	5.00358	0	0	0	0	0	0	0	0	0	0	0	0	0	0	0	0	-21.8574	-122.158
																2036	-23.8412	-151.003	0	0	0	5.00358	0	0	0	0	0	0	0	0	0	0	0	0	0	0	0	0	-23.8412	-145.999
																2037	-25.7549	-176.758	0	0	0	5.00358	0	0	0	0	0	0	0	0	0	0	0	0	0	0	0	0	-25.7549	-171.754
																2038	-27.5896	-204.347	0	0	0	5.00358	0	0	0	0	0	0	0	0	0	0	0	0	0	0	0	0	-27.5896	-199.344
																2039	-29.338	-233.685	0	0	0	5.00358	0	0	0	0	0	0	0	0	0	0	0	0	0	0	0	0	-29.338	-228.682
																2040	-30.9935	-264.679	0	0	0	5.00358	0	0	0	0	0	0	0	0	0	0	0	0	0	0	0	0	-30.9935	-259.675
																2041	-32.5507	-297.23	0	0	0	5.00358	0	0	0	0	0	0	0	0	0	0	0	0	0	0	0	0	-32.5507	-292.226
																2042	-34.0044	-331.234	0	0	0	5.00358	0	0	0	0	0	0	0	0	0	0	0	0	0	0	0	0	-34.0044	-326.23
																2043	17.6073	-313.627	0	0	1.88862	6.8922	1.88862	0	-39.7219	-39.7219	-38.4326	-1.28924	0	-2.12037	-2.12037	-2.12037	0	0	0	0	0	0	-22.3463	-348.577
																2044	-28.3006	-341.927	0	0	0	6.8922	0	0	-1.28924	-41.0111		-1.28924	0	-0.101549	-2.22192	0	0	-0.101549	0	0	0	0	-29.6914	-378.268
																2045	-30.5355	-372.463	0	0	0	6.8922	0	0	-1.28924	-42.3003		-1.28924	0	-0.101549	-2.32347	0	0	-0.101549	0	0	0	0	-31.9263	-410.194
																2046	-32.4275	-404.89	0	0	0	6.8922	0	0	-1.28924	-43.5896		-1.28924	0	-0.101549	-2.42502	0	0	-0.101549	0	0	0	0	-33.8183	-444.013
																2047	-34.0251	-438.915	0	0	0	6.8922	0	0	-1.28924	-44.8788		-1.28924	0	-0.101549	-2.52657	0	0	-0.101549	0	0	0	0	-35.4159	-479.429
																2048	-36.8851	-475.8	0	0	0	6.8922	0	0	-1.28924	-46.1681		-1.28924	0	-0.101549	-2.62811	0	0	-0.101549	0	0	0	0	-38.2759	-517.704
																2049	-35.2691	-511.07	0	0	0	6.8922	0	0	-1.28924	-47.4573		-1.28924	0	-0.101549	-2.72966	0	0	-0.101549	0	0	0	0	-36.6599	-554.364
																2050	-35.5086	-546.578	0	0	0	6.8922	0	0	-1.43249	-48.8898		-1.43249	0	0	-2.72966	0	0	0	0	0	0	0	-36.9411	-591.305
																2051	-35.7094	-582.288	0	0	0	6.8922	0	0	-1.43249	-50.3223		-1.43249	0	0	-2.72966	0	0	0	0	0	0	0	-37.1419	-628.447
																2052	-35.8788	-618.166	0	0	0	6.8922	0	0	-1.43249	-51.7548		-1.43249	0	0	-2.72966	0	0	0	0	0	0	0	-37.3112	-665.758
																2053	-36.9884	-655.155	0	0	0	6.8922	0	0	-1.43249	-53.1873		-1.43249	0	0	-2.72966	0	0	0	0	0	0	0	-38.4208	-704.179
																2054	-37.1136	-692.268	0	0	0	6.8922	0	0	-1.43249	-54.6198		-1.43249	0	0	-2.72966	0	0	0	0	0	0	0	-38.5461	-742.725
																2055	-37.2206	-729.489	0	0	0	6.8922	0	0	-1.43249	-56.0522		-1.43249	0	0	-2.72966	0	0	0	0	0	0	0	-38.6531	-781.379
																2056	-37.312	-766.801	0	0	0	6.8922	0	0	-1.43249	-57.4847		-1.43249	0	0	-2.72966	0	0	0	0	0	0	0	-38.7445	-820.123
																2057	-37.3905	-804.191	0	0	0	6.8922	0	0	-1.43249	-58.9172		-1.43249	0	0	-2.72966	0	0	0	0	0	0	0	-38.823	-858.946
																2058	-36.0712	-840.263	0	0	0	6.8922	0	0	-1.43249	-60.3497		-1.43249	0	0	-2.72966	0	0	0	0	0	0	0	-37.5037	-896.45
																2059	-36.1194	-876.382	0	0	0	6.8922	0	0	-1.43249	-61.7822		-1.43249	0	0	-2.72966	0	0	0	0	0	0	0	-37.5519	-934.002
																2060	-36.1622	-912.544	0	0	0	6.8922	0	0	-1.43249	-63.2147		-1.43249	0	0	-2.72966	0	0	0	0	0	0	0	-37.5947	-971.596
																2061	-36.1997	-948.744	0	0	0	6.8922	0	0	-1.43249	-64.6472		-1.43249	0	0	-2.72966	0	0	0	0	0	0	0	-37.6321	-1009.23
																2062	-36.2329	-984.977	0	0	0	6.8922	0	0	-1.43249	-66.0797		-1.43249	0	0	-2.72966	0	0	0	0	0	0	0	-37.6654	-1046.89
																2063	-33.5798	-1018.56	0	0	0	6.8922	0	0	-1.43249	-67.5122		-1.43249	0	0	-2.72966	0	0	0	0	0	0	0	-35.0123	-1081.91
																2064	-33.5776	-1052.13	0	0	0	6.8922	0	0	-1.43249	-68.9447		-1.43249	0	0	-2.72966	0	0	0	0	0	0	0	-35.0101	-1116.92
																2065	-33.5792	-1085.71	0	0	0	6.8922	0	0	-1.43249	-70.3771		-1.43249	0	0	-2.72966	0	0	0	0	0	0	0	-35.0117	-1151.93
																2066	-33.5828	-1119.3	0	0	0	6.8922	0	0	-1.43249	-71.8096		-1.43249	0	0	-2.72966	0	0	0	0	0	0	0	-35.0153	-1186.94
																2067	-33.5875	-1152.88	0	0	0	6.8922	0	0	-1.43249	-73.2421		-1.43249	0	0	-2.72966	0	0	0	0	0	0	0	-35.02	-1221.96
																2068	-30.7614	-1183.65	0	0	0	6.8922	0	0	-1.43249	-74.6746		-1.43249	0	0	-2.72966	0	0	0	0	0	0	0	-32.1939	-1254.16
																2069	-30.732	-1214.38	0	0	0	6.8922	0	0	-1.43249	-76.1071		-1.43249	0	0	-2.72966	0	0	0	0	0	0	0	-32.1644	-1286.32
																2070	-30.7102	-1245.09	0	0	0	6.8922	0	0	-1.43249	-77.5396		-1.43249	0	0	-2.72966	0	0	0	0	0	0	0	-32.1427	-1318.46
																2071	-30.6944	-1275.78	0	0	0	6.8922	0	0	-1.43249	-78.9721		-1.43249	0	0	-2.72966	0	0	0	0	0	0	0	-32.1269	-1350.59
																2072	654.627	-621.154	-184.349	-184.349	31.8381	38.7303	31.8381	0	-384.346	-463.318	-382.913	-1.43249	0	-0.000793246	-2.73046	0	0	0	0	-0.000793246	-149.102	-149.102	-31.3323	-1381.92
																2073	54.7601	-566.394	19.126	-165.223	0	38.7303	0	0	-1.43249	-464.75		-1.43249	0	-0.000793246	-2.73125		0	0	0	-0.000793246	0	-149.102	72.4529	-1309.47
																2074	45.0223	-521.372	15.3254	-149.898	0	38.7303	0	0	-1.43249	-466.183		-1.43249	0	-0.000793246	-2.73204		0	0	0	-0.000793246	0	-149.102	58.9144	-1250.56
																2075	36.6589	-484.713	12.3077	-137.59	0	38.7303	0	0	-1.43249	-467.615		-1.43249	0	-0.000793246	-2.73284		0	0	0	-0.000793246	0	-149.102	47.5333	-1203.02
																2076	29.3588	-455.354	9.91144	-127.679	0	38.7303	0	0	-1.43249	-469.048		-1.43249	0	-0.000793246	-2.73363		0	0	0	-0.000793246	0	-149.102	37.837	-1165.19
																2077	22.8921	-432.462	8.00845	-119.67	0	38.7303	0	0	-1.43249	-470.48		-1.43249	0	-0.000793246	-2.73442		0	0	0	-0.000793246	0	-149.102	29.4673	-1135.72
																2078	17.0904	-415.372	6.49695	-113.173	0	38.7303	0	0	-1.43249	-471.913		-1.43249	0	-0.000793246	-2.73522		0	0	0	-0.000793246	0	-149.102	22.1541	-1113.56
																2079	11.8309	-403.541	5.29619	-107.877	0	38.7303	0	0	-1.43249	-473.345		-1.43249	0	-0.000793246	-2.73601		0	0	0	-0.000793246	0	-149.102	15.6939	-1097.87
																2080	7.02363	-396.517	4.34208	-103.535	0	38.7303	0	0	-1.43249	-474.778		-1.43249	0	-0.000793246	-2.7368		0	0	0	-0.000793246	0	-149.102	9.93243	-1087.94
																2081	2.60238	-393.915	3.58374	-99.9511	0	38.7303	0	0	-1.43249	-476.21		-1.43249	0	-0.000793246	-2.7376		0	0	0	-0.000793246	0	-149.102	4.75284	-1083.19
																2082	-1.48191	-395.397	2.98079	-96.9703	0	38.7303	0	0	-1.43249	-477.643		-1.43249	0	-0.000793246	-2.73839		0	0	0	-0.000793246	0	-149.102	0.0655975	-1083.12
																2083	-5.26639	-400.663	2.50118	-94.4691	0	38.7303	0	0	-1.43249	-479.075		-1.43249	0	-0.000793246	-2.73918		0	0	0	-0.000793246	0	-149.102	-4.19849	-1087.32
																2084	-8.77949	-409.443	2.11948	-92.3497	0	38.7303	0	0	-1.43249	-480.507		-1.43249	0	-0.000793246	-2.73998		0	0	0	-0.000793246	0	-149.102	-8.09329	-1095.41
																2085	-12.0439	-421.486	1.81549	-90.5342	0	38.7303	0	0	-1.43249	-481.94		-1.43249	0	0	-2.73998		0	0	0	0	0	-149.102	-11.6609	-1107.07
																2086	-15.0777	-436.564	1.57319	-88.961	0	38.7303	0	0	-1.43249	-483.372		-1.43249	0	0	-2.73998		0	0	0	0	0	-149.102	-14.937	-1122.01
																2087	-17.8959	-454.46	1.37987	-87.5811	0	38.7303	0	0	-1.43249	-484.805		-1.43249	0	0	-2.73998		0	0	0	0	0	-149.102	-17.9485	-1139.96
																2088	-20.5107	-474.971	1.22542	-86.3557	0	38.7303	0	0	-1.43249	-486.237		-1.43249	0	0	-2.73998		0	0	0	0	0	-149.102	-20.7178	-1160.68
																2089	-22.9322	-497.903	1.10183	-85.2539	0	38.7303	0	0	-1.43249	-487.67		-1.43249	0	0	-2.73998		0	0	0	0	0	-149.102	-23.2628	-1183.94
																2090	-25.1684	-523.071	1.00275	-84.2511	0	38.7303	0	0	-1.43249	-489.102		-1.43249	0	0	-2.73998		0	0	0	0	0	-149.102	-25.5981	-1209.54
																2091	-27.2256	-550.297	0.923124	-83.328	0	38.7303	0	0	-1.43249	-490.535		-1.43249	0	0	-2.73998		0	0	0	0	0	-149.102	-27.735	-1237.27
																2092	-29.1086	-579.405	0.85895	-82.469	0	38.7303	0	0	-1.43249	-491.967		-1.43249	0	0	-2.73998		0	0	0	0	0	-149.102	-29.6821	-1266.95
																2093	28.2574	-551.148	0.807045	-81.662	0.638931	39.3693	0.638931	0	-49.4623	-541.43	-48.0298	-1.43249	0	0	-2.73998	0	0	0	0	0	0	-149.102	-19.7589	-1286.71
																2094	-23.3968	-574.545	0.764888	-80.8971	0	39.3693	0	0	-1.43249	-542.862		-1.43249	0	0	-2.73998		0	0	0	0	0	-149.102	-24.0644	-1310.78
																2095	-25.9644	-600.509	0.730473	-80.1666	0	39.3693	0	0	-1.43249	-544.295		-1.43249	0	0	-2.73998		0	0	0	0	0	-149.102	-26.6664	-1337.44
																2096	-28.1377	-628.647	0.702212	-79.4644	0	39.3693	0	0	-1.43249	-545.727		-1.43249	0	0	-2.73998		0	0	0	0	0	-149.102	-28.868	-1366.31
																2097	-31.493	-660.14	0.678842	-78.7856	0	39.3693	0	0	-1.43249	-547.16		-1.43249	0	0	-2.73998		0	0	0	0	0	-149.102	-32.2466	-1398.56
																2098	-30.3066	-690.446	0.65936	-78.1262	0	39.3693	0	0	-1.43249	-548.592		-1.43249	0	0	-2.73998		0	0	0	0	0	-149.102	-31.0797	-1429.64
																2099	-30.9215	-721.368	0.642973	-77.4832	0	39.3693	0	0	-1.43249	-550.025		-1.43249	0	0	-2.73998		0	0	0	0	0	-149.102	-31.711	-1461.35
																2100	-31.4525	-752.821	0.629049	-76.8542	0	39.3693	0	0	-1.43249	-551.457		-1.43249	0	0	-2.73998		0	0	0	0	0	-149.102	-32.256	-1493.6
																2101	-31.9141	-784.735	0.617086	-76.2371	0	39.3693	0	0	-1.43249	-552.89		-1.43249	0	0	-2.73998		0	0	0	0	0	-149.102	-32.7295	-1526.33
																2102	-33.2832	-818.018	0.606687	-75.6304	0	39.3693	0	0	-1.43249	-554.322		-1.43249	0	0	-2.73998		0	0	0	0	0	-149.102	-34.1091	-1560.44
																2103	-33.6402	-851.658	0.597537	-75.0329	0	39.3693	0	0	-1.43249	-555.755		-1.43249	0	0	-2.73998		0	0	0	0	0	-149.102	-34.4752	-1594.92
																2104	-33.9547	-885.613	0.589385	-74.4435	0	39.3693	0	0	-1.43249	-557.187		-1.43249	0	0	-2.73998		0	0	0	0	0	-149.102	-34.7979	-1629.72
																2105	-34.2328	-919.846	0.582031	-73.8615	0	39.3693	0	0	-1.43249	-558.62		-1.43249	0	0	-2.73998		0	0	0	0	0	-149.102	-35.0833	-1664.8
																2106	-34.4797	-954.325	0.575317	-73.2861	0	39.3693	0	0	-1.43249	-560.052		-1.43249	0	0	-2.73998		0	0	0	0	0	-149.102	-35.3369	-1700.14
																2107	-33.3127	-987.638	0.569119	-72.717	0	39.3693	0	0	-1.43249	-561.485		-1.43249	0	0	-2.73998		0	0	0	0	0	-149.102	-34.176	-1734.31
																2108	-33.4991	-1021.14	0.563337	-72.1537	0	39.3693	0	0	-1.43249	-562.917		-1.43249	0	0	-2.73998		0	0	0	0	0	-149.102	-34.3682	-1768.68
																2109	-33.6674	-1054.8	0.557891	-71.5958	0	39.3693	0	0	-1.43249	-564.35		-1.43249	0	0	-2.73998		0	0	0	0	0	-149.102	-34.542	-1803.22
																2110	-33.8194	-1088.62	0.552719	-71.0431	0	39.3693	0	0	-1.43249	-565.782		-1.43249	0	0	-2.73998		0	0	0	0	0	-149.102	-34.6991	-1837.92
																2111	-33.9572	-1122.58	0.54777	-70.4953	0	39.3693	0	0	-1.43249	-567.215		-1.43249	0	0	-2.73998		0	0	0	0	0	-149.102	-34.8419	-1872.76
																2112	-31.3998	-1153.98	0.543006	-69.9523	0	39.3693	0	0	-1.43249	-568.647		-1.43249	0	0	-2.73998		0	0	0	0	0	-149.102	-32.2893	-1905.05
																2113	-31.4856	-1185.47	0.538394	-69.4139	0	39.3693	0	0	-1.43249	-570.08		-1.43249	0	0	-2.73998		0	0	0	0	0	-149.102	-32.3797	-1937.43
																2114	-31.5679	-1217.03	0.533909	-68.88	0	39.3693	0	0	-1.43249	-571.512		-1.43249	0	0	-2.73998		0	0	0	0	0	-149.102	-32.4665	-1969.9
																2115	-31.646	-1248.68	0.529532	-68.3505	0	39.3693	0	0	-1.43249	-572.945		-1.43249	0	0	-2.73998		0	0	0	0	0	-149.102	-32.549	-2002.45
																2116	-31.7194	-1280.4	0.525246	-67.8252	0	39.3693	0	0	-1.43249	-574.377		-1.43249	0	0	-2.73998		0	0	0	0	0	-149.102	-32.6267	-2035.07
																2117	-28.957	-1309.36	0.52104	-67.3042	0	39.3693	0	0	-1.43249	-575.809		-1.43249	0	0	-2.73998		0	0	0	0	0	-149.102	-29.8684	-2064.94
																2118	-28.9865	-1338.34	0.516902	-66.7873	0	39.3693	0	0	-1.43249	-577.242		-1.43249	0	0	-2.73998		0	0	0	0	0	-149.102	-29.9021	-2094.85
																2119	-29.0196	-1367.36	0.512825	-66.2745	0	39.3693	0	0	-1.43249	-578.674		-1.43249	0	0	-2.73998		0	0	0	0	0	-149.102	-29.9393	-2124.78
																2120	-29.0548	-1396.42	0.508802	-65.7657	0	39.3693	0	0	-1.43249	-580.107		-1.43249	0	0	-2.73998		0	0	0	0	0	-149.102	-29.9785	-2154.76

## Sheet: Yr4
																Summary of emissions discounts to apply (to 2020 assumptions):
																	2020-2029		2030-2039		2040-2049		2050-2084		2085-2120
																	Core	FA	Core	FA	Core	FA	Core	FA	Core	FA
																Avoided emissions - Biomass (heat) - marginal supply	none	none	none	none	none	0.25258	0.9	0.039435	0	0
																Avoided emissions - Biomass (electricity) - marginal supply	none	none	0.9127	0.5635	0.8254	0.127	0.5635	0	0.127	0
																Avoided emissions - Incineration (electricity) - marginal supply	none	none	0.9127	0.5635	0.8254	0.127	0.5635	0	0.127	0
																Incineration (heat) - marginal supply	none	none	none	none	none	0	0.9	0.136905	0	0
																C storage - BECCS (biomass electricity)	none	none	0.09	0.45	0.18	0.9	0.45	1	0.9	1
																C storage - BECCS (biomass heat)	none	none	0	0	0	0.405	0	0.81	0.405	0.9
																Avoided emissions - Cement production - CCS application (calcination)	n/a	n/a	n/a	n/a	n/a	n/a	none	0.45568	0.93952	0.3952
																Avoided emissions - Cement production - furnace emissions reduction	n/a	n/a	n/a	n/a	n/a	n/a	0.9784	0.95104	0.95104	0.712
																Emissions - Wood panel (particle board) production (CCS on heat production)	none	none	none	none	none	0.6355	none	0.271	0.6355	0.19
																Emissions - Harvester/forwarder	none	none	none	none	none	0.55	0.87	0.1	0	0
	Annual C stock - total ecosystem (tonnes C) - >75% thin									Natural Forest' C sequestration
	Time Step	Total Ecosystem(GH model (thinned) average soil v3 Default Simu			Thinned	Thinned	Thinned				'Total Ecosystem(Afforestation (conservation) Default Simulation					Core targets scenario
		Forest ecosystem	HWP total	Net system C	Mulch/S C storage	HWP primary	HWP secondary				Net ecosystem C	Process emissions	Annual C flux	Net cumulative C sequestration and storage			4th planting (Mg CO2 eq)																							Plantation (Core)
	Year	Tonnes C	Tonnes C		Tonnes C					Year	Tonnes C		Mg CO2eq			Year	Terrestrial C storage		HWP C storage		Forestry/ wood processing emissions (total)		Forestry/ primary wood processing emissions	Secondary wood processing emissions	(BE)CCS (total)		(BE)CCS (primary)	(BE)CCS (secondary)	(BE)CCS (tertiary)	FF offset (total)		Primary electricity offset (biomass + incineration)	Secondary electricity offset (biomass + incineration)	Tertiary electricity offset (biomass + incineration)	Heat offset (biomass)	Heat offset (incineration)	Concrete offset (net)		Net - annual flux	Net - cumulative C sequestration
																	Annual flux	Accumulation	Annual flux	Accumulation	Annual flux	Accumulation			Annual flux	Accumulation				Annual flux	Accumulation						Annual flux	Accumulation
	0	81	0	81	0	0	0			0						2020
	1	80.8365	0	80.8365		0	0			1						2021
	2	80.975	0	80.975		0	0			2						2022
	3	81.5	0	81.5		0	0			3	81	1.36461	5.00358	5.00358		2023	0	0	0	0	5.00358	5.00358	5.00358	0	0	0	0	0	0	0	0	0	0	0	0	0	0	0	5.00358	5.00358
	4	82.4699	0	82.4699		0	0			4	80.8429		0.575894	5.57947		2024	0.599623	0.599623	0	0	0	5.00358	0	0	0	0	0	0	0	0	0	0	0	0	0	0	0	0	0.599623	5.6032
	5	83.9295	0	83.9295		0	0			5	80.9424		-0.36473	5.21474		2025	-0.507923	0.0917007	0	0	0	5.00358	0	0	0	0	0	0	0	0	0	0	0	0	0	0	0	0	-0.507923	5.09528
	6	85.9132	0	85.9132		0	0			6	81.3393		-1.45544	3.7593		2026	-1.92493	-1.83323	0	0	0	5.00358	0	0	0	0	0	0	0	0	0	0	0	0	0	0	0	0	-1.92493	3.17035
	7	88.4465	0	88.4465		0	0			7	82.0617		-2.64872	1.11058		2027	-3.55635	-5.38958	0	0	0	5.00358	0	0	0	0	0	0	0	0	0	0	0	0	0	0	0	0	-3.55635	-0.386001
	8	91.5466	0	91.5466		0	0			8	83.1297		-3.91591	-2.80532		2028	-5.35193	-10.7415	0	0	0	5.00358	0	0	0	0	0	0	0	0	0	0	0	0	0	0	0	0	-5.35193	-5.73793
	9	95.2236	0	95.2236		0	0			9	84.5573		-5.23457	-8.03989		2029	-7.27359	-18.0151	0	0	0	5.00358	0	0	0	0	0	0	0	0	0	0	0	0	0	0	0	0	-7.27359	-13.0115
	10	99.4808	0	99.4808		0	0			10	86.3534		-6.58557	-14.6255		2030	-9.28859	-27.3037	0	0	0	5.00358	0	0	0	0	0	0	0	0	0	0	0	0	0	0	0	0	-9.28859	-22.3001
	11	104.315	0	104.315		0	0			11	88.5221		-7.95205	-22.5775		2031	-11.3672	-38.6709	0	0	0	5.00358	0	0	0	0	0	0	0	0	0	0	0	0	0	0	0	0	-11.3672	-33.6673
	12	109.719	0	109.719		0	0			12	91.0637		-9.31896	-31.8965		2032	-13.4824	-52.1533	0	0	0	5.00358	0	0	0	0	0	0	0	0	0	0	0	0	0	0	0	0	-13.4824	-47.1497
	13	115.68	0	115.68		0	0			13	93.9745		-10.673	-42.5695		2033	-15.6095	-67.7629	0	0	0	5.00358	0	0	0	0	0	0	0	0	0	0	0	0	0	0	0	0	-15.6095	-62.7593
	14	122.183	0	122.183		0	0			14	97.2478		-12.0023	-54.5718		2034	-17.7267	-85.4896	0	0	0	5.00358	0	0	0	0	0	0	0	0	0	0	0	0	0	0	0	0	-17.7267	-80.486
	15	129.207	0	129.207		0	0			15	100.874		-13.2969	-67.8687		2035	-19.8148	-105.304	0	0	0	5.00358	0	0	0	0	0	0	0	0	0	0	0	0	0	0	0	0	-19.8148	-100.301
	16	136.731	0	136.731		0	0			16	104.842		-14.548	-82.4167		2036	-21.8574	-127.162	0	0	0	5.00358	0	0	0	0	0	0	0	0	0	0	0	0	0	0	0	0	-21.8574	-122.158
	17	144.732	0	144.732		0	0			17	109.137		-15.7483	-98.165		2037	-23.8412	-151.003	0	0	0	5.00358	0	0	0	0	0	0	0	0	0	0	0	0	0	0	0	0	-23.8412	-145.999
	18	153.185	0	153.185		0	0			18	113.744		-16.8918	-115.057		2038	-25.7549	-176.758	0	0	0	5.00358	0	0	0	0	0	0	0	0	0	0	0	0	0	0	0	0	-25.7549	-171.754
	19	162.063	0	162.063		0	0			19	118.646		-17.9733	-133.03		2039	-27.5896	-204.347	0	0	0	5.00358	0	0	0	0	0	0	0	0	0	0	0	0	0	0	0	0	-27.5896	-199.344
	20	171.337	0	171.337		0	0			20	123.824		-18.9887	-152.019		2040	-29.338	-233.685	0	0	0	5.00358	0	0	0	0	0	0	0	0	0	0	0	0	0	0	0	0	-29.338	-228.682
	21	166.535	0	166.535	0	0	0			21	129.261		-19.9347	-171.953		2041	-30.9935	-264.679	0	0	0	5.00358	0	0	0	0	0	0	0	0	0	0	0	0	0	0	0	0	-30.9935	-259.675
	22	174.253	0	174.253		0	0			22	134.936		-20.8082	-192.762		2042	-32.5507	-297.23	0	0	0	5.00358	0	0	0	0	0	0	0	0	0	0	0	0	0	0	0	0	-32.5507	-292.226
	23	182.581	0	182.581		0	0			23	138.961		-14.7598	-207.521		2043	-34.0044	-331.234	0	0	0	5.00358	0	0	0	0	0	0	0	0	0	0	0	0	0	0	0	0	-34.0044	-326.23
	24	191.425	0	191.425		0	0			24	143.702		-17.382	-224.903		2044	17.6073	-313.627	0	0	3.06854	8.07212	3.06854	0	-7.94437	-7.94437	-7.68652	-0.257848	0	-13.7807	-13.7807	-13.7807	0	0	0	0	0	0	-1.04927	-327.28
	25	200.704	0	200.704		0	0			25	148.506		-17.6139	-242.517		2045	-28.3006	-341.927	0	0	0	8.07212	0	0	-0.257848	-8.20222		-0.257848	0	-0.659988	-14.4407	0	0	-0.659988	0	0	0	0	-29.2184	-356.498
	26	210.764	0	210.764		0	0			26	153.352		-17.7693	-260.287		2046	-30.5355	-372.463	0	0	0	8.07212	0	0	-0.257848	-8.46007		-0.257848	0	-0.659988	-15.1007	0	0	-0.659988	0	0	0	0	-31.4533	-387.951
	27	220.383	0	220.383		0	0			27	159.692		-23.2471	-283.534		2047	-32.4275	-404.89	0	0	0	8.07212	0	0	-0.257848	-8.71792		-0.257848	0	-0.659988	-15.7607	0	0	-0.659988	0	0	0	0	-33.3453	-421.297
	28	230.067	0	230.067		0	0			28	165.832		-22.5139	-306.048		2048	-34.0251	-438.915	0	0	0	8.07212	0	0	-0.257848	-8.97577		-0.257848	0	-0.659988	-16.4207	0	0	-0.659988	0	0	0	0	-34.943	-456.24
	29	239.806	0	239.806		0	0			29	175.455		-35.2823	-341.33		2049	-36.8851	-475.8	0	0	0	8.07212	0	0	-0.257848	-9.23361		-0.257848	0	-0.659988	-17.0807	0	0	-0.659988	0	0	0	0	-37.803	-494.043
	30	249.591	0	249.591		0	0			30	184.967		-34.8791	-376.209		2050	-35.2691	-511.07	0	0	0	8.07212	0	0	-0.64462	-9.87823		-0.64462	0	-0.450573	-17.5313	0	0	-0.450573	0	0	0	0	-36.3643	-530.407
	31	259.679	0	259.679		0	0			31	194.39		-34.5515	-410.761		2051	-35.5086	-546.578	0	0	0	8.07212	0	0	-0.64462	-10.5229		-0.64462	0	-0.450573	-17.9818	0	0	-0.450573	0	0	0	0	-36.6038	-567.011
	32	269.8	0	269.8		0	0			32	203.739		-34.2804	-445.041		2052	-35.7094	-582.288	0	0	0	8.07212	0	0	-0.64462	-11.1675		-0.64462	0	-0.450573	-18.4324	0	0	-0.450573	0	0	0	0	-36.8046	-603.815
	33	279.952	0	279.952		0	0			33	213.027		-34.0532	-479.094		2053	-35.8788	-618.166	0	0	0	8.07212	0	0	-0.64462	-11.8121		-0.64462	0	-0.450573	-18.883	0	0	-0.450573	0	0	0	0	-36.9739	-640.789
	34	290.127	0	290.127		0	0			34	219.105		-22.2888	-501.383		2054	-36.9884	-655.155	0	0	0	8.07212	0	0	-0.64462	-12.4567		-0.64462	0	-0.450573	-19.3335	0	0	-0.450573	0	0	0	0	-38.0836	-678.873
	35	300.325	0	300.325		0	0			35	225.133		-22.1014	-523.484		2055	-37.1136	-692.268	0	0	0	8.07212	0	0	-0.64462	-13.1013		-0.64462	0	-0.450573	-19.7841	0	0	-0.450573	0	0	0	0	-38.2088	-717.082
	36	310.163	0	310.163		0	0			36	231.118		-21.9445	-545.429		2056	-37.2206	-729.489	0	0	0	8.07212	0	0	-0.64462	-13.746		-0.64462	0	-0.450573	-20.2347	0	0	-0.450573	0	0	0	0	-38.3158	-755.397
	37	320.013	0	320.013		0	0			37	237.067		-21.8117	-567.241		2057	-37.312	-766.801	0	0	0	8.07212	0	0	-0.64462	-14.3906		-0.64462	0	-0.450573	-20.6853	0	0	-0.450573	0	0	0	0	-38.4072	-793.805
	38	329.876	0	329.876		0	0			38	242.985		-21.699	-588.94		2058	-37.3905	-804.191	0	0	0	8.07212	0	0	-0.64462	-15.0352		-0.64462	0	-0.450573	-21.1358	0	0	-0.450573	0	0	0	0	-38.4857	-832.29
	39	339.748	0	339.748		0	0			39	248.464		-20.0901	-609.03		2059	-36.0712	-840.263	0	0	0	8.07212	0	0	-0.64462	-15.6798		-0.64462	0	-0.450573	-21.5864	0	0	-0.450573	0	0	0	0	-37.1664	-869.457
	40	349.63	0	349.63		0	0			40	253.915		-19.989	-629.019		2060	-36.1194	-876.382	0	0	0	8.07212	0	0	-0.64462	-16.3244		-0.64462	0	-0.450573	-22.037	0	0	-0.450573	0	0	0	0	-37.2146	-906.671
	41	358.788	0	358.788		0	0			41	259.343		-19.9032	-648.922		2061	-36.1622	-912.544	0	0	0	8.07212	0	0	-0.64462	-16.9691		-0.64462	0	-0.450573	-22.4876	0	0	-0.450573	0	0	0	0	-37.2574	-943.929
	42	367.946	0	367.946		0	0			42	264.751		-19.8296	-668.752		2062	-36.1997	-948.744	0	0	0	8.07212	0	0	-0.64462	-17.6137		-0.64462	0	-0.450573	-22.9381	0	0	-0.450573	0	0	0	0	-37.2948	-981.223
	43	377.104	0	377.104		0	0			43	270.142		-19.7665	-688.518		2063	-36.2329	-984.977	0	0	0	8.07212	0	0	-0.64462	-18.2583		-0.64462	0	-0.450573	-23.3887	0	0	-0.450573	0	0	0	0	-37.3281	-1018.55
	44	386.263	0	386.263		0	0			44	275.112		-18.2224	-706.74		2064	-33.5798	-1018.56	0	0	0	8.07212	0	0	-0.64462	-18.9029		-0.64462	0	-0.450573	-23.8393	0	0	-0.450573	0	0	0	0	-34.675	-1053.23
	45	395.423	0	395.423		0	0			45	280.063		-18.1553	-724.896		2065	-33.5776	-1052.13	0	0	0	8.07212	0	0	-0.64462	-19.5475		-0.64462	0	-0.450573	-24.2899	0	0	-0.450573	0	0	0	0	-34.6728	-1087.9
	46	403.812	0	403.812		0	0			46	284.999		-18.0982	-742.994		2066	-33.5792	-1085.71	0	0	0	8.07212	0	0	-0.64462	-20.1922		-0.64462	0	-0.450573	-24.7404	0	0	-0.450573	0	0	0	0	-34.6744	-1122.57
	47	412.194	0	412.194		0	0			47	289.924		-18.0569	-761.051		2067	-33.5828	-1119.3	0	0	0	8.07212	0	0	-0.64462	-20.8368		-0.64462	0	-0.450573	-25.191	0	0	-0.450573	0	0	0	0	-34.678	-1157.25
	48	420.569	0	420.569		0	0			48	294.838		-18.0171	-779.068		2068	-33.5875	-1152.88	0	0	0	8.07212	0	0	-0.64462	-21.4814		-0.64462	0	-0.450573	-25.6416	0	0	-0.450573	0	0	0	0	-34.6827	-1191.93
	49	428.94	0	428.94		0	0			49	299.396		-16.7129	-795.781		2069	-30.7614	-1183.65	0	0	0	8.07212	0	0	-0.64462	-22.126		-0.64462	0	-0.450573	-26.0921	0	0	-0.450573	0	0	0	0	-31.8566	-1223.79
	50	250.406	50.277	300.683	0	50.277	0			50	303.94		-16.6615	-812.442		2070	-30.732	-1214.38	0	0	0	8.07212	0	0	-0.64462	-22.7706		-0.64462	0	-0.450573	-26.5427	0	0	-0.450573	0	0	0	0	-31.8271	-1255.62
	51	235.471	45.0608	280.532		45.0608	0			51	308.472		-16.6177	-829.06		2071	-30.7102	-1245.09	0	0	0	8.07212	0	0	-0.64462	-23.4153		-0.64462	0	-0.450573	-26.9933	0	0	-0.450573	0	0	0	0	-31.8054	-1287.42
	52	223.192	40.8812	264.074		40.8812	0			52	312.994		-16.5804	-845.64		2072	-30.6944	-1275.78	0	0	0	8.07212	0	0	-0.64462	-24.0599		-0.64462	0	-0.450573	-27.4439	0	0	-0.450573	0	0	0	0	-31.7896	-1319.21
	53	213.194	37.5245	250.719		37.5245	0			53	317.507		-16.5483	-862.189		2073	654.627	-621.154	-184.349	-184.349	117.484	125.556	117.484	0	-172.955	-197.015	-172.311	-0.64462	0	-87.0399	-114.484	-86.5712	0	-0.450573	0	-0.0181037	-336.622	-336.622	-8.85494	-1328.07
	54	205.188	34.8214	240.009		34.8214	0			54	321.752		-15.5635	-877.752		2074	54.7601	-566.394	19.126	-165.223	0	125.556	0	0	-0.64462	-197.66		-0.64462	0	-3.98513	-118.469		-3.51645	-0.450573	0	-0.0181037	0	-336.622	69.2564	-1258.81
	55	198.944	32.6373	231.582		32.6373	0			55	325.986		-15.5257	-893.278		2075	45.0223	-521.372	15.3254	-149.898	0	125.556	0	0	-0.64462	-198.305		-0.64462	0	-3.28635	-121.755		-2.81767	-0.450573	0	-0.0181037	0	-336.622	56.4167	-1202.4
	56	194.283	30.8654	225.149		30.8654	0			56	330.211		-15.4932	-908.771		2076	36.6589	-484.713	12.3077	-137.59	0	125.556	0	0	-0.64462	-198.949		-0.64462	0	-2.73153	-124.487		-2.26285	-0.450573	0	-0.0181037	0	-336.622	45.5904	-1156.8
	57	191.057	29.421	220.478		29.421	0			57	334.429		-15.4652	-924.236		2077	29.3588	-455.354	9.91144	-127.679	0	125.556	0	0	-0.64462	-199.594		-0.64462	0	-2.29096	-126.778		-1.82229	-0.450573	0	-0.0181037	0	-336.622	36.3347	-1120.47
	58	189.141	28.2368	217.378		28.2368	0			58	338.64		-15.441	-939.677		2078	22.8921	-432.462	8.00845	-119.67	0	125.556	0	0	-0.64462	-200.238		-0.64462	0	-1.94108	-128.719		-1.47241	-0.450573	0	-0.0181037	0	-336.622	28.3148	-1092.16
	59	188.431	27.2594	215.691		27.2594	0			59	342.529		-14.2596	-953.937		2079	17.0904	-415.372	6.49695	-113.173	0	125.556	0	0	-0.64462	-200.883		-0.64462	0	-1.66318	-130.382		-1.19451	-0.450573	0	-0.0181037	0	-336.622	21.2796	-1070.88
	60	188.835	26.4465	215.282		26.4465	0			60	346.407		-14.2193	-968.156		2080	11.8309	-403.541	5.29619	-107.877	0	125.556	0	0	-0.64462	-201.528		-0.64462	0	-1.44242	-131.824		-0.973741	-0.450573	0	-0.0181037	0	-336.622	15.0401	-1055.84
	61	190.272	25.7643	216.036		25.7643	0			61	350.276		-14.1847	-982.341		2081	7.02363	-396.517	4.34208	-103.535	0	125.556	0	0	-0.64462	-202.172		-0.64462	0	-1.267	-133.091		-0.798321	-0.450573	0	-0.0181037	0	-336.622	9.45409	-1046.38
	62	192.666	25.1863	217.852		25.1863	0			62	354.136		-14.1547	-996.496		2082	2.60238	-393.915	3.58374	-99.9511	0	125.556	0	0	-0.64462	-202.817		-0.64462	0	-1.12757	-134.219		-0.658895	-0.450573	0	-0.0181037	0	-336.622	4.41393	-1041.97
	63	195.951	24.6911	220.642		24.6911	0			63	358.007		-14.1943	-1010.69		2083	-1.48191	-395.397	2.98079	-96.9703	0	125.556	0	0	-0.64462	-203.462		-0.64462	0	-1.01672	-135.236		-0.548039	-0.450573	0	-0.0181037	0	-336.622	-0.162456	-1042.13
	64	200.063	24.2621	224.325		24.2621	0			64	361.578		-13.0916	-1023.78		2084	-5.26639	-400.663	2.50118	-94.4691	0	125.556	0	0	-0.64462	-204.106		-0.64462	0	-0.928537	-136.164		-0.45986	-0.450573	0	-0.0181037	0	-336.622	-4.33836	-1046.47
	65	204.944	23.8858	228.829		23.8858	0			65	365.139		-13.0578	-1036.84		2085	-8.77949	-409.443	2.11948	-92.3497	0	125.556	0	0	-1.28924	-205.395		-1.28924	0	-0.189374	-136.354		-0.0878251	-0.101549	0	0	0	-336.622	-8.13862	-1054.61
	66	210.537	23.5516	234.089		23.5516	0			66	368.692		-13.0286	-1049.87		2086	-12.0439	-421.486	1.81549	-90.5342	0	125.556	0	0	-1.28924	-206.685		-1.28924	0	-0.176778	-136.53		-0.0752287	-0.101549	0	0	0	-336.622	-11.6944	-1066.3
	67	216.792	23.2511	240.043		23.2511	0			67	372.239		-13.0033	-1062.87		2087	-15.0777	-436.564	1.57319	-88.961	0	125.556	0	0	-1.28924	-207.974		-1.28924	0	-0.166738	-136.697		-0.0651886	-0.101549	0	0	0	-336.622	-14.9605	-1081.26
	68	223.656	22.9776	246.633		22.9776	0			68	375.779		-12.9809	-1075.85		2088	-17.8959	-454.46	1.37987	-87.5811	0	125.556	0	0	-1.28924	-209.263		-1.28924	0	-0.158727	-136.856		-0.0571777	-0.101549	0	0	0	-336.622	-17.964	-1099.23
	69	231.081	22.7258	253.807		22.7258	0			69	378.979		-11.733	-1087.59		2089	-20.5107	-474.971	1.22542	-86.3557	0	125.556	0	0	-1.28924	-210.552		-1.28924	0	-0.152327	-137.008		-0.0507777	-0.101549	0	0	0	-336.622	-20.7269	-1119.95
	70	239.02	22.4916	261.511		22.4916	0			70	382.167		-11.6891	-1099.27		2090	-22.9322	-497.903	1.10183	-85.2539	0	125.556	0	0	-1.28924	-211.842		-1.28924	0	-0.147206	-137.155		-0.0456567	-0.101549	0	0	0	-336.622	-23.2668	-1143.22
	71	231.313	22.2715	253.585	0	22.2715	0			71	385.344		-11.6509	-1110.93		2091	-25.1684	-523.071	1.00275	-84.2511	0	125.556	0	0	-1.28924	-213.131		-1.28924	0	-0.1431	-137.299		-0.041551	-0.101549	0	0	0	-336.622	-25.598	-1168.82
	72	237.694	22.0628	259.757		22.0628	0			72	388.513		-11.6174	-1122.54		2092	-27.2256	-550.297	0.923124	-83.328	0	125.556	0	0	-1.28924	-214.42		-1.28924	0	-0.139801	-137.438		-0.0382516	-0.101549	0	0	0	-336.622	-27.7315	-1196.55
	73	244.775	21.8636	266.639		21.8636	0			73	391.673		-11.5877	-1134.13		2093	-29.1086	-579.405	0.85895	-82.469	0	125.556	0	0	-1.28924	-215.709		-1.28924	0	-0.137141	-137.575		-0.0355924	-0.101549	0	0	0	-336.622	-29.676	-1226.22
	74	252.449	21.6721	274.121		21.6721	0			74	394.647		-10.9046	-1145.03		2094	28.2574	-551.148	0.807045	-81.662	2.13706	127.693	2.13706	0	-44.5161	-260.225	-43.2268	-1.28924	0	-2.51986	-140.095	-2.38487	-0.0334416	-0.101549	0	0	0	-336.622	-15.8344	-1242.06
	75	261.038	21.487	282.525		21.487	0			75	397.611		-10.8671	-1155.9		2095	-23.3968	-574.545	0.764888	-80.8971	0	127.693	0	0	-1.28924	-261.515		-1.28924	0	-0.133244	-140.229		-0.0316947	-0.101549	0	0	0	-336.622	-24.0544	-1266.11
	76	269.304	21.3071	290.611		21.3071	0			76	400.565		-10.8334	-1166.74		2096	-25.9644	-600.509	0.730473	-80.1666	0	127.693	0	0	-1.28924	-262.804		-1.28924	0	-0.131818	-140.36		-0.0302687	-0.101549	0	0	0	-336.622	-26.655	-1292.77
	77	277.737	21.1318	298.869		21.1318	0			77	403.511		-10.8033	-1177.54		2097	-28.1377	-628.647	0.702212	-79.4644	0	127.693	0	0	-1.28924	-264.093		-1.28924	0	-0.130647	-140.491		-0.0290976	-0.101549	0	0	0	-336.622	-28.8554	-1321.62
	78	286.315	20.9602	307.275		20.9602	0			78	406.45		-10.776	-1188.31		2098	-31.493	-660.14	0.678842	-78.7856	0	127.693	0	0	-1.28924	-265.382		-1.28924	0	-0.129678	-140.621		-0.0281292	-0.101549	0	0	0	-336.622	-32.2331	-1353.86
	79	295.019	20.7919	315.81		20.7919	0			79	408.192		-6.38738	-1194.7		2099	-30.3066	-690.446	0.65936	-78.1262	0	127.693	0	0	-1.28924	-266.672		-1.28924	0	-0.128871	-140.75		-0.027322	-0.101549	0	0	0	-336.622	-31.0653	-1384.92
	80	304.096	20.6265	324.722		20.6265	0			80	409.898		-6.2551	-1200.96		2100	-30.9215	-721.368	0.642973	-77.4832	0	127.693	0	0	-1.28924	-267.961		-1.28924	0	-0.128192	-140.878		-0.0266429	-0.101549	0	0	0	-336.622	-31.6959	-1416.62
	81	313.27	20.4635	333.734		20.4635	0			81	411.573		-6.13887	-1207.1		2101	-31.4525	-752.821	0.629049	-76.8542	0	127.693	0	0	-1.28924	-269.25		-1.28924	0	-0.127615	-141.005		-0.026066	-0.101549	0	0	0	-336.622	-32.2403	-1448.86
	82	322.531	20.3028	342.834		20.3028	0			82	413.219		-6.03548	-1213.13		2102	-31.9141	-784.735	0.617086	-76.2371	0	127.693	0	0	-1.28924	-270.539		-1.28924	0	-0.127119	-141.132		-0.0255703	-0.101549	0	0	0	-336.622	-32.7133	-1481.57
	83	331.867	20.144	352.011		20.144	0			83	414.839		-5.94241	-1219.07		2103	-33.2832	-818.018	0.606687	-75.6304	0	127.693	0	0	-1.28924	-271.829		-1.28924	0	-0.126688	-141.259		-0.0251394	-0.101549	0	0	0	-336.622	-34.0925	-1515.66
	84	341.271	19.9871	361.258		19.9871	0			84	416.17		-4.88069	-1223.95		2104	-33.6402	-851.658	0.597537	-75.0329	0	127.693	0	0	-1.28924	-273.118		-1.28924	0	-0.126309	-141.385		-0.0247602	-0.101549	0	0	0	-336.622	-34.4582	-1550.12
	85	350.356	19.8319	370.188		19.8319	0			85	417.475		-4.78507	-1228.74		2105	-33.9547	-885.613	0.589385	-74.4435	0	127.693	0	0	-1.28924	-274.407		-1.28924	0	-0.125971	-141.511		-0.0244224	-0.101549	0	0	0	-336.622	-34.7806	-1584.9
	86	359.492	19.6783	379.17		19.6783	0			86	418.757		-4.69816	-1233.44		2106	-34.2328	-919.846	0.582031	-73.8615	0	127.693	0	0	-1.28924	-275.696		-1.28924	0	-0.125667	-141.637		-0.0241177	-0.101549	0	0	0	-336.622	-35.0657	-1619.97
	87	368.674	19.5261	388.2		19.5261	0			87	420.016		-4.61831	-1238.06		2107	-34.4797	-954.325	0.575317	-73.2861	0	127.693	0	0	-1.28924	-276.986		-1.28924	0	-0.125388	-141.763		-0.0238395	-0.101549	0	0	0	-336.622	-35.319	-1655.29
	88	377.897	19.3754	397.273		19.3754	0			88	421.256		-4.54422	-1242.6		2108	-33.3127	-987.638	0.569119	-72.717	0	127.693	0	0	-1.28924	-278.275		-1.28924	0	-0.125132	-141.888		-0.0235827	-0.101549	0	0	0	-336.622	-34.1579	-1689.45
	89	387.158	19.226	406.384		19.226	0			89	422.476		-4.47498	-1247.08		2109	-33.4991	-1021.14	0.563337	-72.1537	0	127.693	0	0	-1.28924	-279.564		-1.28924	0	-0.124892	-142.013		-0.0233431	-0.101549	0	0	0	-336.622	-34.3499	-1723.8
	90	395.722	19.0779	414.8		19.0779	0			90	423.679		-4.40976	-1251.48		2110	-33.6674	-1054.8	0.557891	-71.5958	0	127.693	0	0	-1.28924	-280.853		-1.28924	0	-0.124666	-142.137		-0.0231174	-0.101549	0	0	0	-336.622	-34.5234	-1758.32
	91	404.309	18.9311	423.24		18.9311	0			91	424.864		-4.34804	-1255.83		2111	-33.8194	-1088.62	0.552719	-71.0431	0	127.693	0	0	-1.28924	-282.143		-1.28924	0	-0.124452	-142.262		-0.0229031	-0.101549	0	0	0	-336.622	-34.6803	-1793
	92	412.918	18.7855	431.704		18.7855	0			92	426.034		-4.28925	-1260.12		2112	-33.9572	-1122.58	0.54777	-70.4953	0	127.693	0	0	-1.28924	-283.432		-1.28924	0	-0.124247	-142.386		-0.022698	-0.101549	0	0	0	-336.622	-34.8229	-1827.82
	93	421.549	18.641	440.19		18.641	0			93	427.189		-4.23307	-1264.36		2113	-31.3998	-1153.98	0.543006	-69.9523	0	127.693	0	0	-1.28924	-284.721		-1.28924	0	-0.12405	-142.51		-0.0225006	-0.101549	0	0	0	-336.622	-32.2701	-1860.09
	94	430.2	18.4978	448.698		18.4978	0			94	428.329		-4.1791	-1268.53		2114	-31.4856	-1185.47	0.538394	-69.4139	0	127.693	0	0	-1.28924	-286.01		-1.28924	0	-0.123858	-142.634		-0.0223095	-0.101549	0	0	0	-336.622	-32.3603	-1892.45
	95	438.097	18.3557	456.453		18.3557	0			95	429.454		-4.12711	-1272.66		2115	-31.5679	-1217.03	0.533909	-68.88	0	127.693	0	0	-1.28924	-287.3		-1.28924	0	-0.123673	-142.757		-0.0221237	-0.101549	0	0	0	-336.622	-32.4469	-1924.9
	96	446.003	18.2147	464.217		18.2147	0			96	430.566		-4.07697	-1276.74		2116	-31.646	-1248.68	0.529532	-68.3505	0	127.693	0	0	-1.28924	-288.589		-1.28924	0	-0.123491	-142.881		-0.0219423	-0.101549	0	0	0	-336.622	-32.5292	-1957.43
	97	453.917	18.0749	471.992		18.0749	0			97	431.665		-4.02836	-1280.77		2117	-31.7194	-1280.4	0.525246	-67.8252	0	127.693	0	0	-1.28924	-289.878		-1.28924	0	-0.123314	-143.004		-0.0217647	-0.101549	0	0	0	-336.622	-32.6067	-1990.04
	98	461.841	17.9361	479.777		17.9361	0			98	432.75		-3.98124	-1284.75		2118	-28.957	-1309.36	0.52104	-67.3042	0	127.693	0	0	-1.28924	-291.167		-1.28924	0	-0.123139	-143.127		-0.0215904	-0.101549	0	0	0	-336.622	-29.8483	-2019.88
	99	469.775	17.7984	487.574		17.7984	0			99	433.824		-3.93546	-1288.68		2119	-28.9865	-1338.34	0.516902	-66.7873	0	127.693	0	0	-1.28924	-292.456		-1.28924	0	-0.122968	-143.25		-0.0214189	-0.101549	0	0	0	-336.622	-29.8819	-2049.77
	100	288.179	68.7347	356.913	0	68.7347	0			100	434.885		-3.89085	-1292.57		2120	-29.0196	-1367.36	0.512825	-66.2745	0	127.693	0	0	-1.28924	-293.746		-1.28924	0	-0.122799	-143.373		-0.02125	-0.101549	0	0	0	-336.622	-29.9188	-2079.68
																Further Ambition targets scenario
																	4th planting (Mg CO2 eq)																							Plantation (Core)
																Year	Terrestrial C storage		HWP C storage		Forestry/ wood processing emissions (total)		Forestry/ primary wood processing emissions	Secondary wood processing emissions	(BE)CCS (total)		(BE)CCS (primary)	(BE)CCS (secondary)	(BE)CCS (tertiary)	FF offset (total)		Primary electricity offset (biomass + incineration)	Secondary electricity offset (biomass + incineration)	Tertiary electricity offset (biomass + incineration)	Heat offset (biomass)	Heat offset (incineration)	Concrete offset (net)		Net - annual flux	Net - cumulative C sequestration
																	Annual flux	Accumulation	Annual flux	Accumulation	Annual flux	Accumulation			Annual flux	Accumulation				Annual flux	Accumulation						Annual flux	Accumulation
																2020
																2021
																2022
																2023	0	0	0	0	5.00358	5.00358	5.00358	0	0	0	0	0	0	0	0	0	0	0	0	0	0	0	5.00358	5.00358
																2024	0.599623	0.599623	0	0	0	5.00358	0	0	0	0	0	0	0	0	0	0	0	0	0	0	0	0	0.599623	5.6032
																2025	-0.507923	0.0917007	0	0	0	5.00358	0	0	0	0	0	0	0	0	0	0	0	0	0	0	0	0	-0.507923	5.09528
																2026	-1.92493	-1.83323	0	0	0	5.00358	0	0	0	0	0	0	0	0	0	0	0	0	0	0	0	0	-1.92493	3.17035
																2027	-3.55635	-5.38958	0	0	0	5.00358	0	0	0	0	0	0	0	0	0	0	0	0	0	0	0	0	-3.55635	-0.386001
																2028	-5.35193	-10.7415	0	0	0	5.00358	0	0	0	0	0	0	0	0	0	0	0	0	0	0	0	0	-5.35193	-5.73793
																2029	-7.27359	-18.0151	0	0	0	5.00358	0	0	0	0	0	0	0	0	0	0	0	0	0	0	0	0	-7.27359	-13.0115
																2030	-9.28859	-27.3037	0	0	0	5.00358	0	0	0	0	0	0	0	0	0	0	0	0	0	0	0	0	-9.28859	-22.3001
																2031	-11.3672	-38.6709	0	0	0	5.00358	0	0	0	0	0	0	0	0	0	0	0	0	0	0	0	0	-11.3672	-33.6673
																2032	-13.4824	-52.1533	0	0	0	5.00358	0	0	0	0	0	0	0	0	0	0	0	0	0	0	0	0	-13.4824	-47.1497
																2033	-15.6095	-67.7629	0	0	0	5.00358	0	0	0	0	0	0	0	0	0	0	0	0	0	0	0	0	-15.6095	-62.7593
																2034	-17.7267	-85.4896	0	0	0	5.00358	0	0	0	0	0	0	0	0	0	0	0	0	0	0	0	0	-17.7267	-80.486
																2035	-19.8148	-105.304	0	0	0	5.00358	0	0	0	0	0	0	0	0	0	0	0	0	0	0	0	0	-19.8148	-100.301
																2036	-21.8574	-127.162	0	0	0	5.00358	0	0	0	0	0	0	0	0	0	0	0	0	0	0	0	0	-21.8574	-122.158
																2037	-23.8412	-151.003	0	0	0	5.00358	0	0	0	0	0	0	0	0	0	0	0	0	0	0	0	0	-23.8412	-145.999
																2038	-25.7549	-176.758	0	0	0	5.00358	0	0	0	0	0	0	0	0	0	0	0	0	0	0	0	0	-25.7549	-171.754
																2039	-27.5896	-204.347	0	0	0	5.00358	0	0	0	0	0	0	0	0	0	0	0	0	0	0	0	0	-27.5896	-199.344
																2040	-29.338	-233.685	0	0	0	5.00358	0	0	0	0	0	0	0	0	0	0	0	0	0	0	0	0	-29.338	-228.682
																2041	-30.9935	-264.679	0	0	0	5.00358	0	0	0	0	0	0	0	0	0	0	0	0	0	0	0	0	-30.9935	-259.675
																2042	-32.5507	-297.23	0	0	0	5.00358	0	0	0	0	0	0	0	0	0	0	0	0	0	0	0	0	-32.5507	-292.226
																2043	-34.0044	-331.234	0	0	0	5.00358	0	0	0	0	0	0	0	0	0	0	0	0	0	0	0	0	-34.0044	-326.23
																2044	17.6073	-313.627	0	0	1.88862	6.8922	1.88862	0	-39.7219	-39.7219	-38.4326	-1.28924	0	-2.12037	-2.12037	-2.12037	0	0	0	0	0	0	-22.3463	-348.577
																2045	-28.3006	-341.927	0	0	0	6.8922	0	0	-1.28924	-41.0111		-1.28924	0	-0.101549	-2.22192	0	0	-0.101549	0	0	0	0	-29.6914	-378.268
																2046	-30.5355	-372.463	0	0	0	6.8922	0	0	-1.28924	-42.3003		-1.28924	0	-0.101549	-2.32347	0	0	-0.101549	0	0	0	0	-31.9263	-410.194
																2047	-32.4275	-404.89	0	0	0	6.8922	0	0	-1.28924	-43.5896		-1.28924	0	-0.101549	-2.42502	0	0	-0.101549	0	0	0	0	-33.8183	-444.013
																2048	-34.0251	-438.915	0	0	0	6.8922	0	0	-1.28924	-44.8788		-1.28924	0	-0.101549	-2.52657	0	0	-0.101549	0	0	0	0	-35.4159	-479.429
																2049	-36.8851	-475.8	0	0	0	6.8922	0	0	-1.28924	-46.1681		-1.28924	0	-0.101549	-2.62811	0	0	-0.101549	0	0	0	0	-38.2759	-517.704
																2050	-35.2691	-511.07	0	0	0	6.8922	0	0	-1.43249	-47.6006		-1.43249	0	0	-2.62811	0	0	0	0	0	0	0	-36.7016	-554.406
																2051	-35.5086	-546.578	0	0	0	6.8922	0	0	-1.43249	-49.033		-1.43249	0	0	-2.62811	0	0	0	0	0	0	0	-36.9411	-591.347
																2052	-35.7094	-582.288	0	0	0	6.8922	0	0	-1.43249	-50.4655		-1.43249	0	0	-2.62811	0	0	0	0	0	0	0	-37.1419	-628.489
																2053	-35.8788	-618.166	0	0	0	6.8922	0	0	-1.43249	-51.898		-1.43249	0	0	-2.62811	0	0	0	0	0	0	0	-37.3112	-665.8
																2054	-36.9884	-655.155	0	0	0	6.8922	0	0	-1.43249	-53.3305		-1.43249	0	0	-2.62811	0	0	0	0	0	0	0	-38.4208	-704.221
																2055	-37.1136	-692.268	0	0	0	6.8922	0	0	-1.43249	-54.763		-1.43249	0	0	-2.62811	0	0	0	0	0	0	0	-38.5461	-742.767
																2056	-37.2206	-729.489	0	0	0	6.8922	0	0	-1.43249	-56.1955		-1.43249	0	0	-2.62811	0	0	0	0	0	0	0	-38.6531	-781.42
																2057	-37.312	-766.801	0	0	0	6.8922	0	0	-1.43249	-57.628		-1.43249	0	0	-2.62811	0	0	0	0	0	0	0	-38.7445	-820.165
																2058	-37.3905	-804.191	0	0	0	6.8922	0	0	-1.43249	-59.0605		-1.43249	0	0	-2.62811	0	0	0	0	0	0	0	-38.823	-858.988
																2059	-36.0712	-840.263	0	0	0	6.8922	0	0	-1.43249	-60.493		-1.43249	0	0	-2.62811	0	0	0	0	0	0	0	-37.5037	-896.491
																2060	-36.1194	-876.382	0	0	0	6.8922	0	0	-1.43249	-61.9255		-1.43249	0	0	-2.62811	0	0	0	0	0	0	0	-37.5519	-934.043
																2061	-36.1622	-912.544	0	0	0	6.8922	0	0	-1.43249	-63.3579		-1.43249	0	0	-2.62811	0	0	0	0	0	0	0	-37.5947	-971.638
																2062	-36.1997	-948.744	0	0	0	6.8922	0	0	-1.43249	-64.7904		-1.43249	0	0	-2.62811	0	0	0	0	0	0	0	-37.6321	-1009.27
																2063	-36.2329	-984.977	0	0	0	6.8922	0	0	-1.43249	-66.2229		-1.43249	0	0	-2.62811	0	0	0	0	0	0	0	-37.6654	-1046.94
																2064	-33.5798	-1018.56	0	0	0	6.8922	0	0	-1.43249	-67.6554		-1.43249	0	0	-2.62811	0	0	0	0	0	0	0	-35.0123	-1081.95
																2065	-33.5776	-1052.13	0	0	0	6.8922	0	0	-1.43249	-69.0879		-1.43249	0	0	-2.62811	0	0	0	0	0	0	0	-35.0101	-1116.96
																2066	-33.5792	-1085.71	0	0	0	6.8922	0	0	-1.43249	-70.5204		-1.43249	0	0	-2.62811	0	0	0	0	0	0	0	-35.0117	-1151.97
																2067	-33.5828	-1119.3	0	0	0	6.8922	0	0	-1.43249	-71.9529		-1.43249	0	0	-2.62811	0	0	0	0	0	0	0	-35.0153	-1186.98
																2068	-33.5875	-1152.88	0	0	0	6.8922	0	0	-1.43249	-73.3854		-1.43249	0	0	-2.62811	0	0	0	0	0	0	0	-35.02	-1222
																2069	-30.7614	-1183.65	0	0	0	6.8922	0	0	-1.43249	-74.8179		-1.43249	0	0	-2.62811	0	0	0	0	0	0	0	-32.1939	-1254.2
																2070	-30.732	-1214.38	0	0	0	6.8922	0	0	-1.43249	-76.2504		-1.43249	0	0	-2.62811	0	0	0	0	0	0	0	-32.1644	-1286.36
																2071	-30.7102	-1245.09	0	0	0	6.8922	0	0	-1.43249	-77.6828		-1.43249	0	0	-2.62811	0	0	0	0	0	0	0	-32.1427	-1318.51
																2072	-30.6944	-1275.78	0	0	0	6.8922	0	0	-1.43249	-79.1153		-1.43249	0	0	-2.62811	0	0	0	0	0	0	0	-32.1269	-1350.63
																2073	654.627	-621.154	-184.349	-184.349	31.8381	38.7303	31.8381	0	-384.346	-463.461	-382.913	-1.43249	0	-0.000793246	-2.62891	0	0	0	0	-0.000793246	-149.102	-149.102	-31.3323	-1381.97
																2074	54.7601	-566.394	19.126	-165.223	0	38.7303	0	0	-1.43249	-464.893		-1.43249	0	-0.000793246	-2.6297		0	0	0	-0.000793246	0	-149.102	72.4529	-1309.51
																2075	45.0223	-521.372	15.3254	-149.898	0	38.7303	0	0	-1.43249	-466.326		-1.43249	0	-0.000793246	-2.63049		0	0	0	-0.000793246	0	-149.102	58.9144	-1250.6
																2076	36.6589	-484.713	12.3077	-137.59	0	38.7303	0	0	-1.43249	-467.758		-1.43249	0	-0.000793246	-2.63129		0	0	0	-0.000793246	0	-149.102	47.5333	-1203.06
																2077	29.3588	-455.354	9.91144	-127.679	0	38.7303	0	0	-1.43249	-469.191		-1.43249	0	-0.000793246	-2.63208		0	0	0	-0.000793246	0	-149.102	37.837	-1165.23
																2078	22.8921	-432.462	8.00845	-119.67	0	38.7303	0	0	-1.43249	-470.623		-1.43249	0	-0.000793246	-2.63287		0	0	0	-0.000793246	0	-149.102	29.4673	-1135.76
																2079	17.0904	-415.372	6.49695	-113.173	0	38.7303	0	0	-1.43249	-472.056		-1.43249	0	-0.000793246	-2.63367		0	0	0	-0.000793246	0	-149.102	22.1541	-1113.61
																2080	11.8309	-403.541	5.29619	-107.877	0	38.7303	0	0	-1.43249	-473.488		-1.43249	0	-0.000793246	-2.63446		0	0	0	-0.000793246	0	-149.102	15.6939	-1097.91
																2081	7.02363	-396.517	4.34208	-103.535	0	38.7303	0	0	-1.43249	-474.921		-1.43249	0	-0.000793246	-2.63525		0	0	0	-0.000793246	0	-149.102	9.93243	-1087.98
																2082	2.60238	-393.915	3.58374	-99.9511	0	38.7303	0	0	-1.43249	-476.353		-1.43249	0	-0.000793246	-2.63605		0	0	0	-0.000793246	0	-149.102	4.75284	-1083.23
																2083	-1.48191	-395.397	2.98079	-96.9703	0	38.7303	0	0	-1.43249	-477.786		-1.43249	0	-0.000793246	-2.63684		0	0	0	-0.000793246	0	-149.102	0.0655975	-1083.16
																2084	-5.26639	-400.663	2.50118	-94.4691	0	38.7303	0	0	-1.43249	-479.218		-1.43249	0	-0.000793246	-2.63763		0	0	0	-0.000793246	0	-149.102	-4.19849	-1087.36
																2085	-8.77949	-409.443	2.11948	-92.3497	0	38.7303	0	0	-1.43249	-480.651		-1.43249	0	0	-2.63763		0	0	0	0	0	-149.102	-8.0925	-1095.45
																2086	-12.0439	-421.486	1.81549	-90.5342	0	38.7303	0	0	-1.43249	-482.083		-1.43249	0	0	-2.63763		0	0	0	0	0	-149.102	-11.6609	-1107.11
																2087	-15.0777	-436.564	1.57319	-88.961	0	38.7303	0	0	-1.43249	-483.516		-1.43249	0	0	-2.63763		0	0	0	0	0	-149.102	-14.937	-1122.05
																2088	-17.8959	-454.46	1.37987	-87.5811	0	38.7303	0	0	-1.43249	-484.948		-1.43249	0	0	-2.63763		0	0	0	0	0	-149.102	-17.9485	-1140
																2089	-20.5107	-474.971	1.22542	-86.3557	0	38.7303	0	0	-1.43249	-486.381		-1.43249	0	0	-2.63763		0	0	0	0	0	-149.102	-20.7178	-1160.72
																2090	-22.9322	-497.903	1.10183	-85.2539	0	38.7303	0	0	-1.43249	-487.813		-1.43249	0	0	-2.63763		0	0	0	0	0	-149.102	-23.2628	-1183.98
																2091	-25.1684	-523.071	1.00275	-84.2511	0	38.7303	0	0	-1.43249	-489.246		-1.43249	0	0	-2.63763		0	0	0	0	0	-149.102	-25.5981	-1209.58
																2092	-27.2256	-550.297	0.923124	-83.328	0	38.7303	0	0	-1.43249	-490.678		-1.43249	0	0	-2.63763		0	0	0	0	0	-149.102	-27.735	-1237.31
																2093	-29.1086	-579.405	0.85895	-82.469	0	38.7303	0	0	-1.43249	-492.111		-1.43249	0	0	-2.63763		0	0	0	0	0	-149.102	-29.6821	-1266.99
																2094	28.2574	-551.148	0.807045	-81.662	0.638931	39.3693	0.638931	0	-49.4623	-541.573	-48.0298	-1.43249	0	0	-2.63763	0	0	0	0	0	0	-149.102	-19.7589	-1286.75
																2095	-23.3968	-574.545	0.764888	-80.8971	0	39.3693	0	0	-1.43249	-543.005		-1.43249	0	0	-2.63763		0	0	0	0	0	-149.102	-24.0644	-1310.82
																2096	-25.9644	-600.509	0.730473	-80.1666	0	39.3693	0	0	-1.43249	-544.438		-1.43249	0	0	-2.63763		0	0	0	0	0	-149.102	-26.6664	-1337.48
																2097	-28.1377	-628.647	0.702212	-79.4644	0	39.3693	0	0	-1.43249	-545.87		-1.43249	0	0	-2.63763		0	0	0	0	0	-149.102	-28.868	-1366.35
																2098	-31.493	-660.14	0.678842	-78.7856	0	39.3693	0	0	-1.43249	-547.303		-1.43249	0	0	-2.63763		0	0	0	0	0	-149.102	-32.2466	-1398.6
																2099	-30.3066	-690.446	0.65936	-78.1262	0	39.3693	0	0	-1.43249	-548.735		-1.43249	0	0	-2.63763		0	0	0	0	0	-149.102	-31.0797	-1429.68
																2100	-30.9215	-721.368	0.642973	-77.4832	0	39.3693	0	0	-1.43249	-550.168		-1.43249	0	0	-2.63763		0	0	0	0	0	-149.102	-31.711	-1461.39
																2101	-31.4525	-752.821	0.629049	-76.8542	0	39.3693	0	0	-1.43249	-551.6		-1.43249	0	0	-2.63763		0	0	0	0	0	-149.102	-32.256	-1493.65
																2102	-31.9141	-784.735	0.617086	-76.2371	0	39.3693	0	0	-1.43249	-553.033		-1.43249	0	0	-2.63763		0	0	0	0	0	-149.102	-32.7295	-1526.38
																2103	-33.2832	-818.018	0.606687	-75.6304	0	39.3693	0	0	-1.43249	-554.465		-1.43249	0	0	-2.63763		0	0	0	0	0	-149.102	-34.1091	-1560.48
																2104	-33.6402	-851.658	0.597537	-75.0329	0	39.3693	0	0	-1.43249	-555.898		-1.43249	0	0	-2.63763		0	0	0	0	0	-149.102	-34.4752	-1594.96
																2105	-33.9547	-885.613	0.589385	-74.4435	0	39.3693	0	0	-1.43249	-557.33		-1.43249	0	0	-2.63763		0	0	0	0	0	-149.102	-34.7979	-1629.76
																2106	-34.2328	-919.846	0.582031	-73.8615	0	39.3693	0	0	-1.43249	-558.763		-1.43249	0	0	-2.63763		0	0	0	0	0	-149.102	-35.0833	-1664.84
																2107	-34.4797	-954.325	0.575317	-73.2861	0	39.3693	0	0	-1.43249	-560.195		-1.43249	0	0	-2.63763		0	0	0	0	0	-149.102	-35.3369	-1700.18
																2108	-33.3127	-987.638	0.569119	-72.717	0	39.3693	0	0	-1.43249	-561.628		-1.43249	0	0	-2.63763		0	0	0	0	0	-149.102	-34.176	-1734.35
																2109	-33.4991	-1021.14	0.563337	-72.1537	0	39.3693	0	0	-1.43249	-563.06		-1.43249	0	0	-2.63763		0	0	0	0	0	-149.102	-34.3682	-1768.72
																2110	-33.6674	-1054.8	0.557891	-71.5958	0	39.3693	0	0	-1.43249	-564.493		-1.43249	0	0	-2.63763		0	0	0	0	0	-149.102	-34.542	-1803.26
																2111	-33.8194	-1088.62	0.552719	-71.0431	0	39.3693	0	0	-1.43249	-565.925		-1.43249	0	0	-2.63763		0	0	0	0	0	-149.102	-34.6991	-1837.96
																2112	-33.9572	-1122.58	0.54777	-70.4953	0	39.3693	0	0	-1.43249	-567.358		-1.43249	0	0	-2.63763		0	0	0	0	0	-149.102	-34.8419	-1872.8
																2113	-31.3998	-1153.98	0.543006	-69.9523	0	39.3693	0	0	-1.43249	-568.79		-1.43249	0	0	-2.63763		0	0	0	0	0	-149.102	-32.2893	-1905.09
																2114	-31.4856	-1185.47	0.538394	-69.4139	0	39.3693	0	0	-1.43249	-570.223		-1.43249	0	0	-2.63763		0	0	0	0	0	-149.102	-32.3797	-1937.47
																2115	-31.5679	-1217.03	0.533909	-68.88	0	39.3693	0	0	-1.43249	-571.655		-1.43249	0	0	-2.63763		0	0	0	0	0	-149.102	-32.4665	-1969.94
																2116	-31.646	-1248.68	0.529532	-68.3505	0	39.3693	0	0	-1.43249	-573.088		-1.43249	0	0	-2.63763		0	0	0	0	0	-149.102	-32.549	-2002.49
																2117	-31.7194	-1280.4	0.525246	-67.8252	0	39.3693	0	0	-1.43249	-574.52		-1.43249	0	0	-2.63763		0	0	0	0	0	-149.102	-32.6267	-2035.12
																2118	-28.957	-1309.36	0.52104	-67.3042	0	39.3693	0	0	-1.43249	-575.953		-1.43249	0	0	-2.63763		0	0	0	0	0	-149.102	-29.8684	-2064.98
																2119	-28.9865	-1338.34	0.516902	-66.7873	0	39.3693	0	0	-1.43249	-577.385		-1.43249	0	0	-2.63763		0	0	0	0	0	-149.102	-29.9021	-2094.89
																2120	-29.0196	-1367.36	0.512825	-66.2745	0	39.3693	0	0	-1.43249	-578.818		-1.43249	0	0	-2.63763		0	0	0	0	0	-149.102	-29.9393	-2124.83

## Sheet: Yr5
																Summary of emissions discounts to apply (to 2020 assumptions):
																	2020-2029		2030-2039		2040-2049		2050-2084		2085-2120
																	Core	FA	Core	FA	Core	FA	Core	FA	Core	FA
																Avoided emissions - Biomass (heat) - marginal supply	none	none	none	none	none	0.25258	0.9	0.039435	0	0
																Avoided emissions - Biomass (electricity) - marginal supply	none	none	0.9127	0.5635	0.8254	0.127	0.5635	0	0.127	0
																Avoided emissions - Incineration (electricity) - marginal supply	none	none	0.9127	0.5635	0.8254	0.127	0.5635	0	0.127	0
																Incineration (heat) - marginal supply	none	none	none	none	none	0	0.9	0.136905	0	0
																C storage - BECCS (biomass electricity)	none	none	0.09	0.45	0.18	0.9	0.45	1	0.9	1
																C storage - BECCS (biomass heat)	none	none	0	0	0	0.405	0	0.81	0.405	0.9
																Avoided emissions - Cement production - CCS application (calcination)	n/a	n/a	n/a	n/a	n/a	n/a	none	0.45568	0.93952	0.3952
																Avoided emissions - Cement production - furnace emissions reduction	n/a	n/a	n/a	n/a	n/a	n/a	0.9784	0.95104	0.95104	0.712
																Emissions - Wood panel (particle board) production (CCS on heat production)	none	none	none	none	none	0.6355	none	0.271	0.6355	0.19
																Emissions - Harvester/forwarder	none	none	none	none	none	0.55	0.87	0.1	0	0
	Annual C stock - total ecosystem (tonnes C) - >75% thin									Natural Forest' C sequestration
	Time Step	Total Ecosystem(GH model (thinned) average soil v3 Default Simu			Thinned	Thinned	Thinned				'Total Ecosystem(Afforestation (conservation) Default Simulation					Core targets scenario
		Forest ecosystem	HWP total	Net system C	Mulch/S C storage	HWP primary	HWP secondary				Net ecosystem C	Process emissions	Annual C flux	Net cumulative C sequestration and storage			5th planting (Mg CO2 eq)																							Plantation (Core)
	Year	Tonnes C	Tonnes C		Tonnes C					Year	Tonnes C		Mg CO2eq			Year	Terrestrial C storage		HWP C storage		Forestry/ wood processing emissions (total)		Forestry/ primary wood processing emissions	Secondary wood processing emissions	(BE)CCS (total)		(BE)CCS (primary)	(BE)CCS (secondary)	(BE)CCS (tertiary)	FF offset (total)		Primary electricity offset (biomass + incineration)	Secondary electricity offset (biomass + incineration)	Tertiary electricity offset (biomass + incineration)	Heat offset (biomass)	Heat offset (incineration)	Concrete offset (net)		Net - annual flux	Net - cumulative C sequestration
																	Annual flux	Accumulation	Annual flux	Accumulation	Annual flux	Accumulation			Annual flux	Accumulation				Annual flux	Accumulation						Annual flux	Accumulation
	0	81	0	81	0	0	0			0						2020
	1	80.8365	0	80.8365		0	0			1						2021
	2	80.975	0	80.975		0	0			2						2022
	3	81.5	0	81.5		0	0			3						2023
	4	82.4699	0	82.4699		0	0			4	81	1.36461	5.00358	5.00358		2024	0	0	0	0	5.00358	5.00358	5.00358	0	0	0	0	0	0	0	0	0	0	0	0	0	0	0	5.00358	5.00358
	5	83.9295	0	83.9295		0	0			5	80.8429		0.575894	5.57947		2025	0.599623	0.599623	0	0	0	5.00358	0	0	0	0	0	0	0	0	0	0	0	0	0	0	0	0	0.599623	5.6032
	6	85.9132	0	85.9132		0	0			6	80.9424		-0.36473	5.21474		2026	-0.507923	0.0917007	0	0	0	5.00358	0	0	0	0	0	0	0	0	0	0	0	0	0	0	0	0	-0.507923	5.09528
	7	88.4465	0	88.4465		0	0			7	81.3393		-1.45544	3.7593		2027	-1.92493	-1.83323	0	0	0	5.00358	0	0	0	0	0	0	0	0	0	0	0	0	0	0	0	0	-1.92493	3.17035
	8	91.5466	0	91.5466		0	0			8	82.0617		-2.64872	1.11058		2028	-3.55635	-5.38958	0	0	0	5.00358	0	0	0	0	0	0	0	0	0	0	0	0	0	0	0	0	-3.55635	-0.386001
	9	95.2236	0	95.2236		0	0			9	83.1297		-3.91591	-2.80532		2029	-5.35193	-10.7415	0	0	0	5.00358	0	0	0	0	0	0	0	0	0	0	0	0	0	0	0	0	-5.35193	-5.73793
	10	99.4808	0	99.4808		0	0			10	84.5573		-5.23457	-8.03989		2030	-7.27359	-18.0151	0	0	0	5.00358	0	0	0	0	0	0	0	0	0	0	0	0	0	0	0	0	-7.27359	-13.0115
	11	104.315	0	104.315		0	0			11	86.3534		-6.58557	-14.6255		2031	-9.28859	-27.3037	0	0	0	5.00358	0	0	0	0	0	0	0	0	0	0	0	0	0	0	0	0	-9.28859	-22.3001
	12	109.719	0	109.719		0	0			12	88.5221		-7.95205	-22.5775		2032	-11.3672	-38.6709	0	0	0	5.00358	0	0	0	0	0	0	0	0	0	0	0	0	0	0	0	0	-11.3672	-33.6673
	13	115.68	0	115.68		0	0			13	91.0637		-9.31896	-31.8965		2033	-13.4824	-52.1533	0	0	0	5.00358	0	0	0	0	0	0	0	0	0	0	0	0	0	0	0	0	-13.4824	-47.1497
	14	122.183	0	122.183		0	0			14	93.9745		-10.673	-42.5695		2034	-15.6095	-67.7629	0	0	0	5.00358	0	0	0	0	0	0	0	0	0	0	0	0	0	0	0	0	-15.6095	-62.7593
	15	129.207	0	129.207		0	0			15	97.2478		-12.0023	-54.5718		2035	-17.7267	-85.4896	0	0	0	5.00358	0	0	0	0	0	0	0	0	0	0	0	0	0	0	0	0	-17.7267	-80.486
	16	136.731	0	136.731		0	0			16	100.874		-13.2969	-67.8687		2036	-19.8148	-105.304	0	0	0	5.00358	0	0	0	0	0	0	0	0	0	0	0	0	0	0	0	0	-19.8148	-100.301
	17	144.732	0	144.732		0	0			17	104.842		-14.548	-82.4167		2037	-21.8574	-127.162	0	0	0	5.00358	0	0	0	0	0	0	0	0	0	0	0	0	0	0	0	0	-21.8574	-122.158
	18	153.185	0	153.185		0	0			18	109.137		-15.7483	-98.165		2038	-23.8412	-151.003	0	0	0	5.00358	0	0	0	0	0	0	0	0	0	0	0	0	0	0	0	0	-23.8412	-145.999
	19	162.063	0	162.063		0	0			19	113.744		-16.8918	-115.057		2039	-25.7549	-176.758	0	0	0	5.00358	0	0	0	0	0	0	0	0	0	0	0	0	0	0	0	0	-25.7549	-171.754
	20	171.337	0	171.337		0	0			20	118.646		-17.9733	-133.03		2040	-27.5896	-204.347	0	0	0	5.00358	0	0	0	0	0	0	0	0	0	0	0	0	0	0	0	0	-27.5896	-199.344
	21	166.535	0	166.535	0	0	0			21	123.824		-18.9887	-152.019		2041	-29.338	-233.685	0	0	0	5.00358	0	0	0	0	0	0	0	0	0	0	0	0	0	0	0	0	-29.338	-228.682
	22	174.253	0	174.253		0	0			22	129.261		-19.9347	-171.953		2042	-30.9935	-264.679	0	0	0	5.00358	0	0	0	0	0	0	0	0	0	0	0	0	0	0	0	0	-30.9935	-259.675
	23	182.581	0	182.581		0	0			23	134.936		-20.8082	-192.762		2043	-32.5507	-297.23	0	0	0	5.00358	0	0	0	0	0	0	0	0	0	0	0	0	0	0	0	0	-32.5507	-292.226
	24	191.425	0	191.425		0	0			24	138.961		-14.7598	-207.521		2044	-34.0044	-331.234	0	0	0	5.00358	0	0	0	0	0	0	0	0	0	0	0	0	0	0	0	0	-34.0044	-326.23
	25	200.704	0	200.704		0	0			25	143.702		-17.382	-224.903		2045	17.6073	-313.627	0	0	3.06854	8.07212	3.06854	0	-7.94437	-7.94437	-7.68652	-0.257848	0	-13.7807	-13.7807	-13.7807	0	0	0	0	0	0	-1.04927	-327.28
	26	210.764	0	210.764		0	0			26	148.506		-17.6139	-242.517		2046	-28.3006	-341.927	0	0	0	8.07212	0	0	-0.257848	-8.20222		-0.257848	0	-0.659988	-14.4407	0	0	-0.659988	0	0	0	0	-29.2184	-356.498
	27	220.383	0	220.383		0	0			27	153.352		-17.7693	-260.287		2047	-30.5355	-372.463	0	0	0	8.07212	0	0	-0.257848	-8.46007		-0.257848	0	-0.659988	-15.1007	0	0	-0.659988	0	0	0	0	-31.4533	-387.951
	28	230.067	0	230.067		0	0			28	159.692		-23.2471	-283.534		2048	-32.4275	-404.89	0	0	0	8.07212	0	0	-0.257848	-8.71792		-0.257848	0	-0.659988	-15.7607	0	0	-0.659988	0	0	0	0	-33.3453	-421.297
	29	239.806	0	239.806		0	0			29	165.832		-22.5139	-306.048		2049	-34.0251	-438.915	0	0	0	8.07212	0	0	-0.257848	-8.97577		-0.257848	0	-0.659988	-16.4207	0	0	-0.659988	0	0	0	0	-34.943	-456.24
	30	249.591	0	249.591		0	0			30	175.455		-35.2823	-341.33		2050	-36.8851	-475.8	0	0	0	8.07212	0	0	-0.64462	-9.62039		-0.64462	0	-0.450573	-16.8713	0	0	-0.450573	0	0	0	0	-37.9803	-494.22
	31	259.679	0	259.679		0	0			31	184.967		-34.8791	-376.209		2051	-35.2691	-511.07	0	0	0	8.07212	0	0	-0.64462	-10.265		-0.64462	0	-0.450573	-17.3218	0	0	-0.450573	0	0	0	0	-36.3643	-530.584
	32	269.8	0	269.8		0	0			32	194.39		-34.5515	-410.761		2052	-35.5086	-546.578	0	0	0	8.07212	0	0	-0.64462	-10.9096		-0.64462	0	-0.450573	-17.7724	0	0	-0.450573	0	0	0	0	-36.6038	-567.188
	33	279.952	0	279.952		0	0			33	203.739		-34.2804	-445.041		2053	-35.7094	-582.288	0	0	0	8.07212	0	0	-0.64462	-11.5542		-0.64462	0	-0.450573	-18.223	0	0	-0.450573	0	0	0	0	-36.8046	-603.993
	34	290.127	0	290.127		0	0			34	213.027		-34.0532	-479.094		2054	-35.8788	-618.166	0	0	0	8.07212	0	0	-0.64462	-12.1989		-0.64462	0	-0.450573	-18.6736	0	0	-0.450573	0	0	0	0	-36.9739	-640.967
	35	300.325	0	300.325		0	0			35	219.105		-22.2888	-501.383		2055	-36.9884	-655.155	0	0	0	8.07212	0	0	-0.64462	-12.8435		-0.64462	0	-0.450573	-19.1241	0	0	-0.450573	0	0	0	0	-38.0836	-679.05
	36	310.163	0	310.163		0	0			36	225.133		-22.1014	-523.484		2056	-37.1136	-692.268	0	0	0	8.07212	0	0	-0.64462	-13.4881		-0.64462	0	-0.450573	-19.5747	0	0	-0.450573	0	0	0	0	-38.2088	-717.259
	37	320.013	0	320.013		0	0			37	231.118		-21.9445	-545.429		2057	-37.2206	-729.489	0	0	0	8.07212	0	0	-0.64462	-14.1327		-0.64462	0	-0.450573	-20.0253	0	0	-0.450573	0	0	0	0	-38.3158	-755.575
	38	329.876	0	329.876		0	0			38	237.067		-21.8117	-567.241		2058	-37.312	-766.801	0	0	0	8.07212	0	0	-0.64462	-14.7773		-0.64462	0	-0.450573	-20.4758	0	0	-0.450573	0	0	0	0	-38.4072	-793.982
	39	339.748	0	339.748		0	0			39	242.985		-21.699	-588.94		2059	-37.3905	-804.191	0	0	0	8.07212	0	0	-0.64462	-15.422		-0.64462	0	-0.450573	-20.9264	0	0	-0.450573	0	0	0	0	-38.4857	-832.468
	40	349.63	0	349.63		0	0			40	248.464		-20.0901	-609.03		2060	-36.0712	-840.263	0	0	0	8.07212	0	0	-0.64462	-16.0666		-0.64462	0	-0.450573	-21.377	0	0	-0.450573	0	0	0	0	-37.1664	-869.634
	41	358.788	0	358.788		0	0			41	253.915		-19.989	-629.019		2061	-36.1194	-876.382	0	0	0	8.07212	0	0	-0.64462	-16.7112		-0.64462	0	-0.450573	-21.8276	0	0	-0.450573	0	0	0	0	-37.2146	-906.849
	42	367.946	0	367.946		0	0			42	259.343		-19.9032	-648.922		2062	-36.1622	-912.544	0	0	0	8.07212	0	0	-0.64462	-17.3558		-0.64462	0	-0.450573	-22.2781	0	0	-0.450573	0	0	0	0	-37.2574	-944.106
	43	377.104	0	377.104		0	0			43	264.751		-19.8296	-668.752		2063	-36.1997	-948.744	0	0	0	8.07212	0	0	-0.64462	-18.0005		-0.64462	0	-0.450573	-22.7287	0	0	-0.450573	0	0	0	0	-37.2948	-981.401
	44	386.263	0	386.263		0	0			44	270.142		-19.7665	-688.518		2064	-36.2329	-984.977	0	0	0	8.07212	0	0	-0.64462	-18.6451		-0.64462	0	-0.450573	-23.1793	0	0	-0.450573	0	0	0	0	-37.3281	-1018.73
	45	395.423	0	395.423		0	0			45	275.112		-18.2224	-706.74		2065	-33.5798	-1018.56	0	0	0	8.07212	0	0	-0.64462	-19.2897		-0.64462	0	-0.450573	-23.6299	0	0	-0.450573	0	0	0	0	-34.675	-1053.4
	46	403.812	0	403.812		0	0			46	280.063		-18.1553	-724.896		2066	-33.5776	-1052.13	0	0	0	8.07212	0	0	-0.64462	-19.9343		-0.64462	0	-0.450573	-24.0804	0	0	-0.450573	0	0	0	0	-34.6728	-1088.08
	47	412.194	0	412.194		0	0			47	284.999		-18.0982	-742.994		2067	-33.5792	-1085.71	0	0	0	8.07212	0	0	-0.64462	-20.5789		-0.64462	0	-0.450573	-24.531	0	0	-0.450573	0	0	0	0	-34.6744	-1122.75
	48	420.569	0	420.569		0	0			48	289.924		-18.0569	-761.051		2068	-33.5828	-1119.3	0	0	0	8.07212	0	0	-0.64462	-21.2236		-0.64462	0	-0.450573	-24.9816	0	0	-0.450573	0	0	0	0	-34.678	-1157.43
	49	428.94	0	428.94		0	0			49	294.838		-18.0171	-779.068		2069	-33.5875	-1152.88	0	0	0	8.07212	0	0	-0.64462	-21.8682		-0.64462	0	-0.450573	-25.4322	0	0	-0.450573	0	0	0	0	-34.6827	-1192.11
	50	250.406	50.277	300.683	0	50.277	0			50	299.396		-16.7129	-795.781		2070	-30.7614	-1183.65	0	0	0	8.07212	0	0	-0.64462	-22.5128		-0.64462	0	-0.450573	-25.8827	0	0	-0.450573	0	0	0	0	-31.8566	-1223.97
	51	235.471	45.0608	280.532		45.0608	0			51	303.94		-16.6615	-812.442		2071	-30.732	-1214.38	0	0	0	8.07212	0	0	-0.64462	-23.1574		-0.64462	0	-0.450573	-26.3333	0	0	-0.450573	0	0	0	0	-31.8271	-1255.8
	52	223.192	40.8812	264.074		40.8812	0			52	308.472		-16.6177	-829.06		2072	-30.7102	-1245.09	0	0	0	8.07212	0	0	-0.64462	-23.802		-0.64462	0	-0.450573	-26.7839	0	0	-0.450573	0	0	0	0	-31.8054	-1287.6
	53	213.194	37.5245	250.719		37.5245	0			53	312.994		-16.5804	-845.64		2073	-30.6944	-1275.78	0	0	0	8.07212	0	0	-0.64462	-24.4467		-0.64462	0	-0.450573	-27.2344	0	0	-0.450573	0	0	0	0	-31.7896	-1319.39
	54	205.188	34.8214	240.009		34.8214	0			54	317.507		-16.5483	-862.189		2074	654.627	-621.154	-184.349	-184.349	117.484	125.556	117.484	0	-172.955	-197.402	-172.311	-0.64462	0	-87.0399	-114.274	-86.5712	0	-0.450573	0	-0.0181037	-336.622	-336.622	-8.85494	-1328.25
	55	198.944	32.6373	231.582		32.6373	0			55	321.752		-15.5635	-877.752		2075	54.7601	-566.394	19.126	-165.223	0	125.556	0	0	-0.64462	-198.047		-0.64462	0	-3.98513	-118.259		-3.51645	-0.450573	0	-0.0181037	0	-336.622	69.2564	-1258.99
	56	194.283	30.8654	225.149		30.8654	0			56	325.986		-15.5257	-893.278		2076	45.0223	-521.372	15.3254	-149.898	0	125.556	0	0	-0.64462	-198.691		-0.64462	0	-3.28635	-121.546		-2.81767	-0.450573	0	-0.0181037	0	-336.622	56.4167	-1202.57
	57	191.057	29.421	220.478		29.421	0			57	330.211		-15.4932	-908.771		2077	36.6589	-484.713	12.3077	-137.59	0	125.556	0	0	-0.64462	-199.336		-0.64462	0	-2.73153	-124.277		-2.26285	-0.450573	0	-0.0181037	0	-336.622	45.5904	-1156.98
	58	189.141	28.2368	217.378		28.2368	0			58	334.429		-15.4652	-924.236		2078	29.3588	-455.354	9.91144	-127.679	0	125.556	0	0	-0.64462	-199.981		-0.64462	0	-2.29096	-126.568		-1.82229	-0.450573	0	-0.0181037	0	-336.622	36.3347	-1120.65
	59	188.431	27.2594	215.691		27.2594	0			59	338.64		-15.441	-939.677		2079	22.8921	-432.462	8.00845	-119.67	0	125.556	0	0	-0.64462	-200.625		-0.64462	0	-1.94108	-128.509		-1.47241	-0.450573	0	-0.0181037	0	-336.622	28.3148	-1092.33
	60	188.835	26.4465	215.282		26.4465	0			60	342.529		-14.2596	-953.937		2080	17.0904	-415.372	6.49695	-113.173	0	125.556	0	0	-0.64462	-201.27		-0.64462	0	-1.66318	-130.173		-1.19451	-0.450573	0	-0.0181037	0	-336.622	21.2796	-1071.05
	61	190.272	25.7643	216.036		25.7643	0			61	346.407		-14.2193	-968.156		2081	11.8309	-403.541	5.29619	-107.877	0	125.556	0	0	-0.64462	-201.914		-0.64462	0	-1.44242	-131.615		-0.973741	-0.450573	0	-0.0181037	0	-336.622	15.0401	-1056.01
	62	192.666	25.1863	217.852		25.1863	0			62	350.276		-14.1847	-982.341		2082	7.02363	-396.517	4.34208	-103.535	0	125.556	0	0	-0.64462	-202.559		-0.64462	0	-1.267	-132.882		-0.798321	-0.450573	0	-0.0181037	0	-336.622	9.45409	-1046.56
	63	195.951	24.6911	220.642		24.6911	0			63	354.136		-14.1547	-996.496		2083	2.60238	-393.915	3.58374	-99.9511	0	125.556	0	0	-0.64462	-203.204		-0.64462	0	-1.12757	-134.01		-0.658895	-0.450573	0	-0.0181037	0	-336.622	4.41393	-1042.14
	64	200.063	24.2621	224.325		24.2621	0			64	358.007		-14.1943	-1010.69		2084	-1.48191	-395.397	2.98079	-96.9703	0	125.556	0	0	-0.64462	-203.848		-0.64462	0	-1.01672	-135.026		-0.548039	-0.450573	0	-0.0181037	0	-336.622	-0.162456	-1042.31
	65	204.944	23.8858	228.829		23.8858	0			65	361.578		-13.0916	-1023.78		2085	-5.26639	-400.663	2.50118	-94.4691	0	125.556	0	0	-1.28924	-205.138		-1.28924	0	-0.205191	-135.231		-0.103642	-0.101549	0	0	0	-336.622	-4.25963	-1046.57
	66	210.537	23.5516	234.089		23.5516	0			66	365.139		-13.0578	-1036.84		2086	-8.77949	-409.443	2.11948	-92.3497	0	125.556	0	0	-1.28924	-206.427		-1.28924	0	-0.189374	-135.421		-0.0878251	-0.101549	0	0	0	-336.622	-8.13862	-1054.71
	67	216.792	23.2511	240.043		23.2511	0			67	368.692		-13.0286	-1049.87		2087	-12.0439	-421.486	1.81549	-90.5342	0	125.556	0	0	-1.28924	-207.716		-1.28924	0	-0.176778	-135.598		-0.0752287	-0.101549	0	0	0	-336.622	-11.6944	-1066.4
	68	223.656	22.9776	246.633		22.9776	0			68	372.239		-13.0033	-1062.87		2088	-15.0777	-436.564	1.57319	-88.961	0	125.556	0	0	-1.28924	-209.005		-1.28924	0	-0.166738	-135.764		-0.0651886	-0.101549	0	0	0	-336.622	-14.9605	-1081.36
	69	231.081	22.7258	253.807		22.7258	0			69	375.779		-12.9809	-1075.85		2089	-17.8959	-454.46	1.37987	-87.5811	0	125.556	0	0	-1.28924	-210.295		-1.28924	0	-0.158727	-135.923		-0.0571777	-0.101549	0	0	0	-336.622	-17.964	-1099.32
	70	239.02	22.4916	261.511		22.4916	0			70	378.979		-11.733	-1087.59		2090	-20.5107	-474.971	1.22542	-86.3557	0	125.556	0	0	-1.28924	-211.584		-1.28924	0	-0.152327	-136.075		-0.0507777	-0.101549	0	0	0	-336.622	-20.7269	-1120.05
	71	231.313	22.2715	253.585	0	22.2715	0			71	382.167		-11.6891	-1099.27		2091	-22.9322	-497.903	1.10183	-85.2539	0	125.556	0	0	-1.28924	-212.873		-1.28924	0	-0.147206	-136.223		-0.0456567	-0.101549	0	0	0	-336.622	-23.2668	-1143.32
	72	237.694	22.0628	259.757		22.0628	0			72	385.344		-11.6509	-1110.93		2092	-25.1684	-523.071	1.00275	-84.2511	0	125.556	0	0	-1.28924	-214.162		-1.28924	0	-0.1431	-136.366		-0.041551	-0.101549	0	0	0	-336.622	-25.598	-1168.92
	73	244.775	21.8636	266.639		21.8636	0			73	388.513		-11.6174	-1122.54		2093	-27.2256	-550.297	0.923124	-83.328	0	125.556	0	0	-1.28924	-215.452		-1.28924	0	-0.139801	-136.506		-0.0382516	-0.101549	0	0	0	-336.622	-27.7315	-1196.65
	74	252.449	21.6721	274.121		21.6721	0			74	391.673		-11.5877	-1134.13		2094	-29.1086	-579.405	0.85895	-82.469	0	125.556	0	0	-1.28924	-216.741		-1.28924	0	-0.137141	-136.643		-0.0355924	-0.101549	0	0	0	-336.622	-29.676	-1226.32
	75	261.038	21.487	282.525		21.487	0			75	394.647		-10.9046	-1145.03		2095	28.2574	-551.148	0.807045	-81.662	2.13706	127.693	2.13706	0	-44.5161	-261.257	-43.2268	-1.28924	0	-2.51986	-139.163	-2.38487	-0.0334416	-0.101549	0	0	0	-336.622	-15.8344	-1242.16
	76	269.304	21.3071	290.611		21.3071	0			76	397.611		-10.8671	-1155.9		2096	-23.3968	-574.545	0.764888	-80.8971	0	127.693	0	0	-1.28924	-262.546		-1.28924	0	-0.133244	-139.296		-0.0316947	-0.101549	0	0	0	-336.622	-24.0544	-1266.21
	77	277.737	21.1318	298.869		21.1318	0			77	400.565		-10.8334	-1166.74		2097	-25.9644	-600.509	0.730473	-80.1666	0	127.693	0	0	-1.28924	-263.835		-1.28924	0	-0.131818	-139.428		-0.0302687	-0.101549	0	0	0	-336.622	-26.655	-1292.87
	78	286.315	20.9602	307.275		20.9602	0			78	403.511		-10.8033	-1177.54		2098	-28.1377	-628.647	0.702212	-79.4644	0	127.693	0	0	-1.28924	-265.125		-1.28924	0	-0.130647	-139.558		-0.0290976	-0.101549	0	0	0	-336.622	-28.8554	-1321.72
	79	295.019	20.7919	315.81		20.7919	0			79	406.45		-10.776	-1188.31		2099	-31.493	-660.14	0.678842	-78.7856	0	127.693	0	0	-1.28924	-266.414		-1.28924	0	-0.129678	-139.688		-0.0281292	-0.101549	0	0	0	-336.622	-32.2331	-1353.96
	80	304.096	20.6265	324.722		20.6265	0			80	408.192		-6.38738	-1194.7		2100	-30.3066	-690.446	0.65936	-78.1262	0	127.693	0	0	-1.28924	-267.703		-1.28924	0	-0.128871	-139.817		-0.027322	-0.101549	0	0	0	-336.622	-31.0653	-1385.02
	81	313.27	20.4635	333.734		20.4635	0			81	409.898		-6.2551	-1200.96		2101	-30.9215	-721.368	0.642973	-77.4832	0	127.693	0	0	-1.28924	-268.992		-1.28924	0	-0.128192	-139.945		-0.0266429	-0.101549	0	0	0	-336.622	-31.6959	-1416.72
	82	322.531	20.3028	342.834		20.3028	0			82	411.573		-6.13887	-1207.1		2102	-31.4525	-752.821	0.629049	-76.8542	0	127.693	0	0	-1.28924	-270.282		-1.28924	0	-0.127615	-140.073		-0.026066	-0.101549	0	0	0	-336.622	-32.2403	-1448.96
	83	331.867	20.144	352.011		20.144	0			83	413.219		-6.03548	-1213.13		2103	-31.9141	-784.735	0.617086	-76.2371	0	127.693	0	0	-1.28924	-271.571		-1.28924	0	-0.127119	-140.2		-0.0255703	-0.101549	0	0	0	-336.622	-32.7133	-1481.67
	84	341.271	19.9871	361.258		19.9871	0			84	414.839		-5.94241	-1219.07		2104	-33.2832	-818.018	0.606687	-75.6304	0	127.693	0	0	-1.28924	-272.86		-1.28924	0	-0.126688	-140.326		-0.0251394	-0.101549	0	0	0	-336.622	-34.0925	-1515.76
	85	350.356	19.8319	370.188		19.8319	0			85	416.17		-4.88069	-1223.95		2105	-33.6402	-851.658	0.597537	-75.0329	0	127.693	0	0	-1.28924	-274.149		-1.28924	0	-0.126309	-140.453		-0.0247602	-0.101549	0	0	0	-336.622	-34.4582	-1550.22
	86	359.492	19.6783	379.17		19.6783	0			86	417.475		-4.78507	-1228.74		2106	-33.9547	-885.613	0.589385	-74.4435	0	127.693	0	0	-1.28924	-275.438		-1.28924	0	-0.125971	-140.579		-0.0244224	-0.101549	0	0	0	-336.622	-34.7806	-1585
	87	368.674	19.5261	388.2		19.5261	0			87	418.757		-4.69816	-1233.44		2107	-34.2328	-919.846	0.582031	-73.8615	0	127.693	0	0	-1.28924	-276.728		-1.28924	0	-0.125667	-140.704		-0.0241177	-0.101549	0	0	0	-336.622	-35.0657	-1620.07
	88	377.897	19.3754	397.273		19.3754	0			88	420.016		-4.61831	-1238.06		2108	-34.4797	-954.325	0.575317	-73.2861	0	127.693	0	0	-1.28924	-278.017		-1.28924	0	-0.125388	-140.83		-0.0238395	-0.101549	0	0	0	-336.622	-35.319	-1655.39
	89	387.158	19.226	406.384		19.226	0			89	421.256		-4.54422	-1242.6		2109	-33.3127	-987.638	0.569119	-72.717	0	127.693	0	0	-1.28924	-279.306		-1.28924	0	-0.125132	-140.955		-0.0235827	-0.101549	0	0	0	-336.622	-34.1579	-1689.54
	90	395.722	19.0779	414.8		19.0779	0			90	422.476		-4.47498	-1247.08		2110	-33.4991	-1021.14	0.563337	-72.1537	0	127.693	0	0	-1.28924	-280.595		-1.28924	0	-0.124892	-141.08		-0.0233431	-0.101549	0	0	0	-336.622	-34.3499	-1723.89
	91	404.309	18.9311	423.24		18.9311	0			91	423.679		-4.40976	-1251.48		2111	-33.6674	-1054.8	0.557891	-71.5958	0	127.693	0	0	-1.28924	-281.885		-1.28924	0	-0.124666	-141.204		-0.0231174	-0.101549	0	0	0	-336.622	-34.5234	-1758.42
	92	412.918	18.7855	431.704		18.7855	0			92	424.864		-4.34804	-1255.83		2112	-33.8194	-1088.62	0.552719	-71.0431	0	127.693	0	0	-1.28924	-283.174		-1.28924	0	-0.124452	-141.329		-0.0229031	-0.101549	0	0	0	-336.622	-34.6803	-1793.1
	93	421.549	18.641	440.19		18.641	0			93	426.034		-4.28925	-1260.12		2113	-33.9572	-1122.58	0.54777	-70.4953	0	127.693	0	0	-1.28924	-284.463		-1.28924	0	-0.124247	-141.453		-0.022698	-0.101549	0	0	0	-336.622	-34.8229	-1827.92
	94	430.2	18.4978	448.698		18.4978	0			94	427.189		-4.23307	-1264.36		2114	-31.3998	-1153.98	0.543006	-69.9523	0	127.693	0	0	-1.28924	-285.752		-1.28924	0	-0.12405	-141.577		-0.0225006	-0.101549	0	0	0	-336.622	-32.2701	-1860.19
	95	438.097	18.3557	456.453		18.3557	0			95	428.329		-4.1791	-1268.53		2115	-31.4856	-1185.47	0.538394	-69.4139	0	127.693	0	0	-1.28924	-287.042		-1.28924	0	-0.123858	-141.701		-0.0223095	-0.101549	0	0	0	-336.622	-32.3603	-1892.55
	96	446.003	18.2147	464.217		18.2147	0			96	429.454		-4.12711	-1272.66		2116	-31.5679	-1217.03	0.533909	-68.88	0	127.693	0	0	-1.28924	-288.331		-1.28924	0	-0.123673	-141.825		-0.0221237	-0.101549	0	0	0	-336.622	-32.4469	-1925
	97	453.917	18.0749	471.992		18.0749	0			97	430.566		-4.07697	-1276.74		2117	-31.646	-1248.68	0.529532	-68.3505	0	127.693	0	0	-1.28924	-289.62		-1.28924	0	-0.123491	-141.948		-0.0219423	-0.101549	0	0	0	-336.622	-32.5292	-1957.53
	98	461.841	17.9361	479.777		17.9361	0			98	431.665		-4.02836	-1280.77		2118	-31.7194	-1280.4	0.525246	-67.8252	0	127.693	0	0	-1.28924	-290.909		-1.28924	0	-0.123314	-142.072		-0.0217647	-0.101549	0	0	0	-336.622	-32.6067	-1990.13
	99	469.775	17.7984	487.574		17.7984	0			99	432.75		-3.98124	-1284.75		2119	-28.957	-1309.36	0.52104	-67.3042	0	127.693	0	0	-1.28924	-292.199		-1.28924	0	-0.123139	-142.195		-0.0215904	-0.101549	0	0	0	-336.622	-29.8483	-2019.98
	100	288.179	68.7347	356.913	0	68.7347	0			100	433.824		-3.93546	-1288.68		2120	-28.9865	-1338.34	0.516902	-66.7873	0	127.693	0	0	-1.28924	-293.488		-1.28924	0	-0.122968	-142.318		-0.0214189	-0.101549	0	0	0	-336.622	-29.8819	-2049.86
																Further Ambition targets scenario
																	5th planting (Mg CO2 eq)																							Plantation (Core)
																Year	Terrestrial C storage		HWP C storage		Forestry/ wood processing emissions (total)		Forestry/ primary wood processing emissions	Secondary wood processing emissions	(BE)CCS (total)		(BE)CCS (primary)	(BE)CCS (secondary)	(BE)CCS (tertiary)	FF offset (total)		Primary electricity offset (biomass + incineration)	Secondary electricity offset (biomass + incineration)	Tertiary electricity offset (biomass + incineration)	Heat offset (biomass)	Heat offset (incineration)	Concrete offset (net)		Net - annual flux	Net - cumulative C sequestration
																	Annual flux	Accumulation	Annual flux	Accumulation	Annual flux	Accumulation			Annual flux	Accumulation				Annual flux	Accumulation						Annual flux	Accumulation
																2020
																2021
																2022
																2023
																2024	0	0	0	0	5.00358	5.00358	5.00358	0	0	0	0	0	0	0	0	0	0	0	0	0	0	0	5.00358	5.00358
																2025	0.599623	0.599623	0	0	0	5.00358	0	0	0	0	0	0	0	0	0	0	0	0	0	0	0	0	0.599623	5.6032
																2026	-0.507923	0.0917007	0	0	0	5.00358	0	0	0	0	0	0	0	0	0	0	0	0	0	0	0	0	-0.507923	5.09528
																2027	-1.92493	-1.83323	0	0	0	5.00358	0	0	0	0	0	0	0	0	0	0	0	0	0	0	0	0	-1.92493	3.17035
																2028	-3.55635	-5.38958	0	0	0	5.00358	0	0	0	0	0	0	0	0	0	0	0	0	0	0	0	0	-3.55635	-0.386001
																2029	-5.35193	-10.7415	0	0	0	5.00358	0	0	0	0	0	0	0	0	0	0	0	0	0	0	0	0	-5.35193	-5.73793
																2030	-7.27359	-18.0151	0	0	0	5.00358	0	0	0	0	0	0	0	0	0	0	0	0	0	0	0	0	-7.27359	-13.0115
																2031	-9.28859	-27.3037	0	0	0	5.00358	0	0	0	0	0	0	0	0	0	0	0	0	0	0	0	0	-9.28859	-22.3001
																2032	-11.3672	-38.6709	0	0	0	5.00358	0	0	0	0	0	0	0	0	0	0	0	0	0	0	0	0	-11.3672	-33.6673
																2033	-13.4824	-52.1533	0	0	0	5.00358	0	0	0	0	0	0	0	0	0	0	0	0	0	0	0	0	-13.4824	-47.1497
																2034	-15.6095	-67.7629	0	0	0	5.00358	0	0	0	0	0	0	0	0	0	0	0	0	0	0	0	0	-15.6095	-62.7593
																2035	-17.7267	-85.4896	0	0	0	5.00358	0	0	0	0	0	0	0	0	0	0	0	0	0	0	0	0	-17.7267	-80.486
																2036	-19.8148	-105.304	0	0	0	5.00358	0	0	0	0	0	0	0	0	0	0	0	0	0	0	0	0	-19.8148	-100.301
																2037	-21.8574	-127.162	0	0	0	5.00358	0	0	0	0	0	0	0	0	0	0	0	0	0	0	0	0	-21.8574	-122.158
																2038	-23.8412	-151.003	0	0	0	5.00358	0	0	0	0	0	0	0	0	0	0	0	0	0	0	0	0	-23.8412	-145.999
																2039	-25.7549	-176.758	0	0	0	5.00358	0	0	0	0	0	0	0	0	0	0	0	0	0	0	0	0	-25.7549	-171.754
																2040	-27.5896	-204.347	0	0	0	5.00358	0	0	0	0	0	0	0	0	0	0	0	0	0	0	0	0	-27.5896	-199.344
																2041	-29.338	-233.685	0	0	0	5.00358	0	0	0	0	0	0	0	0	0	0	0	0	0	0	0	0	-29.338	-228.682
																2042	-30.9935	-264.679	0	0	0	5.00358	0	0	0	0	0	0	0	0	0	0	0	0	0	0	0	0	-30.9935	-259.675
																2043	-32.5507	-297.23	0	0	0	5.00358	0	0	0	0	0	0	0	0	0	0	0	0	0	0	0	0	-32.5507	-292.226
																2044	-34.0044	-331.234	0	0	0	5.00358	0	0	0	0	0	0	0	0	0	0	0	0	0	0	0	0	-34.0044	-326.23
																2045	17.6073	-313.627	0	0	1.88862	6.8922	1.88862	0	-39.7219	-39.7219	-38.4326	-1.28924	0	-2.12037	-2.12037	-2.12037	0	0	0	0	0	0	-22.3463	-348.577
																2046	-28.3006	-341.927	0	0	0	6.8922	0	0	-1.28924	-41.0111		-1.28924	0	-0.101549	-2.22192	0	0	-0.101549	0	0	0	0	-29.6914	-378.268
																2047	-30.5355	-372.463	0	0	0	6.8922	0	0	-1.28924	-42.3003		-1.28924	0	-0.101549	-2.32347	0	0	-0.101549	0	0	0	0	-31.9263	-410.194
																2048	-32.4275	-404.89	0	0	0	6.8922	0	0	-1.28924	-43.5896		-1.28924	0	-0.101549	-2.42502	0	0	-0.101549	0	0	0	0	-33.8183	-444.013
																2049	-34.0251	-438.915	0	0	0	6.8922	0	0	-1.28924	-44.8788		-1.28924	0	-0.101549	-2.52657	0	0	-0.101549	0	0	0	0	-35.4159	-479.429
																2050	-36.8851	-475.8	0	0	0	6.8922	0	0	-1.43249	-46.3113		-1.43249	0	0	-2.52657	0	0	0	0	0	0	0	-38.3176	-517.746
																2051	-35.2691	-511.07	0	0	0	6.8922	0	0	-1.43249	-47.7438		-1.43249	0	0	-2.52657	0	0	0	0	0	0	0	-36.7016	-554.448
																2052	-35.5086	-546.578	0	0	0	6.8922	0	0	-1.43249	-49.1763		-1.43249	0	0	-2.52657	0	0	0	0	0	0	0	-36.9411	-591.389
																2053	-35.7094	-582.288	0	0	0	6.8922	0	0	-1.43249	-50.6088		-1.43249	0	0	-2.52657	0	0	0	0	0	0	0	-37.1419	-628.531
																2054	-35.8788	-618.166	0	0	0	6.8922	0	0	-1.43249	-52.0413		-1.43249	0	0	-2.52657	0	0	0	0	0	0	0	-37.3112	-665.842
																2055	-36.9884	-655.155	0	0	0	6.8922	0	0	-1.43249	-53.4738		-1.43249	0	0	-2.52657	0	0	0	0	0	0	0	-38.4208	-704.263
																2056	-37.1136	-692.268	0	0	0	6.8922	0	0	-1.43249	-54.9063		-1.43249	0	0	-2.52657	0	0	0	0	0	0	0	-38.5461	-742.809
																2057	-37.2206	-729.489	0	0	0	6.8922	0	0	-1.43249	-56.3387		-1.43249	0	0	-2.52657	0	0	0	0	0	0	0	-38.6531	-781.462
																2058	-37.312	-766.801	0	0	0	6.8922	0	0	-1.43249	-57.7712		-1.43249	0	0	-2.52657	0	0	0	0	0	0	0	-38.7445	-820.206
																2059	-37.3905	-804.191	0	0	0	6.8922	0	0	-1.43249	-59.2037		-1.43249	0	0	-2.52657	0	0	0	0	0	0	0	-38.823	-859.029
																2060	-36.0712	-840.263	0	0	0	6.8922	0	0	-1.43249	-60.6362		-1.43249	0	0	-2.52657	0	0	0	0	0	0	0	-37.5037	-896.533
																2061	-36.1194	-876.382	0	0	0	6.8922	0	0	-1.43249	-62.0687		-1.43249	0	0	-2.52657	0	0	0	0	0	0	0	-37.5519	-934.085
																2062	-36.1622	-912.544	0	0	0	6.8922	0	0	-1.43249	-63.5012		-1.43249	0	0	-2.52657	0	0	0	0	0	0	0	-37.5947	-971.68
																2063	-36.1997	-948.744	0	0	0	6.8922	0	0	-1.43249	-64.9337		-1.43249	0	0	-2.52657	0	0	0	0	0	0	0	-37.6321	-1009.31
																2064	-36.2329	-984.977	0	0	0	6.8922	0	0	-1.43249	-66.3662		-1.43249	0	0	-2.52657	0	0	0	0	0	0	0	-37.6654	-1046.98
																2065	-33.5798	-1018.56	0	0	0	6.8922	0	0	-1.43249	-67.7987		-1.43249	0	0	-2.52657	0	0	0	0	0	0	0	-35.0123	-1081.99
																2066	-33.5776	-1052.13	0	0	0	6.8922	0	0	-1.43249	-69.2312		-1.43249	0	0	-2.52657	0	0	0	0	0	0	0	-35.0101	-1117
																2067	-33.5792	-1085.71	0	0	0	6.8922	0	0	-1.43249	-70.6636		-1.43249	0	0	-2.52657	0	0	0	0	0	0	0	-35.0117	-1152.01
																2068	-33.5828	-1119.3	0	0	0	6.8922	0	0	-1.43249	-72.0961		-1.43249	0	0	-2.52657	0	0	0	0	0	0	0	-35.0153	-1187.03
																2069	-33.5875	-1152.88	0	0	0	6.8922	0	0	-1.43249	-73.5286		-1.43249	0	0	-2.52657	0	0	0	0	0	0	0	-35.02	-1222.05
																2070	-30.7614	-1183.65	0	0	0	6.8922	0	0	-1.43249	-74.9611		-1.43249	0	0	-2.52657	0	0	0	0	0	0	0	-32.1939	-1254.24
																2071	-30.732	-1214.38	0	0	0	6.8922	0	0	-1.43249	-76.3936		-1.43249	0	0	-2.52657	0	0	0	0	0	0	0	-32.1644	-1286.41
																2072	-30.7102	-1245.09	0	0	0	6.8922	0	0	-1.43249	-77.8261		-1.43249	0	0	-2.52657	0	0	0	0	0	0	0	-32.1427	-1318.55
																2073	-30.6944	-1275.78	0	0	0	6.8922	0	0	-1.43249	-79.2586		-1.43249	0	0	-2.52657	0	0	0	0	0	0	0	-32.1269	-1350.67
																2074	654.627	-621.154	-184.349	-184.349	31.8381	38.7303	31.8381	0	-384.346	-463.604	-382.913	-1.43249	0	-0.000793246	-2.52736	0	0	0	0	-0.000793246	-149.102	-149.102	-31.3323	-1382.01
																2075	54.7601	-566.394	19.126	-165.223	0	38.7303	0	0	-1.43249	-465.037		-1.43249	0	-0.000793246	-2.52815		0	0	0	-0.000793246	0	-149.102	72.4529	-1309.55
																2076	45.0223	-521.372	15.3254	-149.898	0	38.7303	0	0	-1.43249	-466.469		-1.43249	0	-0.000793246	-2.52895		0	0	0	-0.000793246	0	-149.102	58.9144	-1250.64
																2077	36.6589	-484.713	12.3077	-137.59	0	38.7303	0	0	-1.43249	-467.902		-1.43249	0	-0.000793246	-2.52974		0	0	0	-0.000793246	0	-149.102	47.5333	-1203.11
																2078	29.3588	-455.354	9.91144	-127.679	0	38.7303	0	0	-1.43249	-469.334		-1.43249	0	-0.000793246	-2.53053		0	0	0	-0.000793246	0	-149.102	37.837	-1165.27
																2079	22.8921	-432.462	8.00845	-119.67	0	38.7303	0	0	-1.43249	-470.767		-1.43249	0	-0.000793246	-2.53133		0	0	0	-0.000793246	0	-149.102	29.4673	-1135.8
																2080	17.0904	-415.372	6.49695	-113.173	0	38.7303	0	0	-1.43249	-472.199		-1.43249	0	-0.000793246	-2.53212		0	0	0	-0.000793246	0	-149.102	22.1541	-1113.65
																2081	11.8309	-403.541	5.29619	-107.877	0	38.7303	0	0	-1.43249	-473.632		-1.43249	0	-0.000793246	-2.53291		0	0	0	-0.000793246	0	-149.102	15.6939	-1097.95
																2082	7.02363	-396.517	4.34208	-103.535	0	38.7303	0	0	-1.43249	-475.064		-1.43249	0	-0.000793246	-2.53371		0	0	0	-0.000793246	0	-149.102	9.93243	-1088.02
																2083	2.60238	-393.915	3.58374	-99.9511	0	38.7303	0	0	-1.43249	-476.497		-1.43249	0	-0.000793246	-2.5345		0	0	0	-0.000793246	0	-149.102	4.75284	-1083.27
																2084	-1.48191	-395.397	2.98079	-96.9703	0	38.7303	0	0	-1.43249	-477.929		-1.43249	0	-0.000793246	-2.53529		0	0	0	-0.000793246	0	-149.102	0.0655975	-1083.2
																2085	-5.26639	-400.663	2.50118	-94.4691	0	38.7303	0	0	-1.43249	-479.362		-1.43249	0	0	-2.53529		0	0	0	0	0	-149.102	-4.19769	-1087.4
																2086	-8.77949	-409.443	2.11948	-92.3497	0	38.7303	0	0	-1.43249	-480.794		-1.43249	0	0	-2.53529		0	0	0	0	0	-149.102	-8.0925	-1095.49
																2087	-12.0439	-421.486	1.81549	-90.5342	0	38.7303	0	0	-1.43249	-482.226		-1.43249	0	0	-2.53529		0	0	0	0	0	-149.102	-11.6609	-1107.15
																2088	-15.0777	-436.564	1.57319	-88.961	0	38.7303	0	0	-1.43249	-483.659		-1.43249	0	0	-2.53529		0	0	0	0	0	-149.102	-14.937	-1122.09
																2089	-17.8959	-454.46	1.37987	-87.5811	0	38.7303	0	0	-1.43249	-485.091		-1.43249	0	0	-2.53529		0	0	0	0	0	-149.102	-17.9485	-1140.04
																2090	-20.5107	-474.971	1.22542	-86.3557	0	38.7303	0	0	-1.43249	-486.524		-1.43249	0	0	-2.53529		0	0	0	0	0	-149.102	-20.7178	-1160.76
																2091	-22.9322	-497.903	1.10183	-85.2539	0	38.7303	0	0	-1.43249	-487.956		-1.43249	0	0	-2.53529		0	0	0	0	0	-149.102	-23.2628	-1184.02
																2092	-25.1684	-523.071	1.00275	-84.2511	0	38.7303	0	0	-1.43249	-489.389		-1.43249	0	0	-2.53529		0	0	0	0	0	-149.102	-25.5981	-1209.62
																2093	-27.2256	-550.297	0.923124	-83.328	0	38.7303	0	0	-1.43249	-490.821		-1.43249	0	0	-2.53529		0	0	0	0	0	-149.102	-27.735	-1237.35
																2094	-29.1086	-579.405	0.85895	-82.469	0	38.7303	0	0	-1.43249	-492.254		-1.43249	0	0	-2.53529		0	0	0	0	0	-149.102	-29.6821	-1267.04
																2095	28.2574	-551.148	0.807045	-81.662	0.638931	39.3693	0.638931	0	-49.4623	-541.716	-48.0298	-1.43249	0	0	-2.53529	0	0	0	0	0	0	-149.102	-19.7589	-1286.79
																2096	-23.3968	-574.545	0.764888	-80.8971	0	39.3693	0	0	-1.43249	-543.149		-1.43249	0	0	-2.53529		0	0	0	0	0	-149.102	-24.0644	-1310.86
																2097	-25.9644	-600.509	0.730473	-80.1666	0	39.3693	0	0	-1.43249	-544.581		-1.43249	0	0	-2.53529		0	0	0	0	0	-149.102	-26.6664	-1337.53
																2098	-28.1377	-628.647	0.702212	-79.4644	0	39.3693	0	0	-1.43249	-546.014		-1.43249	0	0	-2.53529		0	0	0	0	0	-149.102	-28.868	-1366.39
																2099	-31.493	-660.14	0.678842	-78.7856	0	39.3693	0	0	-1.43249	-547.446		-1.43249	0	0	-2.53529		0	0	0	0	0	-149.102	-32.2466	-1398.64
																2100	-30.3066	-690.446	0.65936	-78.1262	0	39.3693	0	0	-1.43249	-548.879		-1.43249	0	0	-2.53529		0	0	0	0	0	-149.102	-31.0797	-1429.72
																2101	-30.9215	-721.368	0.642973	-77.4832	0	39.3693	0	0	-1.43249	-550.311		-1.43249	0	0	-2.53529		0	0	0	0	0	-149.102	-31.711	-1461.43
																2102	-31.4525	-752.821	0.629049	-76.8542	0	39.3693	0	0	-1.43249	-551.744		-1.43249	0	0	-2.53529		0	0	0	0	0	-149.102	-32.256	-1493.69
																2103	-31.9141	-784.735	0.617086	-76.2371	0	39.3693	0	0	-1.43249	-553.176		-1.43249	0	0	-2.53529		0	0	0	0	0	-149.102	-32.7295	-1526.42
																2104	-33.2832	-818.018	0.606687	-75.6304	0	39.3693	0	0	-1.43249	-554.609		-1.43249	0	0	-2.53529		0	0	0	0	0	-149.102	-34.1091	-1560.53
																2105	-33.6402	-851.658	0.597537	-75.0329	0	39.3693	0	0	-1.43249	-556.041		-1.43249	0	0	-2.53529		0	0	0	0	0	-149.102	-34.4752	-1595
																2106	-33.9547	-885.613	0.589385	-74.4435	0	39.3693	0	0	-1.43249	-557.474		-1.43249	0	0	-2.53529		0	0	0	0	0	-149.102	-34.7979	-1629.8
																2107	-34.2328	-919.846	0.582031	-73.8615	0	39.3693	0	0	-1.43249	-558.906		-1.43249	0	0	-2.53529		0	0	0	0	0	-149.102	-35.0833	-1664.88
																2108	-34.4797	-954.325	0.575317	-73.2861	0	39.3693	0	0	-1.43249	-560.339		-1.43249	0	0	-2.53529		0	0	0	0	0	-149.102	-35.3369	-1700.22
																2109	-33.3127	-987.638	0.569119	-72.717	0	39.3693	0	0	-1.43249	-561.771		-1.43249	0	0	-2.53529		0	0	0	0	0	-149.102	-34.176	-1734.39
																2110	-33.4991	-1021.14	0.563337	-72.1537	0	39.3693	0	0	-1.43249	-563.204		-1.43249	0	0	-2.53529		0	0	0	0	0	-149.102	-34.3682	-1768.76
																2111	-33.6674	-1054.8	0.557891	-71.5958	0	39.3693	0	0	-1.43249	-564.636		-1.43249	0	0	-2.53529		0	0	0	0	0	-149.102	-34.542	-1803.3
																2112	-33.8194	-1088.62	0.552719	-71.0431	0	39.3693	0	0	-1.43249	-566.069		-1.43249	0	0	-2.53529		0	0	0	0	0	-149.102	-34.6991	-1838
																2113	-33.9572	-1122.58	0.54777	-70.4953	0	39.3693	0	0	-1.43249	-567.501		-1.43249	0	0	-2.53529		0	0	0	0	0	-149.102	-34.8419	-1872.85
																2114	-31.3998	-1153.98	0.543006	-69.9523	0	39.3693	0	0	-1.43249	-568.934		-1.43249	0	0	-2.53529		0	0	0	0	0	-149.102	-32.2893	-1905.13
																2115	-31.4856	-1185.47	0.538394	-69.4139	0	39.3693	0	0	-1.43249	-570.366		-1.43249	0	0	-2.53529		0	0	0	0	0	-149.102	-32.3797	-1937.51
																2116	-31.5679	-1217.03	0.533909	-68.88	0	39.3693	0	0	-1.43249	-571.799		-1.43249	0	0	-2.53529		0	0	0	0	0	-149.102	-32.4665	-1969.98
																2117	-31.646	-1248.68	0.529532	-68.3505	0	39.3693	0	0	-1.43249	-573.231		-1.43249	0	0	-2.53529		0	0	0	0	0	-149.102	-32.549	-2002.53
																2118	-31.7194	-1280.4	0.525246	-67.8252	0	39.3693	0	0	-1.43249	-574.663		-1.43249	0	0	-2.53529		0	0	0	0	0	-149.102	-32.6267	-2035.16
																2119	-28.957	-1309.36	0.52104	-67.3042	0	39.3693	0	0	-1.43249	-576.096		-1.43249	0	0	-2.53529		0	0	0	0	0	-149.102	-29.8684	-2065.03
																2120	-28.9865	-1338.34	0.516902	-66.7873	0	39.3693	0	0	-1.43249	-577.528		-1.43249	0	0	-2.53529		0	0	0	0	0	-149.102	-29.9021	-2094.93

## Sheet: Yr6
																Summary of emissions discounts to apply (to 2020 assumptions):
																	2020-2029		2030-2039		2040-2049		2050-2084		2085-2120
																	Core	FA	Core	FA	Core	FA	Core	FA	Core	FA
																Avoided emissions - Biomass (heat) - marginal supply	none	none	none	none	none	0.25258	0.9	0.039435	0	0
																Avoided emissions - Biomass (electricity) - marginal supply	none	none	0.9127	0.5635	0.8254	0.127	0.5635	0	0.127	0
																Avoided emissions - Incineration (electricity) - marginal supply	none	none	0.9127	0.5635	0.8254	0.127	0.5635	0	0.127	0
																Incineration (heat) - marginal supply	none	none	none	none	none	0	0.9	0.136905	0	0
																C storage - BECCS (biomass electricity)	none	none	0.09	0.45	0.18	0.9	0.45	1	0.9	1
																C storage - BECCS (biomass heat)	none	none	0	0	0	0.405	0	0.81	0.405	0.9
																Avoided emissions - Cement production - CCS application (calcination)	n/a	n/a	n/a	n/a	n/a	n/a	none	0.45568	0.93952	0.3952
																Avoided emissions - Cement production - furnace emissions reduction	n/a	n/a	n/a	n/a	n/a	n/a	0.9784	0.95104	0.95104	0.712
																Emissions - Wood panel (particle board) production (CCS on heat production)	none	none	none	none	none	0.6355	none	0.271	0.6355	0.19
																Emissions - Harvester/forwarder	none	none	none	none	none	0.55	0.87	0.1	0	0
	Annual C stock - total ecosystem (tonnes C) - >75% thin									Natural Forest' C sequestration
	Time Step	Total Ecosystem(GH model (thinned) average soil v3 Default Simu			Thinned	Thinned	Thinned				'Total Ecosystem(Afforestation (conservation) Default Simulation					Core targets scenario
		Forest ecosystem	HWP total	Net system C	Mulch/S C storage	HWP primary	HWP secondary				Net ecosystem C	Process emissions	Annual C flux	Net cumulative C sequestration and storage			6th planting (Mg CO2 eq)																							Plantation (Core)
	Year	Tonnes C	Tonnes C		Tonnes C					Year	Tonnes C		Mg CO2eq			Year	Terrestrial C storage		HWP C storage		Forestry/ wood processing emissions (total)		Forestry/ primary wood processing emissions	Secondary wood processing emissions	(BE)CCS (total)		(BE)CCS (primary)	(BE)CCS (secondary)	(BE)CCS (tertiary)	FF offset (total)		Primary electricity offset (biomass + incineration)	Secondary electricity offset (biomass + incineration)	Tertiary electricity offset (biomass + incineration)	Heat offset (biomass)	Heat offset (incineration)	Concrete offset (net)		Net - annual flux	Net - cumulative C sequestration
																	Annual flux	Accumulation	Annual flux	Accumulation	Annual flux	Accumulation			Annual flux	Accumulation				Annual flux	Accumulation						Annual flux	Accumulation
	0	81	0	81	0	0	0			0						2020
	1	80.8365	0	80.8365		0	0			1						2021
	2	80.975	0	80.975		0	0			2						2022
	3	81.5	0	81.5		0	0			3						2023
	4	82.4699	0	82.4699		0	0			4						2024
	5	83.9295	0	83.9295		0	0			5	81	1.36461	5.00358	5.00358		2025	0	0	0	0	5.00358	5.00358	5.00358	0	0	0	0	0	0	0	0	0	0	0	0	0	0	0	5.00358	5.00358
	6	85.9132	0	85.9132		0	0			6	80.8429		0.575894	5.57947		2026	0.599623	0.599623	0	0	0	5.00358	0	0	0	0	0	0	0	0	0	0	0	0	0	0	0	0	0.599623	5.6032
	7	88.4465	0	88.4465		0	0			7	80.9424		-0.36473	5.21474		2027	-0.507923	0.0917007	0	0	0	5.00358	0	0	0	0	0	0	0	0	0	0	0	0	0	0	0	0	-0.507923	5.09528
	8	91.5466	0	91.5466		0	0			8	81.3393		-1.45544	3.7593		2028	-1.92493	-1.83323	0	0	0	5.00358	0	0	0	0	0	0	0	0	0	0	0	0	0	0	0	0	-1.92493	3.17035
	9	95.2236	0	95.2236		0	0			9	82.0617		-2.64872	1.11058		2029	-3.55635	-5.38958	0	0	0	5.00358	0	0	0	0	0	0	0	0	0	0	0	0	0	0	0	0	-3.55635	-0.386001
	10	99.4808	0	99.4808		0	0			10	83.1297		-3.91591	-2.80532		2030	-5.35193	-10.7415	0	0	0	5.00358	0	0	0	0	0	0	0	0	0	0	0	0	0	0	0	0	-5.35193	-5.73793
	11	104.315	0	104.315		0	0			11	84.5573		-5.23457	-8.03989		2031	-7.27359	-18.0151	0	0	0	5.00358	0	0	0	0	0	0	0	0	0	0	0	0	0	0	0	0	-7.27359	-13.0115
	12	109.719	0	109.719		0	0			12	86.3534		-6.58557	-14.6255		2032	-9.28859	-27.3037	0	0	0	5.00358	0	0	0	0	0	0	0	0	0	0	0	0	0	0	0	0	-9.28859	-22.3001
	13	115.68	0	115.68		0	0			13	88.5221		-7.95205	-22.5775		2033	-11.3672	-38.6709	0	0	0	5.00358	0	0	0	0	0	0	0	0	0	0	0	0	0	0	0	0	-11.3672	-33.6673
	14	122.183	0	122.183		0	0			14	91.0637		-9.31896	-31.8965		2034	-13.4824	-52.1533	0	0	0	5.00358	0	0	0	0	0	0	0	0	0	0	0	0	0	0	0	0	-13.4824	-47.1497
	15	129.207	0	129.207		0	0			15	93.9745		-10.673	-42.5695		2035	-15.6095	-67.7629	0	0	0	5.00358	0	0	0	0	0	0	0	0	0	0	0	0	0	0	0	0	-15.6095	-62.7593
	16	136.731	0	136.731		0	0			16	97.2478		-12.0023	-54.5718		2036	-17.7267	-85.4896	0	0	0	5.00358	0	0	0	0	0	0	0	0	0	0	0	0	0	0	0	0	-17.7267	-80.486
	17	144.732	0	144.732		0	0			17	100.874		-13.2969	-67.8687		2037	-19.8148	-105.304	0	0	0	5.00358	0	0	0	0	0	0	0	0	0	0	0	0	0	0	0	0	-19.8148	-100.301
	18	153.185	0	153.185		0	0			18	104.842		-14.548	-82.4167		2038	-21.8574	-127.162	0	0	0	5.00358	0	0	0	0	0	0	0	0	0	0	0	0	0	0	0	0	-21.8574	-122.158
	19	162.063	0	162.063		0	0			19	109.137		-15.7483	-98.165		2039	-23.8412	-151.003	0	0	0	5.00358	0	0	0	0	0	0	0	0	0	0	0	0	0	0	0	0	-23.8412	-145.999
	20	171.337	0	171.337		0	0			20	113.744		-16.8918	-115.057		2040	-25.7549	-176.758	0	0	0	5.00358	0	0	0	0	0	0	0	0	0	0	0	0	0	0	0	0	-25.7549	-171.754
	21	166.535	0	166.535	0	0	0			21	118.646		-17.9733	-133.03		2041	-27.5896	-204.347	0	0	0	5.00358	0	0	0	0	0	0	0	0	0	0	0	0	0	0	0	0	-27.5896	-199.344
	22	174.253	0	174.253		0	0			22	123.824		-18.9887	-152.019		2042	-29.338	-233.685	0	0	0	5.00358	0	0	0	0	0	0	0	0	0	0	0	0	0	0	0	0	-29.338	-228.682
	23	182.581	0	182.581		0	0			23	129.261		-19.9347	-171.953		2043	-30.9935	-264.679	0	0	0	5.00358	0	0	0	0	0	0	0	0	0	0	0	0	0	0	0	0	-30.9935	-259.675
	24	191.425	0	191.425		0	0			24	134.936		-20.8082	-192.762		2044	-32.5507	-297.23	0	0	0	5.00358	0	0	0	0	0	0	0	0	0	0	0	0	0	0	0	0	-32.5507	-292.226
	25	200.704	0	200.704		0	0			25	138.961		-14.7598	-207.521		2045	-34.0044	-331.234	0	0	0	5.00358	0	0	0	0	0	0	0	0	0	0	0	0	0	0	0	0	-34.0044	-326.23
	26	210.764	0	210.764		0	0			26	143.702		-17.382	-224.903		2046	17.6073	-313.627	0	0	3.06854	8.07212	3.06854	0	-7.94437	-7.94437	-7.68652	-0.257848	0	-13.7807	-13.7807	-13.7807	0	0	0	0	0	0	-1.04927	-327.28
	27	220.383	0	220.383		0	0			27	148.506		-17.6139	-242.517		2047	-28.3006	-341.927	0	0	0	8.07212	0	0	-0.257848	-8.20222		-0.257848	0	-0.659988	-14.4407	0	0	-0.659988	0	0	0	0	-29.2184	-356.498
	28	230.067	0	230.067		0	0			28	153.352		-17.7693	-260.287		2048	-30.5355	-372.463	0	0	0	8.07212	0	0	-0.257848	-8.46007		-0.257848	0	-0.659988	-15.1007	0	0	-0.659988	0	0	0	0	-31.4533	-387.951
	29	239.806	0	239.806		0	0			29	159.692		-23.2471	-283.534		2049	-32.4275	-404.89	0	0	0	8.07212	0	0	-0.257848	-8.71792		-0.257848	0	-0.659988	-15.7607	0	0	-0.659988	0	0	0	0	-33.3453	-421.297
	30	249.591	0	249.591		0	0			30	165.832		-22.5139	-306.048		2050	-34.0251	-438.915	0	0	0	8.07212	0	0	-0.64462	-9.36254		-0.64462	0	-0.450573	-16.2113	0	0	-0.450573	0	0	0	0	-35.1203	-456.417
	31	259.679	0	259.679		0	0			31	175.455		-35.2823	-341.33		2051	-36.8851	-475.8	0	0	0	8.07212	0	0	-0.64462	-10.0072		-0.64462	0	-0.450573	-16.6618	0	0	-0.450573	0	0	0	0	-37.9803	-494.397
	32	269.8	0	269.8		0	0			32	184.967		-34.8791	-376.209		2052	-35.2691	-511.07	0	0	0	8.07212	0	0	-0.64462	-10.6518		-0.64462	0	-0.450573	-17.1124	0	0	-0.450573	0	0	0	0	-36.3643	-530.762
	33	279.952	0	279.952		0	0			33	194.39		-34.5515	-410.761		2053	-35.5086	-546.578	0	0	0	8.07212	0	0	-0.64462	-11.2964		-0.64462	0	-0.450573	-17.563	0	0	-0.450573	0	0	0	0	-36.6038	-567.365
	34	290.127	0	290.127		0	0			34	203.739		-34.2804	-445.041		2054	-35.7094	-582.288	0	0	0	8.07212	0	0	-0.64462	-11.941		-0.64462	0	-0.450573	-18.0136	0	0	-0.450573	0	0	0	0	-36.8046	-604.17
	35	300.325	0	300.325		0	0			35	213.027		-34.0532	-479.094		2055	-35.8788	-618.166	0	0	0	8.07212	0	0	-0.64462	-12.5856		-0.64462	0	-0.450573	-18.4641	0	0	-0.450573	0	0	0	0	-36.9739	-641.144
	36	310.163	0	310.163		0	0			36	219.105		-22.2888	-501.383		2056	-36.9884	-655.155	0	0	0	8.07212	0	0	-0.64462	-13.2303		-0.64462	0	-0.450573	-18.9147	0	0	-0.450573	0	0	0	0	-38.0836	-679.227
	37	320.013	0	320.013		0	0			37	225.133		-22.1014	-523.484		2057	-37.1136	-692.268	0	0	0	8.07212	0	0	-0.64462	-13.8749		-0.64462	0	-0.450573	-19.3653	0	0	-0.450573	0	0	0	0	-38.2088	-717.436
	38	329.876	0	329.876		0	0			38	231.118		-21.9445	-545.429		2058	-37.2206	-729.489	0	0	0	8.07212	0	0	-0.64462	-14.5195		-0.64462	0	-0.450573	-19.8159	0	0	-0.450573	0	0	0	0	-38.3158	-755.752
	39	339.748	0	339.748		0	0			39	237.067		-21.8117	-567.241		2059	-37.312	-766.801	0	0	0	8.07212	0	0	-0.64462	-15.1641		-0.64462	0	-0.450573	-20.2664	0	0	-0.450573	0	0	0	0	-38.4072	-794.159
	40	349.63	0	349.63		0	0			40	242.985		-21.699	-588.94		2060	-37.3905	-804.191	0	0	0	8.07212	0	0	-0.64462	-15.8087		-0.64462	0	-0.450573	-20.717	0	0	-0.450573	0	0	0	0	-38.4857	-832.645
	41	358.788	0	358.788		0	0			41	248.464		-20.0901	-609.03		2061	-36.0712	-840.263	0	0	0	8.07212	0	0	-0.64462	-16.4534		-0.64462	0	-0.450573	-21.1676	0	0	-0.450573	0	0	0	0	-37.1664	-869.811
	42	367.946	0	367.946		0	0			42	253.915		-19.989	-629.019		2062	-36.1194	-876.382	0	0	0	8.07212	0	0	-0.64462	-17.098		-0.64462	0	-0.450573	-21.6182	0	0	-0.450573	0	0	0	0	-37.2146	-907.026
	43	377.104	0	377.104		0	0			43	259.343		-19.9032	-648.922		2063	-36.1622	-912.544	0	0	0	8.07212	0	0	-0.64462	-17.7426		-0.64462	0	-0.450573	-22.0687	0	0	-0.450573	0	0	0	0	-37.2574	-944.283
	44	386.263	0	386.263		0	0			44	264.751		-19.8296	-668.752		2064	-36.1997	-948.744	0	0	0	8.07212	0	0	-0.64462	-18.3872		-0.64462	0	-0.450573	-22.5193	0	0	-0.450573	0	0	0	0	-37.2948	-981.578
	45	395.423	0	395.423		0	0			45	270.142		-19.7665	-688.518		2065	-36.2329	-984.977	0	0	0	8.07212	0	0	-0.64462	-19.0318		-0.64462	0	-0.450573	-22.9699	0	0	-0.450573	0	0	0	0	-37.3281	-1018.91
	46	403.812	0	403.812		0	0			46	275.112		-18.2224	-706.74		2066	-33.5798	-1018.56	0	0	0	8.07212	0	0	-0.64462	-19.6765		-0.64462	0	-0.450573	-23.4204	0	0	-0.450573	0	0	0	0	-34.675	-1053.58
	47	412.194	0	412.194		0	0			47	280.063		-18.1553	-724.896		2067	-33.5776	-1052.13	0	0	0	8.07212	0	0	-0.64462	-20.3211		-0.64462	0	-0.450573	-23.871	0	0	-0.450573	0	0	0	0	-34.6728	-1088.25
	48	420.569	0	420.569		0	0			48	284.999		-18.0982	-742.994		2068	-33.5792	-1085.71	0	0	0	8.07212	0	0	-0.64462	-20.9657		-0.64462	0	-0.450573	-24.3216	0	0	-0.450573	0	0	0	0	-34.6744	-1122.93
	49	428.94	0	428.94		0	0			49	289.924		-18.0569	-761.051		2069	-33.5828	-1119.3	0	0	0	8.07212	0	0	-0.64462	-21.6103		-0.64462	0	-0.450573	-24.7722	0	0	-0.450573	0	0	0	0	-34.678	-1157.61
	50	250.406	50.277	300.683	0	50.277	0			50	294.838		-18.0171	-779.068		2070	-33.5875	-1152.88	0	0	0	8.07212	0	0	-0.64462	-22.2549		-0.64462	0	-0.450573	-25.2227	0	0	-0.450573	0	0	0	0	-34.6827	-1192.29
	51	235.471	45.0608	280.532		45.0608	0			51	299.396		-16.7129	-795.781		2071	-30.7614	-1183.65	0	0	0	8.07212	0	0	-0.64462	-22.8996		-0.64462	0	-0.450573	-25.6733	0	0	-0.450573	0	0	0	0	-31.8566	-1224.15
	52	223.192	40.8812	264.074		40.8812	0			52	303.94		-16.6615	-812.442		2072	-30.732	-1214.38	0	0	0	8.07212	0	0	-0.64462	-23.5442		-0.64462	0	-0.450573	-26.1239	0	0	-0.450573	0	0	0	0	-31.8271	-1255.97
	53	213.194	37.5245	250.719		37.5245	0			53	308.472		-16.6177	-829.06		2073	-30.7102	-1245.09	0	0	0	8.07212	0	0	-0.64462	-24.1888		-0.64462	0	-0.450573	-26.5745	0	0	-0.450573	0	0	0	0	-31.8054	-1287.78
	54	205.188	34.8214	240.009		34.8214	0			54	312.994		-16.5804	-845.64		2074	-30.6944	-1275.78	0	0	0	8.07212	0	0	-0.64462	-24.8334		-0.64462	0	-0.450573	-27.025	0	0	-0.450573	0	0	0	0	-31.7896	-1319.57
	55	198.944	32.6373	231.582		32.6373	0			55	317.507		-16.5483	-862.189		2075	654.627	-621.154	-184.349	-184.349	117.484	125.556	117.484	0	-172.955	-197.789	-172.311	-0.64462	0	-87.0399	-114.065	-86.5712	0	-0.450573	0	-0.0181037	-336.622	-336.622	-8.85494	-1328.42
	56	194.283	30.8654	225.149		30.8654	0			56	321.752		-15.5635	-877.752		2076	54.7601	-566.394	19.126	-165.223	0	125.556	0	0	-0.64462	-198.434		-0.64462	0	-3.98513	-118.05		-3.51645	-0.450573	0	-0.0181037	0	-336.622	69.2564	-1259.17
	57	191.057	29.421	220.478		29.421	0			57	325.986		-15.5257	-893.278		2077	45.0223	-521.372	15.3254	-149.898	0	125.556	0	0	-0.64462	-199.078		-0.64462	0	-3.28635	-121.336		-2.81767	-0.450573	0	-0.0181037	0	-336.622	56.4167	-1202.75
	58	189.141	28.2368	217.378		28.2368	0			58	330.211		-15.4932	-908.771		2078	36.6589	-484.713	12.3077	-137.59	0	125.556	0	0	-0.64462	-199.723		-0.64462	0	-2.73153	-124.068		-2.26285	-0.450573	0	-0.0181037	0	-336.622	45.5904	-1157.16
	59	188.431	27.2594	215.691		27.2594	0			59	334.429		-15.4652	-924.236		2079	29.3588	-455.354	9.91144	-127.679	0	125.556	0	0	-0.64462	-200.367		-0.64462	0	-2.29096	-126.359		-1.82229	-0.450573	0	-0.0181037	0	-336.622	36.3347	-1120.82
	60	188.835	26.4465	215.282		26.4465	0			60	338.64		-15.441	-939.677		2080	22.8921	-432.462	8.00845	-119.67	0	125.556	0	0	-0.64462	-201.012		-0.64462	0	-1.94108	-128.3		-1.47241	-0.450573	0	-0.0181037	0	-336.622	28.3148	-1092.51
	61	190.272	25.7643	216.036		25.7643	0			61	342.529		-14.2596	-953.937		2081	17.0904	-415.372	6.49695	-113.173	0	125.556	0	0	-0.64462	-201.657		-0.64462	0	-1.66318	-129.963		-1.19451	-0.450573	0	-0.0181037	0	-336.622	21.2796	-1071.23
	62	192.666	25.1863	217.852		25.1863	0			62	346.407		-14.2193	-968.156		2082	11.8309	-403.541	5.29619	-107.877	0	125.556	0	0	-0.64462	-202.301		-0.64462	0	-1.44242	-131.406		-0.973741	-0.450573	0	-0.0181037	0	-336.622	15.0401	-1056.19
	63	195.951	24.6911	220.642		24.6911	0			63	350.276		-14.1847	-982.341		2083	7.02363	-396.517	4.34208	-103.535	0	125.556	0	0	-0.64462	-202.946		-0.64462	0	-1.267	-132.673		-0.798321	-0.450573	0	-0.0181037	0	-336.622	9.45409	-1046.74
	64	200.063	24.2621	224.325		24.2621	0			64	354.136		-14.1547	-996.496		2084	2.60238	-393.915	3.58374	-99.9511	0	125.556	0	0	-0.64462	-203.591		-0.64462	0	-1.12757	-133.8		-0.658895	-0.450573	0	-0.0181037	0	-336.622	4.41393	-1042.32
	65	204.944	23.8858	228.829		23.8858	0			65	358.007		-14.1943	-1010.69		2085	-1.48191	-395.397	2.98079	-96.9703	0	125.556	0	0	-1.28924	-204.88		-1.28924	0	-0.225064	-134.025		-0.123515	-0.101549	0	0	0	-336.622	-0.0154246	-1042.34
	66	210.537	23.5516	234.089		23.5516	0			66	361.578		-13.0916	-1023.78		2086	-5.26639	-400.663	2.50118	-94.4691	0	125.556	0	0	-1.28924	-206.169		-1.28924	0	-0.205191	-134.23		-0.103642	-0.101549	0	0	0	-336.622	-4.25963	-1046.6
	67	216.792	23.2511	240.043		23.2511	0			67	365.139		-13.0578	-1036.84		2087	-8.77949	-409.443	2.11948	-92.3497	0	125.556	0	0	-1.28924	-207.458		-1.28924	0	-0.189374	-134.42		-0.0878251	-0.101549	0	0	0	-336.622	-8.13862	-1054.74
	68	223.656	22.9776	246.633		22.9776	0			68	368.692		-13.0286	-1049.87		2088	-12.0439	-421.486	1.81549	-90.5342	0	125.556	0	0	-1.28924	-208.747		-1.28924	0	-0.176778	-134.597		-0.0752287	-0.101549	0	0	0	-336.622	-11.6944	-1066.43
	69	231.081	22.7258	253.807		22.7258	0			69	372.239		-13.0033	-1062.87		2089	-15.0777	-436.564	1.57319	-88.961	0	125.556	0	0	-1.28924	-210.037		-1.28924	0	-0.166738	-134.763		-0.0651886	-0.101549	0	0	0	-336.622	-14.9605	-1081.39
	70	239.02	22.4916	261.511		22.4916	0			70	375.779		-12.9809	-1075.85		2090	-17.8959	-454.46	1.37987	-87.5811	0	125.556	0	0	-1.28924	-211.326		-1.28924	0	-0.158727	-134.922		-0.0571777	-0.101549	0	0	0	-336.622	-17.964	-1099.35
	71	231.313	22.2715	253.585	0	22.2715	0			71	378.979		-11.733	-1087.59		2091	-20.5107	-474.971	1.22542	-86.3557	0	125.556	0	0	-1.28924	-212.615		-1.28924	0	-0.152327	-135.074		-0.0507777	-0.101549	0	0	0	-336.622	-20.7269	-1120.08
	72	237.694	22.0628	259.757		22.0628	0			72	382.167		-11.6891	-1099.27		2092	-22.9322	-497.903	1.10183	-85.2539	0	125.556	0	0	-1.28924	-213.904		-1.28924	0	-0.147206	-135.222		-0.0456567	-0.101549	0	0	0	-336.622	-23.2668	-1143.35
	73	244.775	21.8636	266.639		21.8636	0			73	385.344		-11.6509	-1110.93		2093	-25.1684	-523.071	1.00275	-84.2511	0	125.556	0	0	-1.28924	-215.194		-1.28924	0	-0.1431	-135.365		-0.041551	-0.101549	0	0	0	-336.622	-25.598	-1168.95
	74	252.449	21.6721	274.121		21.6721	0			74	388.513		-11.6174	-1122.54		2094	-27.2256	-550.297	0.923124	-83.328	0	125.556	0	0	-1.28924	-216.483		-1.28924	0	-0.139801	-135.504		-0.0382516	-0.101549	0	0	0	-336.622	-27.7315	-1196.68
	75	261.038	21.487	282.525		21.487	0			75	391.673		-11.5877	-1134.13		2095	-29.1086	-579.405	0.85895	-82.469	0	125.556	0	0	-1.28924	-217.772		-1.28924	0	-0.137141	-135.642		-0.0355924	-0.101549	0	0	0	-336.622	-29.676	-1226.35
	76	269.304	21.3071	290.611		21.3071	0			76	394.647		-10.9046	-1145.03		2096	28.2574	-551.148	0.807045	-81.662	2.13706	127.693	2.13706	0	-44.5161	-262.288	-43.2268	-1.28924	0	-2.51986	-138.161	-2.38487	-0.0334416	-0.101549	0	0	0	-336.622	-15.8344	-1242.19
	77	277.737	21.1318	298.869		21.1318	0			77	397.611		-10.8671	-1155.9		2097	-23.3968	-574.545	0.764888	-80.8971	0	127.693	0	0	-1.28924	-263.577		-1.28924	0	-0.133244	-138.295		-0.0316947	-0.101549	0	0	0	-336.622	-24.0544	-1266.24
	78	286.315	20.9602	307.275		20.9602	0			78	400.565		-10.8334	-1166.74		2098	-25.9644	-600.509	0.730473	-80.1666	0	127.693	0	0	-1.28924	-264.867		-1.28924	0	-0.131818	-138.427		-0.0302687	-0.101549	0	0	0	-336.622	-26.655	-1292.9
	79	295.019	20.7919	315.81		20.7919	0			79	403.511		-10.8033	-1177.54		2099	-28.1377	-628.647	0.702212	-79.4644	0	127.693	0	0	-1.28924	-266.156		-1.28924	0	-0.130647	-138.557		-0.0290976	-0.101549	0	0	0	-336.622	-28.8554	-1321.75
	80	304.096	20.6265	324.722		20.6265	0			80	406.45		-10.776	-1188.31		2100	-31.493	-660.14	0.678842	-78.7856	0	127.693	0	0	-1.28924	-267.445		-1.28924	0	-0.129678	-138.687		-0.0281292	-0.101549	0	0	0	-336.622	-32.2331	-1353.99
	81	313.27	20.4635	333.734		20.4635	0			81	408.192		-6.38738	-1194.7		2101	-30.3066	-690.446	0.65936	-78.1262	0	127.693	0	0	-1.28924	-268.734		-1.28924	0	-0.128871	-138.816		-0.027322	-0.101549	0	0	0	-336.622	-31.0653	-1385.05
	82	322.531	20.3028	342.834		20.3028	0			82	409.898		-6.2551	-1200.96		2102	-30.9215	-721.368	0.642973	-77.4832	0	127.693	0	0	-1.28924	-270.024		-1.28924	0	-0.128192	-138.944		-0.0266429	-0.101549	0	0	0	-336.622	-31.6959	-1416.75
	83	331.867	20.144	352.011		20.144	0			83	411.573		-6.13887	-1207.1		2103	-31.4525	-752.821	0.629049	-76.8542	0	127.693	0	0	-1.28924	-271.313		-1.28924	0	-0.127615	-139.072		-0.026066	-0.101549	0	0	0	-336.622	-32.2403	-1448.99
	84	341.271	19.9871	361.258		19.9871	0			84	413.219		-6.03548	-1213.13		2104	-31.9141	-784.735	0.617086	-76.2371	0	127.693	0	0	-1.28924	-272.602		-1.28924	0	-0.127119	-139.199		-0.0255703	-0.101549	0	0	0	-336.622	-32.7133	-1481.7
	85	350.356	19.8319	370.188		19.8319	0			85	414.839		-5.94241	-1219.07		2105	-33.2832	-818.018	0.606687	-75.6304	0	127.693	0	0	-1.28924	-273.891		-1.28924	0	-0.126688	-139.325		-0.0251394	-0.101549	0	0	0	-336.622	-34.0925	-1515.79
	86	359.492	19.6783	379.17		19.6783	0			86	416.17		-4.88069	-1223.95		2106	-33.6402	-851.658	0.597537	-75.0329	0	127.693	0	0	-1.28924	-275.181		-1.28924	0	-0.126309	-139.452		-0.0247602	-0.101549	0	0	0	-336.622	-34.4582	-1550.25
	87	368.674	19.5261	388.2		19.5261	0			87	417.475		-4.78507	-1228.74		2107	-33.9547	-885.613	0.589385	-74.4435	0	127.693	0	0	-1.28924	-276.47		-1.28924	0	-0.125971	-139.578		-0.0244224	-0.101549	0	0	0	-336.622	-34.7806	-1585.03
	88	377.897	19.3754	397.273		19.3754	0			88	418.757		-4.69816	-1233.44		2108	-34.2328	-919.846	0.582031	-73.8615	0	127.693	0	0	-1.28924	-277.759		-1.28924	0	-0.125667	-139.703		-0.0241177	-0.101549	0	0	0	-336.622	-35.0657	-1620.1
	89	387.158	19.226	406.384		19.226	0			89	420.016		-4.61831	-1238.06		2109	-34.4797	-954.325	0.575317	-73.2861	0	127.693	0	0	-1.28924	-279.048		-1.28924	0	-0.125388	-139.829		-0.0238395	-0.101549	0	0	0	-336.622	-35.319	-1655.42
	90	395.722	19.0779	414.8		19.0779	0			90	421.256		-4.54422	-1242.6		2110	-33.3127	-987.638	0.569119	-72.717	0	127.693	0	0	-1.28924	-280.338		-1.28924	0	-0.125132	-139.954		-0.0235827	-0.101549	0	0	0	-336.622	-34.1579	-1689.57
	91	404.309	18.9311	423.24		18.9311	0			91	422.476		-4.47498	-1247.08		2111	-33.4991	-1021.14	0.563337	-72.1537	0	127.693	0	0	-1.28924	-281.627		-1.28924	0	-0.124892	-140.079		-0.0233431	-0.101549	0	0	0	-336.622	-34.3499	-1723.92
	92	412.918	18.7855	431.704		18.7855	0			92	423.679		-4.40976	-1251.48		2112	-33.6674	-1054.8	0.557891	-71.5958	0	127.693	0	0	-1.28924	-282.916		-1.28924	0	-0.124666	-140.203		-0.0231174	-0.101549	0	0	0	-336.622	-34.5234	-1758.45
	93	421.549	18.641	440.19		18.641	0			93	424.864		-4.34804	-1255.83		2113	-33.8194	-1088.62	0.552719	-71.0431	0	127.693	0	0	-1.28924	-284.205		-1.28924	0	-0.124452	-140.328		-0.0229031	-0.101549	0	0	0	-336.622	-34.6803	-1793.13
	94	430.2	18.4978	448.698		18.4978	0			94	426.034		-4.28925	-1260.12		2114	-33.9572	-1122.58	0.54777	-70.4953	0	127.693	0	0	-1.28924	-285.495		-1.28924	0	-0.124247	-140.452		-0.022698	-0.101549	0	0	0	-336.622	-34.8229	-1827.95
	95	438.097	18.3557	456.453		18.3557	0			95	427.189		-4.23307	-1264.36		2115	-31.3998	-1153.98	0.543006	-69.9523	0	127.693	0	0	-1.28924	-286.784		-1.28924	0	-0.12405	-140.576		-0.0225006	-0.101549	0	0	0	-336.622	-32.2701	-1860.22
	96	446.003	18.2147	464.217		18.2147	0			96	428.329		-4.1791	-1268.53		2116	-31.4856	-1185.47	0.538394	-69.4139	0	127.693	0	0	-1.28924	-288.073		-1.28924	0	-0.123858	-140.7		-0.0223095	-0.101549	0	0	0	-336.622	-32.3603	-1892.58
	97	453.917	18.0749	471.992		18.0749	0			97	429.454		-4.12711	-1272.66		2117	-31.5679	-1217.03	0.533909	-68.88	0	127.693	0	0	-1.28924	-289.362		-1.28924	0	-0.123673	-140.824		-0.0221237	-0.101549	0	0	0	-336.622	-32.4469	-1925.03
	98	461.841	17.9361	479.777		17.9361	0			98	430.566		-4.07697	-1276.74		2118	-31.646	-1248.68	0.529532	-68.3505	0	127.693	0	0	-1.28924	-290.652		-1.28924	0	-0.123491	-140.947		-0.0219423	-0.101549	0	0	0	-336.622	-32.5292	-1957.56
	99	469.775	17.7984	487.574		17.7984	0			99	431.665		-4.02836	-1280.77		2119	-31.7194	-1280.4	0.525246	-67.8252	0	127.693	0	0	-1.28924	-291.941		-1.28924	0	-0.123314	-141.07		-0.0217647	-0.101549	0	0	0	-336.622	-32.6067	-1990.16
	100	288.179	68.7347	356.913	0	68.7347	0			100	432.75		-3.98124	-1284.75		2120	-28.957	-1309.36	0.52104	-67.3042	0	127.693	0	0	-1.28924	-293.23		-1.28924	0	-0.123139	-141.194		-0.0215904	-0.101549	0	0	0	-336.622	-29.8483	-2020.01
																Further Ambition targets scenario
																	6th planting (Mg CO2 eq)																							Plantation (Core)
																Year	Terrestrial C storage		HWP C storage		Forestry/ wood processing emissions (total)		Forestry/ primary wood processing emissions	Secondary wood processing emissions	(BE)CCS (total)		(BE)CCS (primary)	(BE)CCS (secondary)	(BE)CCS (tertiary)	FF offset (total)		Primary electricity offset (biomass + incineration)	Secondary electricity offset (biomass + incineration)	Tertiary electricity offset (biomass + incineration)	Heat offset (biomass)	Heat offset (incineration)	Concrete offset (net)		Net - annual flux	Net - cumulative C sequestration
																	Annual flux	Accumulation	Annual flux	Accumulation	Annual flux	Accumulation			Annual flux	Accumulation				Annual flux	Accumulation						Annual flux	Accumulation
																2020
																2021
																2022
																2023
																2024
																2025	0	0	0	0	5.00358	5.00358	5.00358	0	0	0	0	0	0	0	0	0	0	0	0	0	0	0	5.00358	5.00358
																2026	0.599623	0.599623	0	0	0	5.00358	0	0	0	0	0	0	0	0	0	0	0	0	0	0	0	0	0.599623	5.6032
																2027	-0.507923	0.0917007	0	0	0	5.00358	0	0	0	0	0	0	0	0	0	0	0	0	0	0	0	0	-0.507923	5.09528
																2028	-1.92493	-1.83323	0	0	0	5.00358	0	0	0	0	0	0	0	0	0	0	0	0	0	0	0	0	-1.92493	3.17035
																2029	-3.55635	-5.38958	0	0	0	5.00358	0	0	0	0	0	0	0	0	0	0	0	0	0	0	0	0	-3.55635	-0.386001
																2030	-5.35193	-10.7415	0	0	0	5.00358	0	0	0	0	0	0	0	0	0	0	0	0	0	0	0	0	-5.35193	-5.73793
																2031	-7.27359	-18.0151	0	0	0	5.00358	0	0	0	0	0	0	0	0	0	0	0	0	0	0	0	0	-7.27359	-13.0115
																2032	-9.28859	-27.3037	0	0	0	5.00358	0	0	0	0	0	0	0	0	0	0	0	0	0	0	0	0	-9.28859	-22.3001
																2033	-11.3672	-38.6709	0	0	0	5.00358	0	0	0	0	0	0	0	0	0	0	0	0	0	0	0	0	-11.3672	-33.6673
																2034	-13.4824	-52.1533	0	0	0	5.00358	0	0	0	0	0	0	0	0	0	0	0	0	0	0	0	0	-13.4824	-47.1497
																2035	-15.6095	-67.7629	0	0	0	5.00358	0	0	0	0	0	0	0	0	0	0	0	0	0	0	0	0	-15.6095	-62.7593
																2036	-17.7267	-85.4896	0	0	0	5.00358	0	0	0	0	0	0	0	0	0	0	0	0	0	0	0	0	-17.7267	-80.486
																2037	-19.8148	-105.304	0	0	0	5.00358	0	0	0	0	0	0	0	0	0	0	0	0	0	0	0	0	-19.8148	-100.301
																2038	-21.8574	-127.162	0	0	0	5.00358	0	0	0	0	0	0	0	0	0	0	0	0	0	0	0	0	-21.8574	-122.158
																2039	-23.8412	-151.003	0	0	0	5.00358	0	0	0	0	0	0	0	0	0	0	0	0	0	0	0	0	-23.8412	-145.999
																2040	-25.7549	-176.758	0	0	0	5.00358	0	0	0	0	0	0	0	0	0	0	0	0	0	0	0	0	-25.7549	-171.754
																2041	-27.5896	-204.347	0	0	0	5.00358	0	0	0	0	0	0	0	0	0	0	0	0	0	0	0	0	-27.5896	-199.344
																2042	-29.338	-233.685	0	0	0	5.00358	0	0	0	0	0	0	0	0	0	0	0	0	0	0	0	0	-29.338	-228.682
																2043	-30.9935	-264.679	0	0	0	5.00358	0	0	0	0	0	0	0	0	0	0	0	0	0	0	0	0	-30.9935	-259.675
																2044	-32.5507	-297.23	0	0	0	5.00358	0	0	0	0	0	0	0	0	0	0	0	0	0	0	0	0	-32.5507	-292.226
																2045	-34.0044	-331.234	0	0	0	5.00358	0	0	0	0	0	0	0	0	0	0	0	0	0	0	0	0	-34.0044	-326.23
																2046	17.6073	-313.627	0	0	1.88862	6.8922	1.88862	0	-39.7219	-39.7219	-38.4326	-1.28924	0	-2.12037	-2.12037	-2.12037	0	0	0	0	0	0	-22.3463	-348.577
																2047	-28.3006	-341.927	0	0	0	6.8922	0	0	-1.28924	-41.0111		-1.28924	0	-0.101549	-2.22192	0	0	-0.101549	0	0	0	0	-29.6914	-378.268
																2048	-30.5355	-372.463	0	0	0	6.8922	0	0	-1.28924	-42.3003		-1.28924	0	-0.101549	-2.32347	0	0	-0.101549	0	0	0	0	-31.9263	-410.194
																2049	-32.4275	-404.89	0	0	0	6.8922	0	0	-1.28924	-43.5896		-1.28924	0	-0.101549	-2.42502	0	0	-0.101549	0	0	0	0	-33.8183	-444.013
																2050	-34.0251	-438.915	0	0	0	6.8922	0	0	-1.43249	-45.0221		-1.43249	0	0	-2.42502	0	0	0	0	0	0	0	-35.4576	-479.47
																2051	-36.8851	-475.8	0	0	0	6.8922	0	0	-1.43249	-46.4546		-1.43249	0	0	-2.42502	0	0	0	0	0	0	0	-38.3176	-517.788
																2052	-35.2691	-511.07	0	0	0	6.8922	0	0	-1.43249	-47.8871		-1.43249	0	0	-2.42502	0	0	0	0	0	0	0	-36.7016	-554.489
																2053	-35.5086	-546.578	0	0	0	6.8922	0	0	-1.43249	-49.3195		-1.43249	0	0	-2.42502	0	0	0	0	0	0	0	-36.9411	-591.43
																2054	-35.7094	-582.288	0	0	0	6.8922	0	0	-1.43249	-50.752		-1.43249	0	0	-2.42502	0	0	0	0	0	0	0	-37.1419	-628.572
																2055	-35.8788	-618.166	0	0	0	6.8922	0	0	-1.43249	-52.1845		-1.43249	0	0	-2.42502	0	0	0	0	0	0	0	-37.3112	-665.884
																2056	-36.9884	-655.155	0	0	0	6.8922	0	0	-1.43249	-53.617		-1.43249	0	0	-2.42502	0	0	0	0	0	0	0	-38.4208	-704.304
																2057	-37.1136	-692.268	0	0	0	6.8922	0	0	-1.43249	-55.0495		-1.43249	0	0	-2.42502	0	0	0	0	0	0	0	-38.5461	-742.851
																2058	-37.2206	-729.489	0	0	0	6.8922	0	0	-1.43249	-56.482		-1.43249	0	0	-2.42502	0	0	0	0	0	0	0	-38.6531	-781.504
																2059	-37.312	-766.801	0	0	0	6.8922	0	0	-1.43249	-57.9145		-1.43249	0	0	-2.42502	0	0	0	0	0	0	0	-38.7445	-820.248
																2060	-37.3905	-804.191	0	0	0	6.8922	0	0	-1.43249	-59.347		-1.43249	0	0	-2.42502	0	0	0	0	0	0	0	-38.823	-859.071
																2061	-36.0712	-840.263	0	0	0	6.8922	0	0	-1.43249	-60.7795		-1.43249	0	0	-2.42502	0	0	0	0	0	0	0	-37.5037	-896.575
																2062	-36.1194	-876.382	0	0	0	6.8922	0	0	-1.43249	-62.212		-1.43249	0	0	-2.42502	0	0	0	0	0	0	0	-37.5519	-934.127
																2063	-36.1622	-912.544	0	0	0	6.8922	0	0	-1.43249	-63.6444		-1.43249	0	0	-2.42502	0	0	0	0	0	0	0	-37.5947	-971.721
																2064	-36.1997	-948.744	0	0	0	6.8922	0	0	-1.43249	-65.0769		-1.43249	0	0	-2.42502	0	0	0	0	0	0	0	-37.6321	-1009.35
																2065	-36.2329	-984.977	0	0	0	6.8922	0	0	-1.43249	-66.5094		-1.43249	0	0	-2.42502	0	0	0	0	0	0	0	-37.6654	-1047.02
																2066	-33.5798	-1018.56	0	0	0	6.8922	0	0	-1.43249	-67.9419		-1.43249	0	0	-2.42502	0	0	0	0	0	0	0	-35.0123	-1082.03
																2067	-33.5776	-1052.13	0	0	0	6.8922	0	0	-1.43249	-69.3744		-1.43249	0	0	-2.42502	0	0	0	0	0	0	0	-35.0101	-1117.04
																2068	-33.5792	-1085.71	0	0	0	6.8922	0	0	-1.43249	-70.8069		-1.43249	0	0	-2.42502	0	0	0	0	0	0	0	-35.0117	-1152.05
																2069	-33.5828	-1119.3	0	0	0	6.8922	0	0	-1.43249	-72.2394		-1.43249	0	0	-2.42502	0	0	0	0	0	0	0	-35.0153	-1187.07
																2070	-33.5875	-1152.88	0	0	0	6.8922	0	0	-1.43249	-73.6719		-1.43249	0	0	-2.42502	0	0	0	0	0	0	0	-35.02	-1222.09
																2071	-30.7614	-1183.65	0	0	0	6.8922	0	0	-1.43249	-75.1044		-1.43249	0	0	-2.42502	0	0	0	0	0	0	0	-32.1939	-1254.28
																2072	-30.732	-1214.38	0	0	0	6.8922	0	0	-1.43249	-76.5369		-1.43249	0	0	-2.42502	0	0	0	0	0	0	0	-32.1644	-1286.45
																2073	-30.7102	-1245.09	0	0	0	6.8922	0	0	-1.43249	-77.9693		-1.43249	0	0	-2.42502	0	0	0	0	0	0	0	-32.1427	-1318.59
																2074	-30.6944	-1275.78	0	0	0	6.8922	0	0	-1.43249	-79.4018		-1.43249	0	0	-2.42502	0	0	0	0	0	0	0	-32.1269	-1350.72
																2075	654.627	-621.154	-184.349	-184.349	31.8381	38.7303	31.8381	0	-384.346	-463.747	-382.913	-1.43249	0	-0.000793246	-2.42581	0	0	0	0	-0.000793246	-149.102	-149.102	-31.3323	-1382.05
																2076	54.7601	-566.394	19.126	-165.223	0	38.7303	0	0	-1.43249	-465.18		-1.43249	0	-0.000793246	-2.4266		0	0	0	-0.000793246	0	-149.102	72.4529	-1309.6
																2077	45.0223	-521.372	15.3254	-149.898	0	38.7303	0	0	-1.43249	-466.612		-1.43249	0	-0.000793246	-2.4274		0	0	0	-0.000793246	0	-149.102	58.9144	-1250.68
																2078	36.6589	-484.713	12.3077	-137.59	0	38.7303	0	0	-1.43249	-468.045		-1.43249	0	-0.000793246	-2.42819		0	0	0	-0.000793246	0	-149.102	47.5333	-1203.15
																2079	29.3588	-455.354	9.91144	-127.679	0	38.7303	0	0	-1.43249	-469.477		-1.43249	0	-0.000793246	-2.42898		0	0	0	-0.000793246	0	-149.102	37.837	-1165.31
																2080	22.8921	-432.462	8.00845	-119.67	0	38.7303	0	0	-1.43249	-470.91		-1.43249	0	-0.000793246	-2.42978		0	0	0	-0.000793246	0	-149.102	29.4673	-1135.84
																2081	17.0904	-415.372	6.49695	-113.173	0	38.7303	0	0	-1.43249	-472.342		-1.43249	0	-0.000793246	-2.43057		0	0	0	-0.000793246	0	-149.102	22.1541	-1113.69
																2082	11.8309	-403.541	5.29619	-107.877	0	38.7303	0	0	-1.43249	-473.775		-1.43249	0	-0.000793246	-2.43136		0	0	0	-0.000793246	0	-149.102	15.6939	-1098
																2083	7.02363	-396.517	4.34208	-103.535	0	38.7303	0	0	-1.43249	-475.207		-1.43249	0	-0.000793246	-2.43216		0	0	0	-0.000793246	0	-149.102	9.93243	-1088.06
																2084	2.60238	-393.915	3.58374	-99.9511	0	38.7303	0	0	-1.43249	-476.64		-1.43249	0	-0.000793246	-2.43295		0	0	0	-0.000793246	0	-149.102	4.75284	-1083.31
																2085	-1.48191	-395.397	2.98079	-96.9703	0	38.7303	0	0	-1.43249	-478.072		-1.43249	0	0	-2.43295		0	0	0	0	0	-149.102	0.0663907	-1083.24
																2086	-5.26639	-400.663	2.50118	-94.4691	0	38.7303	0	0	-1.43249	-479.505		-1.43249	0	0	-2.43295		0	0	0	0	0	-149.102	-4.19769	-1087.44
																2087	-8.77949	-409.443	2.11948	-92.3497	0	38.7303	0	0	-1.43249	-480.937		-1.43249	0	0	-2.43295		0	0	0	0	0	-149.102	-8.0925	-1095.53
																2088	-12.0439	-421.486	1.81549	-90.5342	0	38.7303	0	0	-1.43249	-482.37		-1.43249	0	0	-2.43295		0	0	0	0	0	-149.102	-11.6609	-1107.2
																2089	-15.0777	-436.564	1.57319	-88.961	0	38.7303	0	0	-1.43249	-483.802		-1.43249	0	0	-2.43295		0	0	0	0	0	-149.102	-14.937	-1122.13
																2090	-17.8959	-454.46	1.37987	-87.5811	0	38.7303	0	0	-1.43249	-485.235		-1.43249	0	0	-2.43295		0	0	0	0	0	-149.102	-17.9485	-1140.08
																2091	-20.5107	-474.971	1.22542	-86.3557	0	38.7303	0	0	-1.43249	-486.667		-1.43249	0	0	-2.43295		0	0	0	0	0	-149.102	-20.7178	-1160.8
																2092	-22.9322	-497.903	1.10183	-85.2539	0	38.7303	0	0	-1.43249	-488.1		-1.43249	0	0	-2.43295		0	0	0	0	0	-149.102	-23.2628	-1184.06
																2093	-25.1684	-523.071	1.00275	-84.2511	0	38.7303	0	0	-1.43249	-489.532		-1.43249	0	0	-2.43295		0	0	0	0	0	-149.102	-25.5981	-1209.66
																2094	-27.2256	-550.297	0.923124	-83.328	0	38.7303	0	0	-1.43249	-490.965		-1.43249	0	0	-2.43295		0	0	0	0	0	-149.102	-27.735	-1237.39
																2095	-29.1086	-579.405	0.85895	-82.469	0	38.7303	0	0	-1.43249	-492.397		-1.43249	0	0	-2.43295		0	0	0	0	0	-149.102	-29.6821	-1267.08
																2096	28.2574	-551.148	0.807045	-81.662	0.638931	39.3693	0.638931	0	-49.4623	-541.859	-48.0298	-1.43249	0	0	-2.43295	0	0	0	0	0	0	-149.102	-19.7589	-1286.84
																2097	-23.3968	-574.545	0.764888	-80.8971	0	39.3693	0	0	-1.43249	-543.292		-1.43249	0	0	-2.43295		0	0	0	0	0	-149.102	-24.0644	-1310.9
																2098	-25.9644	-600.509	0.730473	-80.1666	0	39.3693	0	0	-1.43249	-544.724		-1.43249	0	0	-2.43295		0	0	0	0	0	-149.102	-26.6664	-1337.57
																2099	-28.1377	-628.647	0.702212	-79.4644	0	39.3693	0	0	-1.43249	-546.157		-1.43249	0	0	-2.43295		0	0	0	0	0	-149.102	-28.868	-1366.43
																2100	-31.493	-660.14	0.678842	-78.7856	0	39.3693	0	0	-1.43249	-547.589		-1.43249	0	0	-2.43295		0	0	0	0	0	-149.102	-32.2466	-1398.68
																2101	-30.3066	-690.446	0.65936	-78.1262	0	39.3693	0	0	-1.43249	-549.022		-1.43249	0	0	-2.43295		0	0	0	0	0	-149.102	-31.0797	-1429.76
																2102	-30.9215	-721.368	0.642973	-77.4832	0	39.3693	0	0	-1.43249	-550.454		-1.43249	0	0	-2.43295		0	0	0	0	0	-149.102	-31.711	-1461.47
																2103	-31.4525	-752.821	0.629049	-76.8542	0	39.3693	0	0	-1.43249	-551.887		-1.43249	0	0	-2.43295		0	0	0	0	0	-149.102	-32.256	-1493.73
																2104	-31.9141	-784.735	0.617086	-76.2371	0	39.3693	0	0	-1.43249	-553.319		-1.43249	0	0	-2.43295		0	0	0	0	0	-149.102	-32.7295	-1526.46
																2105	-33.2832	-818.018	0.606687	-75.6304	0	39.3693	0	0	-1.43249	-554.752		-1.43249	0	0	-2.43295		0	0	0	0	0	-149.102	-34.1091	-1560.57
																2106	-33.6402	-851.658	0.597537	-75.0329	0	39.3693	0	0	-1.43249	-556.184		-1.43249	0	0	-2.43295		0	0	0	0	0	-149.102	-34.4752	-1595.04
																2107	-33.9547	-885.613	0.589385	-74.4435	0	39.3693	0	0	-1.43249	-557.617		-1.43249	0	0	-2.43295		0	0	0	0	0	-149.102	-34.7979	-1629.84
																2108	-34.2328	-919.846	0.582031	-73.8615	0	39.3693	0	0	-1.43249	-559.049		-1.43249	0	0	-2.43295		0	0	0	0	0	-149.102	-35.0833	-1664.92
																2109	-34.4797	-954.325	0.575317	-73.2861	0	39.3693	0	0	-1.43249	-560.482		-1.43249	0	0	-2.43295		0	0	0	0	0	-149.102	-35.3369	-1700.26
																2110	-33.3127	-987.638	0.569119	-72.717	0	39.3693	0	0	-1.43249	-561.914		-1.43249	0	0	-2.43295		0	0	0	0	0	-149.102	-34.176	-1734.44
																2111	-33.4991	-1021.14	0.563337	-72.1537	0	39.3693	0	0	-1.43249	-563.347		-1.43249	0	0	-2.43295		0	0	0	0	0	-149.102	-34.3682	-1768.8
																2112	-33.6674	-1054.8	0.557891	-71.5958	0	39.3693	0	0	-1.43249	-564.779		-1.43249	0	0	-2.43295		0	0	0	0	0	-149.102	-34.542	-1803.35
																2113	-33.8194	-1088.62	0.552719	-71.0431	0	39.3693	0	0	-1.43249	-566.212		-1.43249	0	0	-2.43295		0	0	0	0	0	-149.102	-34.6991	-1838.04
																2114	-33.9572	-1122.58	0.54777	-70.4953	0	39.3693	0	0	-1.43249	-567.644		-1.43249	0	0	-2.43295		0	0	0	0	0	-149.102	-34.8419	-1872.89
																2115	-31.3998	-1153.98	0.543006	-69.9523	0	39.3693	0	0	-1.43249	-569.077		-1.43249	0	0	-2.43295		0	0	0	0	0	-149.102	-32.2893	-1905.18
																2116	-31.4856	-1185.47	0.538394	-69.4139	0	39.3693	0	0	-1.43249	-570.509		-1.43249	0	0	-2.43295		0	0	0	0	0	-149.102	-32.3797	-1937.56
																2117	-31.5679	-1217.03	0.533909	-68.88	0	39.3693	0	0	-1.43249	-571.942		-1.43249	0	0	-2.43295		0	0	0	0	0	-149.102	-32.4665	-1970.02
																2118	-31.646	-1248.68	0.529532	-68.3505	0	39.3693	0	0	-1.43249	-573.374		-1.43249	0	0	-2.43295		0	0	0	0	0	-149.102	-32.549	-2002.57
																2119	-31.7194	-1280.4	0.525246	-67.8252	0	39.3693	0	0	-1.43249	-574.807		-1.43249	0	0	-2.43295		0	0	0	0	0	-149.102	-32.6267	-2035.2
																2120	-28.957	-1309.36	0.52104	-67.3042	0	39.3693	0	0	-1.43249	-576.239		-1.43249	0	0	-2.43295		0	0	0	0	0	-149.102	-29.8684	-2065.07

## Sheet: Yr7
																Summary of emissions discounts to apply (to 2020 assumptions):
																	2020-2029		2030-2039		2040-2049		2050-2084		2085-2120
																	Core	FA	Core	FA	Core	FA	Core	FA	Core	FA
																Avoided emissions - Biomass (heat) - marginal supply	none	none	none	none	none	0.25258	0.9	0.039435	0	0
																Avoided emissions - Biomass (electricity) - marginal supply	none	none	0.9127	0.5635	0.8254	0.127	0.5635	0	0.127	0
																Avoided emissions - Incineration (electricity) - marginal supply	none	none	0.9127	0.5635	0.8254	0.127	0.5635	0	0.127	0
																Incineration (heat) - marginal supply	none	none	none	none	none	0	0.9	0.136905	0	0
																C storage - BECCS (biomass electricity)	none	none	0.09	0.45	0.18	0.9	0.45	1	0.9	1
																C storage - BECCS (biomass heat)	none	none	0	0	0	0.405	0	0.81	0.405	0.9
																Avoided emissions - Cement production - CCS application (calcination)	n/a	n/a	n/a	n/a	n/a	n/a	none	0.45568	0.93952	0.3952
																Avoided emissions - Cement production - furnace emissions reduction	n/a	n/a	n/a	n/a	n/a	n/a	0.9784	0.95104	0.95104	0.712
																Emissions - Wood panel (particle board) production (CCS on heat production)	none	none	none	none	none	0.6355	none	0.271	0.6355	0.19
																Emissions - Harvester/forwarder	none	none	none	none	none	0.55	0.87	0.1	0	0
	Annual C stock - total ecosystem (tonnes C) - >75% thin									Natural Forest' C sequestration
	Time Step	Total Ecosystem(GH model (thinned) average soil v3 Default Simu			Thinned	Thinned	Thinned				'Total Ecosystem(Afforestation (conservation) Default Simulation					Core targets scenario
		Forest ecosystem	HWP total	Net system C	Mulch/S C storage	HWP primary	HWP secondary				Net ecosystem C	Process emissions	Annual C flux	Net cumulative C sequestration and storage			7th planting (Mg CO2 eq)																							Plantation (Core)
	Year	Tonnes C	Tonnes C		Tonnes C					Year	Tonnes C		Mg CO2eq			Year	Terrestrial C storage		HWP C storage		Forestry/ wood processing emissions (total)		Forestry/ primary wood processing emissions	Secondary wood processing emissions	(BE)CCS (total)		(BE)CCS (primary)	(BE)CCS (secondary)	(BE)CCS (tertiary)	FF offset (total)		Primary electricity offset (biomass + incineration)	Secondary electricity offset (biomass + incineration)	Tertiary electricity offset (biomass + incineration)	Heat offset (biomass)	Heat offset (incineration)	Concrete offset (net)		Net - annual flux	Net - cumulative C sequestration
																	Annual flux	Accumulation	Annual flux	Accumulation	Annual flux	Accumulation			Annual flux	Accumulation				Annual flux	Accumulation						Annual flux	Accumulation
	0	81	0	81	0	0	0			0						2020
	1	80.8365	0	80.8365		0	0			1						2021
	2	80.975	0	80.975		0	0			2						2022
	3	81.5	0	81.5		0	0			3						2023
	4	82.4699	0	82.4699		0	0			4						2024
	5	83.9295	0	83.9295		0	0			5						2025
	6	85.9132	0	85.9132		0	0			6	81	1.36461	5.00358	5.00358		2026	0	0	0	0	5.00358	5.00358	5.00358	0	0	0	0	0	0	0	0	0	0	0	0	0	0	0	5.00358	5.00358
	7	88.4465	0	88.4465		0	0			7	80.8429		0.575894	5.57947		2027	0.599623	0.599623	0	0	0	5.00358	0	0	0	0	0	0	0	0	0	0	0	0	0	0	0	0	0.599623	5.6032
	8	91.5466	0	91.5466		0	0			8	80.9424		-0.36473	5.21474		2028	-0.507923	0.0917007	0	0	0	5.00358	0	0	0	0	0	0	0	0	0	0	0	0	0	0	0	0	-0.507923	5.09528
	9	95.2236	0	95.2236		0	0			9	81.3393		-1.45544	3.7593		2029	-1.92493	-1.83323	0	0	0	5.00358	0	0	0	0	0	0	0	0	0	0	0	0	0	0	0	0	-1.92493	3.17035
	10	99.4808	0	99.4808		0	0			10	82.0617		-2.64872	1.11058		2030	-3.55635	-5.38958	0	0	0	5.00358	0	0	0	0	0	0	0	0	0	0	0	0	0	0	0	0	-3.55635	-0.386001
	11	104.315	0	104.315		0	0			11	83.1297		-3.91591	-2.80532		2031	-5.35193	-10.7415	0	0	0	5.00358	0	0	0	0	0	0	0	0	0	0	0	0	0	0	0	0	-5.35193	-5.73793
	12	109.719	0	109.719		0	0			12	84.5573		-5.23457	-8.03989		2032	-7.27359	-18.0151	0	0	0	5.00358	0	0	0	0	0	0	0	0	0	0	0	0	0	0	0	0	-7.27359	-13.0115
	13	115.68	0	115.68		0	0			13	86.3534		-6.58557	-14.6255		2033	-9.28859	-27.3037	0	0	0	5.00358	0	0	0	0	0	0	0	0	0	0	0	0	0	0	0	0	-9.28859	-22.3001
	14	122.183	0	122.183		0	0			14	88.5221		-7.95205	-22.5775		2034	-11.3672	-38.6709	0	0	0	5.00358	0	0	0	0	0	0	0	0	0	0	0	0	0	0	0	0	-11.3672	-33.6673
	15	129.207	0	129.207		0	0			15	91.0637		-9.31896	-31.8965		2035	-13.4824	-52.1533	0	0	0	5.00358	0	0	0	0	0	0	0	0	0	0	0	0	0	0	0	0	-13.4824	-47.1497
	16	136.731	0	136.731		0	0			16	93.9745		-10.673	-42.5695		2036	-15.6095	-67.7629	0	0	0	5.00358	0	0	0	0	0	0	0	0	0	0	0	0	0	0	0	0	-15.6095	-62.7593
	17	144.732	0	144.732		0	0			17	97.2478		-12.0023	-54.5718		2037	-17.7267	-85.4896	0	0	0	5.00358	0	0	0	0	0	0	0	0	0	0	0	0	0	0	0	0	-17.7267	-80.486
	18	153.185	0	153.185		0	0			18	100.874		-13.2969	-67.8687		2038	-19.8148	-105.304	0	0	0	5.00358	0	0	0	0	0	0	0	0	0	0	0	0	0	0	0	0	-19.8148	-100.301
	19	162.063	0	162.063		0	0			19	104.842		-14.548	-82.4167		2039	-21.8574	-127.162	0	0	0	5.00358	0	0	0	0	0	0	0	0	0	0	0	0	0	0	0	0	-21.8574	-122.158
	20	171.337	0	171.337		0	0			20	109.137		-15.7483	-98.165		2040	-23.8412	-151.003	0	0	0	5.00358	0	0	0	0	0	0	0	0	0	0	0	0	0	0	0	0	-23.8412	-145.999
	21	166.535	0	166.535	0	0	0			21	113.744		-16.8918	-115.057		2041	-25.7549	-176.758	0	0	0	5.00358	0	0	0	0	0	0	0	0	0	0	0	0	0	0	0	0	-25.7549	-171.754
	22	174.253	0	174.253		0	0			22	118.646		-17.9733	-133.03		2042	-27.5896	-204.347	0	0	0	5.00358	0	0	0	0	0	0	0	0	0	0	0	0	0	0	0	0	-27.5896	-199.344
	23	182.581	0	182.581		0	0			23	123.824		-18.9887	-152.019		2043	-29.338	-233.685	0	0	0	5.00358	0	0	0	0	0	0	0	0	0	0	0	0	0	0	0	0	-29.338	-228.682
	24	191.425	0	191.425		0	0			24	129.261		-19.9347	-171.953		2044	-30.9935	-264.679	0	0	0	5.00358	0	0	0	0	0	0	0	0	0	0	0	0	0	0	0	0	-30.9935	-259.675
	25	200.704	0	200.704		0	0			25	134.936		-20.8082	-192.762		2045	-32.5507	-297.23	0	0	0	5.00358	0	0	0	0	0	0	0	0	0	0	0	0	0	0	0	0	-32.5507	-292.226
	26	210.764	0	210.764		0	0			26	138.961		-14.7598	-207.521		2046	-34.0044	-331.234	0	0	0	5.00358	0	0	0	0	0	0	0	0	0	0	0	0	0	0	0	0	-34.0044	-326.23
	27	220.383	0	220.383		0	0			27	143.702		-17.382	-224.903		2047	17.6073	-313.627	0	0	3.06854	8.07212	3.06854	0	-7.94437	-7.94437	-7.68652	-0.257848	0	-13.7807	-13.7807	-13.7807	0	0	0	0	0	0	-1.04927	-327.28
	28	230.067	0	230.067		0	0			28	148.506		-17.6139	-242.517		2048	-28.3006	-341.927	0	0	0	8.07212	0	0	-0.257848	-8.20222		-0.257848	0	-0.659988	-14.4407	0	0	-0.659988	0	0	0	0	-29.2184	-356.498
	29	239.806	0	239.806		0	0			29	153.352		-17.7693	-260.287		2049	-30.5355	-372.463	0	0	0	8.07212	0	0	-0.257848	-8.46007		-0.257848	0	-0.659988	-15.1007	0	0	-0.659988	0	0	0	0	-31.4533	-387.951
	30	249.591	0	249.591		0	0			30	159.692		-23.2471	-283.534		2050	-32.4275	-404.89	0	0	0	8.07212	0	0	-0.64462	-9.10469		-0.64462	0	-0.450573	-15.5513	0	0	-0.450573	0	0	0	0	-33.5227	-421.474
	31	259.679	0	259.679		0	0			31	165.832		-22.5139	-306.048		2051	-34.0251	-438.915	0	0	0	8.07212	0	0	-0.64462	-9.74931		-0.64462	0	-0.450573	-16.0019	0	0	-0.450573	0	0	0	0	-35.1203	-456.594
	32	269.8	0	269.8		0	0			32	175.455		-35.2823	-341.33		2052	-36.8851	-475.8	0	0	0	8.07212	0	0	-0.64462	-10.3939		-0.64462	0	-0.450573	-16.4524	0	0	-0.450573	0	0	0	0	-37.9803	-494.575
	33	279.952	0	279.952		0	0			33	184.967		-34.8791	-376.209		2053	-35.2691	-511.07	0	0	0	8.07212	0	0	-0.64462	-11.0386		-0.64462	0	-0.450573	-16.903	0	0	-0.450573	0	0	0	0	-36.3643	-530.939
	34	290.127	0	290.127		0	0			34	194.39		-34.5515	-410.761		2054	-35.5086	-546.578	0	0	0	8.07212	0	0	-0.64462	-11.6832		-0.64462	0	-0.450573	-17.3536	0	0	-0.450573	0	0	0	0	-36.6038	-567.543
	35	300.325	0	300.325		0	0			35	203.739		-34.2804	-445.041		2055	-35.7094	-582.288	0	0	0	8.07212	0	0	-0.64462	-12.3278		-0.64462	0	-0.450573	-17.8042	0	0	-0.450573	0	0	0	0	-36.8046	-604.347
	36	310.163	0	310.163		0	0			36	213.027		-34.0532	-479.094		2056	-35.8788	-618.166	0	0	0	8.07212	0	0	-0.64462	-12.9724		-0.64462	0	-0.450573	-18.2547	0	0	-0.450573	0	0	0	0	-36.9739	-641.321
	37	320.013	0	320.013		0	0			37	219.105		-22.2888	-501.383		2057	-36.9884	-655.155	0	0	0	8.07212	0	0	-0.64462	-13.617		-0.64462	0	-0.450573	-18.7053	0	0	-0.450573	0	0	0	0	-38.0836	-679.405
	38	329.876	0	329.876		0	0			38	225.133		-22.1014	-523.484		2058	-37.1136	-692.268	0	0	0	8.07212	0	0	-0.64462	-14.2617		-0.64462	0	-0.450573	-19.1559	0	0	-0.450573	0	0	0	0	-38.2088	-717.614
	39	339.748	0	339.748		0	0			39	231.118		-21.9445	-545.429		2059	-37.2206	-729.489	0	0	0	8.07212	0	0	-0.64462	-14.9063		-0.64462	0	-0.450573	-19.6064	0	0	-0.450573	0	0	0	0	-38.3158	-755.929
	40	349.63	0	349.63		0	0			40	237.067		-21.8117	-567.241		2060	-37.312	-766.801	0	0	0	8.07212	0	0	-0.64462	-15.5509		-0.64462	0	-0.450573	-20.057	0	0	-0.450573	0	0	0	0	-38.4072	-794.337
	41	358.788	0	358.788		0	0			41	242.985		-21.699	-588.94		2061	-37.3905	-804.191	0	0	0	8.07212	0	0	-0.64462	-16.1955		-0.64462	0	-0.450573	-20.5076	0	0	-0.450573	0	0	0	0	-38.4857	-832.822
	42	367.946	0	367.946		0	0			42	248.464		-20.0901	-609.03		2062	-36.0712	-840.263	0	0	0	8.07212	0	0	-0.64462	-16.8401		-0.64462	0	-0.450573	-20.9582	0	0	-0.450573	0	0	0	0	-37.1664	-869.989
	43	377.104	0	377.104		0	0			43	253.915		-19.989	-629.019		2063	-36.1194	-876.382	0	0	0	8.07212	0	0	-0.64462	-17.4848		-0.64462	0	-0.450573	-21.4087	0	0	-0.450573	0	0	0	0	-37.2146	-907.203
	44	386.263	0	386.263		0	0			44	259.343		-19.9032	-648.922		2064	-36.1622	-912.544	0	0	0	8.07212	0	0	-0.64462	-18.1294		-0.64462	0	-0.450573	-21.8593	0	0	-0.450573	0	0	0	0	-37.2574	-944.461
	45	395.423	0	395.423		0	0			45	264.751		-19.8296	-668.752		2065	-36.1997	-948.744	0	0	0	8.07212	0	0	-0.64462	-18.774		-0.64462	0	-0.450573	-22.3099	0	0	-0.450573	0	0	0	0	-37.2948	-981.756
	46	403.812	0	403.812		0	0			46	270.142		-19.7665	-688.518		2066	-36.2329	-984.977	0	0	0	8.07212	0	0	-0.64462	-19.4186		-0.64462	0	-0.450573	-22.7605	0	0	-0.450573	0	0	0	0	-37.3281	-1019.08
	47	412.194	0	412.194		0	0			47	275.112		-18.2224	-706.74		2067	-33.5798	-1018.56	0	0	0	8.07212	0	0	-0.64462	-20.0632		-0.64462	0	-0.450573	-23.211	0	0	-0.450573	0	0	0	0	-34.675	-1053.76
	48	420.569	0	420.569		0	0			48	280.063		-18.1553	-724.896		2068	-33.5776	-1052.13	0	0	0	8.07212	0	0	-0.64462	-20.7079		-0.64462	0	-0.450573	-23.6616	0	0	-0.450573	0	0	0	0	-34.6728	-1088.43
	49	428.94	0	428.94		0	0			49	284.999		-18.0982	-742.994		2069	-33.5792	-1085.71	0	0	0	8.07212	0	0	-0.64462	-21.3525		-0.64462	0	-0.450573	-24.1122	0	0	-0.450573	0	0	0	0	-34.6744	-1123.11
	50	250.406	50.277	300.683	0	50.277	0			50	289.924		-18.0569	-761.051		2070	-33.5828	-1119.3	0	0	0	8.07212	0	0	-0.64462	-21.9971		-0.64462	0	-0.450573	-24.5628	0	0	-0.450573	0	0	0	0	-34.678	-1157.78
	51	235.471	45.0608	280.532		45.0608	0			51	294.838		-18.0171	-779.068		2071	-33.5875	-1152.88	0	0	0	8.07212	0	0	-0.64462	-22.6417		-0.64462	0	-0.450573	-25.0133	0	0	-0.450573	0	0	0	0	-34.6827	-1192.47
	52	223.192	40.8812	264.074		40.8812	0			52	299.396		-16.7129	-795.781		2072	-30.7614	-1183.65	0	0	0	8.07212	0	0	-0.64462	-23.2863		-0.64462	0	-0.450573	-25.4639	0	0	-0.450573	0	0	0	0	-31.8566	-1224.32
	53	213.194	37.5245	250.719		37.5245	0			53	303.94		-16.6615	-812.442		2073	-30.732	-1214.38	0	0	0	8.07212	0	0	-0.64462	-23.931		-0.64462	0	-0.450573	-25.9145	0	0	-0.450573	0	0	0	0	-31.8271	-1256.15
	54	205.188	34.8214	240.009		34.8214	0			54	308.472		-16.6177	-829.06		2074	-30.7102	-1245.09	0	0	0	8.07212	0	0	-0.64462	-24.5756		-0.64462	0	-0.450573	-26.365	0	0	-0.450573	0	0	0	0	-31.8054	-1287.96
	55	198.944	32.6373	231.582		32.6373	0			55	312.994		-16.5804	-845.64		2075	-30.6944	-1275.78	0	0	0	8.07212	0	0	-0.64462	-25.2202		-0.64462	0	-0.450573	-26.8156	0	0	-0.450573	0	0	0	0	-31.7896	-1319.75
	56	194.283	30.8654	225.149		30.8654	0			56	317.507		-16.5483	-862.189		2076	654.627	-621.154	-184.349	-184.349	117.484	125.556	117.484	0	-172.955	-198.176	-172.311	-0.64462	0	-87.0399	-113.856	-86.5712	0	-0.450573	0	-0.0181037	-336.622	-336.622	-8.85494	-1328.6
	57	191.057	29.421	220.478		29.421	0			57	321.752		-15.5635	-877.752		2077	54.7601	-566.394	19.126	-165.223	0	125.556	0	0	-0.64462	-198.82		-0.64462	0	-3.98513	-117.841		-3.51645	-0.450573	0	-0.0181037	0	-336.622	69.2564	-1259.34
	58	189.141	28.2368	217.378		28.2368	0			58	325.986		-15.5257	-893.278		2078	45.0223	-521.372	15.3254	-149.898	0	125.556	0	0	-0.64462	-199.465		-0.64462	0	-3.28635	-121.127		-2.81767	-0.450573	0	-0.0181037	0	-336.622	56.4167	-1202.93
	59	188.431	27.2594	215.691		27.2594	0			59	330.211		-15.4932	-908.771		2079	36.6589	-484.713	12.3077	-137.59	0	125.556	0	0	-0.64462	-200.11		-0.64462	0	-2.73153	-123.859		-2.26285	-0.450573	0	-0.0181037	0	-336.622	45.5904	-1157.34
	60	188.835	26.4465	215.282		26.4465	0			60	334.429		-15.4652	-924.236		2080	29.3588	-455.354	9.91144	-127.679	0	125.556	0	0	-0.64462	-200.754		-0.64462	0	-2.29096	-126.15		-1.82229	-0.450573	0	-0.0181037	0	-336.622	36.3347	-1121
	61	190.272	25.7643	216.036		25.7643	0			61	338.64		-15.441	-939.677		2081	22.8921	-432.462	8.00845	-119.67	0	125.556	0	0	-0.64462	-201.399		-0.64462	0	-1.94108	-128.091		-1.47241	-0.450573	0	-0.0181037	0	-336.622	28.3148	-1092.69
	62	192.666	25.1863	217.852		25.1863	0			62	342.529		-14.2596	-953.937		2082	17.0904	-415.372	6.49695	-113.173	0	125.556	0	0	-0.64462	-202.043		-0.64462	0	-1.66318	-129.754		-1.19451	-0.450573	0	-0.0181037	0	-336.622	21.2796	-1071.41
	63	195.951	24.6911	220.642		24.6911	0			63	346.407		-14.2193	-968.156		2083	11.8309	-403.541	5.29619	-107.877	0	125.556	0	0	-0.64462	-202.688		-0.64462	0	-1.44242	-131.196		-0.973741	-0.450573	0	-0.0181037	0	-336.622	15.0401	-1056.37
	64	200.063	24.2621	224.325		24.2621	0			64	350.276		-14.1847	-982.341		2084	7.02363	-396.517	4.34208	-103.535	0	125.556	0	0	-0.64462	-203.333		-0.64462	0	-1.267	-132.463		-0.798321	-0.450573	0	-0.0181037	0	-336.622	9.45409	-1046.91
	65	204.944	23.8858	228.829		23.8858	0			65	354.136		-14.1547	-996.496		2085	2.60238	-393.915	3.58374	-99.9511	0	125.556	0	0	-1.28924	-204.622		-1.28924	0	-0.250049	-132.713		-0.1485	-0.101549	0	0	0	-336.622	4.64684	-1042.27
	66	210.537	23.5516	234.089		23.5516	0			66	358.007		-14.1943	-1010.69		2086	-1.48191	-395.397	2.98079	-96.9703	0	125.556	0	0	-1.28924	-205.911		-1.28924	0	-0.225064	-132.938		-0.123515	-0.101549	0	0	0	-336.622	-0.0154246	-1042.28
	67	216.792	23.2511	240.043		23.2511	0			67	361.578		-13.0916	-1023.78		2087	-5.26639	-400.663	2.50118	-94.4691	0	125.556	0	0	-1.28924	-207.2		-1.28924	0	-0.205191	-133.143		-0.103642	-0.101549	0	0	0	-336.622	-4.25963	-1046.54
	68	223.656	22.9776	246.633		22.9776	0			68	365.139		-13.0578	-1036.84		2088	-8.77949	-409.443	2.11948	-92.3497	0	125.556	0	0	-1.28924	-208.49		-1.28924	0	-0.189374	-133.333		-0.0878251	-0.101549	0	0	0	-336.622	-8.13862	-1054.68
	69	231.081	22.7258	253.807		22.7258	0			69	368.692		-13.0286	-1049.87		2089	-12.0439	-421.486	1.81549	-90.5342	0	125.556	0	0	-1.28924	-209.779		-1.28924	0	-0.176778	-133.51		-0.0752287	-0.101549	0	0	0	-336.622	-11.6944	-1066.37
	70	239.02	22.4916	261.511		22.4916	0			70	372.239		-13.0033	-1062.87		2090	-15.0777	-436.564	1.57319	-88.961	0	125.556	0	0	-1.28924	-211.068		-1.28924	0	-0.166738	-133.676		-0.0651886	-0.101549	0	0	0	-336.622	-14.9605	-1081.34
	71	231.313	22.2715	253.585	0	22.2715	0			71	375.779		-12.9809	-1075.85		2091	-17.8959	-454.46	1.37987	-87.5811	0	125.556	0	0	-1.28924	-212.357		-1.28924	0	-0.158727	-133.835		-0.0571777	-0.101549	0	0	0	-336.622	-17.964	-1099.3
	72	237.694	22.0628	259.757		22.0628	0			72	378.979		-11.733	-1087.59		2092	-20.5107	-474.971	1.22542	-86.3557	0	125.556	0	0	-1.28924	-213.647		-1.28924	0	-0.152327	-133.987		-0.0507777	-0.101549	0	0	0	-336.622	-20.7269	-1120.03
	73	244.775	21.8636	266.639		21.8636	0			73	382.167		-11.6891	-1099.27		2093	-22.9322	-497.903	1.10183	-85.2539	0	125.556	0	0	-1.28924	-214.936		-1.28924	0	-0.147206	-134.135		-0.0456567	-0.101549	0	0	0	-336.622	-23.2668	-1143.29
	74	252.449	21.6721	274.121		21.6721	0			74	385.344		-11.6509	-1110.93		2094	-25.1684	-523.071	1.00275	-84.2511	0	125.556	0	0	-1.28924	-216.225		-1.28924	0	-0.1431	-134.278		-0.041551	-0.101549	0	0	0	-336.622	-25.598	-1168.89
	75	261.038	21.487	282.525		21.487	0			75	388.513		-11.6174	-1122.54		2095	-27.2256	-550.297	0.923124	-83.328	0	125.556	0	0	-1.28924	-217.514		-1.28924	0	-0.139801	-134.418		-0.0382516	-0.101549	0	0	0	-336.622	-27.7315	-1196.62
	76	269.304	21.3071	290.611		21.3071	0			76	391.673		-11.5877	-1134.13		2096	-29.1086	-579.405	0.85895	-82.469	0	125.556	0	0	-1.28924	-218.804		-1.28924	0	-0.137141	-134.555		-0.0355924	-0.101549	0	0	0	-336.622	-29.676	-1226.3
	77	277.737	21.1318	298.869		21.1318	0			77	394.647		-10.9046	-1145.03		2097	28.2574	-551.148	0.807045	-81.662	2.13706	127.693	2.13706	0	-44.5161	-263.32	-43.2268	-1.28924	0	-2.51986	-137.075	-2.38487	-0.0334416	-0.101549	0	0	0	-336.622	-15.8344	-1242.13
	78	286.315	20.9602	307.275		20.9602	0			78	397.611		-10.8671	-1155.9		2098	-23.3968	-574.545	0.764888	-80.8971	0	127.693	0	0	-1.28924	-264.609		-1.28924	0	-0.133244	-137.208		-0.0316947	-0.101549	0	0	0	-336.622	-24.0544	-1266.19
	79	295.019	20.7919	315.81		20.7919	0			79	400.565		-10.8334	-1166.74		2099	-25.9644	-600.509	0.730473	-80.1666	0	127.693	0	0	-1.28924	-265.898		-1.28924	0	-0.131818	-137.34		-0.0302687	-0.101549	0	0	0	-336.622	-26.655	-1292.84
	80	304.096	20.6265	324.722		20.6265	0			80	403.511		-10.8033	-1177.54		2100	-28.1377	-628.647	0.702212	-79.4644	0	127.693	0	0	-1.28924	-267.187		-1.28924	0	-0.130647	-137.47		-0.0290976	-0.101549	0	0	0	-336.622	-28.8554	-1321.7
	81	313.27	20.4635	333.734		20.4635	0			81	406.45		-10.776	-1188.31		2101	-31.493	-660.14	0.678842	-78.7856	0	127.693	0	0	-1.28924	-268.477		-1.28924	0	-0.129678	-137.6		-0.0281292	-0.101549	0	0	0	-336.622	-32.2331	-1353.93
	82	322.531	20.3028	342.834		20.3028	0			82	408.192		-6.38738	-1194.7		2102	-30.3066	-690.446	0.65936	-78.1262	0	127.693	0	0	-1.28924	-269.766		-1.28924	0	-0.128871	-137.729		-0.027322	-0.101549	0	0	0	-336.622	-31.0653	-1385
	83	331.867	20.144	352.011		20.144	0			83	409.898		-6.2551	-1200.96		2103	-30.9215	-721.368	0.642973	-77.4832	0	127.693	0	0	-1.28924	-271.055		-1.28924	0	-0.128192	-137.857		-0.0266429	-0.101549	0	0	0	-336.622	-31.6959	-1416.69
	84	341.271	19.9871	361.258		19.9871	0			84	411.573		-6.13887	-1207.1		2104	-31.4525	-752.821	0.629049	-76.8542	0	127.693	0	0	-1.28924	-272.344		-1.28924	0	-0.127615	-137.985		-0.026066	-0.101549	0	0	0	-336.622	-32.2403	-1448.93
	85	350.356	19.8319	370.188		19.8319	0			85	413.219		-6.03548	-1213.13		2105	-31.9141	-784.735	0.617086	-76.2371	0	127.693	0	0	-1.28924	-273.634		-1.28924	0	-0.127119	-138.112		-0.0255703	-0.101549	0	0	0	-336.622	-32.7133	-1481.65
	86	359.492	19.6783	379.17		19.6783	0			86	414.839		-5.94241	-1219.07		2106	-33.2832	-818.018	0.606687	-75.6304	0	127.693	0	0	-1.28924	-274.923		-1.28924	0	-0.126688	-138.238		-0.0251394	-0.101549	0	0	0	-336.622	-34.0925	-1515.74
	87	368.674	19.5261	388.2		19.5261	0			87	416.17		-4.88069	-1223.95		2107	-33.6402	-851.658	0.597537	-75.0329	0	127.693	0	0	-1.28924	-276.212		-1.28924	0	-0.126309	-138.365		-0.0247602	-0.101549	0	0	0	-336.622	-34.4582	-1550.2
	88	377.897	19.3754	397.273		19.3754	0			88	417.475		-4.78507	-1228.74		2108	-33.9547	-885.613	0.589385	-74.4435	0	127.693	0	0	-1.28924	-277.501		-1.28924	0	-0.125971	-138.491		-0.0244224	-0.101549	0	0	0	-336.622	-34.7806	-1584.98
	89	387.158	19.226	406.384		19.226	0			89	418.757		-4.69816	-1233.44		2109	-34.2328	-919.846	0.582031	-73.8615	0	127.693	0	0	-1.28924	-278.791		-1.28924	0	-0.125667	-138.616		-0.0241177	-0.101549	0	0	0	-336.622	-35.0657	-1620.04
	90	395.722	19.0779	414.8		19.0779	0			90	420.016		-4.61831	-1238.06		2110	-34.4797	-954.325	0.575317	-73.2861	0	127.693	0	0	-1.28924	-280.08		-1.28924	0	-0.125388	-138.742		-0.0238395	-0.101549	0	0	0	-336.622	-35.319	-1655.36
	91	404.309	18.9311	423.24		18.9311	0			91	421.256		-4.54422	-1242.6		2111	-33.3127	-987.638	0.569119	-72.717	0	127.693	0	0	-1.28924	-281.369		-1.28924	0	-0.125132	-138.867		-0.0235827	-0.101549	0	0	0	-336.622	-34.1579	-1689.52
	92	412.918	18.7855	431.704		18.7855	0			92	422.476		-4.47498	-1247.08		2112	-33.4991	-1021.14	0.563337	-72.1537	0	127.693	0	0	-1.28924	-282.658		-1.28924	0	-0.124892	-138.992		-0.0233431	-0.101549	0	0	0	-336.622	-34.3499	-1723.87
	93	421.549	18.641	440.19		18.641	0			93	423.679		-4.40976	-1251.48		2113	-33.6674	-1054.8	0.557891	-71.5958	0	127.693	0	0	-1.28924	-283.947		-1.28924	0	-0.124666	-139.116		-0.0231174	-0.101549	0	0	0	-336.622	-34.5234	-1758.39
	94	430.2	18.4978	448.698		18.4978	0			94	424.864		-4.34804	-1255.83		2114	-33.8194	-1088.62	0.552719	-71.0431	0	127.693	0	0	-1.28924	-285.237		-1.28924	0	-0.124452	-139.241		-0.0229031	-0.101549	0	0	0	-336.622	-34.6803	-1793.07
	95	438.097	18.3557	456.453		18.3557	0			95	426.034		-4.28925	-1260.12		2115	-33.9572	-1122.58	0.54777	-70.4953	0	127.693	0	0	-1.28924	-286.526		-1.28924	0	-0.124247	-139.365		-0.022698	-0.101549	0	0	0	-336.622	-34.8229	-1827.9
	96	446.003	18.2147	464.217		18.2147	0			96	427.189		-4.23307	-1264.36		2116	-31.3998	-1153.98	0.543006	-69.9523	0	127.693	0	0	-1.28924	-287.815		-1.28924	0	-0.12405	-139.489		-0.0225006	-0.101549	0	0	0	-336.622	-32.2701	-1860.17
	97	453.917	18.0749	471.992		18.0749	0			97	428.329		-4.1791	-1268.53		2117	-31.4856	-1185.47	0.538394	-69.4139	0	127.693	0	0	-1.28924	-289.104		-1.28924	0	-0.123858	-139.613		-0.0223095	-0.101549	0	0	0	-336.622	-32.3603	-1892.53
	98	461.841	17.9361	479.777		17.9361	0			98	429.454		-4.12711	-1272.66		2118	-31.5679	-1217.03	0.533909	-68.88	0	127.693	0	0	-1.28924	-290.394		-1.28924	0	-0.123673	-139.737		-0.0221237	-0.101549	0	0	0	-336.622	-32.4469	-1924.97
	99	469.775	17.7984	487.574		17.7984	0			99	430.566		-4.07697	-1276.74		2119	-31.646	-1248.68	0.529532	-68.3505	0	127.693	0	0	-1.28924	-291.683		-1.28924	0	-0.123491	-139.86		-0.0219423	-0.101549	0	0	0	-336.622	-32.5292	-1957.5
	100	288.179	68.7347	356.913	0	68.7347	0			100	431.665		-4.02836	-1280.77		2120	-31.7194	-1280.4	0.525246	-67.8252	0	127.693	0	0	-1.28924	-292.972		-1.28924	0	-0.123314	-139.984		-0.0217647	-0.101549	0	0	0	-336.622	-32.6067	-1990.11
																Further Ambition targets scenario
																	7th planting (Mg CO2 eq)																							Plantation (Core)
																Year	Terrestrial C storage		HWP C storage		Forestry/ wood processing emissions (total)		Forestry/ primary wood processing emissions	Secondary wood processing emissions	(BE)CCS (total)		(BE)CCS (primary)	(BE)CCS (secondary)	(BE)CCS (tertiary)	FF offset (total)		Primary electricity offset (biomass + incineration)	Secondary electricity offset (biomass + incineration)	Tertiary electricity offset (biomass + incineration)	Heat offset (biomass)	Heat offset (incineration)	Concrete offset (net)		Net - annual flux	Net - cumulative C sequestration
																	Annual flux	Accumulation	Annual flux	Accumulation	Annual flux	Accumulation			Annual flux	Accumulation				Annual flux	Accumulation						Annual flux	Accumulation
																2020
																2021
																2022
																2023
																2024
																2025
																2026	0	0	0	0	5.00358	5.00358	5.00358	0	0	0	0	0	0	0	0	0	0	0	0	0	0	0	5.00358	5.00358
																2027	0.599623	0.599623	0	0	0	5.00358	0	0	0	0	0	0	0	0	0	0	0	0	0	0	0	0	0.599623	5.6032
																2028	-0.507923	0.0917007	0	0	0	5.00358	0	0	0	0	0	0	0	0	0	0	0	0	0	0	0	0	-0.507923	5.09528
																2029	-1.92493	-1.83323	0	0	0	5.00358	0	0	0	0	0	0	0	0	0	0	0	0	0	0	0	0	-1.92493	3.17035
																2030	-3.55635	-5.38958	0	0	0	5.00358	0	0	0	0	0	0	0	0	0	0	0	0	0	0	0	0	-3.55635	-0.386001
																2031	-5.35193	-10.7415	0	0	0	5.00358	0	0	0	0	0	0	0	0	0	0	0	0	0	0	0	0	-5.35193	-5.73793
																2032	-7.27359	-18.0151	0	0	0	5.00358	0	0	0	0	0	0	0	0	0	0	0	0	0	0	0	0	-7.27359	-13.0115
																2033	-9.28859	-27.3037	0	0	0	5.00358	0	0	0	0	0	0	0	0	0	0	0	0	0	0	0	0	-9.28859	-22.3001
																2034	-11.3672	-38.6709	0	0	0	5.00358	0	0	0	0	0	0	0	0	0	0	0	0	0	0	0	0	-11.3672	-33.6673
																2035	-13.4824	-52.1533	0	0	0	5.00358	0	0	0	0	0	0	0	0	0	0	0	0	0	0	0	0	-13.4824	-47.1497
																2036	-15.6095	-67.7629	0	0	0	5.00358	0	0	0	0	0	0	0	0	0	0	0	0	0	0	0	0	-15.6095	-62.7593
																2037	-17.7267	-85.4896	0	0	0	5.00358	0	0	0	0	0	0	0	0	0	0	0	0	0	0	0	0	-17.7267	-80.486
																2038	-19.8148	-105.304	0	0	0	5.00358	0	0	0	0	0	0	0	0	0	0	0	0	0	0	0	0	-19.8148	-100.301
																2039	-21.8574	-127.162	0	0	0	5.00358	0	0	0	0	0	0	0	0	0	0	0	0	0	0	0	0	-21.8574	-122.158
																2040	-23.8412	-151.003	0	0	0	5.00358	0	0	0	0	0	0	0	0	0	0	0	0	0	0	0	0	-23.8412	-145.999
																2041	-25.7549	-176.758	0	0	0	5.00358	0	0	0	0	0	0	0	0	0	0	0	0	0	0	0	0	-25.7549	-171.754
																2042	-27.5896	-204.347	0	0	0	5.00358	0	0	0	0	0	0	0	0	0	0	0	0	0	0	0	0	-27.5896	-199.344
																2043	-29.338	-233.685	0	0	0	5.00358	0	0	0	0	0	0	0	0	0	0	0	0	0	0	0	0	-29.338	-228.682
																2044	-30.9935	-264.679	0	0	0	5.00358	0	0	0	0	0	0	0	0	0	0	0	0	0	0	0	0	-30.9935	-259.675
																2045	-32.5507	-297.23	0	0	0	5.00358	0	0	0	0	0	0	0	0	0	0	0	0	0	0	0	0	-32.5507	-292.226
																2046	-34.0044	-331.234	0	0	0	5.00358	0	0	0	0	0	0	0	0	0	0	0	0	0	0	0	0	-34.0044	-326.23
																2047	17.6073	-313.627	0	0	1.88862	6.8922	1.88862	0	-39.7219	-39.7219	-38.4326	-1.28924	0	-2.12037	-2.12037	-2.12037	0	0	0	0	0	0	-22.3463	-348.577
																2048	-28.3006	-341.927	0	0	0	6.8922	0	0	-1.28924	-41.0111		-1.28924	0	-0.101549	-2.22192	0	0	-0.101549	0	0	0	0	-29.6914	-378.268
																2049	-30.5355	-372.463	0	0	0	6.8922	0	0	-1.28924	-42.3003		-1.28924	0	-0.101549	-2.32347	0	0	-0.101549	0	0	0	0	-31.9263	-410.194
																2050	-32.4275	-404.89	0	0	0	6.8922	0	0	-1.43249	-43.7328		-1.43249	0	0	-2.32347	0	0	0	0	0	0	0	-33.86	-444.054
																2051	-34.0251	-438.915	0	0	0	6.8922	0	0	-1.43249	-45.1653		-1.43249	0	0	-2.32347	0	0	0	0	0	0	0	-35.4576	-479.512
																2052	-36.8851	-475.8	0	0	0	6.8922	0	0	-1.43249	-46.5978		-1.43249	0	0	-2.32347	0	0	0	0	0	0	0	-38.3176	-517.83
																2053	-35.2691	-511.07	0	0	0	6.8922	0	0	-1.43249	-48.0303		-1.43249	0	0	-2.32347	0	0	0	0	0	0	0	-36.7016	-554.531
																2054	-35.5086	-546.578	0	0	0	6.8922	0	0	-1.43249	-49.4628		-1.43249	0	0	-2.32347	0	0	0	0	0	0	0	-36.9411	-591.472
																2055	-35.7094	-582.288	0	0	0	6.8922	0	0	-1.43249	-50.8953		-1.43249	0	0	-2.32347	0	0	0	0	0	0	0	-37.1419	-628.614
																2056	-35.8788	-618.166	0	0	0	6.8922	0	0	-1.43249	-52.3278		-1.43249	0	0	-2.32347	0	0	0	0	0	0	0	-37.3112	-665.925
																2057	-36.9884	-655.155	0	0	0	6.8922	0	0	-1.43249	-53.7603		-1.43249	0	0	-2.32347	0	0	0	0	0	0	0	-38.4208	-704.346
																2058	-37.1136	-692.268	0	0	0	6.8922	0	0	-1.43249	-55.1928		-1.43249	0	0	-2.32347	0	0	0	0	0	0	0	-38.5461	-742.892
																2059	-37.2206	-729.489	0	0	0	6.8922	0	0	-1.43249	-56.6252		-1.43249	0	0	-2.32347	0	0	0	0	0	0	0	-38.6531	-781.545
																2060	-37.312	-766.801	0	0	0	6.8922	0	0	-1.43249	-58.0577		-1.43249	0	0	-2.32347	0	0	0	0	0	0	0	-38.7445	-820.29
																2061	-37.3905	-804.191	0	0	0	6.8922	0	0	-1.43249	-59.4902		-1.43249	0	0	-2.32347	0	0	0	0	0	0	0	-38.823	-859.113
																2062	-36.0712	-840.263	0	0	0	6.8922	0	0	-1.43249	-60.9227		-1.43249	0	0	-2.32347	0	0	0	0	0	0	0	-37.5037	-896.617
																2063	-36.1194	-876.382	0	0	0	6.8922	0	0	-1.43249	-62.3552		-1.43249	0	0	-2.32347	0	0	0	0	0	0	0	-37.5519	-934.168
																2064	-36.1622	-912.544	0	0	0	6.8922	0	0	-1.43249	-63.7877		-1.43249	0	0	-2.32347	0	0	0	0	0	0	0	-37.5947	-971.763
																2065	-36.1997	-948.744	0	0	0	6.8922	0	0	-1.43249	-65.2202		-1.43249	0	0	-2.32347	0	0	0	0	0	0	0	-37.6321	-1009.4
																2066	-36.2329	-984.977	0	0	0	6.8922	0	0	-1.43249	-66.6527		-1.43249	0	0	-2.32347	0	0	0	0	0	0	0	-37.6654	-1047.06
																2067	-33.5798	-1018.56	0	0	0	6.8922	0	0	-1.43249	-68.0852		-1.43249	0	0	-2.32347	0	0	0	0	0	0	0	-35.0123	-1082.07
																2068	-33.5776	-1052.13	0	0	0	6.8922	0	0	-1.43249	-69.5177		-1.43249	0	0	-2.32347	0	0	0	0	0	0	0	-35.0101	-1117.08
																2069	-33.5792	-1085.71	0	0	0	6.8922	0	0	-1.43249	-70.9501		-1.43249	0	0	-2.32347	0	0	0	0	0	0	0	-35.0117	-1152.09
																2070	-33.5828	-1119.3	0	0	0	6.8922	0	0	-1.43249	-72.3826		-1.43249	0	0	-2.32347	0	0	0	0	0	0	0	-35.0153	-1187.11
																2071	-33.5875	-1152.88	0	0	0	6.8922	0	0	-1.43249	-73.8151		-1.43249	0	0	-2.32347	0	0	0	0	0	0	0	-35.02	-1222.13
																2072	-30.7614	-1183.65	0	0	0	6.8922	0	0	-1.43249	-75.2476		-1.43249	0	0	-2.32347	0	0	0	0	0	0	0	-32.1939	-1254.32
																2073	-30.732	-1214.38	0	0	0	6.8922	0	0	-1.43249	-76.6801		-1.43249	0	0	-2.32347	0	0	0	0	0	0	0	-32.1644	-1286.49
																2074	-30.7102	-1245.09	0	0	0	6.8922	0	0	-1.43249	-78.1126		-1.43249	0	0	-2.32347	0	0	0	0	0	0	0	-32.1427	-1318.63
																2075	-30.6944	-1275.78	0	0	0	6.8922	0	0	-1.43249	-79.5451		-1.43249	0	0	-2.32347	0	0	0	0	0	0	0	-32.1269	-1350.76
																2076	654.627	-621.154	-184.349	-184.349	31.8381	38.7303	31.8381	0	-384.346	-463.891	-382.913	-1.43249	0	-0.000793246	-2.32426	0	0	0	0	-0.000793246	-149.102	-149.102	-31.3323	-1382.09
																2077	54.7601	-566.394	19.126	-165.223	0	38.7303	0	0	-1.43249	-465.323		-1.43249	0	-0.000793246	-2.32505		0	0	0	-0.000793246	0	-149.102	72.4529	-1309.64
																2078	45.0223	-521.372	15.3254	-149.898	0	38.7303	0	0	-1.43249	-466.756		-1.43249	0	-0.000793246	-2.32585		0	0	0	-0.000793246	0	-149.102	58.9144	-1250.72
																2079	36.6589	-484.713	12.3077	-137.59	0	38.7303	0	0	-1.43249	-468.188		-1.43249	0	-0.000793246	-2.32664		0	0	0	-0.000793246	0	-149.102	47.5333	-1203.19
																2080	29.3588	-455.354	9.91144	-127.679	0	38.7303	0	0	-1.43249	-469.621		-1.43249	0	-0.000793246	-2.32743		0	0	0	-0.000793246	0	-149.102	37.837	-1165.35
																2081	22.8921	-432.462	8.00845	-119.67	0	38.7303	0	0	-1.43249	-471.053		-1.43249	0	-0.000793246	-2.32823		0	0	0	-0.000793246	0	-149.102	29.4673	-1135.89
																2082	17.0904	-415.372	6.49695	-113.173	0	38.7303	0	0	-1.43249	-472.486		-1.43249	0	-0.000793246	-2.32902		0	0	0	-0.000793246	0	-149.102	22.1541	-1113.73
																2083	11.8309	-403.541	5.29619	-107.877	0	38.7303	0	0	-1.43249	-473.918		-1.43249	0	-0.000793246	-2.32981		0	0	0	-0.000793246	0	-149.102	15.6939	-1098.04
																2084	7.02363	-396.517	4.34208	-103.535	0	38.7303	0	0	-1.43249	-475.351		-1.43249	0	-0.000793246	-2.33061		0	0	0	-0.000793246	0	-149.102	9.93243	-1088.11
																2085	2.60238	-393.915	3.58374	-99.9511	0	38.7303	0	0	-1.43249	-476.783		-1.43249	0	0	-2.33061		0	0	0	0	0	-149.102	4.75364	-1083.35
																2086	-1.48191	-395.397	2.98079	-96.9703	0	38.7303	0	0	-1.43249	-478.216		-1.43249	0	0	-2.33061		0	0	0	0	0	-149.102	0.0663907	-1083.29
																2087	-5.26639	-400.663	2.50118	-94.4691	0	38.7303	0	0	-1.43249	-479.648		-1.43249	0	0	-2.33061		0	0	0	0	0	-149.102	-4.19769	-1087.48
																2088	-8.77949	-409.443	2.11948	-92.3497	0	38.7303	0	0	-1.43249	-481.08		-1.43249	0	0	-2.33061		0	0	0	0	0	-149.102	-8.0925	-1095.58
																2089	-12.0439	-421.486	1.81549	-90.5342	0	38.7303	0	0	-1.43249	-482.513		-1.43249	0	0	-2.33061		0	0	0	0	0	-149.102	-11.6609	-1107.24
																2090	-15.0777	-436.564	1.57319	-88.961	0	38.7303	0	0	-1.43249	-483.945		-1.43249	0	0	-2.33061		0	0	0	0	0	-149.102	-14.937	-1122.17
																2091	-17.8959	-454.46	1.37987	-87.5811	0	38.7303	0	0	-1.43249	-485.378		-1.43249	0	0	-2.33061		0	0	0	0	0	-149.102	-17.9485	-1140.12
																2092	-20.5107	-474.971	1.22542	-86.3557	0	38.7303	0	0	-1.43249	-486.81		-1.43249	0	0	-2.33061		0	0	0	0	0	-149.102	-20.7178	-1160.84
																2093	-22.9322	-497.903	1.10183	-85.2539	0	38.7303	0	0	-1.43249	-488.243		-1.43249	0	0	-2.33061		0	0	0	0	0	-149.102	-23.2628	-1184.1
																2094	-25.1684	-523.071	1.00275	-84.2511	0	38.7303	0	0	-1.43249	-489.675		-1.43249	0	0	-2.33061		0	0	0	0	0	-149.102	-25.5981	-1209.7
																2095	-27.2256	-550.297	0.923124	-83.328	0	38.7303	0	0	-1.43249	-491.108		-1.43249	0	0	-2.33061		0	0	0	0	0	-149.102	-27.735	-1237.44
																2096	-29.1086	-579.405	0.85895	-82.469	0	38.7303	0	0	-1.43249	-492.54		-1.43249	0	0	-2.33061		0	0	0	0	0	-149.102	-29.6821	-1267.12
																2097	28.2574	-551.148	0.807045	-81.662	0.638931	39.3693	0.638931	0	-49.4623	-542.003	-48.0298	-1.43249	0	0	-2.33061	0	0	0	0	0	0	-149.102	-19.7589	-1286.88
																2098	-23.3968	-574.545	0.764888	-80.8971	0	39.3693	0	0	-1.43249	-543.435		-1.43249	0	0	-2.33061		0	0	0	0	0	-149.102	-24.0644	-1310.94
																2099	-25.9644	-600.509	0.730473	-80.1666	0	39.3693	0	0	-1.43249	-544.868		-1.43249	0	0	-2.33061		0	0	0	0	0	-149.102	-26.6664	-1337.61
																2100	-28.1377	-628.647	0.702212	-79.4644	0	39.3693	0	0	-1.43249	-546.3		-1.43249	0	0	-2.33061		0	0	0	0	0	-149.102	-28.868	-1366.48
																2101	-31.493	-660.14	0.678842	-78.7856	0	39.3693	0	0	-1.43249	-547.733		-1.43249	0	0	-2.33061		0	0	0	0	0	-149.102	-32.2466	-1398.72
																2102	-30.3066	-690.446	0.65936	-78.1262	0	39.3693	0	0	-1.43249	-549.165		-1.43249	0	0	-2.33061		0	0	0	0	0	-149.102	-31.0797	-1429.8
																2103	-30.9215	-721.368	0.642973	-77.4832	0	39.3693	0	0	-1.43249	-550.598		-1.43249	0	0	-2.33061		0	0	0	0	0	-149.102	-31.711	-1461.51
																2104	-31.4525	-752.821	0.629049	-76.8542	0	39.3693	0	0	-1.43249	-552.03		-1.43249	0	0	-2.33061		0	0	0	0	0	-149.102	-32.256	-1493.77
																2105	-31.9141	-784.735	0.617086	-76.2371	0	39.3693	0	0	-1.43249	-553.463		-1.43249	0	0	-2.33061		0	0	0	0	0	-149.102	-32.7295	-1526.5
																2106	-33.2832	-818.018	0.606687	-75.6304	0	39.3693	0	0	-1.43249	-554.895		-1.43249	0	0	-2.33061		0	0	0	0	0	-149.102	-34.1091	-1560.61
																2107	-33.6402	-851.658	0.597537	-75.0329	0	39.3693	0	0	-1.43249	-556.328		-1.43249	0	0	-2.33061		0	0	0	0	0	-149.102	-34.4752	-1595.08
																2108	-33.9547	-885.613	0.589385	-74.4435	0	39.3693	0	0	-1.43249	-557.76		-1.43249	0	0	-2.33061		0	0	0	0	0	-149.102	-34.7979	-1629.88
																2109	-34.2328	-919.846	0.582031	-73.8615	0	39.3693	0	0	-1.43249	-559.193		-1.43249	0	0	-2.33061		0	0	0	0	0	-149.102	-35.0833	-1664.96
																2110	-34.4797	-954.325	0.575317	-73.2861	0	39.3693	0	0	-1.43249	-560.625		-1.43249	0	0	-2.33061		0	0	0	0	0	-149.102	-35.3369	-1700.3
																2111	-33.3127	-987.638	0.569119	-72.717	0	39.3693	0	0	-1.43249	-562.058		-1.43249	0	0	-2.33061		0	0	0	0	0	-149.102	-34.176	-1734.48
																2112	-33.4991	-1021.14	0.563337	-72.1537	0	39.3693	0	0	-1.43249	-563.49		-1.43249	0	0	-2.33061		0	0	0	0	0	-149.102	-34.3682	-1768.84
																2113	-33.6674	-1054.8	0.557891	-71.5958	0	39.3693	0	0	-1.43249	-564.923		-1.43249	0	0	-2.33061		0	0	0	0	0	-149.102	-34.542	-1803.39
																2114	-33.8194	-1088.62	0.552719	-71.0431	0	39.3693	0	0	-1.43249	-566.355		-1.43249	0	0	-2.33061		0	0	0	0	0	-149.102	-34.6991	-1838.09
																2115	-33.9572	-1122.58	0.54777	-70.4953	0	39.3693	0	0	-1.43249	-567.788		-1.43249	0	0	-2.33061		0	0	0	0	0	-149.102	-34.8419	-1872.93
																2116	-31.3998	-1153.98	0.543006	-69.9523	0	39.3693	0	0	-1.43249	-569.22		-1.43249	0	0	-2.33061		0	0	0	0	0	-149.102	-32.2893	-1905.22
																2117	-31.4856	-1185.47	0.538394	-69.4139	0	39.3693	0	0	-1.43249	-570.653		-1.43249	0	0	-2.33061		0	0	0	0	0	-149.102	-32.3797	-1937.6
																2118	-31.5679	-1217.03	0.533909	-68.88	0	39.3693	0	0	-1.43249	-572.085		-1.43249	0	0	-2.33061		0	0	0	0	0	-149.102	-32.4665	-1970.06
																2119	-31.646	-1248.68	0.529532	-68.3505	0	39.3693	0	0	-1.43249	-573.517		-1.43249	0	0	-2.33061		0	0	0	0	0	-149.102	-32.549	-2002.61
																2120	-31.7194	-1280.4	0.525246	-67.8252	0	39.3693	0	0	-1.43249	-574.95		-1.43249	0	0	-2.33061		0	0	0	0	0	-149.102	-32.6267	-2035.24

## Sheet: Yr8
																Summary of emissions discounts to apply (to 2020 assumptions):
																	2020-2029		2030-2039		2040-2049		2050-2084		2085-2120
																	Core	FA	Core	FA	Core	FA	Core	FA	Core	FA
																Avoided emissions - Biomass (heat) - marginal supply	none	none	none	none	none	0.25258	0.9	0.039435	0	0
																Avoided emissions - Biomass (electricity) - marginal supply	none	none	0.9127	0.5635	0.8254	0.127	0.5635	0	0.127	0
																Avoided emissions - Incineration (electricity) - marginal supply	none	none	0.9127	0.5635	0.8254	0.127	0.5635	0	0.127	0
																Incineration (heat) - marginal supply	none	none	none	none	none	0	0.9	0.136905	0	0
																C storage - BECCS (biomass electricity)	none	none	0.09	0.45	0.18	0.9	0.45	1	0.9	1
																C storage - BECCS (biomass heat)	none	none	0	0	0	0.405	0	0.81	0.405	0.9
																Avoided emissions - Cement production - CCS application (calcination)	n/a	n/a	n/a	n/a	n/a	n/a	none	0.45568	0.93952	0.3952
																Avoided emissions - Cement production - furnace emissions reduction	n/a	n/a	n/a	n/a	n/a	n/a	0.9784	0.95104	0.95104	0.712
																Emissions - Wood panel (particle board) production (CCS on heat production)	none	none	none	none	none	0.6355	none	0.271	0.6355	0.19
																Emissions - Harvester/forwarder	none	none	none	none	none	0.55	0.87	0.1	0	0
	Annual C stock - total ecosystem (tonnes C) - >75% thin									Natural Forest' C sequestration
	Time Step	Total Ecosystem(GH model (thinned) average soil v3 Default Simu			Thinned	Thinned	Thinned				'Total Ecosystem(Afforestation (conservation) Default Simulation					Core targets scenario
		Forest ecosystem	HWP total	Net system C	Mulch/S C storage	HWP primary	HWP secondary				Net ecosystem C	Process emissions	Annual C flux	Net cumulative C sequestration and storage			8th planting (Mg CO2 eq)																							Plantation (Core)
	Year	Tonnes C	Tonnes C		Tonnes C					Year	Tonnes C		Mg CO2eq			Year	Terrestrial C storage		HWP C storage		Forestry/ wood processing emissions (total)		Forestry/ primary wood processing emissions	Secondary wood processing emissions	(BE)CCS (total)		(BE)CCS (primary)	(BE)CCS (secondary)	(BE)CCS (tertiary)	FF offset (total)		Primary electricity offset (biomass + incineration)	Secondary electricity offset (biomass + incineration)	Tertiary electricity offset (biomass + incineration)	Heat offset (biomass)	Heat offset (incineration)	Concrete offset (net)		Net - annual flux	Net - cumulative C sequestration
																	Annual flux	Accumulation	Annual flux	Accumulation	Annual flux	Accumulation			Annual flux	Accumulation				Annual flux	Accumulation						Annual flux	Accumulation
	0	81	0	81	0	0	0			0						2020
	1	80.8365	0	80.8365		0	0			1						2021
	2	80.975	0	80.975		0	0			2						2022
	3	81.5	0	81.5		0	0			3						2023
	4	82.4699	0	82.4699		0	0			4						2024
	5	83.9295	0	83.9295		0	0			5						2025
	6	85.9132	0	85.9132		0	0			6						2026
	7	88.4465	0	88.4465		0	0			7	81	1.36461	5.00358	5.00358		2027	0	0	0	0	5.00358	5.00358	5.00358	0	0	0	0	0	0	0	0	0	0	0	0	0	0	0	5.00358	5.00358
	8	91.5466	0	91.5466		0	0			8	80.8429		0.575894	5.57947		2028	0.599623	0.599623	0	0	0	5.00358	0	0	0	0	0	0	0	0	0	0	0	0	0	0	0	0	0.599623	5.6032
	9	95.2236	0	95.2236		0	0			9	80.9424		-0.36473	5.21474		2029	-0.507923	0.0917007	0	0	0	5.00358	0	0	0	0	0	0	0	0	0	0	0	0	0	0	0	0	-0.507923	5.09528
	10	99.4808	0	99.4808		0	0			10	81.3393		-1.45544	3.7593		2030	-1.92493	-1.83323	0	0	0	5.00358	0	0	0	0	0	0	0	0	0	0	0	0	0	0	0	0	-1.92493	3.17035
	11	104.315	0	104.315		0	0			11	82.0617		-2.64872	1.11058		2031	-3.55635	-5.38958	0	0	0	5.00358	0	0	0	0	0	0	0	0	0	0	0	0	0	0	0	0	-3.55635	-0.386001
	12	109.719	0	109.719		0	0			12	83.1297		-3.91591	-2.80532		2032	-5.35193	-10.7415	0	0	0	5.00358	0	0	0	0	0	0	0	0	0	0	0	0	0	0	0	0	-5.35193	-5.73793
	13	115.68	0	115.68		0	0			13	84.5573		-5.23457	-8.03989		2033	-7.27359	-18.0151	0	0	0	5.00358	0	0	0	0	0	0	0	0	0	0	0	0	0	0	0	0	-7.27359	-13.0115
	14	122.183	0	122.183		0	0			14	86.3534		-6.58557	-14.6255		2034	-9.28859	-27.3037	0	0	0	5.00358	0	0	0	0	0	0	0	0	0	0	0	0	0	0	0	0	-9.28859	-22.3001
	15	129.207	0	129.207		0	0			15	88.5221		-7.95205	-22.5775		2035	-11.3672	-38.6709	0	0	0	5.00358	0	0	0	0	0	0	0	0	0	0	0	0	0	0	0	0	-11.3672	-33.6673
	16	136.731	0	136.731		0	0			16	91.0637		-9.31896	-31.8965		2036	-13.4824	-52.1533	0	0	0	5.00358	0	0	0	0	0	0	0	0	0	0	0	0	0	0	0	0	-13.4824	-47.1497
	17	144.732	0	144.732		0	0			17	93.9745		-10.673	-42.5695		2037	-15.6095	-67.7629	0	0	0	5.00358	0	0	0	0	0	0	0	0	0	0	0	0	0	0	0	0	-15.6095	-62.7593
	18	153.185	0	153.185		0	0			18	97.2478		-12.0023	-54.5718		2038	-17.7267	-85.4896	0	0	0	5.00358	0	0	0	0	0	0	0	0	0	0	0	0	0	0	0	0	-17.7267	-80.486
	19	162.063	0	162.063		0	0			19	100.874		-13.2969	-67.8687		2039	-19.8148	-105.304	0	0	0	5.00358	0	0	0	0	0	0	0	0	0	0	0	0	0	0	0	0	-19.8148	-100.301
	20	171.337	0	171.337		0	0			20	104.842		-14.548	-82.4167		2040	-21.8574	-127.162	0	0	0	5.00358	0	0	0	0	0	0	0	0	0	0	0	0	0	0	0	0	-21.8574	-122.158
	21	166.535	0	166.535	0	0	0			21	109.137		-15.7483	-98.165		2041	-23.8412	-151.003	0	0	0	5.00358	0	0	0	0	0	0	0	0	0	0	0	0	0	0	0	0	-23.8412	-145.999
	22	174.253	0	174.253		0	0			22	113.744		-16.8918	-115.057		2042	-25.7549	-176.758	0	0	0	5.00358	0	0	0	0	0	0	0	0	0	0	0	0	0	0	0	0	-25.7549	-171.754
	23	182.581	0	182.581		0	0			23	118.646		-17.9733	-133.03		2043	-27.5896	-204.347	0	0	0	5.00358	0	0	0	0	0	0	0	0	0	0	0	0	0	0	0	0	-27.5896	-199.344
	24	191.425	0	191.425		0	0			24	123.824		-18.9887	-152.019		2044	-29.338	-233.685	0	0	0	5.00358	0	0	0	0	0	0	0	0	0	0	0	0	0	0	0	0	-29.338	-228.682
	25	200.704	0	200.704		0	0			25	129.261		-19.9347	-171.953		2045	-30.9935	-264.679	0	0	0	5.00358	0	0	0	0	0	0	0	0	0	0	0	0	0	0	0	0	-30.9935	-259.675
	26	210.764	0	210.764		0	0			26	134.936		-20.8082	-192.762		2046	-32.5507	-297.23	0	0	0	5.00358	0	0	0	0	0	0	0	0	0	0	0	0	0	0	0	0	-32.5507	-292.226
	27	220.383	0	220.383		0	0			27	138.961		-14.7598	-207.521		2047	-34.0044	-331.234	0	0	0	5.00358	0	0	0	0	0	0	0	0	0	0	0	0	0	0	0	0	-34.0044	-326.23
	28	230.067	0	230.067		0	0			28	143.702		-17.382	-224.903		2048	17.6073	-313.627	0	0	3.06854	8.07212	3.06854	0	-7.94437	-7.94437	-7.68652	-0.257848	0	-13.7807	-13.7807	-13.7807	0	0	0	0	0	0	-1.04927	-327.28
	29	239.806	0	239.806		0	0			29	148.506		-17.6139	-242.517		2049	-28.3006	-341.927	0	0	0	8.07212	0	0	-0.257848	-8.20222		-0.257848	0	-0.659988	-14.4407	0	0	-0.659988	0	0	0	0	-29.2184	-356.498
	30	249.591	0	249.591		0	0			30	153.352		-17.7693	-260.287		2050	-30.5355	-372.463	0	0	0	8.07212	0	0	-0.64462	-8.84684		-0.64462	0	-0.450573	-14.8913	0	0	-0.450573	0	0	0	0	-31.6307	-388.129
	31	259.679	0	259.679		0	0			31	159.692		-23.2471	-283.534		2051	-32.4275	-404.89	0	0	0	8.07212	0	0	-0.64462	-9.49146		-0.64462	0	-0.450573	-15.3419	0	0	-0.450573	0	0	0	0	-33.5227	-421.651
	32	269.8	0	269.8		0	0			32	165.832		-22.5139	-306.048		2052	-34.0251	-438.915	0	0	0	8.07212	0	0	-0.64462	-10.1361		-0.64462	0	-0.450573	-15.7924	0	0	-0.450573	0	0	0	0	-35.1203	-456.772
	33	279.952	0	279.952		0	0			33	175.455		-35.2823	-341.33		2053	-36.8851	-475.8	0	0	0	8.07212	0	0	-0.64462	-10.7807		-0.64462	0	-0.450573	-16.243	0	0	-0.450573	0	0	0	0	-37.9803	-494.752
	34	290.127	0	290.127		0	0			34	184.967		-34.8791	-376.209		2054	-35.2691	-511.07	0	0	0	8.07212	0	0	-0.64462	-11.4253		-0.64462	0	-0.450573	-16.6936	0	0	-0.450573	0	0	0	0	-36.3643	-531.116
	35	300.325	0	300.325		0	0			35	194.39		-34.5515	-410.761		2055	-35.5086	-546.578	0	0	0	8.07212	0	0	-0.64462	-12.0699		-0.64462	0	-0.450573	-17.1442	0	0	-0.450573	0	0	0	0	-36.6038	-567.72
	36	310.163	0	310.163		0	0			36	203.739		-34.2804	-445.041		2056	-35.7094	-582.288	0	0	0	8.07212	0	0	-0.64462	-12.7146		-0.64462	0	-0.450573	-17.5947	0	0	-0.450573	0	0	0	0	-36.8046	-604.525
	37	320.013	0	320.013		0	0			37	213.027		-34.0532	-479.094		2057	-35.8788	-618.166	0	0	0	8.07212	0	0	-0.64462	-13.3592		-0.64462	0	-0.450573	-18.0453	0	0	-0.450573	0	0	0	0	-36.9739	-641.499
	38	329.876	0	329.876		0	0			38	219.105		-22.2888	-501.383		2058	-36.9884	-655.155	0	0	0	8.07212	0	0	-0.64462	-14.0038		-0.64462	0	-0.450573	-18.4959	0	0	-0.450573	0	0	0	0	-38.0836	-679.582
	39	339.748	0	339.748		0	0			39	225.133		-22.1014	-523.484		2059	-37.1136	-692.268	0	0	0	8.07212	0	0	-0.64462	-14.6484		-0.64462	0	-0.450573	-18.9465	0	0	-0.450573	0	0	0	0	-38.2088	-717.791
	40	349.63	0	349.63		0	0			40	231.118		-21.9445	-545.429		2060	-37.2206	-729.489	0	0	0	8.07212	0	0	-0.64462	-15.293		-0.64462	0	-0.450573	-19.397	0	0	-0.450573	0	0	0	0	-38.3158	-756.107
	41	358.788	0	358.788		0	0			41	237.067		-21.8117	-567.241		2061	-37.312	-766.801	0	0	0	8.07212	0	0	-0.64462	-15.9377		-0.64462	0	-0.450573	-19.8476	0	0	-0.450573	0	0	0	0	-38.4072	-794.514
	42	367.946	0	367.946		0	0			42	242.985		-21.699	-588.94		2062	-37.3905	-804.191	0	0	0	8.07212	0	0	-0.64462	-16.5823		-0.64462	0	-0.450573	-20.2982	0	0	-0.450573	0	0	0	0	-38.4857	-833
	43	377.104	0	377.104		0	0			43	248.464		-20.0901	-609.03		2063	-36.0712	-840.263	0	0	0	8.07212	0	0	-0.64462	-17.2269		-0.64462	0	-0.450573	-20.7488	0	0	-0.450573	0	0	0	0	-37.1664	-870.166
	44	386.263	0	386.263		0	0			44	253.915		-19.989	-629.019		2064	-36.1194	-876.382	0	0	0	8.07212	0	0	-0.64462	-17.8715		-0.64462	0	-0.450573	-21.1993	0	0	-0.450573	0	0	0	0	-37.2146	-907.381
	45	395.423	0	395.423		0	0			45	259.343		-19.9032	-648.922		2065	-36.1622	-912.544	0	0	0	8.07212	0	0	-0.64462	-18.5161		-0.64462	0	-0.450573	-21.6499	0	0	-0.450573	0	0	0	0	-37.2574	-944.638
	46	403.812	0	403.812		0	0			46	264.751		-19.8296	-668.752		2066	-36.1997	-948.744	0	0	0	8.07212	0	0	-0.64462	-19.1608		-0.64462	0	-0.450573	-22.1005	0	0	-0.450573	0	0	0	0	-37.2948	-981.933
	47	412.194	0	412.194		0	0			47	270.142		-19.7665	-688.518		2067	-36.2329	-984.977	0	0	0	8.07212	0	0	-0.64462	-19.8054		-0.64462	0	-0.450573	-22.551	0	0	-0.450573	0	0	0	0	-37.3281	-1019.26
	48	420.569	0	420.569		0	0			48	275.112		-18.2224	-706.74		2068	-33.5798	-1018.56	0	0	0	8.07212	0	0	-0.64462	-20.45		-0.64462	0	-0.450573	-23.0016	0	0	-0.450573	0	0	0	0	-34.675	-1053.94
	49	428.94	0	428.94		0	0			49	280.063		-18.1553	-724.896		2069	-33.5776	-1052.13	0	0	0	8.07212	0	0	-0.64462	-21.0946		-0.64462	0	-0.450573	-23.4522	0	0	-0.450573	0	0	0	0	-34.6728	-1088.61
	50	250.406	50.277	300.683	0	50.277	0			50	284.999		-18.0982	-742.994		2070	-33.5792	-1085.71	0	0	0	8.07212	0	0	-0.64462	-21.7393		-0.64462	0	-0.450573	-23.9028	0	0	-0.450573	0	0	0	0	-34.6744	-1123.28
	51	235.471	45.0608	280.532		45.0608	0			51	289.924		-18.0569	-761.051		2071	-33.5828	-1119.3	0	0	0	8.07212	0	0	-0.64462	-22.3839		-0.64462	0	-0.450573	-24.3533	0	0	-0.450573	0	0	0	0	-34.678	-1157.96
	52	223.192	40.8812	264.074		40.8812	0			52	294.838		-18.0171	-779.068		2072	-33.5875	-1152.88	0	0	0	8.07212	0	0	-0.64462	-23.0285		-0.64462	0	-0.450573	-24.8039	0	0	-0.450573	0	0	0	0	-34.6827	-1192.64
	53	213.194	37.5245	250.719		37.5245	0			53	299.396		-16.7129	-795.781		2073	-30.7614	-1183.65	0	0	0	8.07212	0	0	-0.64462	-23.6731		-0.64462	0	-0.450573	-25.2545	0	0	-0.450573	0	0	0	0	-31.8566	-1224.5
	54	205.188	34.8214	240.009		34.8214	0			54	303.94		-16.6615	-812.442		2074	-30.732	-1214.38	0	0	0	8.07212	0	0	-0.64462	-24.3177		-0.64462	0	-0.450573	-25.7051	0	0	-0.450573	0	0	0	0	-31.8271	-1256.33
	55	198.944	32.6373	231.582		32.6373	0			55	308.472		-16.6177	-829.06		2075	-30.7102	-1245.09	0	0	0	8.07212	0	0	-0.64462	-24.9624		-0.64462	0	-0.450573	-26.1556	0	0	-0.450573	0	0	0	0	-31.8054	-1288.13
	56	194.283	30.8654	225.149		30.8654	0			56	312.994		-16.5804	-845.64		2076	-30.6944	-1275.78	0	0	0	8.07212	0	0	-0.64462	-25.607		-0.64462	0	-0.450573	-26.6062	0	0	-0.450573	0	0	0	0	-31.7896	-1319.92
	57	191.057	29.421	220.478		29.421	0			57	317.507		-16.5483	-862.189		2077	654.627	-621.154	-184.349	-184.349	117.484	125.556	117.484	0	-172.955	-198.562	-172.311	-0.64462	0	-87.0399	-113.646	-86.5712	0	-0.450573	0	-0.0181037	-336.622	-336.622	-8.85494	-1328.78
	58	189.141	28.2368	217.378		28.2368	0			58	321.752		-15.5635	-877.752		2078	54.7601	-566.394	19.126	-165.223	0	125.556	0	0	-0.64462	-199.207		-0.64462	0	-3.98513	-117.631		-3.51645	-0.450573	0	-0.0181037	0	-336.622	69.2564	-1259.52
	59	188.431	27.2594	215.691		27.2594	0			59	325.986		-15.5257	-893.278		2079	45.0223	-521.372	15.3254	-149.898	0	125.556	0	0	-0.64462	-199.852		-0.64462	0	-3.28635	-120.918		-2.81767	-0.450573	0	-0.0181037	0	-336.622	56.4167	-1203.1
	60	188.835	26.4465	215.282		26.4465	0			60	330.211		-15.4932	-908.771		2080	36.6589	-484.713	12.3077	-137.59	0	125.556	0	0	-0.64462	-200.496		-0.64462	0	-2.73153	-123.649		-2.26285	-0.450573	0	-0.0181037	0	-336.622	45.5904	-1157.51
	61	190.272	25.7643	216.036		25.7643	0			61	334.429		-15.4652	-924.236		2081	29.3588	-455.354	9.91144	-127.679	0	125.556	0	0	-0.64462	-201.141		-0.64462	0	-2.29096	-125.94		-1.82229	-0.450573	0	-0.0181037	0	-336.622	36.3347	-1121.18
	62	192.666	25.1863	217.852		25.1863	0			62	338.64		-15.441	-939.677		2082	22.8921	-432.462	8.00845	-119.67	0	125.556	0	0	-0.64462	-201.786		-0.64462	0	-1.94108	-127.881		-1.47241	-0.450573	0	-0.0181037	0	-336.622	28.3148	-1092.86
	63	195.951	24.6911	220.642		24.6911	0			63	342.529		-14.2596	-953.937		2083	17.0904	-415.372	6.49695	-113.173	0	125.556	0	0	-0.64462	-202.43		-0.64462	0	-1.66318	-129.544		-1.19451	-0.450573	0	-0.0181037	0	-336.622	21.2796	-1071.59
	64	200.063	24.2621	224.325		24.2621	0			64	346.407		-14.2193	-968.156		2084	11.8309	-403.541	5.29619	-107.877	0	125.556	0	0	-0.64462	-203.075		-0.64462	0	-1.44242	-130.987		-0.973741	-0.450573	0	-0.0181037	0	-336.622	15.0401	-1056.54
	65	204.944	23.8858	228.829		23.8858	0			65	350.276		-14.1847	-982.341		2085	7.02363	-396.517	4.34208	-103.535	0	125.556	0	0	-1.28924	-204.364		-1.28924	0	-0.281472	-131.268		-0.179923	-0.101549	0	0	0	-336.622	9.795	-1046.75
	66	210.537	23.5516	234.089		23.5516	0			66	354.136		-14.1547	-996.496		2086	2.60238	-393.915	3.58374	-99.9511	0	125.556	0	0	-1.28924	-205.653		-1.28924	0	-0.250049	-131.518		-0.1485	-0.101549	0	0	0	-336.622	4.64684	-1042.1
	67	216.792	23.2511	240.043		23.2511	0			67	358.007		-14.1943	-1010.69		2087	-1.48191	-395.397	2.98079	-96.9703	0	125.556	0	0	-1.28924	-206.943		-1.28924	0	-0.225064	-131.743		-0.123515	-0.101549	0	0	0	-336.622	-0.0154246	-1042.12
	68	223.656	22.9776	246.633		22.9776	0			68	361.578		-13.0916	-1023.78		2088	-5.26639	-400.663	2.50118	-94.4691	0	125.556	0	0	-1.28924	-208.232		-1.28924	0	-0.205191	-131.949		-0.103642	-0.101549	0	0	0	-336.622	-4.25963	-1046.38
	69	231.081	22.7258	253.807		22.7258	0			69	365.139		-13.0578	-1036.84		2089	-8.77949	-409.443	2.11948	-92.3497	0	125.556	0	0	-1.28924	-209.521		-1.28924	0	-0.189374	-132.138		-0.0878251	-0.101549	0	0	0	-336.622	-8.13862	-1054.52
	70	239.02	22.4916	261.511		22.4916	0			70	368.692		-13.0286	-1049.87		2090	-12.0439	-421.486	1.81549	-90.5342	0	125.556	0	0	-1.28924	-210.81		-1.28924	0	-0.176778	-132.315		-0.0752287	-0.101549	0	0	0	-336.622	-11.6944	-1066.21
	71	231.313	22.2715	253.585	0	22.2715	0			71	372.239		-13.0033	-1062.87		2091	-15.0777	-436.564	1.57319	-88.961	0	125.556	0	0	-1.28924	-212.099		-1.28924	0	-0.166738	-132.481		-0.0651886	-0.101549	0	0	0	-336.622	-14.9605	-1081.17
	72	237.694	22.0628	259.757		22.0628	0			72	375.779		-12.9809	-1075.85		2092	-17.8959	-454.46	1.37987	-87.5811	0	125.556	0	0	-1.28924	-213.389		-1.28924	0	-0.158727	-132.64		-0.0571777	-0.101549	0	0	0	-336.622	-17.964	-1099.14
	73	244.775	21.8636	266.639		21.8636	0			73	378.979		-11.733	-1087.59		2093	-20.5107	-474.971	1.22542	-86.3557	0	125.556	0	0	-1.28924	-214.678		-1.28924	0	-0.152327	-132.792		-0.0507777	-0.101549	0	0	0	-336.622	-20.7269	-1119.86
	74	252.449	21.6721	274.121		21.6721	0			74	382.167		-11.6891	-1099.27		2094	-22.9322	-497.903	1.10183	-85.2539	0	125.556	0	0	-1.28924	-215.967		-1.28924	0	-0.147206	-132.94		-0.0456567	-0.101549	0	0	0	-336.622	-23.2668	-1143.13
	75	261.038	21.487	282.525		21.487	0			75	385.344		-11.6509	-1110.93		2095	-25.1684	-523.071	1.00275	-84.2511	0	125.556	0	0	-1.28924	-217.256		-1.28924	0	-0.1431	-133.083		-0.041551	-0.101549	0	0	0	-336.622	-25.598	-1168.73
	76	269.304	21.3071	290.611		21.3071	0			76	388.513		-11.6174	-1122.54		2096	-27.2256	-550.297	0.923124	-83.328	0	125.556	0	0	-1.28924	-218.546		-1.28924	0	-0.139801	-133.223		-0.0382516	-0.101549	0	0	0	-336.622	-27.7315	-1196.46
	77	277.737	21.1318	298.869		21.1318	0			77	391.673		-11.5877	-1134.13		2097	-29.1086	-579.405	0.85895	-82.469	0	125.556	0	0	-1.28924	-219.835		-1.28924	0	-0.137141	-133.36		-0.0355924	-0.101549	0	0	0	-336.622	-29.676	-1226.13
	78	286.315	20.9602	307.275		20.9602	0			78	394.647		-10.9046	-1145.03		2098	28.2574	-551.148	0.807045	-81.662	2.13706	127.693	2.13706	0	-44.5161	-264.351	-43.2268	-1.28924	0	-2.51986	-135.88	-2.38487	-0.0334416	-0.101549	0	0	0	-336.622	-15.8344	-1241.97
	79	295.019	20.7919	315.81		20.7919	0			79	397.611		-10.8671	-1155.9		2099	-23.3968	-574.545	0.764888	-80.8971	0	127.693	0	0	-1.28924	-265.64		-1.28924	0	-0.133244	-136.013		-0.0316947	-0.101549	0	0	0	-336.622	-24.0544	-1266.02
	80	304.096	20.6265	324.722		20.6265	0			80	400.565		-10.8334	-1166.74		2100	-25.9644	-600.509	0.730473	-80.1666	0	127.693	0	0	-1.28924	-266.929		-1.28924	0	-0.131818	-136.145		-0.0302687	-0.101549	0	0	0	-336.622	-26.655	-1292.68
	81	313.27	20.4635	333.734		20.4635	0			81	403.511		-10.8033	-1177.54		2101	-28.1377	-628.647	0.702212	-79.4644	0	127.693	0	0	-1.28924	-268.219		-1.28924	0	-0.130647	-136.275		-0.0290976	-0.101549	0	0	0	-336.622	-28.8554	-1321.53
	82	322.531	20.3028	342.834		20.3028	0			82	406.45		-10.776	-1188.31		2102	-31.493	-660.14	0.678842	-78.7856	0	127.693	0	0	-1.28924	-269.508		-1.28924	0	-0.129678	-136.405		-0.0281292	-0.101549	0	0	0	-336.622	-32.2331	-1353.77
	83	331.867	20.144	352.011		20.144	0			83	408.192		-6.38738	-1194.7		2103	-30.3066	-690.446	0.65936	-78.1262	0	127.693	0	0	-1.28924	-270.797		-1.28924	0	-0.128871	-136.534		-0.027322	-0.101549	0	0	0	-336.622	-31.0653	-1384.83
	84	341.271	19.9871	361.258		19.9871	0			84	409.898		-6.2551	-1200.96		2104	-30.9215	-721.368	0.642973	-77.4832	0	127.693	0	0	-1.28924	-272.086		-1.28924	0	-0.128192	-136.662		-0.0266429	-0.101549	0	0	0	-336.622	-31.6959	-1416.53
	85	350.356	19.8319	370.188		19.8319	0			85	411.573		-6.13887	-1207.1		2105	-31.4525	-752.821	0.629049	-76.8542	0	127.693	0	0	-1.28924	-273.376		-1.28924	0	-0.127615	-136.79		-0.026066	-0.101549	0	0	0	-336.622	-32.2403	-1448.77
	86	359.492	19.6783	379.17		19.6783	0			86	413.219		-6.03548	-1213.13		2106	-31.9141	-784.735	0.617086	-76.2371	0	127.693	0	0	-1.28924	-274.665		-1.28924	0	-0.127119	-136.917		-0.0255703	-0.101549	0	0	0	-336.622	-32.7133	-1481.48
	87	368.674	19.5261	388.2		19.5261	0			87	414.839		-5.94241	-1219.07		2107	-33.2832	-818.018	0.606687	-75.6304	0	127.693	0	0	-1.28924	-275.954		-1.28924	0	-0.126688	-137.043		-0.0251394	-0.101549	0	0	0	-336.622	-34.0925	-1515.57
	88	377.897	19.3754	397.273		19.3754	0			88	416.17		-4.88069	-1223.95		2108	-33.6402	-851.658	0.597537	-75.0329	0	127.693	0	0	-1.28924	-277.243		-1.28924	0	-0.126309	-137.17		-0.0247602	-0.101549	0	0	0	-336.622	-34.4582	-1550.03
	89	387.158	19.226	406.384		19.226	0			89	417.475		-4.78507	-1228.74		2109	-33.9547	-885.613	0.589385	-74.4435	0	127.693	0	0	-1.28924	-278.533		-1.28924	0	-0.125971	-137.296		-0.0244224	-0.101549	0	0	0	-336.622	-34.7806	-1584.81
	90	395.722	19.0779	414.8		19.0779	0			90	418.757		-4.69816	-1233.44		2110	-34.2328	-919.846	0.582031	-73.8615	0	127.693	0	0	-1.28924	-279.822		-1.28924	0	-0.125667	-137.421		-0.0241177	-0.101549	0	0	0	-336.622	-35.0657	-1619.88
	91	404.309	18.9311	423.24		18.9311	0			91	420.016		-4.61831	-1238.06		2111	-34.4797	-954.325	0.575317	-73.2861	0	127.693	0	0	-1.28924	-281.111		-1.28924	0	-0.125388	-137.547		-0.0238395	-0.101549	0	0	0	-336.622	-35.319	-1655.2
	92	412.918	18.7855	431.704		18.7855	0			92	421.256		-4.54422	-1242.6		2112	-33.3127	-987.638	0.569119	-72.717	0	127.693	0	0	-1.28924	-282.4		-1.28924	0	-0.125132	-137.672		-0.0235827	-0.101549	0	0	0	-336.622	-34.1579	-1689.36
	93	421.549	18.641	440.19		18.641	0			93	422.476		-4.47498	-1247.08		2113	-33.4991	-1021.14	0.563337	-72.1537	0	127.693	0	0	-1.28924	-283.69		-1.28924	0	-0.124892	-137.797		-0.0233431	-0.101549	0	0	0	-336.622	-34.3499	-1723.71
	94	430.2	18.4978	448.698		18.4978	0			94	423.679		-4.40976	-1251.48		2114	-33.6674	-1054.8	0.557891	-71.5958	0	127.693	0	0	-1.28924	-284.979		-1.28924	0	-0.124666	-137.921		-0.0231174	-0.101549	0	0	0	-336.622	-34.5234	-1758.23
	95	438.097	18.3557	456.453		18.3557	0			95	424.864		-4.34804	-1255.83		2115	-33.8194	-1088.62	0.552719	-71.0431	0	127.693	0	0	-1.28924	-286.268		-1.28924	0	-0.124452	-138.046		-0.0229031	-0.101549	0	0	0	-336.622	-34.6803	-1792.91
	96	446.003	18.2147	464.217		18.2147	0			96	426.034		-4.28925	-1260.12		2116	-33.9572	-1122.58	0.54777	-70.4953	0	127.693	0	0	-1.28924	-287.557		-1.28924	0	-0.124247	-138.17		-0.022698	-0.101549	0	0	0	-336.622	-34.8229	-1827.73
	97	453.917	18.0749	471.992		18.0749	0			97	427.189		-4.23307	-1264.36		2117	-31.3998	-1153.98	0.543006	-69.9523	0	127.693	0	0	-1.28924	-288.847		-1.28924	0	-0.12405	-138.294		-0.0225006	-0.101549	0	0	0	-336.622	-32.2701	-1860
	98	461.841	17.9361	479.777		17.9361	0			98	428.329		-4.1791	-1268.53		2118	-31.4856	-1185.47	0.538394	-69.4139	0	127.693	0	0	-1.28924	-290.136		-1.28924	0	-0.123858	-138.418		-0.0223095	-0.101549	0	0	0	-336.622	-32.3603	-1892.36
	99	469.775	17.7984	487.574		17.7984	0			99	429.454		-4.12711	-1272.66		2119	-31.5679	-1217.03	0.533909	-68.88	0	127.693	0	0	-1.28924	-291.425		-1.28924	0	-0.123673	-138.542		-0.0221237	-0.101549	0	0	0	-336.622	-32.4469	-1924.81
	100	288.179	68.7347	356.913	0	68.7347	0			100	430.566		-4.07697	-1276.74		2120	-31.646	-1248.68	0.529532	-68.3505	0	127.693	0	0	-1.28924	-292.714		-1.28924	0	-0.123491	-138.665		-0.0219423	-0.101549	0	0	0	-336.622	-32.5292	-1957.34
																Further Ambition targets scenario
																	8th planting (Mg CO2 eq)																							Plantation (Core)
																Year	Terrestrial C storage		HWP C storage		Forestry/ wood processing emissions (total)		Forestry/ primary wood processing emissions	Secondary wood processing emissions	(BE)CCS (total)		(BE)CCS (primary)	(BE)CCS (secondary)	(BE)CCS (tertiary)	FF offset (total)		Primary electricity offset (biomass + incineration)	Secondary electricity offset (biomass + incineration)	Tertiary electricity offset (biomass + incineration)	Heat offset (biomass)	Heat offset (incineration)	Concrete offset (net)		Net - annual flux	Net - cumulative C sequestration
																	Annual flux	Accumulation	Annual flux	Accumulation	Annual flux	Accumulation			Annual flux	Accumulation				Annual flux	Accumulation						Annual flux	Accumulation
																2020
																2021
																2022
																2023
																2024
																2025
																2026
																2027	0	0	0	0	5.00358	5.00358	5.00358	0	0	0	0	0	0	0	0	0	0	0	0	0	0	0	5.00358	5.00358
																2028	0.599623	0.599623	0	0	0	5.00358	0	0	0	0	0	0	0	0	0	0	0	0	0	0	0	0	0.599623	5.6032
																2029	-0.507923	0.0917007	0	0	0	5.00358	0	0	0	0	0	0	0	0	0	0	0	0	0	0	0	0	-0.507923	5.09528
																2030	-1.92493	-1.83323	0	0	0	5.00358	0	0	0	0	0	0	0	0	0	0	0	0	0	0	0	0	-1.92493	3.17035
																2031	-3.55635	-5.38958	0	0	0	5.00358	0	0	0	0	0	0	0	0	0	0	0	0	0	0	0	0	-3.55635	-0.386001
																2032	-5.35193	-10.7415	0	0	0	5.00358	0	0	0	0	0	0	0	0	0	0	0	0	0	0	0	0	-5.35193	-5.73793
																2033	-7.27359	-18.0151	0	0	0	5.00358	0	0	0	0	0	0	0	0	0	0	0	0	0	0	0	0	-7.27359	-13.0115
																2034	-9.28859	-27.3037	0	0	0	5.00358	0	0	0	0	0	0	0	0	0	0	0	0	0	0	0	0	-9.28859	-22.3001
																2035	-11.3672	-38.6709	0	0	0	5.00358	0	0	0	0	0	0	0	0	0	0	0	0	0	0	0	0	-11.3672	-33.6673
																2036	-13.4824	-52.1533	0	0	0	5.00358	0	0	0	0	0	0	0	0	0	0	0	0	0	0	0	0	-13.4824	-47.1497
																2037	-15.6095	-67.7629	0	0	0	5.00358	0	0	0	0	0	0	0	0	0	0	0	0	0	0	0	0	-15.6095	-62.7593
																2038	-17.7267	-85.4896	0	0	0	5.00358	0	0	0	0	0	0	0	0	0	0	0	0	0	0	0	0	-17.7267	-80.486
																2039	-19.8148	-105.304	0	0	0	5.00358	0	0	0	0	0	0	0	0	0	0	0	0	0	0	0	0	-19.8148	-100.301
																2040	-21.8574	-127.162	0	0	0	5.00358	0	0	0	0	0	0	0	0	0	0	0	0	0	0	0	0	-21.8574	-122.158
																2041	-23.8412	-151.003	0	0	0	5.00358	0	0	0	0	0	0	0	0	0	0	0	0	0	0	0	0	-23.8412	-145.999
																2042	-25.7549	-176.758	0	0	0	5.00358	0	0	0	0	0	0	0	0	0	0	0	0	0	0	0	0	-25.7549	-171.754
																2043	-27.5896	-204.347	0	0	0	5.00358	0	0	0	0	0	0	0	0	0	0	0	0	0	0	0	0	-27.5896	-199.344
																2044	-29.338	-233.685	0	0	0	5.00358	0	0	0	0	0	0	0	0	0	0	0	0	0	0	0	0	-29.338	-228.682
																2045	-30.9935	-264.679	0	0	0	5.00358	0	0	0	0	0	0	0	0	0	0	0	0	0	0	0	0	-30.9935	-259.675
																2046	-32.5507	-297.23	0	0	0	5.00358	0	0	0	0	0	0	0	0	0	0	0	0	0	0	0	0	-32.5507	-292.226
																2047	-34.0044	-331.234	0	0	0	5.00358	0	0	0	0	0	0	0	0	0	0	0	0	0	0	0	0	-34.0044	-326.23
																2048	17.6073	-313.627	0	0	1.88862	6.8922	1.88862	0	-39.7219	-39.7219	-38.4326	-1.28924	0	-2.12037	-2.12037	-2.12037	0	0	0	0	0	0	-22.3463	-348.577
																2049	-28.3006	-341.927	0	0	0	6.8922	0	0	-1.28924	-41.0111		-1.28924	0	-0.101549	-2.22192	0	0	-0.101549	0	0	0	0	-29.6914	-378.268
																2050	-30.5355	-372.463	0	0	0	6.8922	0	0	-1.43249	-42.4436		-1.43249	0	0	-2.22192	0	0	0	0	0	0	0	-31.968	-410.236
																2051	-32.4275	-404.89	0	0	0	6.8922	0	0	-1.43249	-43.8761		-1.43249	0	0	-2.22192	0	0	0	0	0	0	0	-33.86	-444.096
																2052	-34.0251	-438.915	0	0	0	6.8922	0	0	-1.43249	-45.3086		-1.43249	0	0	-2.22192	0	0	0	0	0	0	0	-35.4576	-479.554
																2053	-36.8851	-475.8	0	0	0	6.8922	0	0	-1.43249	-46.7411		-1.43249	0	0	-2.22192	0	0	0	0	0	0	0	-38.3176	-517.871
																2054	-35.2691	-511.07	0	0	0	6.8922	0	0	-1.43249	-48.1736		-1.43249	0	0	-2.22192	0	0	0	0	0	0	0	-36.7016	-554.573
																2055	-35.5086	-546.578	0	0	0	6.8922	0	0	-1.43249	-49.606		-1.43249	0	0	-2.22192	0	0	0	0	0	0	0	-36.9411	-591.514
																2056	-35.7094	-582.288	0	0	0	6.8922	0	0	-1.43249	-51.0385		-1.43249	0	0	-2.22192	0	0	0	0	0	0	0	-37.1419	-628.656
																2057	-35.8788	-618.166	0	0	0	6.8922	0	0	-1.43249	-52.471		-1.43249	0	0	-2.22192	0	0	0	0	0	0	0	-37.3112	-665.967
																2058	-36.9884	-655.155	0	0	0	6.8922	0	0	-1.43249	-53.9035		-1.43249	0	0	-2.22192	0	0	0	0	0	0	0	-38.4208	-704.388
																2059	-37.1136	-692.268	0	0	0	6.8922	0	0	-1.43249	-55.336		-1.43249	0	0	-2.22192	0	0	0	0	0	0	0	-38.5461	-742.934
																2060	-37.2206	-729.489	0	0	0	6.8922	0	0	-1.43249	-56.7685		-1.43249	0	0	-2.22192	0	0	0	0	0	0	0	-38.6531	-781.587
																2061	-37.312	-766.801	0	0	0	6.8922	0	0	-1.43249	-58.201		-1.43249	0	0	-2.22192	0	0	0	0	0	0	0	-38.7445	-820.332
																2062	-37.3905	-804.191	0	0	0	6.8922	0	0	-1.43249	-59.6335		-1.43249	0	0	-2.22192	0	0	0	0	0	0	0	-38.823	-859.155
																2063	-36.0712	-840.263	0	0	0	6.8922	0	0	-1.43249	-61.066		-1.43249	0	0	-2.22192	0	0	0	0	0	0	0	-37.5037	-896.658
																2064	-36.1194	-876.382	0	0	0	6.8922	0	0	-1.43249	-62.4985		-1.43249	0	0	-2.22192	0	0	0	0	0	0	0	-37.5519	-934.21
																2065	-36.1622	-912.544	0	0	0	6.8922	0	0	-1.43249	-63.9309		-1.43249	0	0	-2.22192	0	0	0	0	0	0	0	-37.5947	-971.805
																2066	-36.1997	-948.744	0	0	0	6.8922	0	0	-1.43249	-65.3634		-1.43249	0	0	-2.22192	0	0	0	0	0	0	0	-37.6321	-1009.44
																2067	-36.2329	-984.977	0	0	0	6.8922	0	0	-1.43249	-66.7959		-1.43249	0	0	-2.22192	0	0	0	0	0	0	0	-37.6654	-1047.1
																2068	-33.5798	-1018.56	0	0	0	6.8922	0	0	-1.43249	-68.2284		-1.43249	0	0	-2.22192	0	0	0	0	0	0	0	-35.0123	-1082.11
																2069	-33.5776	-1052.13	0	0	0	6.8922	0	0	-1.43249	-69.6609		-1.43249	0	0	-2.22192	0	0	0	0	0	0	0	-35.0101	-1117.12
																2070	-33.5792	-1085.71	0	0	0	6.8922	0	0	-1.43249	-71.0934		-1.43249	0	0	-2.22192	0	0	0	0	0	0	0	-35.0117	-1152.14
																2071	-33.5828	-1119.3	0	0	0	6.8922	0	0	-1.43249	-72.5259		-1.43249	0	0	-2.22192	0	0	0	0	0	0	0	-35.0153	-1187.15
																2072	-33.5875	-1152.88	0	0	0	6.8922	0	0	-1.43249	-73.9584		-1.43249	0	0	-2.22192	0	0	0	0	0	0	0	-35.02	-1222.17
																2073	-30.7614	-1183.65	0	0	0	6.8922	0	0	-1.43249	-75.3909		-1.43249	0	0	-2.22192	0	0	0	0	0	0	0	-32.1939	-1254.37
																2074	-30.732	-1214.38	0	0	0	6.8922	0	0	-1.43249	-76.8234		-1.43249	0	0	-2.22192	0	0	0	0	0	0	0	-32.1644	-1286.53
																2075	-30.7102	-1245.09	0	0	0	6.8922	0	0	-1.43249	-78.2558		-1.43249	0	0	-2.22192	0	0	0	0	0	0	0	-32.1427	-1318.67
																2076	-30.6944	-1275.78	0	0	0	6.8922	0	0	-1.43249	-79.6883		-1.43249	0	0	-2.22192	0	0	0	0	0	0	0	-32.1269	-1350.8
																2077	654.627	-621.154	-184.349	-184.349	31.8381	38.7303	31.8381	0	-384.346	-464.034	-382.913	-1.43249	0	-0.000793246	-2.22271	0	0	0	0	-0.000793246	-149.102	-149.102	-31.3323	-1382.13
																2078	54.7601	-566.394	19.126	-165.223	0	38.7303	0	0	-1.43249	-465.466		-1.43249	0	-0.000793246	-2.22351		0	0	0	-0.000793246	0	-149.102	72.4529	-1309.68
																2079	45.0223	-521.372	15.3254	-149.898	0	38.7303	0	0	-1.43249	-466.899		-1.43249	0	-0.000793246	-2.2243		0	0	0	-0.000793246	0	-149.102	58.9144	-1250.76
																2080	36.6589	-484.713	12.3077	-137.59	0	38.7303	0	0	-1.43249	-468.331		-1.43249	0	-0.000793246	-2.22509		0	0	0	-0.000793246	0	-149.102	47.5333	-1203.23
																2081	29.3588	-455.354	9.91144	-127.679	0	38.7303	0	0	-1.43249	-469.764		-1.43249	0	-0.000793246	-2.22589		0	0	0	-0.000793246	0	-149.102	37.837	-1165.39
																2082	22.8921	-432.462	8.00845	-119.67	0	38.7303	0	0	-1.43249	-471.196		-1.43249	0	-0.000793246	-2.22668		0	0	0	-0.000793246	0	-149.102	29.4673	-1135.93
																2083	17.0904	-415.372	6.49695	-113.173	0	38.7303	0	0	-1.43249	-472.629		-1.43249	0	-0.000793246	-2.22747		0	0	0	-0.000793246	0	-149.102	22.1541	-1113.77
																2084	11.8309	-403.541	5.29619	-107.877	0	38.7303	0	0	-1.43249	-474.061		-1.43249	0	-0.000793246	-2.22827		0	0	0	-0.000793246	0	-149.102	15.6939	-1098.08
																2085	7.02363	-396.517	4.34208	-103.535	0	38.7303	0	0	-1.43249	-475.494		-1.43249	0	0	-2.22827		0	0	0	0	0	-149.102	9.93322	-1088.15
																2086	2.60238	-393.915	3.58374	-99.9511	0	38.7303	0	0	-1.43249	-476.926		-1.43249	0	0	-2.22827		0	0	0	0	0	-149.102	4.75364	-1083.39
																2087	-1.48191	-395.397	2.98079	-96.9703	0	38.7303	0	0	-1.43249	-478.359		-1.43249	0	0	-2.22827		0	0	0	0	0	-149.102	0.0663907	-1083.33
																2088	-5.26639	-400.663	2.50118	-94.4691	0	38.7303	0	0	-1.43249	-479.791		-1.43249	0	0	-2.22827		0	0	0	0	0	-149.102	-4.19769	-1087.52
																2089	-8.77949	-409.443	2.11948	-92.3497	0	38.7303	0	0	-1.43249	-481.224		-1.43249	0	0	-2.22827		0	0	0	0	0	-149.102	-8.0925	-1095.62
																2090	-12.0439	-421.486	1.81549	-90.5342	0	38.7303	0	0	-1.43249	-482.656		-1.43249	0	0	-2.22827		0	0	0	0	0	-149.102	-11.6609	-1107.28
																2091	-15.0777	-436.564	1.57319	-88.961	0	38.7303	0	0	-1.43249	-484.089		-1.43249	0	0	-2.22827		0	0	0	0	0	-149.102	-14.937	-1122.21
																2092	-17.8959	-454.46	1.37987	-87.5811	0	38.7303	0	0	-1.43249	-485.521		-1.43249	0	0	-2.22827		0	0	0	0	0	-149.102	-17.9485	-1140.16
																2093	-20.5107	-474.971	1.22542	-86.3557	0	38.7303	0	0	-1.43249	-486.954		-1.43249	0	0	-2.22827		0	0	0	0	0	-149.102	-20.7178	-1160.88
																2094	-22.9322	-497.903	1.10183	-85.2539	0	38.7303	0	0	-1.43249	-488.386		-1.43249	0	0	-2.22827		0	0	0	0	0	-149.102	-23.2628	-1184.14
																2095	-25.1684	-523.071	1.00275	-84.2511	0	38.7303	0	0	-1.43249	-489.819		-1.43249	0	0	-2.22827		0	0	0	0	0	-149.102	-25.5981	-1209.74
																2096	-27.2256	-550.297	0.923124	-83.328	0	38.7303	0	0	-1.43249	-491.251		-1.43249	0	0	-2.22827		0	0	0	0	0	-149.102	-27.735	-1237.48
																2097	-29.1086	-579.405	0.85895	-82.469	0	38.7303	0	0	-1.43249	-492.684		-1.43249	0	0	-2.22827		0	0	0	0	0	-149.102	-29.6821	-1267.16
																2098	28.2574	-551.148	0.807045	-81.662	0.638931	39.3693	0.638931	0	-49.4623	-542.146	-48.0298	-1.43249	0	0	-2.22827	0	0	0	0	0	0	-149.102	-19.7589	-1286.92
																2099	-23.3968	-574.545	0.764888	-80.8971	0	39.3693	0	0	-1.43249	-543.578		-1.43249	0	0	-2.22827		0	0	0	0	0	-149.102	-24.0644	-1310.98
																2100	-25.9644	-600.509	0.730473	-80.1666	0	39.3693	0	0	-1.43249	-545.011		-1.43249	0	0	-2.22827		0	0	0	0	0	-149.102	-26.6664	-1337.65
																2101	-28.1377	-628.647	0.702212	-79.4644	0	39.3693	0	0	-1.43249	-546.443		-1.43249	0	0	-2.22827		0	0	0	0	0	-149.102	-28.868	-1366.52
																2102	-31.493	-660.14	0.678842	-78.7856	0	39.3693	0	0	-1.43249	-547.876		-1.43249	0	0	-2.22827		0	0	0	0	0	-149.102	-32.2466	-1398.76
																2103	-30.3066	-690.446	0.65936	-78.1262	0	39.3693	0	0	-1.43249	-549.308		-1.43249	0	0	-2.22827		0	0	0	0	0	-149.102	-31.0797	-1429.84
																2104	-30.9215	-721.368	0.642973	-77.4832	0	39.3693	0	0	-1.43249	-550.741		-1.43249	0	0	-2.22827		0	0	0	0	0	-149.102	-31.711	-1461.55
																2105	-31.4525	-752.821	0.629049	-76.8542	0	39.3693	0	0	-1.43249	-552.173		-1.43249	0	0	-2.22827		0	0	0	0	0	-149.102	-32.256	-1493.81
																2106	-31.9141	-784.735	0.617086	-76.2371	0	39.3693	0	0	-1.43249	-553.606		-1.43249	0	0	-2.22827		0	0	0	0	0	-149.102	-32.7295	-1526.54
																2107	-33.2832	-818.018	0.606687	-75.6304	0	39.3693	0	0	-1.43249	-555.038		-1.43249	0	0	-2.22827		0	0	0	0	0	-149.102	-34.1091	-1560.65
																2108	-33.6402	-851.658	0.597537	-75.0329	0	39.3693	0	0	-1.43249	-556.471		-1.43249	0	0	-2.22827		0	0	0	0	0	-149.102	-34.4752	-1595.12
																2109	-33.9547	-885.613	0.589385	-74.4435	0	39.3693	0	0	-1.43249	-557.903		-1.43249	0	0	-2.22827		0	0	0	0	0	-149.102	-34.7979	-1629.92
																2110	-34.2328	-919.846	0.582031	-73.8615	0	39.3693	0	0	-1.43249	-559.336		-1.43249	0	0	-2.22827		0	0	0	0	0	-149.102	-35.0833	-1665
																2111	-34.4797	-954.325	0.575317	-73.2861	0	39.3693	0	0	-1.43249	-560.768		-1.43249	0	0	-2.22827		0	0	0	0	0	-149.102	-35.3369	-1700.34
																2112	-33.3127	-987.638	0.569119	-72.717	0	39.3693	0	0	-1.43249	-562.201		-1.43249	0	0	-2.22827		0	0	0	0	0	-149.102	-34.176	-1734.52
																2113	-33.4991	-1021.14	0.563337	-72.1537	0	39.3693	0	0	-1.43249	-563.633		-1.43249	0	0	-2.22827		0	0	0	0	0	-149.102	-34.3682	-1768.89
																2114	-33.6674	-1054.8	0.557891	-71.5958	0	39.3693	0	0	-1.43249	-565.066		-1.43249	0	0	-2.22827		0	0	0	0	0	-149.102	-34.542	-1803.43
																2115	-33.8194	-1088.62	0.552719	-71.0431	0	39.3693	0	0	-1.43249	-566.498		-1.43249	0	0	-2.22827		0	0	0	0	0	-149.102	-34.6991	-1838.13
																2116	-33.9572	-1122.58	0.54777	-70.4953	0	39.3693	0	0	-1.43249	-567.931		-1.43249	0	0	-2.22827		0	0	0	0	0	-149.102	-34.8419	-1872.97
																2117	-31.3998	-1153.98	0.543006	-69.9523	0	39.3693	0	0	-1.43249	-569.363		-1.43249	0	0	-2.22827		0	0	0	0	0	-149.102	-32.2893	-1905.26
																2118	-31.4856	-1185.47	0.538394	-69.4139	0	39.3693	0	0	-1.43249	-570.796		-1.43249	0	0	-2.22827		0	0	0	0	0	-149.102	-32.3797	-1937.64
																2119	-31.5679	-1217.03	0.533909	-68.88	0	39.3693	0	0	-1.43249	-572.228		-1.43249	0	0	-2.22827		0	0	0	0	0	-149.102	-32.4665	-1970.1
																2120	-31.646	-1248.68	0.529532	-68.3505	0	39.3693	0	0	-1.43249	-573.661		-1.43249	0	0	-2.22827		0	0	0	0	0	-149.102	-32.549	-2002.65

## Sheet: Yr9
																Summary of emissions discounts to apply (to 2020 assumptions):
																	2020-2029		2030-2039		2040-2049		2050-2084		2085-2120
																	Core	FA	Core	FA	Core	FA	Core	FA	Core	FA
																Avoided emissions - Biomass (heat) - marginal supply	none	none	none	none	none	0.25258	0.9	0.039435	0	0
																Avoided emissions - Biomass (electricity) - marginal supply	none	none	0.9127	0.5635	0.8254	0.127	0.5635	0	0.127	0
																Avoided emissions - Incineration (electricity) - marginal supply	none	none	0.9127	0.5635	0.8254	0.127	0.5635	0	0.127	0
																Incineration (heat) - marginal supply	none	none	none	none	none	0	0.9	0.136905	0	0
																C storage - BECCS (biomass electricity)	none	none	0.09	0.45	0.18	0.9	0.45	1	0.9	1
																C storage - BECCS (biomass heat)	none	none	0	0	0	0.405	0	0.81	0.405	0.9
																Avoided emissions - Cement production - CCS application (calcination)	n/a	n/a	n/a	n/a	n/a	n/a	none	0.45568	0.93952	0.3952
																Avoided emissions - Cement production - furnace emissions reduction	n/a	n/a	n/a	n/a	n/a	n/a	0.9784	0.95104	0.95104	0.712
																Emissions - Wood panel (particle board) production (CCS on heat production)	none	none	none	none	none	0.6355	none	0.271	0.6355	0.19
																Emissions - Harvester/forwarder	none	none	none	none	none	0.55	0.87	0.1	0	0
	Annual C stock - total ecosystem (tonnes C) - >75% thin									Natural Forest' C sequestration
	Time Step	Total Ecosystem(GH model (thinned) average soil v3 Default Simu			Thinned	Thinned	Thinned				'Total Ecosystem(Afforestation (conservation) Default Simulation					Core targets scenario
		Forest ecosystem	HWP total	Net system C	Mulch/S C storage	HWP primary	HWP secondary				Net ecosystem C	Process emissions	Annual C flux	Net cumulative C sequestration and storage			9th planting (Mg CO2 eq)																							Plantation (Core)
	Year	Tonnes C	Tonnes C		Tonnes C					Year	Tonnes C		Mg CO2eq			Year	Terrestrial C storage		HWP C storage		Forestry/ wood processing emissions (total)		Forestry/ primary wood processing emissions	Secondary wood processing emissions	(BE)CCS (total)		(BE)CCS (primary)	(BE)CCS (secondary)	(BE)CCS (tertiary)	FF offset (total)		Primary electricity offset (biomass + incineration)	Secondary electricity offset (biomass + incineration)	Tertiary electricity offset (biomass + incineration)	Heat offset (biomass)	Heat offset (incineration)	Concrete offset (net)		Net - annual flux	Net - cumulative C sequestration
																	Annual flux	Accumulation	Annual flux	Accumulation	Annual flux	Accumulation			Annual flux	Accumulation				Annual flux	Accumulation						Annual flux	Accumulation
	0	81	0	81	0	0	0			0						2020
	1	80.8365	0	80.8365		0	0			1						2021
	2	80.975	0	80.975		0	0			2						2022
	3	81.5	0	81.5		0	0			3						2023
	4	82.4699	0	82.4699		0	0			4						2024
	5	83.9295	0	83.9295		0	0			5						2025
	6	85.9132	0	85.9132		0	0			6						2026
	7	88.4465	0	88.4465		0	0			7						2027
	8	91.5466	0	91.5466		0	0			8	81	1.36461	5.00358	5.00358		2028	0	0	0	0	5.00358	5.00358	5.00358	0	0	0	0	0	0	0	0	0	0	0	0	0	0	0	5.00358	5.00358
	9	95.2236	0	95.2236		0	0			9	80.8429		0.575894	5.57947		2029	0.599623	0.599623	0	0	0	5.00358	0	0	0	0	0	0	0	0	0	0	0	0	0	0	0	0	0.599623	5.6032
	10	99.4808	0	99.4808		0	0			10	80.9424		-0.36473	5.21474		2030	-0.507923	0.0917007	0	0	0	5.00358	0	0	0	0	0	0	0	0	0	0	0	0	0	0	0	0	-0.507923	5.09528
	11	104.315	0	104.315		0	0			11	81.3393		-1.45544	3.7593		2031	-1.92493	-1.83323	0	0	0	5.00358	0	0	0	0	0	0	0	0	0	0	0	0	0	0	0	0	-1.92493	3.17035
	12	109.719	0	109.719		0	0			12	82.0617		-2.64872	1.11058		2032	-3.55635	-5.38958	0	0	0	5.00358	0	0	0	0	0	0	0	0	0	0	0	0	0	0	0	0	-3.55635	-0.386001
	13	115.68	0	115.68		0	0			13	83.1297		-3.91591	-2.80532		2033	-5.35193	-10.7415	0	0	0	5.00358	0	0	0	0	0	0	0	0	0	0	0	0	0	0	0	0	-5.35193	-5.73793
	14	122.183	0	122.183		0	0			14	84.5573		-5.23457	-8.03989		2034	-7.27359	-18.0151	0	0	0	5.00358	0	0	0	0	0	0	0	0	0	0	0	0	0	0	0	0	-7.27359	-13.0115
	15	129.207	0	129.207		0	0			15	86.3534		-6.58557	-14.6255		2035	-9.28859	-27.3037	0	0	0	5.00358	0	0	0	0	0	0	0	0	0	0	0	0	0	0	0	0	-9.28859	-22.3001
	16	136.731	0	136.731		0	0			16	88.5221		-7.95205	-22.5775		2036	-11.3672	-38.6709	0	0	0	5.00358	0	0	0	0	0	0	0	0	0	0	0	0	0	0	0	0	-11.3672	-33.6673
	17	144.732	0	144.732		0	0			17	91.0637		-9.31896	-31.8965		2037	-13.4824	-52.1533	0	0	0	5.00358	0	0	0	0	0	0	0	0	0	0	0	0	0	0	0	0	-13.4824	-47.1497
	18	153.185	0	153.185		0	0			18	93.9745		-10.673	-42.5695		2038	-15.6095	-67.7629	0	0	0	5.00358	0	0	0	0	0	0	0	0	0	0	0	0	0	0	0	0	-15.6095	-62.7593
	19	162.063	0	162.063		0	0			19	97.2478		-12.0023	-54.5718		2039	-17.7267	-85.4896	0	0	0	5.00358	0	0	0	0	0	0	0	0	0	0	0	0	0	0	0	0	-17.7267	-80.486
	20	171.337	0	171.337		0	0			20	100.874		-13.2969	-67.8687		2040	-19.8148	-105.304	0	0	0	5.00358	0	0	0	0	0	0	0	0	0	0	0	0	0	0	0	0	-19.8148	-100.301
	21	166.535	0	166.535	0	0	0			21	104.842		-14.548	-82.4167		2041	-21.8574	-127.162	0	0	0	5.00358	0	0	0	0	0	0	0	0	0	0	0	0	0	0	0	0	-21.8574	-122.158
	22	174.253	0	174.253		0	0			22	109.137		-15.7483	-98.165		2042	-23.8412	-151.003	0	0	0	5.00358	0	0	0	0	0	0	0	0	0	0	0	0	0	0	0	0	-23.8412	-145.999
	23	182.581	0	182.581		0	0			23	113.744		-16.8918	-115.057		2043	-25.7549	-176.758	0	0	0	5.00358	0	0	0	0	0	0	0	0	0	0	0	0	0	0	0	0	-25.7549	-171.754
	24	191.425	0	191.425		0	0			24	118.646		-17.9733	-133.03		2044	-27.5896	-204.347	0	0	0	5.00358	0	0	0	0	0	0	0	0	0	0	0	0	0	0	0	0	-27.5896	-199.344
	25	200.704	0	200.704		0	0			25	123.824		-18.9887	-152.019		2045	-29.338	-233.685	0	0	0	5.00358	0	0	0	0	0	0	0	0	0	0	0	0	0	0	0	0	-29.338	-228.682
	26	210.764	0	210.764		0	0			26	129.261		-19.9347	-171.953		2046	-30.9935	-264.679	0	0	0	5.00358	0	0	0	0	0	0	0	0	0	0	0	0	0	0	0	0	-30.9935	-259.675
	27	220.383	0	220.383		0	0			27	134.936		-20.8082	-192.762		2047	-32.5507	-297.23	0	0	0	5.00358	0	0	0	0	0	0	0	0	0	0	0	0	0	0	0	0	-32.5507	-292.226
	28	230.067	0	230.067		0	0			28	138.961		-14.7598	-207.521		2048	-34.0044	-331.234	0	0	0	5.00358	0	0	0	0	0	0	0	0	0	0	0	0	0	0	0	0	-34.0044	-326.23
	29	239.806	0	239.806		0	0			29	143.702		-17.382	-224.903		2049	17.6073	-313.627	0	0	3.06854	8.07212	3.06854	0	-7.94437	-7.94437	-7.68652	-0.257848	0	-13.7807	-13.7807	-13.7807	0	0	0	0	0	0	-1.04927	-327.28
	30	249.591	0	249.591		0	0			30	148.506		-17.6139	-242.517		2050	-28.3006	-341.927	0	0	0	8.07212	0	0	-0.64462	-8.58899		-0.64462	0	-0.450573	-14.2313	0	0	-0.450573	0	0	0	0	-29.3958	-356.675
	31	259.679	0	259.679		0	0			31	153.352		-17.7693	-260.287		2051	-30.5355	-372.463	0	0	0	8.07212	0	0	-0.64462	-9.23361		-0.64462	0	-0.450573	-14.6819	0	0	-0.450573	0	0	0	0	-31.6307	-388.306
	32	269.8	0	269.8		0	0			32	159.692		-23.2471	-283.534		2052	-32.4275	-404.89	0	0	0	8.07212	0	0	-0.64462	-9.87823		-0.64462	0	-0.450573	-15.1325	0	0	-0.450573	0	0	0	0	-33.5227	-421.829
	33	279.952	0	279.952		0	0			33	165.832		-22.5139	-306.048		2053	-34.0251	-438.915	0	0	0	8.07212	0	0	-0.64462	-10.5229		-0.64462	0	-0.450573	-15.583	0	0	-0.450573	0	0	0	0	-35.1203	-456.949
	34	290.127	0	290.127		0	0			34	175.455		-35.2823	-341.33		2054	-36.8851	-475.8	0	0	0	8.07212	0	0	-0.64462	-11.1675		-0.64462	0	-0.450573	-16.0336	0	0	-0.450573	0	0	0	0	-37.9803	-494.929
	35	300.325	0	300.325		0	0			35	184.967		-34.8791	-376.209		2055	-35.2691	-511.07	0	0	0	8.07212	0	0	-0.64462	-11.8121		-0.64462	0	-0.450573	-16.4842	0	0	-0.450573	0	0	0	0	-36.3643	-531.294
	36	310.163	0	310.163		0	0			36	194.39		-34.5515	-410.761		2056	-35.5086	-546.578	0	0	0	8.07212	0	0	-0.64462	-12.4567		-0.64462	0	-0.450573	-16.9348	0	0	-0.450573	0	0	0	0	-36.6038	-567.897
	37	320.013	0	320.013		0	0			37	203.739		-34.2804	-445.041		2057	-35.7094	-582.288	0	0	0	8.07212	0	0	-0.64462	-13.1013		-0.64462	0	-0.450573	-17.3853	0	0	-0.450573	0	0	0	0	-36.8046	-604.702
	38	329.876	0	329.876		0	0			38	213.027		-34.0532	-479.094		2058	-35.8788	-618.166	0	0	0	8.07212	0	0	-0.64462	-13.746		-0.64462	0	-0.450573	-17.8359	0	0	-0.450573	0	0	0	0	-36.9739	-641.676
	39	339.748	0	339.748		0	0			39	219.105		-22.2888	-501.383		2059	-36.9884	-655.155	0	0	0	8.07212	0	0	-0.64462	-14.3906		-0.64462	0	-0.450573	-18.2865	0	0	-0.450573	0	0	0	0	-38.0836	-679.76
	40	349.63	0	349.63		0	0			40	225.133		-22.1014	-523.484		2060	-37.1136	-692.268	0	0	0	8.07212	0	0	-0.64462	-15.0352		-0.64462	0	-0.450573	-18.737	0	0	-0.450573	0	0	0	0	-38.2088	-717.968
	41	358.788	0	358.788		0	0			41	231.118		-21.9445	-545.429		2061	-37.2206	-729.489	0	0	0	8.07212	0	0	-0.64462	-15.6798		-0.64462	0	-0.450573	-19.1876	0	0	-0.450573	0	0	0	0	-38.3158	-756.284
	42	367.946	0	367.946		0	0			42	237.067		-21.8117	-567.241		2062	-37.312	-766.801	0	0	0	8.07212	0	0	-0.64462	-16.3244		-0.64462	0	-0.450573	-19.6382	0	0	-0.450573	0	0	0	0	-38.4072	-794.691
	43	377.104	0	377.104		0	0			43	242.985		-21.699	-588.94		2063	-37.3905	-804.191	0	0	0	8.07212	0	0	-0.64462	-16.9691		-0.64462	0	-0.450573	-20.0888	0	0	-0.450573	0	0	0	0	-38.4857	-833.177
	44	386.263	0	386.263		0	0			44	248.464		-20.0901	-609.03		2064	-36.0712	-840.263	0	0	0	8.07212	0	0	-0.64462	-17.6137		-0.64462	0	-0.450573	-20.5393	0	0	-0.450573	0	0	0	0	-37.1664	-870.343
	45	395.423	0	395.423		0	0			45	253.915		-19.989	-629.019		2065	-36.1194	-876.382	0	0	0	8.07212	0	0	-0.64462	-18.2583		-0.64462	0	-0.450573	-20.9899	0	0	-0.450573	0	0	0	0	-37.2146	-907.558
	46	403.812	0	403.812		0	0			46	259.343		-19.9032	-648.922		2066	-36.1622	-912.544	0	0	0	8.07212	0	0	-0.64462	-18.9029		-0.64462	0	-0.450573	-21.4405	0	0	-0.450573	0	0	0	0	-37.2574	-944.815
	47	412.194	0	412.194		0	0			47	264.751		-19.8296	-668.752		2067	-36.1997	-948.744	0	0	0	8.07212	0	0	-0.64462	-19.5475		-0.64462	0	-0.450573	-21.8911	0	0	-0.450573	0	0	0	0	-37.2948	-982.11
	48	420.569	0	420.569		0	0			48	270.142		-19.7665	-688.518		2068	-36.2329	-984.977	0	0	0	8.07212	0	0	-0.64462	-20.1922		-0.64462	0	-0.450573	-22.3416	0	0	-0.450573	0	0	0	0	-37.3281	-1019.44
	49	428.94	0	428.94		0	0			49	275.112		-18.2224	-706.74		2069	-33.5798	-1018.56	0	0	0	8.07212	0	0	-0.64462	-20.8368		-0.64462	0	-0.450573	-22.7922	0	0	-0.450573	0	0	0	0	-34.675	-1054.11
	50	250.406	50.277	300.683	0	50.277	0			50	280.063		-18.1553	-724.896		2070	-33.5776	-1052.13	0	0	0	8.07212	0	0	-0.64462	-21.4814		-0.64462	0	-0.450573	-23.2428	0	0	-0.450573	0	0	0	0	-34.6728	-1088.79
	51	235.471	45.0608	280.532		45.0608	0			51	284.999		-18.0982	-742.994		2071	-33.5792	-1085.71	0	0	0	8.07212	0	0	-0.64462	-22.126		-0.64462	0	-0.450573	-23.6934	0	0	-0.450573	0	0	0	0	-34.6744	-1123.46
	52	223.192	40.8812	264.074		40.8812	0			52	289.924		-18.0569	-761.051		2072	-33.5828	-1119.3	0	0	0	8.07212	0	0	-0.64462	-22.7706		-0.64462	0	-0.450573	-24.1439	0	0	-0.450573	0	0	0	0	-34.678	-1158.14
	53	213.194	37.5245	250.719		37.5245	0			53	294.838		-18.0171	-779.068		2073	-33.5875	-1152.88	0	0	0	8.07212	0	0	-0.64462	-23.4153		-0.64462	0	-0.450573	-24.5945	0	0	-0.450573	0	0	0	0	-34.6827	-1192.82
	54	205.188	34.8214	240.009		34.8214	0			54	299.396		-16.7129	-795.781		2074	-30.7614	-1183.65	0	0	0	8.07212	0	0	-0.64462	-24.0599		-0.64462	0	-0.450573	-25.0451	0	0	-0.450573	0	0	0	0	-31.8566	-1224.68
	55	198.944	32.6373	231.582		32.6373	0			55	303.94		-16.6615	-812.442		2075	-30.732	-1214.38	0	0	0	8.07212	0	0	-0.64462	-24.7045		-0.64462	0	-0.450573	-25.4956	0	0	-0.450573	0	0	0	0	-31.8271	-1256.51
	56	194.283	30.8654	225.149		30.8654	0			56	308.472		-16.6177	-829.06		2076	-30.7102	-1245.09	0	0	0	8.07212	0	0	-0.64462	-25.3491		-0.64462	0	-0.450573	-25.9462	0	0	-0.450573	0	0	0	0	-31.8054	-1288.31
	57	191.057	29.421	220.478		29.421	0			57	312.994		-16.5804	-845.64		2077	-30.6944	-1275.78	0	0	0	8.07212	0	0	-0.64462	-25.9937		-0.64462	0	-0.450573	-26.3968	0	0	-0.450573	0	0	0	0	-31.7896	-1320.1
	58	189.141	28.2368	217.378		28.2368	0			58	317.507		-16.5483	-862.189		2078	654.627	-621.154	-184.349	-184.349	117.484	125.556	117.484	0	-172.955	-198.949	-172.311	-0.64462	0	-87.0399	-113.437	-86.5712	0	-0.450573	0	-0.0181037	-336.622	-336.622	-8.85494	-1328.96
	59	188.431	27.2594	215.691		27.2594	0			59	321.752		-15.5635	-877.752		2079	54.7601	-566.394	19.126	-165.223	0	125.556	0	0	-0.64462	-199.594		-0.64462	0	-3.98513	-117.422		-3.51645	-0.450573	0	-0.0181037	0	-336.622	69.2564	-1259.7
	60	188.835	26.4465	215.282		26.4465	0			60	325.986		-15.5257	-893.278		2080	45.0223	-521.372	15.3254	-149.898	0	125.556	0	0	-0.64462	-200.238		-0.64462	0	-3.28635	-120.708		-2.81767	-0.450573	0	-0.0181037	0	-336.622	56.4167	-1203.28
	61	190.272	25.7643	216.036		25.7643	0			61	330.211		-15.4932	-908.771		2081	36.6589	-484.713	12.3077	-137.59	0	125.556	0	0	-0.64462	-200.883		-0.64462	0	-2.73153	-123.44		-2.26285	-0.450573	0	-0.0181037	0	-336.622	45.5904	-1157.69
	62	192.666	25.1863	217.852		25.1863	0			62	334.429		-15.4652	-924.236		2082	29.3588	-455.354	9.91144	-127.679	0	125.556	0	0	-0.64462	-201.528		-0.64462	0	-2.29096	-125.731		-1.82229	-0.450573	0	-0.0181037	0	-336.622	36.3347	-1121.36
	63	195.951	24.6911	220.642		24.6911	0			63	338.64		-15.441	-939.677		2083	22.8921	-432.462	8.00845	-119.67	0	125.556	0	0	-0.64462	-202.172		-0.64462	0	-1.94108	-127.672		-1.47241	-0.450573	0	-0.0181037	0	-336.622	28.3148	-1093.04
	64	200.063	24.2621	224.325		24.2621	0			64	342.529		-14.2596	-953.937		2084	17.0904	-415.372	6.49695	-113.173	0	125.556	0	0	-0.64462	-202.817		-0.64462	0	-1.66318	-129.335		-1.19451	-0.450573	0	-0.0181037	0	-336.622	21.2796	-1071.76
	65	204.944	23.8858	228.829		23.8858	0			65	346.407		-14.2193	-968.156		2085	11.8309	-403.541	5.29619	-107.877	0	125.556	0	0	-1.28924	-204.106		-1.28924	0	-0.321008	-129.656		-0.219459	-0.101549	0	0	0	-336.622	15.5169	-1056.25
	66	210.537	23.5516	234.089		23.5516	0			66	350.276		-14.1847	-982.341		2086	7.02363	-396.517	4.34208	-103.535	0	125.556	0	0	-1.28924	-205.395		-1.28924	0	-0.281472	-129.937		-0.179923	-0.101549	0	0	0	-336.622	9.795	-1046.45
	67	216.792	23.2511	240.043		23.2511	0			67	354.136		-14.1547	-996.496		2087	2.60238	-393.915	3.58374	-99.9511	0	125.556	0	0	-1.28924	-206.685		-1.28924	0	-0.250049	-130.187		-0.1485	-0.101549	0	0	0	-336.622	4.64684	-1041.8
	68	223.656	22.9776	246.633		22.9776	0			68	358.007		-14.1943	-1010.69		2088	-1.48191	-395.397	2.98079	-96.9703	0	125.556	0	0	-1.28924	-207.974		-1.28924	0	-0.225064	-130.413		-0.123515	-0.101549	0	0	0	-336.622	-0.0154246	-1041.82
	69	231.081	22.7258	253.807		22.7258	0			69	361.578		-13.0916	-1023.78		2089	-5.26639	-400.663	2.50118	-94.4691	0	125.556	0	0	-1.28924	-209.263		-1.28924	0	-0.205191	-130.618		-0.103642	-0.101549	0	0	0	-336.622	-4.25963	-1046.08
	70	239.02	22.4916	261.511		22.4916	0			70	365.139		-13.0578	-1036.84		2090	-8.77949	-409.443	2.11948	-92.3497	0	125.556	0	0	-1.28924	-210.552		-1.28924	0	-0.189374	-130.807		-0.0878251	-0.101549	0	0	0	-336.622	-8.13862	-1054.22
	71	231.313	22.2715	253.585	0	22.2715	0			71	368.692		-13.0286	-1049.87		2091	-12.0439	-421.486	1.81549	-90.5342	0	125.556	0	0	-1.28924	-211.842		-1.28924	0	-0.176778	-130.984		-0.0752287	-0.101549	0	0	0	-336.622	-11.6944	-1065.91
	72	237.694	22.0628	259.757		22.0628	0			72	372.239		-13.0033	-1062.87		2092	-15.0777	-436.564	1.57319	-88.961	0	125.556	0	0	-1.28924	-213.131		-1.28924	0	-0.166738	-131.151		-0.0651886	-0.101549	0	0	0	-336.622	-14.9605	-1080.87
	73	244.775	21.8636	266.639		21.8636	0			73	375.779		-12.9809	-1075.85		2093	-17.8959	-454.46	1.37987	-87.5811	0	125.556	0	0	-1.28924	-214.42		-1.28924	0	-0.158727	-131.309		-0.0571777	-0.101549	0	0	0	-336.622	-17.964	-1098.84
	74	252.449	21.6721	274.121		21.6721	0			74	378.979		-11.733	-1087.59		2094	-20.5107	-474.971	1.22542	-86.3557	0	125.556	0	0	-1.28924	-215.709		-1.28924	0	-0.152327	-131.462		-0.0507777	-0.101549	0	0	0	-336.622	-20.7269	-1119.56
	75	261.038	21.487	282.525		21.487	0			75	382.167		-11.6891	-1099.27		2095	-22.9322	-497.903	1.10183	-85.2539	0	125.556	0	0	-1.28924	-216.999		-1.28924	0	-0.147206	-131.609		-0.0456567	-0.101549	0	0	0	-336.622	-23.2668	-1142.83
	76	269.304	21.3071	290.611		21.3071	0			76	385.344		-11.6509	-1110.93		2096	-25.1684	-523.071	1.00275	-84.2511	0	125.556	0	0	-1.28924	-218.288		-1.28924	0	-0.1431	-131.752		-0.041551	-0.101549	0	0	0	-336.622	-25.598	-1168.43
	77	277.737	21.1318	298.869		21.1318	0			77	388.513		-11.6174	-1122.54		2097	-27.2256	-550.297	0.923124	-83.328	0	125.556	0	0	-1.28924	-219.577		-1.28924	0	-0.139801	-131.892		-0.0382516	-0.101549	0	0	0	-336.622	-27.7315	-1196.16
	78	286.315	20.9602	307.275		20.9602	0			78	391.673		-11.5877	-1134.13		2098	-29.1086	-579.405	0.85895	-82.469	0	125.556	0	0	-1.28924	-220.866		-1.28924	0	-0.137141	-132.029		-0.0355924	-0.101549	0	0	0	-336.622	-29.676	-1225.84
	79	295.019	20.7919	315.81		20.7919	0			79	394.647		-10.9046	-1145.03		2099	28.2574	-551.148	0.807045	-81.662	2.13706	127.693	2.13706	0	-44.5161	-265.382	-43.2268	-1.28924	0	-2.51986	-134.549	-2.38487	-0.0334416	-0.101549	0	0	0	-336.622	-15.8344	-1241.67
	80	304.096	20.6265	324.722		20.6265	0			80	397.611		-10.8671	-1155.9		2100	-23.3968	-574.545	0.764888	-80.8971	0	127.693	0	0	-1.28924	-266.672		-1.28924	0	-0.133244	-134.682		-0.0316947	-0.101549	0	0	0	-336.622	-24.0544	-1265.72
	81	313.27	20.4635	333.734		20.4635	0			81	400.565		-10.8334	-1166.74		2101	-25.9644	-600.509	0.730473	-80.1666	0	127.693	0	0	-1.28924	-267.961		-1.28924	0	-0.131818	-134.814		-0.0302687	-0.101549	0	0	0	-336.622	-26.655	-1292.38
	82	322.531	20.3028	342.834		20.3028	0			82	403.511		-10.8033	-1177.54		2102	-28.1377	-628.647	0.702212	-79.4644	0	127.693	0	0	-1.28924	-269.25		-1.28924	0	-0.130647	-134.944		-0.0290976	-0.101549	0	0	0	-336.622	-28.8554	-1321.23
	83	331.867	20.144	352.011		20.144	0			83	406.45		-10.776	-1188.31		2103	-31.493	-660.14	0.678842	-78.7856	0	127.693	0	0	-1.28924	-270.539		-1.28924	0	-0.129678	-135.074		-0.0281292	-0.101549	0	0	0	-336.622	-32.2331	-1353.47
	84	341.271	19.9871	361.258		19.9871	0			84	408.192		-6.38738	-1194.7		2104	-30.3066	-690.446	0.65936	-78.1262	0	127.693	0	0	-1.28924	-271.829		-1.28924	0	-0.128871	-135.203		-0.027322	-0.101549	0	0	0	-336.622	-31.0653	-1384.53
	85	350.356	19.8319	370.188		19.8319	0			85	409.898		-6.2551	-1200.96		2105	-30.9215	-721.368	0.642973	-77.4832	0	127.693	0	0	-1.28924	-273.118		-1.28924	0	-0.128192	-135.331		-0.0266429	-0.101549	0	0	0	-336.622	-31.6959	-1416.23
	86	359.492	19.6783	379.17		19.6783	0			86	411.573		-6.13887	-1207.1		2106	-31.4525	-752.821	0.629049	-76.8542	0	127.693	0	0	-1.28924	-274.407		-1.28924	0	-0.127615	-135.459		-0.026066	-0.101549	0	0	0	-336.622	-32.2403	-1448.47
	87	368.674	19.5261	388.2		19.5261	0			87	413.219		-6.03548	-1213.13		2107	-31.9141	-784.735	0.617086	-76.2371	0	127.693	0	0	-1.28924	-275.696		-1.28924	0	-0.127119	-135.586		-0.0255703	-0.101549	0	0	0	-336.622	-32.7133	-1481.18
	88	377.897	19.3754	397.273		19.3754	0			88	414.839		-5.94241	-1219.07		2108	-33.2832	-818.018	0.606687	-75.6304	0	127.693	0	0	-1.28924	-276.986		-1.28924	0	-0.126688	-135.713		-0.0251394	-0.101549	0	0	0	-336.622	-34.0925	-1515.28
	89	387.158	19.226	406.384		19.226	0			89	416.17		-4.88069	-1223.95		2109	-33.6402	-851.658	0.597537	-75.0329	0	127.693	0	0	-1.28924	-278.275		-1.28924	0	-0.126309	-135.839		-0.0247602	-0.101549	0	0	0	-336.622	-34.4582	-1549.73
	90	395.722	19.0779	414.8		19.0779	0			90	417.475		-4.78507	-1228.74		2110	-33.9547	-885.613	0.589385	-74.4435	0	127.693	0	0	-1.28924	-279.564		-1.28924	0	-0.125971	-135.965		-0.0244224	-0.101549	0	0	0	-336.622	-34.7806	-1584.51
	91	404.309	18.9311	423.24		18.9311	0			91	418.757		-4.69816	-1233.44		2111	-34.2328	-919.846	0.582031	-73.8615	0	127.693	0	0	-1.28924	-280.853		-1.28924	0	-0.125667	-136.091		-0.0241177	-0.101549	0	0	0	-336.622	-35.0657	-1619.58
	92	412.918	18.7855	431.704		18.7855	0			92	420.016		-4.61831	-1238.06		2112	-34.4797	-954.325	0.575317	-73.2861	0	127.693	0	0	-1.28924	-282.143		-1.28924	0	-0.125388	-136.216		-0.0238395	-0.101549	0	0	0	-336.622	-35.319	-1654.9
	93	421.549	18.641	440.19		18.641	0			93	421.256		-4.54422	-1242.6		2113	-33.3127	-987.638	0.569119	-72.717	0	127.693	0	0	-1.28924	-283.432		-1.28924	0	-0.125132	-136.341		-0.0235827	-0.101549	0	0	0	-336.622	-34.1579	-1689.06
	94	430.2	18.4978	448.698		18.4978	0			94	422.476		-4.47498	-1247.08		2114	-33.4991	-1021.14	0.563337	-72.1537	0	127.693	0	0	-1.28924	-284.721		-1.28924	0	-0.124892	-136.466		-0.0233431	-0.101549	0	0	0	-336.622	-34.3499	-1723.41
	95	438.097	18.3557	456.453		18.3557	0			95	423.679		-4.40976	-1251.48		2115	-33.6674	-1054.8	0.557891	-71.5958	0	127.693	0	0	-1.28924	-286.01		-1.28924	0	-0.124666	-136.591		-0.0231174	-0.101549	0	0	0	-336.622	-34.5234	-1757.93
	96	446.003	18.2147	464.217		18.2147	0			96	424.864		-4.34804	-1255.83		2116	-33.8194	-1088.62	0.552719	-71.0431	0	127.693	0	0	-1.28924	-287.3		-1.28924	0	-0.124452	-136.715		-0.0229031	-0.101549	0	0	0	-336.622	-34.6803	-1792.61
	97	453.917	18.0749	471.992		18.0749	0			97	426.034		-4.28925	-1260.12		2117	-33.9572	-1122.58	0.54777	-70.4953	0	127.693	0	0	-1.28924	-288.589		-1.28924	0	-0.124247	-136.839		-0.022698	-0.101549	0	0	0	-336.622	-34.8229	-1827.43
	98	461.841	17.9361	479.777		17.9361	0			98	427.189		-4.23307	-1264.36		2118	-31.3998	-1153.98	0.543006	-69.9523	0	127.693	0	0	-1.28924	-289.878		-1.28924	0	-0.12405	-136.963		-0.0225006	-0.101549	0	0	0	-336.622	-32.2701	-1859.7
	99	469.775	17.7984	487.574		17.7984	0			99	428.329		-4.1791	-1268.53		2119	-31.4856	-1185.47	0.538394	-69.4139	0	127.693	0	0	-1.28924	-291.167		-1.28924	0	-0.123858	-137.087		-0.0223095	-0.101549	0	0	0	-336.622	-32.3603	-1892.06
	100	288.179	68.7347	356.913	0	68.7347	0			100	429.454		-4.12711	-1272.66		2120	-31.5679	-1217.03	0.533909	-68.88	0	127.693	0	0	-1.28924	-292.456		-1.28924	0	-0.123673	-137.211		-0.0221237	-0.101549	0	0	0	-336.622	-32.4469	-1924.51
																Further Ambition targets scenario
																	9th planting (Mg CO2 eq)																							Plantation (Core)
																Year	Terrestrial C storage		HWP C storage		Forestry/ wood processing emissions (total)		Forestry/ primary wood processing emissions	Secondary wood processing emissions	(BE)CCS (total)		(BE)CCS (primary)	(BE)CCS (secondary)	(BE)CCS (tertiary)	FF offset (total)		Primary electricity offset (biomass + incineration)	Secondary electricity offset (biomass + incineration)	Tertiary electricity offset (biomass + incineration)	Heat offset (biomass)	Heat offset (incineration)	Concrete offset (net)		Net - annual flux	Net - cumulative C sequestration
																	Annual flux	Accumulation	Annual flux	Accumulation	Annual flux	Accumulation			Annual flux	Accumulation				Annual flux	Accumulation						Annual flux	Accumulation
																2020
																2021
																2022
																2023
																2024
																2025
																2026
																2027
																2028	0	0	0	0	5.00358	5.00358	5.00358	0	0	0	0	0	0	0	0	0	0	0	0	0	0	0	5.00358	5.00358
																2029	0.599623	0.599623	0	0	0	5.00358	0	0	0	0	0	0	0	0	0	0	0	0	0	0	0	0	0.599623	5.6032
																2030	-0.507923	0.0917007	0	0	0	5.00358	0	0	0	0	0	0	0	0	0	0	0	0	0	0	0	0	-0.507923	5.09528
																2031	-1.92493	-1.83323	0	0	0	5.00358	0	0	0	0	0	0	0	0	0	0	0	0	0	0	0	0	-1.92493	3.17035
																2032	-3.55635	-5.38958	0	0	0	5.00358	0	0	0	0	0	0	0	0	0	0	0	0	0	0	0	0	-3.55635	-0.386001
																2033	-5.35193	-10.7415	0	0	0	5.00358	0	0	0	0	0	0	0	0	0	0	0	0	0	0	0	0	-5.35193	-5.73793
																2034	-7.27359	-18.0151	0	0	0	5.00358	0	0	0	0	0	0	0	0	0	0	0	0	0	0	0	0	-7.27359	-13.0115
																2035	-9.28859	-27.3037	0	0	0	5.00358	0	0	0	0	0	0	0	0	0	0	0	0	0	0	0	0	-9.28859	-22.3001
																2036	-11.3672	-38.6709	0	0	0	5.00358	0	0	0	0	0	0	0	0	0	0	0	0	0	0	0	0	-11.3672	-33.6673
																2037	-13.4824	-52.1533	0	0	0	5.00358	0	0	0	0	0	0	0	0	0	0	0	0	0	0	0	0	-13.4824	-47.1497
																2038	-15.6095	-67.7629	0	0	0	5.00358	0	0	0	0	0	0	0	0	0	0	0	0	0	0	0	0	-15.6095	-62.7593
																2039	-17.7267	-85.4896	0	0	0	5.00358	0	0	0	0	0	0	0	0	0	0	0	0	0	0	0	0	-17.7267	-80.486
																2040	-19.8148	-105.304	0	0	0	5.00358	0	0	0	0	0	0	0	0	0	0	0	0	0	0	0	0	-19.8148	-100.301
																2041	-21.8574	-127.162	0	0	0	5.00358	0	0	0	0	0	0	0	0	0	0	0	0	0	0	0	0	-21.8574	-122.158
																2042	-23.8412	-151.003	0	0	0	5.00358	0	0	0	0	0	0	0	0	0	0	0	0	0	0	0	0	-23.8412	-145.999
																2043	-25.7549	-176.758	0	0	0	5.00358	0	0	0	0	0	0	0	0	0	0	0	0	0	0	0	0	-25.7549	-171.754
																2044	-27.5896	-204.347	0	0	0	5.00358	0	0	0	0	0	0	0	0	0	0	0	0	0	0	0	0	-27.5896	-199.344
																2045	-29.338	-233.685	0	0	0	5.00358	0	0	0	0	0	0	0	0	0	0	0	0	0	0	0	0	-29.338	-228.682
																2046	-30.9935	-264.679	0	0	0	5.00358	0	0	0	0	0	0	0	0	0	0	0	0	0	0	0	0	-30.9935	-259.675
																2047	-32.5507	-297.23	0	0	0	5.00358	0	0	0	0	0	0	0	0	0	0	0	0	0	0	0	0	-32.5507	-292.226
																2048	-34.0044	-331.234	0	0	0	5.00358	0	0	0	0	0	0	0	0	0	0	0	0	0	0	0	0	-34.0044	-326.23
																2049	17.6073	-313.627	0	0	1.88862	6.8922	1.88862	0	-39.7219	-39.7219	-38.4326	-1.28924	0	-2.12037	-2.12037	-2.12037	0	0	0	0	0	0	-22.3463	-348.577
																2050	-28.3006	-341.927	0	0	0	6.8922	0	0	-1.43249	-41.1544		-1.43249	0	0	-2.12037	0	0	0	0	0	0	0	-29.7331	-378.31
																2051	-30.5355	-372.463	0	0	0	6.8922	0	0	-1.43249	-42.5868		-1.43249	0	0	-2.12037	0	0	0	0	0	0	0	-31.968	-410.278
																2052	-32.4275	-404.89	0	0	0	6.8922	0	0	-1.43249	-44.0193		-1.43249	0	0	-2.12037	0	0	0	0	0	0	0	-33.86	-444.138
																2053	-34.0251	-438.915	0	0	0	6.8922	0	0	-1.43249	-45.4518		-1.43249	0	0	-2.12037	0	0	0	0	0	0	0	-35.4576	-479.595
																2054	-36.8851	-475.8	0	0	0	6.8922	0	0	-1.43249	-46.8843		-1.43249	0	0	-2.12037	0	0	0	0	0	0	0	-38.3176	-517.913
																2055	-35.2691	-511.07	0	0	0	6.8922	0	0	-1.43249	-48.3168		-1.43249	0	0	-2.12037	0	0	0	0	0	0	0	-36.7016	-554.615
																2056	-35.5086	-546.578	0	0	0	6.8922	0	0	-1.43249	-49.7493		-1.43249	0	0	-2.12037	0	0	0	0	0	0	0	-36.9411	-591.556
																2057	-35.7094	-582.288	0	0	0	6.8922	0	0	-1.43249	-51.1818		-1.43249	0	0	-2.12037	0	0	0	0	0	0	0	-37.1419	-628.697
																2058	-35.8788	-618.166	0	0	0	6.8922	0	0	-1.43249	-52.6143		-1.43249	0	0	-2.12037	0	0	0	0	0	0	0	-37.3112	-666.009
																2059	-36.9884	-655.155	0	0	0	6.8922	0	0	-1.43249	-54.0468		-1.43249	0	0	-2.12037	0	0	0	0	0	0	0	-38.4208	-704.43
																2060	-37.1136	-692.268	0	0	0	6.8922	0	0	-1.43249	-55.4793		-1.43249	0	0	-2.12037	0	0	0	0	0	0	0	-38.5461	-742.976
																2061	-37.2206	-729.489	0	0	0	6.8922	0	0	-1.43249	-56.9117		-1.43249	0	0	-2.12037	0	0	0	0	0	0	0	-38.6531	-781.629
																2062	-37.312	-766.801	0	0	0	6.8922	0	0	-1.43249	-58.3442		-1.43249	0	0	-2.12037	0	0	0	0	0	0	0	-38.7445	-820.373
																2063	-37.3905	-804.191	0	0	0	6.8922	0	0	-1.43249	-59.7767		-1.43249	0	0	-2.12037	0	0	0	0	0	0	0	-38.823	-859.196
																2064	-36.0712	-840.263	0	0	0	6.8922	0	0	-1.43249	-61.2092		-1.43249	0	0	-2.12037	0	0	0	0	0	0	0	-37.5037	-896.7
																2065	-36.1194	-876.382	0	0	0	6.8922	0	0	-1.43249	-62.6417		-1.43249	0	0	-2.12037	0	0	0	0	0	0	0	-37.5519	-934.252
																2066	-36.1622	-912.544	0	0	0	6.8922	0	0	-1.43249	-64.0742		-1.43249	0	0	-2.12037	0	0	0	0	0	0	0	-37.5947	-971.846
																2067	-36.1997	-948.744	0	0	0	6.8922	0	0	-1.43249	-65.5067		-1.43249	0	0	-2.12037	0	0	0	0	0	0	0	-37.6321	-1009.48
																2068	-36.2329	-984.977	0	0	0	6.8922	0	0	-1.43249	-66.9392		-1.43249	0	0	-2.12037	0	0	0	0	0	0	0	-37.6654	-1047.14
																2069	-33.5798	-1018.56	0	0	0	6.8922	0	0	-1.43249	-68.3717		-1.43249	0	0	-2.12037	0	0	0	0	0	0	0	-35.0123	-1082.16
																2070	-33.5776	-1052.13	0	0	0	6.8922	0	0	-1.43249	-69.8042		-1.43249	0	0	-2.12037	0	0	0	0	0	0	0	-35.0101	-1117.17
																2071	-33.5792	-1085.71	0	0	0	6.8922	0	0	-1.43249	-71.2366		-1.43249	0	0	-2.12037	0	0	0	0	0	0	0	-35.0117	-1152.18
																2072	-33.5828	-1119.3	0	0	0	6.8922	0	0	-1.43249	-72.6691		-1.43249	0	0	-2.12037	0	0	0	0	0	0	0	-35.0153	-1187.19
																2073	-33.5875	-1152.88	0	0	0	6.8922	0	0	-1.43249	-74.1016		-1.43249	0	0	-2.12037	0	0	0	0	0	0	0	-35.02	-1222.21
																2074	-30.7614	-1183.65	0	0	0	6.8922	0	0	-1.43249	-75.5341		-1.43249	0	0	-2.12037	0	0	0	0	0	0	0	-32.1939	-1254.41
																2075	-30.732	-1214.38	0	0	0	6.8922	0	0	-1.43249	-76.9666		-1.43249	0	0	-2.12037	0	0	0	0	0	0	0	-32.1644	-1286.57
																2076	-30.7102	-1245.09	0	0	0	6.8922	0	0	-1.43249	-78.3991		-1.43249	0	0	-2.12037	0	0	0	0	0	0	0	-32.1427	-1318.71
																2077	-30.6944	-1275.78	0	0	0	6.8922	0	0	-1.43249	-79.8316		-1.43249	0	0	-2.12037	0	0	0	0	0	0	0	-32.1269	-1350.84
																2078	654.627	-621.154	-184.349	-184.349	31.8381	38.7303	31.8381	0	-384.346	-464.177	-382.913	-1.43249	0	-0.000793246	-2.12116	0	0	0	0	-0.000793246	-149.102	-149.102	-31.3323	-1382.17
																2079	54.7601	-566.394	19.126	-165.223	0	38.7303	0	0	-1.43249	-465.61		-1.43249	0	-0.000793246	-2.12196		0	0	0	-0.000793246	0	-149.102	72.4529	-1309.72
																2080	45.0223	-521.372	15.3254	-149.898	0	38.7303	0	0	-1.43249	-467.042		-1.43249	0	-0.000793246	-2.12275		0	0	0	-0.000793246	0	-149.102	58.9144	-1250.81
																2081	36.6589	-484.713	12.3077	-137.59	0	38.7303	0	0	-1.43249	-468.475		-1.43249	0	-0.000793246	-2.12354		0	0	0	-0.000793246	0	-149.102	47.5333	-1203.27
																2082	29.3588	-455.354	9.91144	-127.679	0	38.7303	0	0	-1.43249	-469.907		-1.43249	0	-0.000793246	-2.12434		0	0	0	-0.000793246	0	-149.102	37.837	-1165.44
																2083	22.8921	-432.462	8.00845	-119.67	0	38.7303	0	0	-1.43249	-471.34		-1.43249	0	-0.000793246	-2.12513		0	0	0	-0.000793246	0	-149.102	29.4673	-1135.97
																2084	17.0904	-415.372	6.49695	-113.173	0	38.7303	0	0	-1.43249	-472.772		-1.43249	0	-0.000793246	-2.12592		0	0	0	-0.000793246	0	-149.102	22.1541	-1113.81
																2085	11.8309	-403.541	5.29619	-107.877	0	38.7303	0	0	-1.43249	-474.205		-1.43249	0	0	-2.12592		0	0	0	0	0	-149.102	15.6946	-1098.12
																2086	7.02363	-396.517	4.34208	-103.535	0	38.7303	0	0	-1.43249	-475.637		-1.43249	0	0	-2.12592		0	0	0	0	0	-149.102	9.93322	-1088.19
																2087	2.60238	-393.915	3.58374	-99.9511	0	38.7303	0	0	-1.43249	-477.07		-1.43249	0	0	-2.12592		0	0	0	0	0	-149.102	4.75364	-1083.43
																2088	-1.48191	-395.397	2.98079	-96.9703	0	38.7303	0	0	-1.43249	-478.502		-1.43249	0	0	-2.12592		0	0	0	0	0	-149.102	0.0663907	-1083.37
																2089	-5.26639	-400.663	2.50118	-94.4691	0	38.7303	0	0	-1.43249	-479.934		-1.43249	0	0	-2.12592		0	0	0	0	0	-149.102	-4.19769	-1087.56
																2090	-8.77949	-409.443	2.11948	-92.3497	0	38.7303	0	0	-1.43249	-481.367		-1.43249	0	0	-2.12592		0	0	0	0	0	-149.102	-8.0925	-1095.66
																2091	-12.0439	-421.486	1.81549	-90.5342	0	38.7303	0	0	-1.43249	-482.799		-1.43249	0	0	-2.12592		0	0	0	0	0	-149.102	-11.6609	-1107.32
																2092	-15.0777	-436.564	1.57319	-88.961	0	38.7303	0	0	-1.43249	-484.232		-1.43249	0	0	-2.12592		0	0	0	0	0	-149.102	-14.937	-1122.25
																2093	-17.8959	-454.46	1.37987	-87.5811	0	38.7303	0	0	-1.43249	-485.664		-1.43249	0	0	-2.12592		0	0	0	0	0	-149.102	-17.9485	-1140.2
																2094	-20.5107	-474.971	1.22542	-86.3557	0	38.7303	0	0	-1.43249	-487.097		-1.43249	0	0	-2.12592		0	0	0	0	0	-149.102	-20.7178	-1160.92
																2095	-22.9322	-497.903	1.10183	-85.2539	0	38.7303	0	0	-1.43249	-488.529		-1.43249	0	0	-2.12592		0	0	0	0	0	-149.102	-23.2628	-1184.18
																2096	-25.1684	-523.071	1.00275	-84.2511	0	38.7303	0	0	-1.43249	-489.962		-1.43249	0	0	-2.12592		0	0	0	0	0	-149.102	-25.5981	-1209.78
																2097	-27.2256	-550.297	0.923124	-83.328	0	38.7303	0	0	-1.43249	-491.394		-1.43249	0	0	-2.12592		0	0	0	0	0	-149.102	-27.735	-1237.52
																2098	-29.1086	-579.405	0.85895	-82.469	0	38.7303	0	0	-1.43249	-492.827		-1.43249	0	0	-2.12592		0	0	0	0	0	-149.102	-29.6821	-1267.2
																2099	28.2574	-551.148	0.807045	-81.662	0.638931	39.3693	0.638931	0	-49.4623	-542.289	-48.0298	-1.43249	0	0	-2.12592	0	0	0	0	0	0	-149.102	-19.7589	-1286.96
																2100	-23.3968	-574.545	0.764888	-80.8971	0	39.3693	0	0	-1.43249	-543.722		-1.43249	0	0	-2.12592		0	0	0	0	0	-149.102	-24.0644	-1311.02
																2101	-25.9644	-600.509	0.730473	-80.1666	0	39.3693	0	0	-1.43249	-545.154		-1.43249	0	0	-2.12592		0	0	0	0	0	-149.102	-26.6664	-1337.69
																2102	-28.1377	-628.647	0.702212	-79.4644	0	39.3693	0	0	-1.43249	-546.587		-1.43249	0	0	-2.12592		0	0	0	0	0	-149.102	-28.868	-1366.56
																2103	-31.493	-660.14	0.678842	-78.7856	0	39.3693	0	0	-1.43249	-548.019		-1.43249	0	0	-2.12592		0	0	0	0	0	-149.102	-32.2466	-1398.8
																2104	-30.3066	-690.446	0.65936	-78.1262	0	39.3693	0	0	-1.43249	-549.452		-1.43249	0	0	-2.12592		0	0	0	0	0	-149.102	-31.0797	-1429.88
																2105	-30.9215	-721.368	0.642973	-77.4832	0	39.3693	0	0	-1.43249	-550.884		-1.43249	0	0	-2.12592		0	0	0	0	0	-149.102	-31.711	-1461.59
																2106	-31.4525	-752.821	0.629049	-76.8542	0	39.3693	0	0	-1.43249	-552.317		-1.43249	0	0	-2.12592		0	0	0	0	0	-149.102	-32.256	-1493.85
																2107	-31.9141	-784.735	0.617086	-76.2371	0	39.3693	0	0	-1.43249	-553.749		-1.43249	0	0	-2.12592		0	0	0	0	0	-149.102	-32.7295	-1526.58
																2108	-33.2832	-818.018	0.606687	-75.6304	0	39.3693	0	0	-1.43249	-555.182		-1.43249	0	0	-2.12592		0	0	0	0	0	-149.102	-34.1091	-1560.69
																2109	-33.6402	-851.658	0.597537	-75.0329	0	39.3693	0	0	-1.43249	-556.614		-1.43249	0	0	-2.12592		0	0	0	0	0	-149.102	-34.4752	-1595.16
																2110	-33.9547	-885.613	0.589385	-74.4435	0	39.3693	0	0	-1.43249	-558.047		-1.43249	0	0	-2.12592		0	0	0	0	0	-149.102	-34.7979	-1629.96
																2111	-34.2328	-919.846	0.582031	-73.8615	0	39.3693	0	0	-1.43249	-559.479		-1.43249	0	0	-2.12592		0	0	0	0	0	-149.102	-35.0833	-1665.05
																2112	-34.4797	-954.325	0.575317	-73.2861	0	39.3693	0	0	-1.43249	-560.912		-1.43249	0	0	-2.12592		0	0	0	0	0	-149.102	-35.3369	-1700.38
																2113	-33.3127	-987.638	0.569119	-72.717	0	39.3693	0	0	-1.43249	-562.344		-1.43249	0	0	-2.12592		0	0	0	0	0	-149.102	-34.176	-1734.56
																2114	-33.4991	-1021.14	0.563337	-72.1537	0	39.3693	0	0	-1.43249	-563.777		-1.43249	0	0	-2.12592		0	0	0	0	0	-149.102	-34.3682	-1768.93
																2115	-33.6674	-1054.8	0.557891	-71.5958	0	39.3693	0	0	-1.43249	-565.209		-1.43249	0	0	-2.12592		0	0	0	0	0	-149.102	-34.542	-1803.47
																2116	-33.8194	-1088.62	0.552719	-71.0431	0	39.3693	0	0	-1.43249	-566.642		-1.43249	0	0	-2.12592		0	0	0	0	0	-149.102	-34.6991	-1838.17
																2117	-33.9572	-1122.58	0.54777	-70.4953	0	39.3693	0	0	-1.43249	-568.074		-1.43249	0	0	-2.12592		0	0	0	0	0	-149.102	-34.8419	-1873.01
																2118	-31.3998	-1153.98	0.543006	-69.9523	0	39.3693	0	0	-1.43249	-569.507		-1.43249	0	0	-2.12592		0	0	0	0	0	-149.102	-32.2893	-1905.3
																2119	-31.4856	-1185.47	0.538394	-69.4139	0	39.3693	0	0	-1.43249	-570.939		-1.43249	0	0	-2.12592		0	0	0	0	0	-149.102	-32.3797	-1937.68
																2120	-31.5679	-1217.03	0.533909	-68.88	0	39.3693	0	0	-1.43249	-572.372		-1.43249	0	0	-2.12592		0	0	0	0	0	-149.102	-32.4665	-1970.14

[truncated: 33 more sheets: Yr10, Yr11, Yr12, Yr13, Yr14, Yr15, Yr16, Yr17, Yr18, Yr19, Yr20, Yr21, Yr22, Yr23, Yr24, Yr25, Yr26, Yr27, Yr28, Yr29 …]
