# Supplementary material for: Commercial afforestation can deliver effective climate change mitigation under multiple decarbonisation pathways
Source: Nat Commun. 2021 Jun 22;12:3831. doi: 10.1038/s41467-021-24084-x (PMC8219817; doi:10.1038/s41467-021-24084-x)
Supplement: Supplementary file 7 — Supplementary Data 4 [file 41467_2021_24084_MOESM7_ESM.xlsx]

## Sheet: Graphs
S5 Graphs of GHG mitigation over time for Commercial plantations, Conservation forests and Semi-natural forests
Establishing nature of relationship between Yield Class and GHG mitigation potential.						Establishing nature of relationship between BL:C ratio and GHG mitigation potential.
		1 ha single planting - Commercial plantation					1 ha single planting - Conservation (and semi-natural) forest						1 ha single planting - all forest types
		Net GWP (GHG mitigation) (yr 100)					Net GWP (GHG mitigation) (yr 100)						Net GWP (GHG mitigation) (yr 100)
		Mg CO2 eq					Mg CO2 eq						Mg CO2 eq
		Core	Further Ambition				Core/FA		Combining these two tables…. >>>>>>>>>>>>>				Plantation - Core	Plantation - Further Ambition	Conservation (Core/FA)				Summary table of year 2020 for 1 ha single planting (for charting purposes) - Mg CO2eq																	Terrestrial C storage	HWP C storage	Carbon capture & storage	Processing emissions	Fossil fuel substitution	Concrete offset	Totals (check)	Ex BECCS
	YC12	-1532.19	-1464.74			100BL0C	-614.729					YC12	-1532.19	-1464.74						Terrestrial C storage	HWP C storage	CCS	Processing emissions	FF offset	Concrete offset			Terrestrial C storage	HWP C storage	(BE)CCS	Processing emissions	FF offset	Concrete offset		C-12-H-Core	-518.184	-444.557	-180.578	189.849	-61.7913	-442.639	-1457.9	-1277.32					Ex BECCS	Commercial
	YC14	-1787.55	-1708.86			75BL25C	-944.101					YC14	-1787.55	-1708.86					C-18-H-Core	-759.655	-651.718	-264.725	278.317	-90.5856	-648.907	-2137.27	Plantation - Core, Circ.	0.355432	0.30493	0.123861	-0.130221	0.0423837	0.303614		C-18-H-Core	-759.655	-651.718	-264.725	278.317	-90.5856	-648.907	-2137.27	-1872.55		0.390982
	YC16	-2042.92	-1952.99			50BL50C	-1303.99					YC16	-2042.92	-1952.99					C-18-B-Core	-759.655	-252.027	-644.596	200.913	-166.075	-648.907	-2270.35	Plantation - Core, Bioen.	0.334599	0.111008	0.28392	-0.0884945	0.0731496	0.285818		C-24-H-Core	-975.17	-836.611	-339.829	357.276	-116.285	-833.003	-2743.62	-2403.79
	YC18	-2270.35	-2172.47			25BL75C	-1642.92					YC18	-2270.35	-2172.47		2.69325	2.53403		C-18-H-FA	-759.655	-651.718	-418.889	84.8727	-2.48478	-247.445	-1995.32	Plantation - FA, Circ.	0.380718	0.326623	0.209936	-0.0425359	0.00124531	0.124013		C-12-B-Core	-512.668	-170.086	-435.019	135.59	-112.079	-437.928	-1532.19	-1097.17
	YC20	-2522.61	-2413.86			0BL100C	-1942.94					YC20	-2522.61	-2413.86		0.741076	0.666017		C-18-B-FA	-759.655	-252.027	-971.66	61.2604	-2.94466	-247.445	-2172.47	Plantation - FA, Bioen.	0.349673	0.116009	0.44726	-0.0281985	0.00135544	0.1139		C-18-B-Core	-759.655	-252.027	-644.596	200.913	-166.075	-648.907	-2270.35	-1625.75	3.69325		2.98866			Conservation
	YC22	-2713.19	-2600.76									YC22	-2713.19	-2600.76					BL100-4	-614.729							Semi-natural (100BL0C)	-614.729							C-24-B-Core	-990.361	-328.567	-840.359	261.93	-216.512	-845.979	-2959.85	-2119.49	1.74108
	YC24	-2959.85	-2837.2									YC24	-2959.85	-2837.2					C50BL50-11	-1303.99							Conservation (50BL50C)	-1303.99							C-12-H-FA	-518.379	-444.724	-285.845	57.9161	-1.69559	-168.854	-1361.58	-1075.74	1.16851
												100BL0C			-614.729																				C-18-H-FA	-759.655	-651.718	-418.889	84.8727	-2.48478	-247.445	-1995.32	-1576.43	0.0664182
												75BL25C			-944.101																				C-24-H-FA	-984.379	-844.511	-542.807	109.98	-3.21984	-320.646	-2585.58	-2042.78	0.0576022
												50BL50C			-1303.99																				C-12-B-FA	-512.18	-169.924	-655.12	41.3035	-1.98537	-166.834	-1464.74	-809.62	0.0440212
												25BL75C			-1642.92																				C-18-B-FA	-759.655	-252.027	-971.66	61.2604	-2.94466	-247.445	-2172.47	-1200.81	0.0431103		2.85981	0.920874	0.618038
												0BL100C			-1942.94																				C-24-B-FA	-992.091	-329.142	-1268.97	80.0047	-3.84566	-323.158	-2837.2	-1568.23
																																			BL100-4	-614.729	0	0	0	0	0	-614.729
																																			C25BL75-7.5	-944.101	0	0	0	0	0	-944.101		1.02696
																																			C50BL50-11	-1303.99	0	0	0	0	0	-1303.99
																																			C75BL25-14.5	-1642.92	0	0	0	0	0	-1642.92
																																			C100-18	-1942.94	0	0	0	0	0	-1942.94
																																			Hierarchical
																																				C-H-Core	C-B-Core	C-H-FA	C-B-FA	Conservation
																																			YC12	-1457.9	-1532.19	-1361.58	-1464.74
																																			YC14	-1684.08	-1787.55	-1572.48	-1708.86
																																			YC16	-1912.27	-2042.92	-1785.13	-1952.99
Linear relationship established.						Linear relationship established.																													YC18	-2137.27	-2270.35	-1995.32	-2172.47
NOTE: YC14 and YC22 are +/- 20% plantation productivity (m3/ha) from YC18																																			YC20	-2348.74	-2522.61	-2192.95	-2413.86
Therefore sensitivity analysis (below) will be performed using these two YCs (in the knowledge that everything in between has a linear relationship)						Therefore sensitivity analysis will be performed using 100BL0C (and 0BL100C) (in the knowledge that everything in between has a linear relationship)																													YC22	-2548.41	-2713.19	-2380.47	-2600.76
																																			YC24	-2743.62	-2959.85	-2585.58	-2837.2
																																			YC4					-614.729
																																			YC7.5					-944.101
																																			YC11					-1303.99
Graphs of cumulative GHG mitigation over time:																																			YC14.5					-1642.92
																																			YC18					-1942.94
		1 ha single planting - all forest types
		Net GWP (GHG mitigation)
		Mg CO2 eq																										Annual cumulative GWP impact Plantation (varying YC) vs Conservation forest (Varying BL:C mix) - Core scenario, 1 ha single planting
		Core scenario			Core/Further Ambition			Further Ambition
		C-14-B-Core	C-18-B-Core	C-22-B-Core	BL100-4	C50BL50-11	C100-18	C-14-B-FA	C-18-B-FA	C-22-B-FA
	Year
	2020	5.00358	5.00358	5.00358	5.00358	5.00358	5.00358	5.00358	5.00358	5.00358
	2021	5.80445	5.6032	5.28926	2.92053	5.57947	5.59705	5.80445	5.6032	5.28926
	2022	6.01215	5.09528	3.7894	-0.778676	5.21474	5.08434	6.01215	5.09528	3.7894
	2023	5.39981	3.17035	0.169792	-5.67597	3.7593	3.1712	5.39981	3.17035	0.169792
	2024	3.79823	-0.386001	-5.78425	-11.5316	1.11058	-0.343894	3.79823	-0.386001	-5.78425
	2025	1.06822	-5.73793	-14.2218	-18.1742	-2.80532	-5.61321	1.06822	-5.73793	-14.2218
	2026	-2.90706	-13.0115	-25.2411	-25.4732	-8.03989	-12.7516	-2.90706	-13.0115	-25.2411
	2027	-8.22533	-22.3001	-38.8968	-33.3253	-14.6255	-21.8415	-8.22533	-22.3001	-38.8968
	2028	-14.9666	-33.6673	-55.2059	-41.6465	-22.5775	-32.9364	-14.9666	-33.6673	-55.2059
	2029	-23.194	-47.1497	-74.1531	-50.3666	-31.8965	-46.063	-23.194	-47.1497	-74.1531
	2030	-32.9548	-62.7593	-95.6956	-59.4265	-42.5695	-61.2237	-32.9548	-62.7593	-95.6956
	2031	-44.2804	-80.486	-119.769	-68.7746	-54.5718	-78.3996	-44.2804	-80.486	-119.769
	2032	-57.188	-100.301	-146.291	-78.3658	-67.8687	-97.5526	-57.188	-100.301	-146.291
	2033	-71.6808	-122.158	-175.168	-88.16	-82.4167	-118.629	-71.6808	-122.158	-175.168
	2034	-87.7497	-145.999	-206.295	-98.121	-98.165	-141.561	-87.7497	-145.999	-206.295
	2035	-105.374	-171.754	-246.251	-108.216	-115.057	-166.271	-105.374	-171.754	-246.251																		Annual cumulative GWP impact Plantation (varying YC) vs Conservation forest (Varying BL:C mix) - FA scenario, 1 ha single planting
	2036	-124.524	-199.344	-287.842	-118.415	-133.03	-192.672	-124.524	-199.344	-287.842
	2037	-145.16	-228.682	-328.542	-128.689	-152.019	-220.668	-145.16	-228.682	-328.542
	2038	-167.234	-259.675	-368.549	-139.014	-171.953	-250.161	-167.234	-259.675	-368.549
	2039	-190.694	-292.226	-407.999	-149.366	-192.762	-281.043	-190.694	-292.226	-407.999
	2040	-228.28	-326.23	-446.994	-159.722	-207.521	-292.613	-228.28	-326.23	-446.994
	2041	-234.207	-327.28	-445.183	-170.063	-224.903	-321.135	-247.651	-348.577	-475.884
	2042	-257.079	-356.498	-481.254	-180.368	-242.517	-349.349	-270.891	-378.268	-512.525
	2043	-280.488	-387.951	-518.349	-190.621	-260.287	-377.298	-294.669	-410.194	-550.189
	2044	-304.305	-421.297	-556.271	-200.805	-283.534	-405.018	-318.854	-444.013	-588.68		These show that for a single planting of 1 ha, plantations outperform conservation (unharvested) forests (even 100C of a similar YC) - due to the combination of ecosystem C storage and HWP use.
	2045	-328.436	-456.24	-594.87	-210.905	-306.048	-432.537	-343.354	-479.429	-627.847		With improved genetic SS, the benefits will increase linearly and significantly.
	2046	-357.207	-494.043	-636.215	-220.908	-341.33	-487.914	-372.494	-517.704	-669.762		They also show that the more you move towards a semi-natural forest (i.e. 100%BL) the lower the GWP benefits are. Hence a 'fair' 'conservation' comparison for the rest of the paper is the 50:50 BL:C mix.
	2047	-386.141	-530.23	-678.022	-230.801	-376.209	-542.78	-401.796	-554.364	-712.138
	2048	-415.2	-566.656	-720.217	-240.572	-410.761	-597.243	-431.224	-591.264	-754.902		Annual cumulative GWP impact Plantation (varying YC) vs Conservation forest (Varying BL:C mix) - Core scenario, 30,000ha/yr planting								Annual cumulative GWP impact Plantation (varying YC) vs Conservation forest (Varying BL:C mix) - Further Ambition scenario, 30,000ha/yr planting
	2049	-444.36	-603.283	-762.739	-250.212	-445.041	-651.373	-460.752	-628.364	-797.993
	2050	-473.74	-640.257	-805.751	-259.711	-479.094	-705.224	-490.395	-665.675	-841.411
	2051	-505.238	-678.341	-848.539	-269.061	-501.383	-739.504	-522.157	-704.096	-884.605
	2052	-536.794	-716.55	-891.525	-278.256	-523.484	-773.553	-553.975	-742.642	-927.997
	2053	-568.396	-754.865	-934.681	-287.288	-545.429	-807.408	-585.84	-781.295	-971.559
	2054	-600.039	-793.272	-977.984	-296.152	-567.241	-841.101	-617.746	-820.04	-1015.27
	2055	-631.716	-831.758	-1021.41	-304.845	-588.94	-874.653	-649.686	-858.863	-1059.1
	2056	-663.423	-868.925	-1062.29	-313.363	-609.03	-905.81	-681.655	-896.366	-1100.39
	2057	-695.156	-906.139	-1103.24	-321.333	-629.019	-936.841	-713.651	-933.918	-1141.74
	2058	-726.911	-943.397	-1144.25	-328.402	-648.922	-967.765	-745.669	-971.513	-1183.16
	2059	-758.687	-980.691	-1185.32	-335.422	-668.752	-998.595	-777.707	-1009.15	-1224.64
	2060	-790.48	-1018.02	-1226.44	-342.399	-688.518	-1029.34	-809.763	-1046.81	-1266.16
	2061	-820.878	-1052.69	-1264.39	-349.066	-706.74	-1057.53	-840.424	-1081.82	-1304.51
	2062	-851.277	-1087.37	-1302.34	-355.693	-724.896	-1085.62	-871.086	-1116.83	-1342.87
	2063	-881.679	-1122.04	-1340.3	-362.284	-742.994	-1113.63	-901.751	-1151.84	-1381.23
	2064	-912.084	-1156.72	-1378.27	-368.842	-761.051	-1141.57	-932.419	-1186.86	-1419.61
	2065	-942.493	-1191.4	-1416.25	-375.371	-779.068	-1169.45	-963.091	-1221.88	-1458
	2066	-971.08	-1223.26	-1450.68	-381.608	-795.781	-1195.23	-991.94	-1254.07	-1492.83
	2067	-999.649	-1255.09	-1485.08	-387.816	-812.442	-1220.93	-1020.77	-1286.24	-1527.64
	2068	-1028.21	-1286.89	-1519.45	-393.996	-829.06	-1246.57	-1049.59	-1318.38	-1562.41
	2069	-1056.76	-1318.68	-1553.8	-400.151	-845.64	-1272.16	-1078.4	-1350.51	-1597.17
	2070	-1057.3	-1327.54	-1571.36	-406.285	-862.189	-1297.7	-1097.63	-1381.84	-1640.71
	2071	-998.988	-1258.28	-1493.16	-412.529	-877.752	-1321.35	-1036.83	-1309.39	-1558.66
	2072	-950.94	-1201.86	-1430.23	-418.757	-893.278	-1344.92	-986.834	-1250.47	-1492.72
	2073	-911.493	-1156.27	-1380.21	-424.972	-908.771	-1368.45	-945.873	-1202.94	-1440.37
	2074	-879.357	-1119.94	-1341.24	-431.174	-924.236	-1391.93	-912.567	-1165.1	-1399.59
	2075	-853.53	-1091.62	-1311.84	-437.363	-939.677	-1415.36	-885.842	-1135.64	-1368.8
	2076	-833.22	-1070.34	-1290.82	-443.155	-953.937	-1436.93	-864.85	-1113.48	-1346.73
	2077	-817.798	-1055.3	-1277.21	-448.927	-968.156	-1458.44	-848.92	-1097.79	-1332.33		To realise the full mitigation potential of plantation forest regrowth (as well as thebenefits of the next harvest) the full 50 year rotation needs to be accounted for (hence this isn't fully accounted for in any replanting taking place after 2070 in the sequential planting regime graphed below).
	2078	-806.759	-1045.85	-1270.19	-454.68	-982.341	-1479.9	-837.508	-1087.85	-1324.73		The first bar chart in combination with these time step planting graphs show that the mitigation trajectory beyond 2020 for a sustained planting rate of 30,000 ha/yr to 2050 will continue to be a downward trend and will continue to surpass the conservation forest mitigation potential (which is levelling out).
	2079	-799.687	-1041.44	-1269.08	-460.416	-996.496	-1501.31	-830.172	-1083.1	-1323.22		Write a few lines picking the most likely lines/scenarios in practice and hence why full results shown for these only.
	2080	-796.239	-1041.6	-1273.3	-466.136	-1010.69	-1522.68	-826.546	-1083.04	-1327.16		The graphs show that even in the unlikely event that the SS plantations were to experience 20(ish)% productivity losses (i.e. achieve equivalent of YC14), it still compares favourably with a 50:50 BL:C mix conservation forest in the medium and long term.
	2081	-796.124	-1045.94	-1282.34	-471.716	-1023.78	-1542.04	-826.322	-1087.23	-1336.03		And in the even longer term the plantations will continue to surpass the conservation forest (as demonstrated by the 1ha single planting charts) with each replanting and harvest when the full benefits of later replatings are achieved.
	2082	-799.09	-1054.1	-1295.74	-477.279	-1036.84	-1561.34	-829.234	-1095.33	-1349.35		They show that the trajectory beyond 2020 is that harvested plantations will surpass even the unharvested 100%C ones.
	2083	-804.918	-1065.77	-1313.13	-482.827	-1049.87	-1580.58	-835.051	-1106.99	-1366.72		GHG mitigation potential of forests will change sig over time depending on decarbonisation.
	2084	-813.411	-1080.68	-1340.84	-488.362	-1062.87	-1599.78	-843.569	-1121.93	-1394.47		This also shows the importance of the time frame considered in LCA
	2085	-824.455	-1098.65	-1371.56	-493.884	-1075.85	-1618.92	-854.601	-1139.88	-1425.17		And reveals the longevity of the GHG mitigation benefits provided by investing in forestry (in combination with CCS)
	2086	-837.84	-1119.37	-1402.54	-499.017	-1087.59	-1636.18	-867.978	-1160.59	-1456.14
	2087	-853.41	-1142.64	-1433.82	-504.129	-1099.27	-1653.37	-883.545	-1183.86	-1487.41
	2088	-871.019	-1168.24	-1465.41	-509.222	-1110.93	-1670.51	-901.154	-1209.45	-1519.01		Pasted from master LCA spreadsheet:
	2089	-903.328	-1195.97	-1497.31	-514.297	-1122.54	-1687.58	-933.466	-1237.19	-1550.91		For SSYC18 and 50BL50C scnearios over the next 100 yrs, and 30,000 ha/yr planting strategy, net mitigation could be:
	2090	-927.845	-1225.64	-1536.86	-519.357	-1134.13	-1704.61	-957.988	-1266.87	-1590.47					Yr100		Yr31 (2050)		% mitigation by Yr 31 (2050)	Annual mitigation (average over 100yrs)
	2091	-940.297	-1241.48	-1556.31	-524.277	-1145.03	-1720.49	-973.07	-1286.63	-1615.52		Plantation - Core			-1638.89	Tg CO2 eq	-206.593	Tg CO2 eq	0.126057	-16.3889	Tg CO2 eq
	2092	-957.569	-1265.53	-1584.83	-529.18	-1155.9	-1736.31	-990.35	-1310.7	-1644.05		Plantation - Further Ambition			-1600.6	Tg CO2 eq	-214.25	Tg CO2 eq	0.133856	-16.006	Tg CO2 eq
	2093	-975.855	-1292.19	-1614.99	-534.067	-1166.74	-1752.08	-1008.65	-1337.36	-1674.23		Conservation (Core and FA)			-1149.43	Tg CO2 eq	-142.428	Tg CO2 eq	0.123912	-11.4943	Tg CO2 eq
	2094	-994.968	-1321.04	-1646.52	-538.94	-1177.54	-1767.8	-1027.77	-1366.23	-1705.78
	2095	-1019.16	-1353.28	-1681.39	-543.799	-1188.31	-1783.47	-1051.97	-1398.48	-1740.66		BUT only 12-13% of this mitigation potential will be achieved by 2050!			0.392517		0.504275
	2096	-1043.89	-1384.34	-1717.24	-548.398	-1194.7	-1791.24	-1076.72	-1429.56	-1776.53		This shows how late we have left it to tackle climate change.
	2097	-1069.08	-1416.04	-1753.93	-552.977	-1200.96	-1798.81	-1101.92	-1461.27	-1813.23
	2098	-1094.66	-1448.28	-1791.33	-557.54	-1207.1	-1806.2	-1127.51	-1493.52	-1850.66
	2099	-1120.57	-1480.99	-1829.37	-562.085	-1213.13	-1813.44	-1153.43	-1526.25	-1888.71
	2100	-1148.83	-1515.08	-1867.49	-566.616	-1219.07	-1820.53	-1181.7	-1560.36	-1926.85
	2101	-1177.34	-1549.54	-1906.08	-569.409	-1223.95	-1827.5	-1210.23	-1594.84	-1965.46
	2102	-1206.08	-1584.32	-1945.09	-572.137	-1228.74	-1834.35	-1238.98	-1629.63	-2004.5
	2103	-1235.02	-1619.39	-1984.47	-574.808	-1233.44	-1841.09	-1267.93	-1664.72	-2043.9
	2104	-1264.14	-1654.71	-2024.18	-577.428	-1238.06	-1847.73	-1297.06	-1700.05	-2083.63
	2105	-1293.42	-1688.87	-2061.52	-580.002	-1242.6	-1854.27	-1326.36	-1734.23	-2120.99
	2106	-1322.84	-1723.22	-2099.1	-582.534	-1247.08	-1860.71	-1355.8	-1768.6	-2158.59
	2107	-1352.4	-1757.74	-2136.89	-585.027	-1251.48	-1867.07	-1385.37	-1803.14	-2196.4
	2108	-1382.07	-1792.42	-2174.87	-587.483	-1255.83	-1873.35	-1415.05	-1837.84	-2234.41
	2109	-1411.85	-1827.24	-2213.04	-589.906	-1260.12	-1879.54	-1444.85	-1872.68	-2272.6
	2110	-1440.32	-1859.51	-2248.14	-592.298	-1264.36	-1885.65	-1473.33	-1904.97	-2307.72
	2111	-1468.86	-1891.87	-2283.35	-594.658	-1268.53	-1891.69	-1501.89	-1937.35	-2342.96
	2112	-1497.48	-1924.32	-2318.67	-596.99	-1272.66	-1897.65	-1530.53	-1969.82	-2378.3
	2113	-1526.17	-1956.85	-2354.1	-599.295	-1276.74	-1903.54	-1559.23	-2002.37	-2413.75
	2114	-1554.92	-1989.46	-2389.62	-601.573	-1280.77	-1909.37	-1587.99	-2034.99	-2449.29
	2115	-1581.9	-2019.3	-2421.66	-603.825	-1284.75	-1915.12	-1614.99	-2064.86	-2481.36
	2116	-1608.92	-2049.19	-2453.75	-606.052	-1288.68	-1920.81	-1642.03	-2094.76	-2513.47
	2117	-1635.97	-2079.1	-2485.87	-608.256	-1292.57	-1926.44	-1669.1	-2124.7	-2545.62
	2118	-1663.06	-2109.06	-2518.05	-610.436	-1296.42	-1932	-1696.2	-2154.68	-2577.82
	2119	-1690.19	-2139.06	-2550.27	-612.593	-1300.23	-1937.5	-1723.34	-2184.7	-2610.07
	2120	-1787.55	-2270.35	-2713.19	-614.729	-1303.99	-1942.94	-1708.86	-2172.47	-2600.76
		30,000 ha/yr planting to 2050 - all forest types
		Net GWP (GHG mitigation)
		Mg CO2 eq
		Core scenario			Core/Further Ambition			Further Ambition
		C-14-B-Core	C-18-B-Core	C-22-B-Core	BL100-4	C50BL50-11	C100-18	C-14-B-FA	C-18-B-FA	C-22-B-FA
	Year
	2020	150107	150107	150107	150107	150107	150107	150107	150107	150107
	2021	324241	318203	308785	237723	317492	318019	324241	318203	308785
	2022	504606	471062	422467	214363	473934	470549	504606	471062	422467
	2023	666600	566172	427561	44083.9	586713	565685	666600	566172	427561
	2024	780547	554592	254033	-301863	620030	555368	780547	554592	254033
	2025	812594	382454	-172621	-847089	535871	386972	812594	382454	-172621
	2026	725382	-7891.55	-929853	-1.61129e+06	294674	4425.62	725382	-7891.55	-929853
	2027	478622	-676895	-2096756	-2.61105e+06	-144090	-650819	478622	-676895	-2096756
	2028	29624.1	-1.68691e+06	-3.75293e+06	-3.86044e+06	-821415	-1.63891e+06	29624.1	-1.68691e+06	-3.75293e+06
	2029	-666197	-3.10141e+06	-5.97753e+06	-5.37144e+06	-1.77831e+06	-3.0208e+06	-666197	-3.10141e+06	-5.97753e+06
	2030	-1.65484e+06	-4.98419e+06	-8.84839e+06	-7.15423e+06	-3.05539e+06	-4.85751e+06	-1.65484e+06	-4.98419e+06	-8.84839e+06
	2031	-2.98325e+06	-7.39877e+06	-1.24415e+07	-9.21747e+06	-4.69255e+06	-7.2095e+06	-2.98325e+06	-7.39877e+06	-1.24415e+07
	2032	-4.69889e+06	-1.04078e+07	-1.68302e+07	-1.15684e+07	-6.72861e+06	-1.01361e+07	-4.69889e+06	-1.04078e+07	-1.68302e+07
	2033	-6.84931e+06	-1.40725e+07	-2.20852e+07	-1.42132e+07	-9.20111e+06	-1.36949e+07	-6.84931e+06	-1.40725e+07	-2.20852e+07
	2034	-9.4818e+06	-1.84525e+07	-2.82741e+07	-1.71569e+07	-1.21461e+07	-1.79418e+07	-9.4818e+06	-1.84525e+07	-2.82741e+07
	2035	-1.2643e+07	-2.36051e+07	-3.56616e+07	-2.04034e+07	-1.55978e+07	-2.29299e+07	-1.2643e+07	-2.36051e+07	-3.56616e+07
	2036	-1.63788e+07	-2.95855e+07	-4.42969e+07	-2.39558e+07	-1.95887e+07	-2.87101e+07	-1.63788e+07	-2.95855e+07	-4.42969e+07
	2037	-2.07335e+07	-3.64459e+07	-5.41531e+07	-2.78165e+07	-2.41492e+07	-3.53301e+07	-2.07335e+07	-3.64459e+07	-5.41531e+07
	2038	-2.57506e+07	-4.42362e+07	-6.52096e+07	-3.19869e+07	-2.93078e+07	-4.28349e+07	-2.57506e+07	-4.42362e+07	-6.52096e+07
	2039	-3.14714e+07	-5.3003e+07	-7.74496e+07	-3.64679e+07	-3.50907e+07	-5.12662e+07	-3.14714e+07	-5.3003e+07	-7.74496e+07
	2040	-3.83198e+07	-6.27899e+07	-9.08594e+07	-4.12595e+07	-4.13163e+07	-6.00446e+07	-3.83874e+07	-6.28574e+07	-9.0927e+07
	2041	-4.5346e+07	-7.26083e+07	-1.04215e+08	-4.63614e+07	-4.80634e+07	-6.96787e+07	-4.58844e+07	-7.33823e+07	-1.05271e+08
	2042	-5.30584e+07	-8.33032e+07	-1.18653e+08	-5.17725e+07	-5.53389e+07	-8.01591e+07	-5.40787e+07	-8.47979e+07	-1.20714e+08
	2043	-6.1473e+07	-9.49417e+07	-1.34203e+08	-5.74911e+07	-6.31475e+07	-9.14781e+07	-6.29863e+07	-9.71712e+07	-1.37288e+08
	2044	-7.06022e+07	-1.07581e+08	-1.50891e+08	-6.35152e+07	-7.16535e+07	-1.03629e+08	-7.26195e+07	-1.10559e+08	-1.55015e+08
	2045	-8.04552e+07	-1.21268e+08	-1.68737e+08	-6.98424e+07	-8.0835e+07	-1.16605e+08	-8.29877e+07	-1.2501e+08	-1.73918e+08
	2046	-9.11715e+07	-1.36089e+08	-1.87824e+08	-7.64696e+07	-9.10749e+07	-1.31242e+08	-9.42301e+07	-1.40608e+08	-1.94079e+08
	2047	-1.02756e+08	-1.51996e+08	-2.08164e+08	-8.33936e+07	-1.02361e+08	-1.47526e+08	-1.06351e+08	-1.57307e+08	-2.15511e+08
	2048	-1.15212e+08	-1.68996e+08	-2.29771e+08	-9.06108e+07	-1.14684e+08	-1.65443e+08	-1.19356e+08	-1.75112e+08	-2.38225e+08
	2049	-1.28542e+08	-1.87094e+08	-2.52653e+08	-9.81171e+07	-1.28035e+08	-1.84984e+08	-1.33246e+08	-1.94031e+08	-2.62232e+08
	2050	-1.42952e+08	-2.06593e+08	-2.77227e+08	-1.05928e+08	-1.42428e+08	-2.0616e+08	-1.48169e+08	-2.1425e+08	-2.87769e+08
	2051	-1.58437e+08	-2.27365e+08	-3.03215e+08	-1.1415e+08	-1.57619e+08	-2.28496e+08	-1.64061e+08	-2.35637e+08	-3.14616e+08
	2052	-1.74892e+08	-2.49301e+08	-3.30501e+08	-1.22585e+08	-1.73491e+08	-2.5187e+08	-1.80931e+08	-2.58199e+08	-3.42773e+08
	2053	-1.92302e+08	-2.72372e+08	-3.59037e+08	-1.3118e+08	-1.9001e+08	-2.76245e+08	-1.98763e+08	-2.81905e+08	-3.72192e+08
	2054	-2.10643e+08	-2.96537e+08	-3.88763e+08	-1.39895e+08	-2.0714e+08	-3.01573e+08	-2.17533e+08	-3.06715e+08	-4.02814e+08
	2055	-2.29886e+08	-3.2175e+08	-4.19613e+08	-1.48694e+08	-2.24842e+08	-3.27802e+08	-2.37215e+08	-3.32584e+08	-4.34572e+08
	2056	-2.49998e+08	-3.47917e+08	-4.51437e+08	-1.5755e+08	-2.43029e+08	-3.54808e+08	-2.57773e+08	-3.59417e+08	-4.67316e+08
	2057	-2.70943e+08	-3.74982e+08	-4.84159e+08	-1.66426e+08	-2.61658e+08	-3.82531e+08	-2.79172e+08	-3.87158e+08	-5.0097e+08
	2058	-2.92682e+08	-4.02887e+08	-5.17701e+08	-1.75278e+08	-2.80687e+08	-4.10909e+08	-3.01371e+08	-4.15749e+08	-5.35456e+08
	2059	-3.15171e+08	-4.31589e+08	-5.51986e+08	-1.84091e+08	-3.00072e+08	-4.39878e+08	-3.2433e+08	-4.45127e+08	-5.70698e+08
	2060	-3.38367e+08	-4.61006e+08	-5.86937e+08	-1.92852e+08	-3.19771e+08	-4.69377e+08	-3.48004e+08	-4.75231e+08	-6.06617e+08
	2061	-3.62182e+08	-4.90995e+08	-6.22379e+08	-2.01541e+08	-3.39696e+08	-4.99266e+08	-3.72304e+08	-5.05918e+08	-6.4304e+08
	2062	-3.8657e+08	-5.21492e+08	-6.58238e+08	-2.10149e+08	-3.59806e+08	-5.29482e+08	-3.97185e+08	-5.37122e+08	-6.79892e+08
	2063	-4.11482e+08	-5.52436e+08	-6.9444e+08	-2.18666e+08	-3.80059e+08	-5.59965e+08	-4.22598e+08	-5.68783e+08	-7.17099e+08
	2064	-4.36872e+08	-5.83764e+08	-7.30915e+08	-2.27087e+08	-4.00418e+08	-5.90653e+08	-4.48497e+08	-6.00838e+08	-7.54591e+08
	2065	-4.62692e+08	-6.15417e+08	-7.67595e+08	-2.35404e+08	-4.20845e+08	-6.21489e+08	-4.74834e+08	-6.33229e+08	-7.92301e+08
	2066	-4.88841e+08	-6.47253e+08	-8.0411e+08	-2.43606e+08	-4.41267e+08	-6.52358e+08	-5.01507e+08	-6.65812e+08	-8.29857e+08
	2067	-5.15272e+08	-6.79216e+08	-8.40408e+08	-2.51688e+08	-4.6165e+08	-6.83206e+08	-5.28471e+08	-6.98533e+08	-8.6721e+08
	2068	-5.41941e+08	-7.11254e+08	-8.76517e+08	-2.59647e+08	-4.81961e+08	-7.13983e+08	-5.55681e+08	-7.31339e+08	-9.04384e+08
	2069	-5.68804e+08	-7.43315e+08	-9.12456e+08	-2.67482e+08	-5.02171e+08	-7.44643e+08	-5.83092e+08	-7.64178e+08	-9.41402e+08
	2070	-5.9498e+08	-7.74665e+08	-9.47739e+08	-2.75189e+08	-5.22254e+08	-7.75143e+08	-6.10377e+08	-7.9698e+08	-9.78542e+08
	2071	-6.18279e+08	-8.02918e+08	-9.79506e+08	-2.82773e+08	-5.42361e+08	-8.06005e+08	-6.3471e+08	-8.26589e+08	-1.01205e+09
	2072	-6.39814e+08	-8.29217e+08	-1.00911e+09	-2.90234e+08	-5.62412e+08	-8.36719e+08	-6.56893e+08	-8.53656e+08	-1.04257e+09
	2073	-6.59476e+08	-8.53267e+08	-1.03612e+09	-2.97572e+08	-5.824e+08	-8.67292e+08	-6.7715e+08	-8.78405e+08	-1.07041e+09
	2074	-6.77467e+08	-8.75278e+08	-1.06085e+09	-3.04789e+08	-6.02318e+08	-8.97731e+08	-6.95692e+08	-9.0106e+08	-1.0959e+09
	2075	-6.93964e+08	-8.95433e+08	-1.08355e+09	-3.11886e+08	-6.22003e+08	-9.28041e+08	-7.12707e+08	-9.21815e+08	-1.11932e+09
	2076	-7.09124e+08	-9.13897e+08	-1.10445e+09	-3.18853e+08	-6.41439e+08	-9.58173e+08	-7.28356e+08	-9.40841e+08	-1.14089e+09
	2077	-7.22954e+08	-9.3077e+08	-1.1237e+09	-3.25694e+08	-6.60244e+08	-9.87289e+08	-7.42651e+08	-9.58248e+08	-1.16077e+09
	2078	-7.35581e+08	-9.46269e+08	-1.14148e+09	-3.3241e+08	-6.78428e+08	-1.0154e+09	-7.55725e+08	-9.74255e+08	-1.17915e+09
	2079	-7.4712e+08	-9.60537e+08	-1.15795e+09	-3.39005e+08	-6.96e+08	-1.04252e+09	-7.67694e+08	-9.89011e+08	-1.1962e+09
	2080	-7.57676e+08	-9.73706e+08	-1.17327e+09	-3.45483e+08	-7.1297e+08	-1.06866e+09	-7.78668e+08	-1.00265e+09	-1.21208e+09
	2081	-7.67348e+08	-9.85895e+08	-1.18756e+09	-3.51843e+08	-7.2931e+08	-1.09377e+09	-7.88746e+08	-1.0153e+09	-1.22692e+09
	2082	-7.76163e+08	-9.97187e+08	-1.20098e+09	-3.5809e+08	-7.45374e+08	-1.11842e+09	-7.97958e+08	-1.02704e+09	-1.24086e+09
	2083	-7.84207e+08	-1.00768e+09	-1.21363e+09	-3.64227e+08	-7.61166e+08	-1.14263e+09	-8.0639e+08	-1.03797e+09	-1.25402e+09
	2084	-7.91558e+08	-1.01748e+09	-1.22581e+09	-3.70259e+08	-7.76689e+08	-1.16641e+09	-8.14122e+08	-1.04818e+09	-1.26671e+09
	2085	-8.01432e+08	-1.03057e+09	-1.24243e+09	-3.76191e+08	-7.91947e+08	-1.18974e+09	-8.20578e+08	-1.05694e+09	-1.27799e+09
	2086	-8.10751e+08	-1.04312e+09	-1.25866e+09	-3.82016e+08	-8.06906e+08	-1.21259e+09	-8.26477e+08	-1.06515e+09	-1.28889e+09
	2087	-8.19578e+08	-1.05525e+09	-1274599681	-3.87739e+08	-8.21614e+08	-1.23501e+09	-8.31884e+08	-1.07294e+09	-1.29948e+09
	2088	-8.27975e+08	-1.06702e+09	-1.29024e+09	-3.93376e+08	-8.36071e+08	-1.25702e+09	-8.36859e+08	-1.08037e+09	-1.30979e+09
	2089	-8.36382e+08	-1.07849e+09	-1.3056e+09	-3.98953e+08	-8.5028e+08	-1.27862e+09	-8.41843e+08	-1.0875e+09	-1.31981e+09
	2090	-8.44564e+08	-1.08973e+09	-1.32091e+09	-4.04471e+08	-8.64241e+08	-1.2998e+09	-8.46601e+08	-1.09439e+09	-1.32977e+09
	2091	-8.52159e+08	-1.10031e+09	-1.33555e+09	-4.09927e+08	-8.77936e+08	-1.32053e+09	-8.50851e+08	-1.10074e+09	-1.33924e+09
	2092	-8.59353e+08	-1.11057e+09	-1.3499e+09	-4.15331e+08	-8.91411e+08	-1.3409e+09	-8.54699e+08	-1.10677e+09	-1.34841e+09
	2093	-8.66177e+08	-1.12058e+09	-1.364e+09	-4.20682e+08	-9.04666e+08	-1.36089e+09	-8.58176e+08	-1.11255e+09	-1.35734e+09
	2094	-8.72655e+08	-1.1304e+09	-1.37791e+09	-4.25982e+08	-9.17703e+08	-1.38051e+09	-8.61306e+08	-1.11814e+09	-1.36606e+09
	2095	-8.7894e+08	-1.14014e+09	-1.3917e+09	-4.3123e+08	-9.30521e+08	-1.39977e+09	-8.64243e+08	-1.12365e+09	-1.37468e+09
	2096	-8.85048e+08	-1.14976e+09	-1.40543e+09	-4.36421e+08	-9.4299e+08	-1.41843e+09	-8.67002e+08	-1.12904e+09	-1.38322e+09
	2097	-8.91047e+08	-1.15937e+09	-1.41921e+09	-4.41562e+08	-9.55145e+08	-1.43653e+09	-8.69651e+08	-1.13442e+09	-1.39182e+09
	2098	-8.96949e+08	-1.16899e+09	-1.43307e+09	-4.46654e+08	-9.66985e+08	-1.45409e+09	-8.72203e+08	-1.1398e+09	-1.40049e+09
	2099	-9.02765e+08	-1.17862e+09	-1.44703e+09	-4.51697e+08	-9.78507e+08	-1.4711e+09	-8.74668e+08	-1.14519e+09	-1.40927e+09
	2100	-9.08565e+08	-1.18831e+09	-1.46109e+09	-4.5669e+08	-9.8971e+08	-1.48755e+09	-8.77117e+08	-1.15065e+09	-1.41815e+09
	2101	-9.1194e+08	-1.1946e+09	-1.47078e+09	-4.61584e+08	-1.00056e+09	-1.50344e+09	-8.80495e+08	-1.15704e+09	-1.42789e+09
	2102	-9.17983e+08	-1.20409e+09	-1.48407e+09	-4.66372e+08	-1.01109e+09	-1.51883e+09	-8.86559e+08	-1.16665e+09	-1.44126e+09
	2103	-9.26381e+08	-1.21638e+09	-1.50051e+09	-4.71054e+08	-1.0213e+09	-1.53372e+09	-8.94992e+08	-1.17907e+09	-1.4578e+09
	2104	-9.36869e+08	-1.23114e+09	-1.51969e+09	-4.75628e+08	-1.03118e+09	-1.54809e+09	-9.05528e+08	-1.19399e+09	-1.47709e+09
	2105	-9.49227e+08	-1.24804e+09	-1.5412e+09	-4.80093e+08	-1.04073e+09	-1.56197e+09	-9.17941e+08	-1.21106e+09	-1.49874e+09
	2106	-9.63263e+08	-1.26686e+09	-1.56475e+09	-4.84448e+08	-1.04995e+09	-1.57533e+09	-9.3204e+08	-1.23005e+09	-1.52243e+09
	2107	-9.78809e+08	-1.28737e+09	-1.59008e+09	-4.88704e+08	-1.05887e+09	-1.58823e+09	-9.47655e+08	-1.25074e+09	-1.54792e+09
	2108	-9.9572e+08	-1.30938e+09	-1.61699e+09	-4.9286e+08	-1.06751e+09	-1.60068e+09	-9.64639e+08	-1.27294e+09	-1.57498e+09
	2109	-1.01386e+09	-1.33273e+09	-1.64526e+09	-4.96917e+08	-1.07584e+09	-1.61267e+09	-9.82859e+08	-1.29649e+09	-1.60342e+09
	2110	-1.03308e+09	-1.35719e+09	-1.67462e+09	-5.00874e+08	-1.08387e+09	-1.6242e+09	-1.00215e+09	-1.32114e+09	-1.63295e+09
	2111	-1.05326e+09	-1.38262e+09	-1.70492e+09	-5.04729e+08	-1.09161e+09	-1.63527e+09	-1.02241e+09	-1.34677e+09	-1.66343e+09
	2112	-1.0743e+09	-1.4089e+09	-1.73602e+09	-5.08488e+08	-1.09908e+09	-1.64593e+09	-1.04354e+09	-1.37325e+09	-1.69469e+09
	2113	-1.09611e+09	-1.4359e+09	-1.76777e+09	-5.12148e+08	-1.10627e+09	-1.6562e+09	-1.06544e+09	-1.40046e+09	-1.72663e+09
	2114	-1.11861e+09	-1.46354e+09	-1.80006e+09	-5.1571e+08	-1.1132e+09	-1.66606e+09	-1.08803e+09	-1.4283e+09	-1.7591e+09
	2115	-1.14167e+09	-1.49162e+09	-1.83249e+09	-5.19174e+08	-1.11986e+09	-1.67552e+09	-1.11117e+09	-1.45659e+09	-1.79171e+09
	2116	-1.1652e+09	-1.52006e+09	-1.86495e+09	-5.22539e+08	-1.12624e+09	-1.68458e+09	-1.13479e+09	-1.48523e+09	-1.82436e+09
	2117	-1.18915e+09	-1.54877e+09	-1.89746e+09	-5.25817e+08	-1.13239e+09	-1.69329e+09	-1.15883e+09	-1.51416e+09	-1.85704e+09
	2118	-1.21344e+09	-1.57769e+09	-1.92998e+09	-5.29006e+08	-1.13831e+09	-1.70165e+09	-1.18321e+09	-1.54328e+09	-1.88976e+09
	2119	-1.23801e+09	-1.60674e+09	-1.96253e+09	-5.32107e+08	-1.14398e+09	-1.70966e+09	-1.20787e+09	-1.57254e+09	-1.92249e+09
	2120	-1.26454e+09	-1.63889e+09	-1.999e+09	-5.3512e+08	-1.14943e+09	-1.71732e+09	-1.23113e+09	-1.6006e+09	-1.95398e+09
			0.425831		2.06266
					1.9911			0.392517
[truncated: 14 more columns]

## Sheet: Time series graphs
Graphs of cumulative GHG mitigation over time:																																			YC14.5					-1642.92
																																			YC18					-1942.94
		1 ha single planting - all forest types
		Net GWP (GHG mitigation)
		Mg CO2 eq																										Annual cumulative GWP impact Plantation (varying YC) vs Conservation forest (Varying BL:C mix) - Core scenario, 1 ha single planting
		Core scenario			Core/Further Ambition			Further Ambition
		Minus	C-18-B-Core	Plus	BL100-4	C50BL50-11	C100-18	C-14-B-FA	C-18-B-FA	C-22-B-FA																																				Year	Min	BL100-4	Max
	Year																																													2020	5.00358	5.00358	5.00358
	2020	0	5.00358	0	0	5.00358	0	0	5.00358	0																																				2021	2.92053	2.92053	2.92053
	2021	-0.201251	5.6032	-0.313944	2.65894	5.57947	0.0175803	-0.201251	5.6032	-0.313944																																				2022	-0.389338	-0.778676	-0.389338
	2022	-0.916874	5.09528	-1.30588	5.99342	5.21474	-0.130398	-0.916874	5.09528	-1.30588																																				2023	-2.83799	-5.67597	-2.83799
	2023	-2.22946	3.17035	-3.00056	9.43527	3.7593	-0.588102	-2.22946	3.17035	-3.00056																																				2024	-5.76579	-11.5316	-5.76579
	2024	-4.18423	-0.386001	-5.39825	12.6422	1.11058	-1.45448	-4.18423	-0.386001	-5.39825																																				2025	-9.0871	-18.1742	-9.0871
	2025	-6.80616	-5.73793	-8.48387	15.3689	-2.80532	-2.80788	-6.80616	-5.73793	-8.48387																																				2026	-12.7366	-25.4732	-12.7366
	2026	-10.1045	-13.0115	-12.2296	17.4333	-8.03989	-4.71166	-10.1045	-13.0115	-12.2296																																				2027	-16.6627	-33.3253	-16.6627
	2027	-14.0748	-22.3001	-16.5966	18.6999	-14.6255	-7.21603	-14.0748	-22.3001	-16.5966																																				2028	-20.8232	-41.6465	-20.8232
	2028	-18.7007	-33.6673	-21.5386	19.0689	-22.5775	-10.3589	-18.7007	-33.6673	-21.5386																																				2029	-25.1833	-50.3666	-25.1833
	2029	-23.9557	-47.1497	-27.0033	18.4702	-31.8965	-14.1665	-23.9557	-47.1497	-27.0033																																				2030	-29.7132	-59.4265	-29.7132
	2030	-29.8045	-62.7593	-32.9363	16.857	-42.5695	-18.6542	-29.8045	-62.7593	-32.9363																																				2031	-34.3873	-68.7746	-34.3873
	2031	-36.2056	-80.486	-39.2828	14.2028	-54.5718	-23.8278	-36.2056	-80.486	-39.2828																																				2032	-39.1829	-78.3658	-39.1829
	2032	-43.1128	-100.301	-45.9902	10.4971	-67.8687	-29.6839	-43.1128	-100.301	-45.9902																																				2033	-44.08	-88.16	-44.08
	2033	-50.4774	-122.158	-53.0096	5.74333	-82.4167	-36.2122	-50.4774	-122.158	-53.0096																																				2034	-49.0605	-98.121	-49.0605
	2034	-58.2496	-145.999	-60.2957	-0.0439642	-98.165	-43.3962	-58.2496	-145.999	-60.2957																																				2035	-54.108	-108.216	-54.108
	2035	-66.3799	-171.754	-74.4969	-6.84082	-115.057	-51.2145	-66.3799	-171.754	-74.4969																		Annual cumulative GWP impact Plantation (varying YC) vs Conservation forest (Varying BL:C mix) - FA scenario, 1 ha single planting																		2036	-59.2073	-118.415	-59.2073
	2036	-74.8198	-199.344	-88.4986	-14.6154	-133.03	-59.6417	-74.8198	-199.344	-88.4986																																				2037	-64.3446	-128.689	-64.3446
	2037	-83.5221	-228.682	-99.8605	-23.3294	-152.019	-68.6496	-83.5221	-228.682	-99.8605																																				2038	-69.5072	-139.014	-69.5072
	2038	-92.441	-259.675	-108.874	-32.939	-171.953	-78.2072	-92.441	-259.675	-108.874																																				2039	-74.683	-149.366	-74.683
	2039	-101.532	-292.226	-115.773	-43.3956	-192.762	-88.2811	-101.532	-292.226	-115.773																																				2040	-79.8611	-159.722	-79.8611
	2040	-97.9505	-326.23	-120.763	-47.7992	-207.521	-85.092	-97.9505	-326.23	-120.763																																				2041	-85.0313	-170.063	-85.0313
	2041	-93.0722	-327.28	-117.903	-54.8409	-224.903	-96.2315	-100.925	-348.577	-127.308																																				2042	-90.1839	-180.368	-90.1839
	2042	-99.4192	-356.498	-124.756	-62.1495	-242.517	-106.831	-107.377	-378.268	-134.257																																				2043	-95.3104	-190.621	-95.3104
	2043	-107.464	-387.951	-130.398	-69.6659	-260.287	-117.011	-115.526	-410.194	-139.994																																				2044	-100.402	-200.805	-100.402
	2044	-116.992	-421.297	-134.974	-82.729	-283.534	-121.484	-125.158	-444.013	-144.667		These show that for a single planting of 1 ha, plantations outperform conservation (unharvested) forests (even 100C of a similar YC) - due to the combination of ecosystem C storage and HWP use.																																		2045	-105.452	-210.905	-105.452
	2045	-127.804	-456.24	-138.63	-95.1427	-306.048	-126.49	-136.075	-479.429	-148.419		With improved genetic SS, the benefits will increase linearly and significantly.																																		2046	-110.454	-220.908	-110.454
	2046	-136.835	-494.043	-142.172	-120.422	-341.33	-146.584	-145.21	-517.704	-152.057		They also show that the more you move towards a semi-natural forest (i.e. 100%BL) the lower the GWP benefits are. Hence a 'fair' 'conservation' comparison for the rest of the paper is the 50:50 BL:C mix.																																		2047	-115.4	-230.801	-115.4
	2047	-144.089	-530.23	-147.792	-145.409	-376.209	-166.571	-152.569	-554.364	-157.774																																				2048	-120.286	-240.572	-120.286
	2048	-151.456	-566.656	-153.561	-170.189	-410.761	-186.482	-160.04	-591.264	-163.638		Annual cumulative GWP impact Plantation (varying YC) vs Conservation forest (Varying BL:C mix) - Core scenario, 30,000ha/yr planting								Annual cumulative GWP impact Plantation (varying YC) vs Conservation forest (Varying BL:C mix) - Further Ambition scenario, 30,000ha/yr planting																										2049	-125.106	-250.212	-125.106
	2049	-158.923	-603.283	-159.456	-194.829	-445.041	-206.332	-167.612	-628.364	-169.629																																				2050	-129.856	-259.711	-129.856
	2050	-166.517	-640.257	-165.494	-219.383	-479.094	-226.13	-175.28	-665.675	-175.736																																				2051	-134.531	-269.061	-134.531
	2051	-173.102	-678.341	-170.198	-232.322	-501.383	-238.121	-181.939	-704.096	-180.509																																				2052	-139.128	-278.256	-139.128
	2052	-179.756	-716.55	-174.975	-245.229	-523.484	-250.069	-188.667	-742.642	-185.354																																				2053	-143.644	-287.288	-143.644
	2053	-186.469	-754.865	-179.816	-258.141	-545.429	-261.98	-195.455	-781.295	-190.264																																				2054	-148.076	-296.152	-148.076
	2054	-193.233	-793.272	-184.712	-271.088	-567.241	-273.86	-202.294	-820.04	-195.228																																				2055	-152.423	-304.845	-152.423
	2055	-200.042	-831.758	-189.654	-284.094	-588.94	-285.713	-209.177	-858.863	-200.239																																				2056	-156.681	-313.363	-156.681
	2056	-205.502	-868.925	-193.365	-295.667	-609.03	-296.781	-214.711	-896.366	-204.019																																				2057	-160.667	-321.333	-160.667
	2057	-210.983	-906.139	-197.1	-307.686	-629.019	-307.823	-220.267	-933.918	-207.822																																				2058	-164.201	-328.402	-164.201
	2058	-216.485	-943.397	-200.856	-320.52	-648.922	-318.843	-225.844	-971.513	-211.646																																				2059	-167.711	-335.422	-167.711
	2059	-222.005	-980.691	-204.631	-333.33	-668.752	-329.844	-231.438	-1009.15	-215.491																																				2060	-171.199	-342.399	-171.199
	2060	-227.54	-1018.02	-208.425	-346.12	-688.518	-340.827	-237.047	-1046.81	-219.353																																				2061	-174.533	-349.066	-174.533
	2061	-231.817	-1052.69	-211.695	-357.674	-706.74	-350.786	-241.398	-1081.82	-222.691																																				2062	-177.847	-355.693	-177.847
	2062	-236.09	-1087.37	-214.972	-369.203	-724.896	-360.72	-245.747	-1116.83	-226.036																																				2063	-181.142	-362.284	-181.142
	2063	-240.363	-1122.04	-218.256	-380.71	-742.994	-370.632	-250.094	-1151.84	-229.389																																				2064	-184.421	-368.842	-184.421
	2064	-244.636	-1156.72	-221.548	-392.209	-761.051	-380.518	-254.441	-1186.86	-232.75																																				2065	-187.685	-375.371	-187.685
	2065	-248.909	-1191.4	-224.848	-403.697	-779.068	-390.385	-258.789	-1221.88	-236.119																																				2066	-190.804	-381.608	-190.804
	2066	-252.18	-1223.26	-227.421	-414.172	-795.781	-399.449	-262.133	-1254.07	-238.76																																				2067	-193.908	-387.816	-193.908
	2067	-255.437	-1255.09	-229.989	-424.627	-812.442	-408.491	-265.466	-1286.24	-241.397																																				2068	-196.998	-393.996	-196.998
	2068	-258.685	-1286.89	-232.556	-435.064	-829.06	-417.514	-268.788	-1318.38	-244.032																																				2069	-200.076	-400.151	-200.076
	2069	-261.926	-1318.68	-235.121	-445.489	-845.64	-426.521	-272.103	-1350.51	-246.666																																				2070	-203.142	-406.285	-203.142
	2070	-270.237	-1327.54	-243.829	-455.904	-862.189	-435.514	-284.211	-1381.84	-258.874																																				2071	-206.264	-412.529	-206.264
	2071	-259.291	-1258.28	-234.879	-465.224	-877.752	-443.593	-272.559	-1309.39	-249.274																																				2072	-209.379	-418.757	-209.379
	2072	-250.923	-1201.86	-228.366	-474.521	-893.278	-451.647	-263.639	-1250.47	-242.252																																				2073	-212.486	-424.972	-212.486
	2073	-244.78	-1156.27	-223.936	-483.799	-908.771	-459.678	-257.067	-1202.94	-237.426																																				2074	-215.587	-431.174	-215.587
	2074	-240.581	-1119.94	-221.3	-493.063	-924.236	-467.691	-252.536	-1165.1	-234.483																																				2075	-218.682	-437.363	-218.682
	2075	-238.093	-1091.62	-220.215	-502.314	-939.677	-475.687	-249.794	-1135.64	-233.164																																				2076	-221.578	-443.155	-221.578
	2076	-237.124	-1070.34	-220.476	-510.781	-953.937	-482.998	-248.631	-1113.48	-233.246																																				2077	-224.463	-448.927	-224.463
	2077	-237.505	-1055.3	-221.904	-519.229	-968.156	-490.287	-248.868	-1097.79	-234.541		To realise the full mitigation potential of plantation forest regrowth (as well as thebenefits of the next harvest) the full 50 year rotation needs to be accounted for (hence this isn't fully accounted for in any replanting taking place after 2070 in the sequential planting regime graphed below).																																		2078	-227.34	-454.68	-227.34
	2078	-239.09	-1045.85	-224.34	-527.661	-982.341	-497.559	-250.347	-1087.85	-236.88		The first bar chart in combination with these time step planting graphs show that the mitigation trajectory beyond 2020 for a sustained planting rate of 30,000 ha/yr to 2050 will continue to be a downward trend and will continue to surpass the conservation forest mitigation potential (which is levelling out).																																		2079	-230.208	-460.416	-230.208
	2079	-241.748	-1041.44	-227.648	-536.08	-996.496	-504.814	-252.93	-1083.1	-240.118		Write a few lines picking the most likely lines/scenarios in practice and hence why full results shown for these only.																																		2080	-233.068	-466.136	-233.068
	2080	-245.359	-1041.6	-231.704	-544.554	-1010.69	-511.99	-256.49	-1083.04	-244.127		The graphs show that even in the unlikely event that the SS plantations were to experience 20(ish)% productivity losses (i.e. achieve equivalent of YC14), it still compares favourably with a 50:50 BL:C mix conservation forest in the medium and long term.																																		2081	-235.858	-471.716	-235.858
	2081	-249.813	-1045.94	-236.401	-552.066	-1023.78	-518.263	-260.913	-1087.23	-248.796		And in the even longer term the plantations will continue to surpass the conservation forest (as demonstrated by the 1ha single planting charts) with each replanting and harvest when the full benefits of later replatings are achieved.																																		2082	-238.64	-477.279	-238.64
	2082	-255.009	-1054.1	-241.646	-559.56	-1036.84	-524.503	-266.094	-1095.33	-254.026		They show that the trajectory beyond 2020 is that harvested plantations will surpass even the unharvested 100%C ones.																																		2083	-241.414	-482.827	-241.414
	2083	-260.857	-1065.77	-247.357	-567.04	-1049.87	-530.716	-271.939	-1106.99	-259.735		GHG mitigation potential of forests will change sig over time depending on decarbonisation.																																		2084	-244.181	-488.362	-244.181
	2084	-267.27	-1080.68	-260.154	-574.509	-1062.87	-536.904	-278.359	-1121.93	-272.538		This also shows the importance of the time frame considered in LCA																																		2085	-246.942	-493.884	-246.942
	2085	-274.19	-1098.65	-272.913	-581.968	-1075.85	-543.07	-285.276	-1139.88	-285.294		And reveals the longevity of the GHG mitigation benefits provided by investing in forestry (in combination with CCS)																																		2086	-249.509	-499.017	-249.509
	2086	-281.532	-1119.37	-283.163	-588.568	-1087.59	-548.598	-292.616	-1160.59	-295.542																																				2087	-252.065	-504.129	-252.065
	2087	-289.229	-1142.64	-291.176	-595.145	-1099.27	-554.101	-300.312	-1183.86	-303.554																																				2088	-254.611	-509.222	-254.611
	2088	-297.218	-1168.24	-297.172	-601.703	-1110.93	-559.58	-308.301	-1209.45	-309.55		Pasted from master LCA spreadsheet:																																		2089	-257.149	-514.297	-257.149
	2089	-292.641	-1195.97	-301.345	-608.245	-1122.54	-565.038	-303.724	-1237.19	-313.723		For SSYC18 and 50BL50C scnearios over the next 100 yrs, and 30,000 ha/yr planting strategy, net mitigation could be:																																		2090	-259.678	-519.357	-259.678
	2090	-297.8	-1225.64	-311.214	-614.773	-1134.13	-570.478	-308.884	-1266.87	-323.594					Yr100		Yr31 (2050)		% mitigation by Yr 31 (2050)	Annual mitigation (average over 100yrs)																										2091	-262.139	-524.277	-262.139
	2091	-301.183	-1241.48	-314.826	-620.758	-1145.03	-575.457	-313.56	-1286.63	-328.887		Plantation - Core			-1639.31	Tg CO2 eq	-207.013	Tg CO2 eq	0.126281	-16.3931	Tg CO2 eq																									2092	-264.59	-529.18	-264.59
	2092	-307.965	-1265.53	-319.297	-626.722	-1155.9	-580.412	-320.345	-1310.7	-333.359		Plantation - Further Ambition			-1600.6	Tg CO2 eq	-214.25	Tg CO2 eq	0.133856	-16.006	Tg CO2 eq																									2093	-267.034	-534.067	-267.034
	2093	-316.334	-1292.19	-322.804	-632.668	-1166.74	-585.345	-328.716	-1337.36	-336.869		Conservation (Core and FA)			-1149.43	Tg CO2 eq	-142.428	Tg CO2 eq	0.123912	-11.4943	Tg CO2 eq																									2094	-269.47	-538.94	-269.47
	2094	-326.076	-1321.04	-325.479	-638.598	-1177.54	-590.259	-338.461	-1366.23	-339.546																																				2095	-271.9	-543.799	-271.9
	2095	-334.116	-1353.28	-328.117	-644.515	-1188.31	-595.154	-346.505	-1398.48	-342.187		BUT only 12-14% of this mitigation potential will be achieved by 2050!			0.392517		0.504275																													2096	-274.199	-548.398	-274.199
	2096	-340.449	-1384.34	-332.899	-646.304	-1194.7	-596.535	-352.84	-1429.56	-346.972		This shows how late we have left it to tackle climate change.																																		2097	-276.489	-552.977	-276.489
	2097	-346.956	-1416.04	-337.888	-647.979	-1200.96	-597.849	-359.351	-1461.27	-351.964																																				2098	-278.77	-557.54	-278.77
	2098	-353.62	-1448.28	-343.055	-649.556	-1207.1	-599.103	-366.018	-1493.52	-357.135																																				2099	-281.043	-562.085	-281.043
	2099	-360.421	-1480.99	-348.375	-651.046	-1213.13	-600.305	-372.822	-1526.25	-362.458																																				2100	-283.308	-566.616	-283.308
	2100	-366.257	-1515.08	-352.401	-652.457	-1219.07	-601.459	-378.662	-1560.36	-366.487																																				2101	-284.705	-569.409	-284.705
	2101	-372.203	-1549.54	-356.537	-654.545	-1223.95	-603.547	-384.612	-1594.84	-370.627																																				2102	-286.069	-572.137	-286.069
	2102	-378.244	-1584.32	-360.769	-656.602	-1228.74	-605.612	-390.657	-1629.63	-374.862																																				2103	-287.404	-574.808	-287.404
	2103	-384.37	-1619.39	-365.085	-658.629	-1233.44	-607.654	-396.787	-1664.72	-379.181																																				2104	-288.714	-577.428	-288.714
	2104	-390.57	-1654.71	-369.474	-660.628	-1238.06	-609.672	-402.991	-1700.05	-383.574																																				2105	-290.001	-580.002	-290.001
	2105	-395.449	-1688.87	-372.655	-662.598	-1242.6	-611.667	-407.873	-1734.23	-386.759																																				2106	-291.267	-582.534	-291.267
	2106	-400.374	-1723.22	-375.882	-664.541	-1247.08	-613.639	-412.803	-1768.6	-389.989																																				2107	-292.513	-585.027	-292.513
	2107	-405.343	-1757.74	-379.15	-666.458	-1251.48	-615.587	-417.776	-1803.14	-393.261																																				2108	-293.742	-587.483	-293.742
	2108	-410.35	-1792.42	-382.455	-668.35	-1255.83	-617.512	-422.787	-1837.84	-396.57																																				2109	-294.953	-589.906	-294.953
	2109	-415.392	-1827.24	-385.796	-670.216	-1260.12	-619.415	-427.833	-1872.68	-399.915																																				2110	-296.149	-592.298	-296.149
	2110	-419.194	-1859.51	-388.627	-672.058	-1264.36	-621.295	-431.639	-1904.97	-402.75																																				2111	-297.329	-594.658	-297.329
	2111	-423.008	-1891.87	-391.48	-673.876	-1268.53	-623.153	-435.458	-1937.35	-405.607																																				2112	-298.495	-596.99	-298.495
	2112	-426.837	-1924.32	-394.354	-675.671	-1272.66	-624.99	-439.291	-1969.82	-408.485																																				2113	-299.647	-599.295	-299.647
	2113	-430.68	-1956.85	-397.248	-677.444	-1276.74	-626.805	-443.138	-2002.37	-411.382																																				2114	-300.786	-601.573	-300.786
	2114	-434.537	-1989.46	-400.161	-679.194	-1280.77	-628.6	-446.999	-2034.99	-414.3																																				2115	-301.912	-603.825	-301.912
	2115	-437.402	-2019.3	-402.357	-680.923	-1284.75	-630.374	-449.869	-2064.86	-416.5																																				2116	-303.026	-606.052	-303.026
	2116	-440.267	-2049.19	-404.559	-682.631	-1288.68	-632.128	-452.738	-2094.76	-418.706																																				2117	-304.128	-608.256	-304.128
	2117	-443.132	-2079.1	-406.769	-684.319	-1292.57	-633.863	-455.608	-2124.7	-420.92																																				2118	-305.218	-610.436	-305.218
	2118	-446	-2109.06	-408.987	-685.986	-1296.42	-635.578	-458.481	-2154.68	-423.142																																				2119	-306.297	-612.593	-306.297
	2119	-448.872	-2139.06	-411.214	-687.633	-1300.23	-637.274	-461.357	-2184.7	-425.373																																				2120	-307.364	-614.729	-307.364
	2120	-482.792	-2270.35	-442.848	-689.262	-1303.99	-638.951	-463.607	-2172.47	-428.293
		30,000 ha/yr planting to 2050 - all forest types
		Net GWP (GHG mitigation)
		Mg CO2 eq
		Core scenario			Core/Further Ambition			Further Ambition
		C-14-B-Core	C-18-B-Core	C-22-B-Core	BL100-4	C50BL50-11	C100-18	C-14-B-FA	C-18-B-FA	C-22-B-FA
	Year
	2020	150107	150107	150107	150107	150107	150107	150107	150107	150107
	2021	324241	318203	308785	237723	317492	318019	324241	318203	308785
	2022	504606	471062	422467	214363	473934	470549	504606	471062	422467
	2023	666600	566172	427561	44083.9	586713	565685	666600	566172	427561
	2024	780547	554592	254033	-301863	620030	555368	780547	554592	254033
	2025	812594	382454	-172621	-847089	535871	386972	812594	382454	-172621
	2026	725382	-7891.55	-929853	-1.61129e+06	294674	4425.62	725382	-7891.55	-929853
	2027	478622	-676895	-2.09676e+06	-2.61105e+06	-144090	-650819	478622	-676895	-2.09676e+06
	2028	29624.1	-1.68691e+06	-3.75293e+06	-3.86044e+06	-821415	-1.63891e+06	29624.1	-1.68691e+06	-3.75293e+06
	2029	-666197	-3.10141e+06	-5.97753e+06	-5.37144e+06	-1.77831e+06	-3.0208e+06	-666197	-3.10141e+06	-5.97753e+06
	2030	-1.89484e+06	-5.22419e+06	-9.08839e+06	-7.15423e+06	-3.05539e+06	-4.85751e+06	-1.65484e+06	-4.98419e+06	-8.84839e+06
	2031	-3.25325e+06	-7.66877e+06	-1.27115e+07	-9.21747e+06	-4.69255e+06	-7.2095e+06	-2.98325e+06	-7.39877e+06	-1.24415e+07
	2032	-4.99889e+06	-1.07078e+07	-1.71302e+07	-1.15684e+07	-6.72861e+06	-1.01361e+07	-4.69889e+06	-1.04078e+07	-1.68302e+07
	2033	-7.17931e+06	-1.44025e+07	-2.24152e+07	-1.42132e+07	-9.20111e+06	-1.36949e+07	-6.84931e+06	-1.40725e+07	-2.20852e+07
	2034	-9.8418e+06	-1.88125e+07	-2.86341e+07	-1.71569e+07	-1.21461e+07	-1.79418e+07	-9.4818e+06	-1.84525e+07	-2.82741e+07
	2035	-1.3033e+07	-2.39951e+07	-3.60516e+07	-2.04034e+07	-1.55978e+07	-2.29299e+07	-1.2643e+07	-2.36051e+07	-3.56616e+07
	2036	-1.67988e+07	-3.00055e+07	-4.47169e+07	-2.39558e+07	-1.95887e+07	-2.87101e+07	-1.63788e+07	-2.95855e+07	-4.42969e+07
	2037	-2.11535e+07	-3.68659e+07	-5.45731e+07	-2.78165e+07	-2.41492e+07	-3.53301e+07	-2.07335e+07	-3.64459e+07	-5.41531e+07
	2038	-2.61706e+07	-4.46562e+07	-6.56296e+07	-3.19869e+07	-2.93078e+07	-4.28349e+07	-2.57506e+07	-4.42362e+07	-6.52096e+07
	2039	-3.18914e+07	-5.3423e+07	-7.78696e+07	-3.64679e+07	-3.50907e+07	-5.12662e+07	-3.14714e+07	-5.3003e+07	-7.74496e+07
	2040	-3.87398e+07	-6.32099e+07	-9.12794e+07	-4.12595e+07	-4.13163e+07	-6.00446e+07	-3.83874e+07	-6.28574e+07	-9.0927e+07
	2041	-4.5766e+07	-7.30283e+07	-1.04902e+08	-4.63614e+07	-4.80634e+07	-6.96787e+07	-4.58844e+07	-7.33823e+07	-1.05271e+08
	2042	-5.34784e+07	-8.37232e+07	-1.19518e+08	-5.17725e+07	-5.53389e+07	-8.01591e+07	-5.40787e+07	-8.47979e+07	-1.20714e+08
	2043	-6.1893e+07	-9.53617e+07	-1.35237e+08	-5.74911e+07	-6.31475e+07	-9.14781e+07	-6.29863e+07	-9.71712e+07	-1.37288e+08
	2044	-7.10222e+07	-1.08001e+08	-1.52091e+08	-6.35152e+07	-7.16535e+07	-1.03629e+08	-7.26195e+07	-1.10559e+08	-1.55015e+08
	2045	-8.08752e+07	-1.21688e+08	-1.70105e+08	-6.98424e+07	-8.0835e+07	-1.16605e+08	-8.29877e+07	-1.2501e+08	-1.73918e+08
	2046	-9.15915e+07	-1.36509e+08	-1.89364e+08	-7.64696e+07	-9.10749e+07	-1.31242e+08	-9.42301e+07	-1.40608e+08	-1.94079e+08
	2047	-1.03176e+08	-1.52416e+08	-2.09886e+08	-8.33936e+07	-1.02361e+08	-1.47526e+08	-1.06351e+08	-1.57307e+08	-2.15511e+08
	2048	-1.15632e+08	-1.69416e+08	-2.31685e+08	-9.06108e+07	-1.14684e+08	-1.65443e+08	-1.19356e+08	-1.75112e+08	-2.38225e+08
	2049	-1.28962e+08	-1.87514e+08	-2.5477e+08	-9.81171e+07	-1.28035e+08	-1.84984e+08	-1.33246e+08	-1.94031e+08	-2.62232e+08
	2050	-1.43372e+08	-2.07013e+08	-2.79342e+08	-1.05928e+08	-1.42428e+08	-2.0616e+08	-1.48169e+08	-2.1425e+08	-2.87769e+08
	2051	-1.58857e+08	-2.27785e+08	-3.05338e+08	-1.1415e+08	-1.57619e+08	-2.28496e+08	-1.64061e+08	-2.35637e+08	-3.14616e+08
	2052	-1.75312e+08	-2.49721e+08	-3.32643e+08	-1.22585e+08	-1.73491e+08	-2.5187e+08	-1.80931e+08	-2.58199e+08	-3.42773e+08
	2053	-1.92722e+08	-2.72792e+08	-3.6121e+08	-1.3118e+08	-1.9001e+08	-2.76245e+08	-1.98763e+08	-2.81905e+08	-3.72192e+08
	2054	-2.11063e+08	-2.96957e+08	-3.9098e+08	-1.39895e+08	-2.0714e+08	-3.01573e+08	-2.17533e+08	-3.06715e+08	-4.02814e+08
	2055	-2.30306e+08	-3.2217e+08	-4.21885e+08	-1.48694e+08	-2.24842e+08	-3.27802e+08	-2.37215e+08	-3.32584e+08	-4.34572e+08
	2056	-2.50418e+08	-3.48337e+08	-4.53777e+08	-1.5755e+08	-2.43029e+08	-3.54808e+08	-2.57773e+08	-3.59417e+08	-4.67316e+08
	2057	-2.71363e+08	-3.75402e+08	-4.86579e+08	-1.66426e+08	-2.61658e+08	-3.82531e+08	-2.79172e+08	-3.87158e+08	-5.0097e+08
	2058	-2.93102e+08	-4.03307e+08	-5.20214e+08	-1.75278e+08	-2.80687e+08	-4.10909e+08	-3.01371e+08	-4.15749e+08	-5.35456e+08
	2059	-3.15591e+08	-4.32009e+08	-5.54605e+08	-1.84091e+08	-3.00072e+08	-4.39878e+08	-3.2433e+08	-4.45127e+08	-5.70698e+08
	2060	-3.38787e+08	-4.61426e+08	-5.89675e+08	-1.92852e+08	-3.19771e+08	-4.69377e+08	-3.48004e+08	-4.75231e+08	-6.06617e+08
	2061	-3.62602e+08	-4.91415e+08	-6.2525e+08	-2.01541e+08	-3.39696e+08	-4.99266e+08	-3.72304e+08	-5.05918e+08	-6.4304e+08
	2062	-3.8699e+08	-5.21912e+08	-6.61255e+08	-2.10149e+08	-3.59806e+08	-5.29482e+08	-3.97185e+08	-5.37122e+08	-6.79892e+08
	2063	-4.11902e+08	-5.52856e+08	-6.97616e+08	-2.18666e+08	-3.80059e+08	-5.59965e+08	-4.22598e+08	-5.68783e+08	-7.17099e+08
	2064	-4.37292e+08	-5.84184e+08	-7.34263e+08	-2.27087e+08	-4.00418e+08	-5.90653e+08	-4.48497e+08	-6.00838e+08	-7.54591e+08
	2065	-4.63112e+08	-6.15837e+08	-7.7113e+08	-2.35404e+08	-4.20845e+08	-6.21489e+08	-4.74834e+08	-6.33229e+08	-7.92301e+08
	2066	-4.89261e+08	-6.47673e+08	-8.07846e+08	-2.43606e+08	-4.41267e+08	-6.52358e+08	-5.01507e+08	-6.65812e+08	-8.29857e+08
	2067	-5.15692e+08	-6.79636e+08	-8.44359e+08	-2.51688e+08	-4.6165e+08	-6.83206e+08	-5.28471e+08	-6.98533e+08	-8.6721e+08
	2068	-5.42361e+08	-7.11674e+08	-8.80696e+08	-2.59647e+08	-4.81961e+08	-7.13983e+08	-5.55681e+08	-7.31339e+08	-9.04384e+08
	2069	-5.69224e+08	-7.43735e+08	-9.16879e+08	-2.67482e+08	-5.02171e+08	-7.44643e+08	-5.83092e+08	-7.64178e+08	-9.41402e+08
	2070	-5.954e+08	-7.75085e+08	-9.53205e+08	-2.75189e+08	-5.22254e+08	-7.75143e+08	-6.10377e+08	-7.9698e+08	-9.78542e+08
	2071	-6.18699e+08	-8.03338e+08	-9.85324e+08	-2.82773e+08	-5.42361e+08	-8.06005e+08	-6.3471e+08	-8.26589e+08	-1.01205e+09
	2072	-6.40234e+08	-8.29637e+08	-1.0153e+09	-2.90234e+08	-5.62412e+08	-8.36719e+08	-6.56893e+08	-8.53656e+08	-1.04257e+09
	2073	-6.59896e+08	-8.53687e+08	-1.04284e+09	-2.97572e+08	-5.824e+08	-8.67292e+08	-6.7715e+08	-8.78405e+08	-1.07041e+09
	2074	-6.77887e+08	-8.75698e+08	-1.06814e+09	-3.04789e+08	-6.02318e+08	-8.97731e+08	-6.95692e+08	-9.0106e+08	-1.0959e+09
	2075	-6.94384e+08	-8.95853e+08	-1.09144e+09	-3.11886e+08	-6.22003e+08	-9.28041e+08	-7.12707e+08	-9.21815e+08	-1.11932e+09
	2076	-7.09544e+08	-9.14317e+08	-1.11294e+09	-3.18853e+08	-6.41439e+08	-9.58173e+08	-7.28356e+08	-9.40841e+08	-1.14089e+09
	2077	-7.23374e+08	-9.3119e+08	-1.13275e+09	-3.25694e+08	-6.60244e+08	-9.87289e+08	-7.42651e+08	-9.58248e+08	-1.16077e+09
	2078	-7.36001e+08	-9.46689e+08	-1.15106e+09	-3.3241e+08	-6.78428e+08	-1.0154e+09	-7.55725e+08	-9.74255e+08	-1.17915e+09
	2079	-7.4754e+08	-9.60957e+08	-1.168e+09	-3.39005e+08	-6.96e+08	-1.04252e+09	-7.67694e+08	-9.89011e+08	-1.1962e+09
	2080	-7.58096e+08	-9.74126e+08	-1.18373e+09	-3.45483e+08	-7.1297e+08	-1.06866e+09	-7.78668e+08	-1.00265e+09	-1.21208e+09
	2081	-7.67768e+08	-9.86315e+08	-1.19836e+09	-3.51843e+08	-7.2931e+08	-1.09377e+09	-7.88746e+08	-1.0153e+09	-1.22692e+09
	2082	-7.76583e+08	-9.97607e+08	-1.21204e+09	-3.5809e+08	-7.45374e+08	-1.11842e+09	-7.97958e+08	-1.02704e+09	-1.24086e+09
	2083	-7.84627e+08	-1.0081e+09	-1.22486e+09	-3.64227e+08	-7.61166e+08	-1.14263e+09	-8.0639e+08	-1.03797e+09	-1.25402e+09
	2084	-7.91978e+08	-1.0179e+09	-1.23714e+09	-3.70259e+08	-7.76689e+08	-1.16641e+09	-8.14122e+08	-1.04818e+09	-1.26671e+09
	2085	-8.01852e+08	-1.03099e+09	-1.2515e+09	-3.76191e+08	-7.91947e+08	-1.18974e+09	-8.20578e+08	-1.05694e+09	-1.27799e+09
	2086	-8.11171e+08	-1.04354e+09	-1.26538e+09	-3.82016e+08	-8.06906e+08	-1.21259e+09	-8.26477e+08	-1.06515e+09	-1.28889e+09
	2087	-8.19998e+08	-1.05567e+09	-1.27887e+09	-3.87739e+08	-8.21614e+08	-1.23501e+09	-8.31884e+08	-1.07294e+09	-1.29948e+09
	2088	-8.28395e+08	-1.06744e+09	-1.29198e+09	-3.93376e+08	-8.36071e+08	-1.25702e+09	-8.36859e+08	-1.08037e+09	-1.30979e+09
	2089	-8.36802e+08	-1.07891e+09	-1.30471e+09	-3.98953e+08	-8.5028e+08	-1.27862e+09	-8.41843e+08	-1.0875e+09	-1.31981e+09
	2090	-8.44984e+08	-1.09015e+09	-1.31729e+09	-4.04471e+08	-8.64241e+08	-1.2998e+09	-8.46601e+08	-1.09439e+09	-1.32977e+09
	2091	-8.52579e+08	-1.10073e+09	-1.3295e+09	-4.09927e+08	-8.77936e+08	-1.32053e+09	-8.50851e+08	-1.10074e+09	-1.33924e+09
	2092	-8.59773e+08	-1.11099e+09	-1.34058e+09	-4.15331e+08	-8.91411e+08	-1.3409e+09	-8.54699e+08	-1.10677e+09	-1.34841e+09
	2093	-8.66597e+08	-1.121e+09	-1.35128e+09	-4.20682e+08	-9.04666e+08	-1.36089e+09	-8.58176e+08	-1.11255e+09	-1.35734e+09
	2094	-8.73075e+08	-1.13082e+09	-1.36165e+09	-4.25982e+08	-9.17703e+08	-1.38051e+09	-8.61306e+08	-1.11814e+09	-1.36606e+09
	2095	-8.7936e+08	-1.14056e+09	-1.37178e+09	-4.3123e+08	-9.30521e+08	-1.39977e+09	-8.64243e+08	-1.12365e+09	-1.37468e+09
	2096	-8.85468e+08	-1.15018e+09	-1.38173e+09	-4.36421e+08	-9.4299e+08	-1.41843e+09	-8.67002e+08	-1.12904e+09	-1.38322e+09
	2097	-8.91467e+08	-1.15979e+09	-1.39161e+09	-4.41562e+08	-9.55145e+08	-1.43653e+09	-8.69651e+08	-1.13442e+09	-1.39182e+09
	2098	-8.97369e+08	-1.16941e+09	-1.40147e+09	-4.46654e+08	-9.66985e+08	-1.45409e+09	-8.72203e+08	-1.1398e+09	-1.40049e+09
	2099	-9.03185e+08	-1.17904e+09	-1.41132e+09	-4.51697e+08	-9.78507e+08	-1.4711e+09	-8.74668e+08	-1.14519e+09	-1.40927e+09
	2100	-9.08985e+08	-1.18873e+09	-1.42116e+09	-4.5669e+08	-9.8971e+08	-1.48755e+09	-8.77117e+08	-1.15065e+09	-1.41815e+09
	2101	-9.1236e+08	-1.19502e+09	-1.42814e+09	-4.61584e+08	-1.00056e+09	-1.50344e+09	-8.80495e+08	-1.15704e+09	-1.42789e+09
	2102	-9.18403e+08	-1.20451e+09	-1.43927e+09	-4.66372e+08	-1.01109e+09	-1.51883e+09	-8.86559e+08	-1.16665e+09	-1.44126e+09
	2103	-9.26801e+08	-1.2168e+09	-1.4533e+09	-4.71054e+08	-1.0213e+09	-1.53372e+09	-8.94992e+08	-1.17907e+09	-1.4578e+09
	2104	-9.37289e+08	-1.23156e+09	-1.46989e+09	-4.75628e+08	-1.03118e+09	-1.54809e+09	-9.05528e+08	-1.19399e+09	-1.47709e+09
	2105	-9.49647e+08	-1.24846e+09	-1.48865e+09	-4.80093e+08	-1.04073e+09	-1.56197e+09	-9.17941e+08	-1.21106e+09	-1.49874e+09
	2106	-9.63683e+08	-1.26728e+09	-1.50935e+09	-4.84448e+08	-1.04995e+09	-1.57533e+09	-9.3204e+08	-1.23005e+09	-1.52243e+09
	2107	-9.79229e+08	-1.28779e+09	-1.53173e+09	-4.88704e+08	-1.05887e+09	-1.58823e+09	-9.47655e+08	-1.25074e+09	-1.54792e+09
	2108	-9.9614e+08	-1.3098e+09	-1.55562e+09	-4.9286e+08	-1.06751e+09	-1.60068e+09	-9.64639e+08	-1.27294e+09	-1.57498e+09
	2109	-1.01428e+09	-1.33315e+09	-1.58082e+09	-4.96917e+08	-1.07584e+09	-1.61267e+09	-9.82859e+08	-1.29649e+09	-1.60342e+09
	2110	-1.0335e+09	-1.35761e+09	-1.60708e+09	-5.00874e+08	-1.08387e+09	-1.6242e+09	-1.00215e+09	-1.32114e+09	-1.63295e+09
	2111	-1.05368e+09	-1.38304e+09	-1.63425e+09	-5.04729e+08	-1.09161e+09	-1.63527e+09	-1.02241e+09	-1.34677e+09	-1.66343e+09
	2112	-1.07472e+09	-1.40932e+09	-1.6622e+09	-5.08488e+08	-1.09908e+09	-1.64593e+09	-1.04354e+09	-1.37325e+09	-1.69469e+09
	2113	-1.09653e+09	-1.43632e+09	-1.6908e+09	-5.12148e+08	-1.10627e+09	-1.6562e+09	-1.06544e+09	-1.40046e+09	-1.72663e+09
	2114	-1.11903e+09	-1.46396e+09	-1.71994e+09	-5.1571e+08	-1.1132e+09	-1.66606e+09	-1.08803e+09	-1.4283e+09	-1.7591e+09
	2115	-1.14209e+09	-1.49204e+09	-1.74922e+09	-5.19174e+08	-1.11986e+09	-1.67552e+09	-1.11117e+09	-1.45659e+09	-1.79171e+09
	2116	-1.16562e+09	-1.52048e+09	-1.77854e+09	-5.22539e+08	-1.12624e+09	-1.68458e+09	-1.13479e+09	-1.48523e+09	-1.82436e+09
	2117	-1.18957e+09	-1.54919e+09	-1.80791e+09	-5.25817e+08	-1.13239e+09	-1.69329e+09	-1.15883e+09	-1.51416e+09	-1.85704e+09
	2118	-1.21386e+09	-1.57811e+09	-1.83732e+09	-5.29006e+08	-1.13831e+09	-1.70165e+09	-1.18321e+09	-1.54328e+09	-1.88976e+09
	2119	-1.23843e+09	-1.60716e+09	-1.86677e+09	-5.32107e+08	-1.14398e+09	-1.70966e+09	-1.20787e+09	-1.57254e+09	-1.92249e+09
	2120	-1.26496e+09	-1.63931e+09	-1.89914e+09	-5.3512e+08	-1.14943e+09	-1.71732e+09	-1.23113e+09	-1.6006e+09	-1.95398e+09
			0.426197		2.06345
					1.9911			0.392517
[truncated: 9 more columns]
