# Supplementary material for: Commercial afforestation can deliver effective climate change mitigation under multiple decarbonisation pathways
Source: Nat Commun. 2021 Jun 22;12:3831. doi: 10.1038/s41467-021-24084-x (PMC8219817; doi:10.1038/s41467-021-24084-x)
Supplement: Supplementary file 8 — Supplementary Data 5 [file 41467_2021_24084_MOESM8_ESM.xlsx]

## Sheet: Results summary
Summary of sensitivity analyses for CCS technology implementation and productioni subsitution alternatives
Base line value chain scenarios:
100 year net GWP 30,000 ha/yr planting rate:	Mg CO2eq
	Core	FA
Hierarchical	-1.55016e+09	-1.46935e+09
Bioenergy	-1.63889e+09	-1.6006e+09
Sensitivity analysis of CCS implementation: Reallocation of C stored in CCS to biogenic emissions
	Mg CO2eq		% change from baseline			50:50 C:BL conservation	100%BL conservation	100%C conservation
	Core	FA	Core	FA		-1.14943e+09	-5.3512e+08	-1.71732e+09	100 yr net, 30,000ha/yr
Hierarchical - no CCS deployed	-1.4563e+09	-1.41226e+09	0.0605449	0.0388532		0.228667	1.63916	-0.177634	% difference from FA scenario
Bioenergy - no CCS deployed	-1.4288e+09	-1.38382e+09	0.0782883	0.0582111		0.203921	1.586	-0.194197	% difference from FA scenario
i.e. if no CCS is deployed during the study period the net climate change mitigation effect is reduced by 5-16% depending on the basecase decarbonisation and wood use scenario. Therefore the results of the study are robust against the rate of CCS implementation.
Sensitivity analysis of product substitution 1 : Reducing the substitution of concrete block by carcassing by 50% (with no alternative product substitution for remaining 50% carcassing)
	Mg CO2eq		% change from baseline			100yr net, 30,000 ha/yr, Mg CO2eq	% difference
	Core	FA	Core	FA		Semi-natural mitigation	Core	FA
Hierarchical - 50% reduced concrete subn	-1.38433e+09	-1.40146e+09	0.106974	0.0462043		-5.3512e+08	1.58695	1.61897
Bioenergy - 50% reduced concrete subn	-1.46367e+09	-1.5323e+09	0.106914	0.0426729			1.73522	1.86346
i.e. if (very conservatively) only 50% of carcassing subsitutes concrete block (and the rest has no substitution effects) the net climate change mitigation effect is reduced by 4% to 11%. Although this significant adaptation to product substitution assumptions has a noticable effect on the net climate change mitigation, it does not alter the findings and conclusions made for the baseline value ch…
Sensitivity analysis of product substitution 2 : Producing glulam beams instead of pallets and packaging to substitute steel beams (accounting for decarbonisation)
	Mg CO2eq		% change from baseline
	Core	FA	Core	FA
Stuctural seel substitution (by Glulam beams)	-4.94003e+07	-2.91335e+07	-0.0318679	-0.0198274
i.e. if 23% of the harvest is used to make glulam beams (instead of pallets and packaging, which have no product substitution) the net climate change mitigation is only 2% better. Therefore the results of the study are not sensitive to this product substitution.
Sensitivity analysis of product substitution 3: production of viscose fibre instead of wood panels to substitute cotton fibre
It was found that the GWP impact associated with cotton fibre production are similar to viscose fibre. However, the land use for cotton (and therefore the opporunity cost of this land use as an alternative to tree planting) is significantly higher than for viscose.
i.e. for every ha of woodland harvested, one ha of cotton production could be spared and converted into woodland. This could lead to around 930,000 ha of new woodland (if also planted at a rate of 30,000 ha/yr from 2020-2050).
Indirect land use change impact of converting cotton production to temperate woodland:
	YC18, hierachical		YC4 100%BL	Net GWP impact (with iLUC)		Net GWP impact (with iLUC) - % change from baseline
	Core	Further Ambition	Conservation	Core	Further Ambition	Core	Further Ambition
30,000 ha/yr planting 2020-2030 (over 100yrs) (Mg CO2e)	-1.55976e+09	-1.46977e+09	-1.14943e+09	-2.70919e+09	-2.61919e+09	-0.736927	-0.782049
i.e. the net climate mitigation impact of woodland (hierarchical, YC18) could be increased by up to 78% if spared cotton land is converted into temperate conservation forest. This is a significant impact that is (conservatively) not captured in the baseline study due to complexity and uncertainty of future value chains. This shows high sensitivity of the results to textiles production and hence a…
Sensitivity analysis of product substitution 4: production of viscose fibre instead of wood panels to substitute fibre from oil derivatives
	Mg CO2eq		% change from baseline
	Core	FA	Core	FA
PET substitution	-1.01471e+08	-6.76474e+07	-0.0654586	-0.0460389
Calculating the % change in product subsitution credits from baseline to best case scenario (credits for glulam and PET) - hierarchical scenario
	Mg CO2eq		% change from baseline
	Core	FA	Core	FA
Baseline product substitution (concrete)	-3.17908e+08	-1.23627e+08	0.474575	0.782847
Calculating the % change in net GHG mitigation from baseline to best case scenario (credits for glulam and PET) - hierachical scenario
	Mg CO2eq		% change from baseline
	Core	FA	Core	FA
Baseline product substitution (concrete)	-1.50871e+08	-9.67808e+07	0.0973266	0.0658663

## Sheet: Impact calculations
1 ha commercial plantation (YC18)	tonnes C	tonnes dry wood	tonnes green wood
thin1 (yr 21)	11.6462	23.3158	44.7664
thin2 (yr 71)	13.099	26.2243	50.3507
harvest1 (yr 50)	160.461	321.243	616.786
harvest2 (yr 100)	163.001	326.328	626.55
Conversion factors (from master LCA spreadsheet)
Green/fresh wood density (@oven dry mass, fresh volume)	0.36162	g/cm3 or tonnes/m3
C content of oven dry wood	0.4995
Calculation of impact (land spared) of textiles for a single planting of 1 ha commercial woodland (YC18):
Diverted from	Diverted to	% original harvest	Substituted product	Harvest/thin	Quantity harvest being diverted (tonnes C)	Quantity substituted product (tonnes)	Avoided emissions (Mg CO2e) (no decarbonisation)	Land spared (ha)	Decarbonisation factor (assuming gradual decarbonisation, estimate)				Avoided emissions (with decarbonisation) Mg CO2e					Effective subn factor for PET per kg viscose				-4.0843	(no CCS)
	(Overall % of harvest diverted to viscose)	0.237619							Core	FA	Core	FA	Core	FA	Core	FA		Core	FA	Core	FA
									2041-2084		2085-2120		2041-2084		2085-2120			2041-2084		2085-2120
Woodpanels	Textiles - visocse	0.298	Fibres from oil derivates (PET, recycled PET, polyamides)	Thin 1	3.47058	5.25154	-14.1749		0.6	0.4	0.2	0.1	-8.50494	-5.66996	-2.83498	-1.41749		-2.45058	-1.63372	-0.81686	-0.40843
		0.298		Thin 2	3.90351	5.90663	-15.9431		0.6	0.4	0.2	0.1	-9.56587	-6.37725	-3.18862	-1.59431		-2.45058	-1.63372	-0.81686	-0.40843
		0.233		Harvest 1	37.3874	56.573	-152.701		0.6	0.4	0.2	0.1	-91.6208	-61.0805	-30.5403	-15.2701		-2.45058	-1.63372	-0.81686	-0.40843
		0.233		Harvest 2	37.9792	57.4685	-155.118		0	0	0	0	0	0	0	0		0	0	0	0
Woodpanels	Textiles - visocse	0.298	Cotton	Thin 1	3.47058	5.25154		4.10652
		0.298		Thin 2	3.90351	5.90663		4.61878
		0.233		Harvest 1	37.3874	56.573		44.2381
		0.233		Harvest 2	37.9792	57.4685		44.9384
				Total (averaged over 100yrs)	0.827407	1.252		0.979018	-4.0843
i.e. for every ha of woodland harvested, one ha of cotton production could be avoided (and an extra ha of woodland could be planted - effectively doubling the net climate change mitigation impact). Or, for a 30,000 annual planting strategy, around 930,000 ha of land for cotton fibre production could be spared.
Annual planting rate 2020-2050	30000	ha
No. of planting years	31	yrs
Area of land avoided for cotton fibre production	930000	ha
	YC18, hierachical		YC4 100%BL	Net GWP impact (with iLUC)		Net GWP impact (with iLUC) - % change from baseline
	Core	Further Ambition	Conservation	Core	Further Ambition	Core	Further Ambition
30,000 ha/yr planting 2020-2030 (over 100yrs) (Mg CO2e)	-1.55976e+09	-1.46977e+09	-1.14943e+09	-2.70919e+09	-2.61919e+09	-0.736927	-0.782049
i.e. the net climate mitigation impact of woodland (hierarchical, YC18) could be increased by up to 78% if spared cotton land is converted into temperate conservation forest. This is a significant impact that is (conservatively) not captured in the baseline study due to complexity and uncertainty of future value chains.
Calculation of impact (GWP) of steel substitution for a single planting of 1 ha commercial woodland (YC18):
Diverted from	Diverted to	% original harvest	Substituted product	Harvest/thin	Quantity harvest being diverted (tonnes C)	Quantity substituted product (tonnes)	Avoided emissions (no recycling, no decarbonisation) kg CO2e	Decarbonisation factor (includes new technologies and high recycled content)				Avoided emissions (no recycling, with decarbonisation) kg CO2e (1ha planted in 2020)					Effective subn factor for steel per kg glulam				1.93286	(no CCS)
								Core	FA	Core	FA	Core	FA	Core	FA		Core	FA	Core	FA
								2050-2084		2085-2120		2050-2084		2085-2120			2041-2084		2085-2120
Pallet wood	Glulam	0	Structural steel	Thin 1	0	0	0
		0		Thin 2	0	0	0
		0.17		Harvest 1	27.2783	93.4125	105556	0.6	0.4	0.2	0.1	63333.7	42222.4	21111.2	10555.6		1.15972	0.773145	0.386572	0.193286
		0.17		Harvest 2	27.7101	94.8911	107227	0	0	0	0	i.e no substitution effects for 2nd harvests					0	0	0	0
Calculation of 100yr avoided emissions of glulam (substitution of steel):							Calculation of 100yr avoided emissions of viscose (substitution of oil based fibres):
	Planting rate (ha/yr)		Planting rate (ha/yr)					Planting rate (ha/yr)		Planting rate (ha/yr)
	1		30000					1		30000
	Avoided Emissions (Mg CO2e)							Avoided Emissions (Mg CO2e)
Avoided emissions	Core	FA	Core	FA			Avoided emissions
2020	0	0	0	0			2020	0		0	0
2021	0	0	0	0			2021	0		0	0
2022	0	0	0	0			2022	0		0	0
2023	0	0	0	0			2023	0		0	0
2024	0	0	0	0			2024	0		0	0
2025	0	0	0	0			2025	0		0	0
2026	0	0	0	0			2026	0		0	0
2027	0	0	0	0			2027	0		0	0
2028	0	0	0	0			2028	0		0	0
2029	0	0	0	0			2029	0		0	0
2030	0	0	0	0			2030	0		0	0
2031	0	0	0	0			2031	0		0	0
2032	0	0	0	0			2032	0		0	0
2033	0	0	0	0			2033	0		0	0
2034	0	0	0	0			2034	0		0	0
2035	0	0	0	0			2035	0		0	0
2036	0	0	0	0			2036	0		0	0
2037	0	0	0	0			2037	0		0	0
2038	0	0	0	0			2038	0		0	0
2039	0	0	0	0			2039	0		0	0
2040	0	0	0	0			2040	0		0	0
2041	0	0	0	0			2041	-8.50494	-5.66996	-255148	-170099
2042	0	0	0	0			2042	-8.50494	-5.66996	-255148	-170099
2043	0	0	0	0			2043	-8.50494	-5.66996	-255148	-170099
2044	0	0	0	0			2044	-8.50494	-5.66996	-255148	-170099
2045	0	0	0	0			2045	-8.50494	-5.66996	-255148	-170099
2046	0	0	0	0			2046	-8.50494	-5.66996	-255148	-170099
2047	0	0	0	0			2047	-8.50494	-5.66996	-255148	-170099
2048	0	0	0	0			2048	-8.50494	-5.66996	-255148	-170099
2049	0	0	0	0			2049	-8.50494	-5.66996	-255148	-170099
2050	0	0	0	0			2050	-8.50494	-5.66996	-255148	-170099
2051	0	0	0	0			2051	-8.50494	-5.66996	-255148	-170099
2052	0	0	0	0			2052	-8.50494	-5.66996	-255148	-170099
2053	0	0	0	0			2053	-8.50494	-5.66996	-255148	-170099
2054	0	0	0	0			2054	-8.50494	-5.66996	-255148	-170099
2055	0	0	0	0			2055	-8.50494	-5.66996	-255148	-170099
2056	0	0	0	0			2056	-8.50494	-5.66996	-255148	-170099
2057	0	0	0	0			2057	-8.50494	-5.66996	-255148	-170099
2058	0	0	0	0			2058	-8.50494	-5.66996	-255148	-170099
2059	0	0	0	0			2059	-8.50494	-5.66996	-255148	-170099
2060	0	0	0	0			2060	-8.50494	-5.66996	-255148	-170099
2061	0	0	0	0			2061	-8.50494	-5.66996	-255148	-170099
2062	0	0	0	0			2062	-8.50494	-5.66996	-255148	-170099
2063	0	0	0	0			2063	-8.50494	-5.66996	-255148	-170099
2064	0	0	0	0			2064	-8.50494	-5.66996	-255148	-170099
2065	0	0	0	0			2065	-8.50494	-5.66996	-255148	-170099
2066	0	0	0	0			2066	-8.50494	-5.66996	-255148	-170099
2067	0	0	0	0			2067	-8.50494	-5.66996	-255148	-170099
2068	0	0	0	0			2068	-8.50494	-5.66996	-255148	-170099
2069	0	0	0	0			2069	-8.50494	-5.66996	-255148	-170099
2070	0	0	0	0			2070	-100.126	-66.7505	-3.00377e+06	-2.00251e+06
2071	63.3337	42.2224	1.90001e+06	1.26667e+06			2071	-91.6208	-61.0805	-2.74862e+06	-1.83242e+06
2072	63.3337	42.2224	1.90001e+06	1.26667e+06			2072	-91.6208	-61.0805	-2.74862e+06	-1.83242e+06
2073	63.3337	42.2224	1.90001e+06	1.26667e+06			2073	-91.6208	-61.0805	-2.74862e+06	-1.83242e+06
2074	63.3337	42.2224	1.90001e+06	1.26667e+06			2074	-91.6208	-61.0805	-2.74862e+06	-1.83242e+06
2075	63.3337	42.2224	1.90001e+06	1.26667e+06			2075	-91.6208	-61.0805	-2.74862e+06	-1.83242e+06
2076	63.3337	42.2224	1.90001e+06	1.26667e+06			2076	-91.6208	-61.0805	-2.74862e+06	-1.83242e+06
2077	63.3337	42.2224	1.90001e+06	1.26667e+06			2077	-91.6208	-61.0805	-2.74862e+06	-1.83242e+06
2078	63.3337	42.2224	1.90001e+06	1.26667e+06			2078	-91.6208	-61.0805	-2.74862e+06	-1.83242e+06
2079	63.3337	42.2224	1.90001e+06	1.26667e+06			2079	-91.6208	-61.0805	-2.74862e+06	-1.83242e+06
2080	63.3337	42.2224	1.90001e+06	1.26667e+06			2080	-91.6208	-61.0805	-2.74862e+06	-1.83242e+06
2081	63.3337	42.2224	1.90001e+06	1.26667e+06			2081	-91.6208	-61.0805	-2.74862e+06	-1.83242e+06
2082	63.3337	42.2224	1.90001e+06	1.26667e+06			2082	-91.6208	-61.0805	-2.74862e+06	-1.83242e+06
2083	63.3337	42.2224	1.90001e+06	1.26667e+06			2083	-91.6208	-61.0805	-2.74862e+06	-1.83242e+06
2084	63.3337	42.2224	1.90001e+06	1.26667e+06			2084	-91.6208	-61.0805	-2.74862e+06	-1.83242e+06
2085	21.1112	10.5556	633337	316668			2085	-91.6208	-61.0805	-2.74862e+06	-1.83242e+06
2086	21.1112	10.5556	633337	316668			2086	-91.6208	-61.0805	-2.74862e+06	-1.83242e+06
2087	21.1112	10.5556	633337	316668			2087	-91.6208	-61.0805	-2.74862e+06	-1.83242e+06
2088	21.1112	10.5556	633337	316668			2088	-91.6208	-61.0805	-2.74862e+06	-1.83242e+06
2089	21.1112	10.5556	633337	316668			2089	-91.6208	-61.0805	-2.74862e+06	-1.83242e+06
2090	21.1112	10.5556	633337	316668			2090	-91.6208	-61.0805	-2.74862e+06	-1.83242e+06
2091	21.1112	10.5556	633337	316668			2091	-101.187	-67.4578	-3.0356e+06	-2.02373e+06
2092	21.1112	10.5556	633337	316668			2092	-101.187	-67.4578	-3.0356e+06	-2.02373e+06
2093	21.1112	10.5556	633337	316668			2093	-101.187	-67.4578	-3.0356e+06	-2.02373e+06
2094	21.1112	10.5556	633337	316668			2094	-101.187	-67.4578	-3.0356e+06	-2.02373e+06
2095	21.1112	10.5556	633337	316668			2095	-101.187	-67.4578	-3.0356e+06	-2.02373e+06
2096	21.1112	10.5556	633337	316668			2096	-101.187	-67.4578	-3.0356e+06	-2.02373e+06
2097	21.1112	10.5556	633337	316668			2097	-101.187	-67.4578	-3.0356e+06	-2.02373e+06
2098	21.1112	10.5556	633337	316668			2098	-101.187	-67.4578	-3.0356e+06	-2.02373e+06
2099	21.1112	10.5556	633337	316668			2099	-101.187	-67.4578	-3.0356e+06	-2.02373e+06
2100	21.1112	10.5556	633337	316668			2100	-101.187	-67.4578	-3.0356e+06	-2.02373e+06
2101	21.1112	10.5556	633337	316668			2101	-9.56587	-6.37725	-286976	-191317
2102	21.1112	10.5556	633337	316668			2102	-9.56587	-6.37725	-286976	-191317
2103	21.1112	10.5556	633337	316668			2103	-9.56587	-6.37725	-286976	-191317
2104	21.1112	10.5556	633337	316668			2104	-9.56587	-6.37725	-286976	-191317
2105	21.1112	10.5556	633337	316668			2105	-9.56587	-6.37725	-286976	-191317
2106	21.1112	10.5556	633337	316668			2106	-9.56587	-6.37725	-286976	-191317
2107	21.1112	10.5556	633337	316668			2107	-9.56587	-6.37725	-286976	-191317
2108	21.1112	10.5556	633337	316668			2108	-9.56587	-6.37725	-286976	-191317
2109	21.1112	10.5556	633337	316668			2109	-9.56587	-6.37725	-286976	-191317
2110	21.1112	10.5556	633337	316668			2110	-9.56587	-6.37725	-286976	-191317
2111	21.1112	10.5556	633337	316668			2111	-9.56587	-6.37725	-286976	-191317
2112	21.1112	10.5556	633337	316668			2112	-9.56587	-6.37725	-286976	-191317
2113	21.1112	10.5556	633337	316668			2113	-9.56587	-6.37725	-286976	-191317
2114	21.1112	10.5556	633337	316668			2114	-9.56587	-6.37725	-286976	-191317
2115	21.1112	10.5556	633337	316668			2115	-9.56587	-6.37725	-286976	-191317
2116	21.1112	10.5556	633337	316668			2116	-9.56587	-6.37725	-286976	-191317
2117	21.1112	10.5556	633337	316668			2117	-9.56587	-6.37725	-286976	-191317
2118	21.1112	10.5556	633337	316668			2118	-9.56587	-6.37725	-286976	-191317
2119	21.1112	10.5556	633337	316668			2119	-9.56587	-6.37725	-286976	-191317
2120	21.1112	10.5556	633337	316668			2120	-9.56587	-6.37725	-286976	-191317
Total 100 yr avoided emissions (glulam)	-1646.68	-971.116	-4.94003e+07	-2.91335e+07			Total 100 yr avoided emissions (viscose)	3382.37	2254.91	-1.01471e+08	-6.76474e+07
100 yr net GWP (without glulam avoided emissions)	-51992	-48992.2	-1.55976e+09	-1.46977e+09	Pasted from LCA (hierarchical)		100 yr net GWP (without viscose avoided emissions)	-51992	-48992.2	-1.55976e+09	-1.46977e+09	Pasted from LCA (hierarchical)
% of 100 yr net value	0.0316717	0.0198219	0.0316717	0.0198219			% of 100 yr net value	-0.0650556	-0.046026	0.0650556	0.046026

## Sheet: Glulam-steel data
Substitution steel/glulam:
Unit conversion:
m3 dry wood to kg dry wood (20% mc):	449	kg/m3	0.449	tonnes/m3
1	inch	0.0254	m
12	inch	304.8	mm
1	lb	0.453593	kg
1	ft	0.3048	m
Emissions data sources:
https://www.rainhamsteel.co.uk/products/universal-beams	equivalent steel dimensions
APA EWS Engineered systems	provided equivalent glulam to steel beams - I selected a medium sized beam over a 20ft span: this showed that a W12-22 steel beam can be substituted with a glulam beam with the following dimensions: 5-1/8 x 16-1/2 in.
Source
Ecoinvent	market for steel, low-alloyed | steel, low-alloyed | APOS, U	Global	1kg	IPCC GWP 100a - IPCC 2013 GWP 100a	1.81128	kg CO2 eq
Ecoinvent	glued laminated timber production, for indoor use | glued laminated timber, for indoor use | APOS, U	Europe	1m3	IPCC GWP 100a - IPCC 2013 GWP 100a	187.818	kg CO2 eq	not including biogenic C??
					A1A3	C3	D	Net
EPD - bauforumstahl e.V.	Structural Steel: Sections and Plates	Europe	1kg	IPCC GWP 100a - IPCC 2013 GWP 100a	1.13	0.00184	-0.413	0.71884	kg CO2 eq
DPE - Rubner Holding AG - S.p.A.	Glued laminated timber – Brettschichtholz	Europe	1m3	IPCC GWP 100a - IPCC 2013 GWP 100a	-646	767	-412	-291	kg CO2 eq
Quantities substituted for functionally equivalent structural steel vs glulam beams:
		Functionally equivalent beams - example
		Glulam	Steel (W12x22)
Span (ft)		20	20
dimensions		5-1/8 x 16-1/2 in	305x127x42mm
x-s area (m2)		0.0545563	0.00512966
vol/m (m3/m)		0.0545563
weight (kg/m)		25.3141	41.9
density (kg/m3)		464	7850
1m3 of glulam substitutes:		768.013	kg steel
1kg (dry) glulam substitutes:		1.7105	kg steel
1kg C (at harvest) substitutes:		3.42442	kg steel
Calculation avoided emissions per unit of glulam:
			Ecoinvent (market for steel)	EPD (A1A3 only)	EPD (A1A3&D)		FYI, Dave - for comparison…
GWP avoided per m3 glulam (kg COeq / m3 timber)			1391.09	867.855	552.079		7kg sawn timber substitutes 36.9 kg CO2eq for concrete block wall (master spreadsheet) - decarbonisation no yet applied
GWP avoided per kg glulam (10% moisture) (kg COeq / kg dry timber)			3.09819	1.93286	1.22957		i.e 1kg sawn timber substitutes 5.27 kg CO2eq for concrete block wall - decarbonisation not yet applied
GWP avoided per kg C in glulam (kg COeq / kg C)			6.20258	3.86959	2.46161		whilst 1kg glulam substitutes 1.2 to 3.1 kg CO2 eq for structural steel - much lower - and decarbonisation not yet applied

## Sheet: Textiles data
Substitution of cotton by viscose
Similar GWP impact per kg of raw materials found in Ecoinvent. However, cotton is known for its high land use (as well as other impact categories such as water use and ecotoxicity) and given the focus of this paper is optimising the climate mitigation effects of land use, the land use impact is also considered here:
			IPCC GWP 100a - IPCC 2013 GWP 100a	land use
			kg CO2 eq	m2	ha
market for polyethylene terephthalate, granulate, amorphous | polyethylene terephthalate, granulate, amorphous | APOS, U	Global	1kg	3.18144
market for polyethylene terephthalate, granulate, amorphous, recycled | polyethylene terephthalate, granulate, amorphous, recycled | APOS, U	Europe without Switzerland	1kg	0.970346
market for viscose fibre | viscose fibre | APOS, U	Global	1kg	3.54686	negligible
market for cotton fibre | cotton fibre | APOS, U	Global	1kg	3.04568	7.81965	0.000781965
Substitution factor - Fibres from oil derivates (PET, recycled PET, polyamides). Thunen report (2016)		1kg	-4.0843
Calculating quantity of raw wood used to make a kg of viscose:
sulfate pulp, bleached in kg of viscose (Ecoinvent):	0.634129	kg
pulpwood in 1kg sulfate pulp (Ecoinvent):	0.00360561	m3
woodchips and pellets in 1kg sulfate pulp (Ecoinvent):	0.496247	kg (dry mass)
pulpwood in kg of viscose	0.00228642	m3
	0.000826815	tonnes (dry)
	0.000412994	tonnes C
woodchip in kg of viscose	0.000496247	tonnes (dry)
	0.000247876	tonnes C
1 tonne of C (at harvest) produces:	1513.16	kg viscose
	1.51316	tonnes viscose
Conversion factors (from master LCA spreadsheet)
Green/fresh wood density (@oven dry mass, fresh volume)	0.36162	g/cm3 or tonnes/m3
C content of oven dry wood	0.4995
