# Supplementary material for: Commercial afforestation can deliver effective climate change mitigation under multiple decarbonisation pathways
Source: Nat Commun. 2021 Jun 22;12:3831. doi: 10.1038/s41467-021-24084-x (PMC8219817; doi:10.1038/s41467-021-24084-x)
Supplement: Supplementary file 9 — Supplementary Data 6 [file 41467_2021_24084_MOESM9_ESM.xlsx]

## Sheet: Description of worksheets
	Worksheet name	Description
1	LCIA (Yr1 & Yr1-100)	Life cycle impact assessment (LCIA) results for a 1 ha planting taking place in year 1 and also the results of tree planting taking place from 2020 to 2050 (over 100 year period).
2	Yr2… Yr31	These sheets are all duplicated from worksheet 'LCIA (Yr1 & Yr1-100)' and represent the GHG mitigation for each subsequent year of planting. These sheets feed back into worksheet 'LCIA (Yr1 & Yr1-100)' to calculate the cumulative impact of tree planting from 2020 to 2050.
3	LCIA (preliminary)	This worksheet contains preliminary LCIA results - calculating year 100 GWP impact (applying current (2019) marginal energy assumptions and process emissions data throughout the 100 year period). These LCIA results were performed prior to accounting for the dynamic effects of marginal energy and decarbonisation (i.e. before 'LCIA (Yr1 & Yr1-100)' was produced) in order to gauge the relative contr…
4	Material flow	This worksheet presents the wood flow through all the life cycle stages. It is calculated in percentages. These percentages are used in combination with harvest data (in tonnes or m3) to quantify actual flows.
5	Database	This worksheet contains the emissions factors for all ecoinvent unit processes used in the LCIA to calculate GWP impact.
6	CBM-CFS2 data	This worksheet contains the carbon modelling data produced by CBM-CFS2 that is used in the LCA.
7	HWP	This worksheet calculates the retirement of primary products from the HWP carbon pool and the retirement of secondary (recycled) products from the HWP carbon pool (for 1ha of commercial plantation). It also calculates the GHG emissions from wood products that are landfilled at the end of their life.
8	HWP (1ha yr to 2050)	This worksheet is duplicated from 'HWP' and calculates the % composition of products making up the HWP carbon pool after 100 years, for tree planting between 2020 and 2050 by accounting for retirement of primary and secondary products from the HWP carbon pool from each planting year.
9	Energy and FF Displacement	This presents assumptions used in the calculation of avoided emissions from marginal energy substitution.
10	Constrn_ff_displacement	This worksheet calculates the substitution factor for construction materials substituted by carcassing to enable avoided emissions to be calculated.
11	Mulch C storage	This worksheet calculates the carbon storage and degradation of bark chips used for horticultural mulch.
12	Life cycle inventory	This worksheet contains a table summarising the key inputs and outputs of the forestry value chain throughout the life cycle.

## Sheet: LCIA (Yr1 & Yr1-100)
																Summary of emissions discounts to apply (to 2020 assumptions) (see Sx):
																																											30 yrs of Planting graphs:
																	2020-2029		2030-2039		2040-2049		2050-2084		2085-2120
																	Core	FA	Core	FA	Core	FA	Core	FA	Core	FA
																Avoided emissions - Biomass (heat) - marginal supply	none	none	none	none	none	1	1	1	1	1
																Avoided emissions - Biomass (electricity) - marginal supply	none	none	1	1	1	1	1	1	1	1
																Avoided emissions - Incineration (electricity) - marginal supply	none	none	1	1	1	1	1	1	1	1
																Incineration (heat) - marginal supply	none	none	none	none	none	1	1	1	1	1
																C storage - BECCS (biomass electricity)	none	none	0	0	0	0	0	0	0	0
																C storage - BECCS (biomass heat)	none	none	0	0	0	0	0	0	0	0
																Avoided emissions - Cement production - CCS application (calcination)	n/a	n/a	n/a	n/a	n/a	n/a	none	1	1	1
																Avoided emissions - Cement production - furnace emissions reduction	n/a	n/a	n/a	n/a	n/a	n/a	0.9784	0.95104	0.95104	0.712
																Emissions - Wood panel (particle board) production (CCS on heat production)	none	none	none	none	none	1	none	1	1	1
																Emissions - Harvester/forwarder	none	none	none	none	none	0.55	0.87	0.1	0	0
	Annual C stock - total ecosystem (tonnes C) - >75% thin									Natural Forest' C sequestration
		Total Ecosystem(GH model (thinned) average soil v3 Default Simu			Thinned					(Core targets scenario)	'Total Ecosystem(Afforestation (conservation) Default Simulation					Core targets scenario																											Core targets scenario			Annual planting rate:	1	ha/yr
		Forest ecosystem (thinned)	HWP total	Net system C	Mulch/S C storage	HWP primary	HWP secondary				Net ecosystem C	Process emissions	Annual C flux	Net cumulative C sequestration and storage			1st planting (Mg CO2 eq)																							Plantation (Core)				31 yrs of planting (Mg CO2 eq)
	Year	Tonnes C			Tonnes C					Year	Tonnes C	Tonnes C	Mg CO2eq			Year	Terrestrial C storage		HWP C storage		Forestry/ wood processing emissions (total)		Forestry/ primary wood processing emissions	Secondary wood processing emissions	(BE)CCS (total)		(BE)CCS (primary)	(BE)CCS (secondary)	(BE)CCS (tertiary)	FF offset (total)		Primary electricity offset (biomass + incineration)	Secondary electricity offset (biomass + incineration)	Tertiary electricity offset (biomass + incineration)	Heat offset (biomass)	Heat offset (incineration)	Concrete offset (net)		Net - annual flux	Net - cumulative C sequestration	% more net C accumulation compared to conservation		Year	Terrestrial C storage		HWP C storage		Forestry/ wood processing emissions (total)
																	Annual flux	Accumulation	Annual flux	Accumulation	Annual flux	Accumulation			Annual flux	Accumulation				Annual flux	Accumulation						Annual flux	Accumulation						Annual flux	Accumulation	Annual flux	Accumulation	Annual flux	Accumulation
	0	81	0	81	0	0	0			2020	81	1.36461	5.00358	5.00358		2020	0	0	0	0	5.00358	5.00358	5.00358	0	0	0	0	0	0	0	0	0	0	0	0	0	0	0	5.00358	5.00358	0		2020	0	0	0	0	5.00358	5.00358
	1	80.8365	0	80.8365		0	0			2021	80.8429		0.575894	5.57947		2021	0.599623	0.599623	0	0	0	5.00358	0	0	0	0	0	0	0	0	0	0	0	0	0	0	0	0	0.599623	5.6032	0.00425291		2021	0.599623	0.599623	0	0	5.00358	10.0072
	2	80.975	0	80.975		0	0			2022	80.9424		-0.36473	5.21474		2022	-0.507923	0.0917007	0	0	0	5.00358	0	0	0	0	0	0	0	0	0	0	0	0	0	0	0	0	-0.507923	5.09528	-0.0229087		2022	0.0917007	0.691324	0	0	5.00358	15.0107
	3	81.5	0	81.5		0	0			2023	81.3393		-1.45544	3.7593		2023	-1.92493	-1.83323	0	0	0	5.00358	0	0	0	0	0	0	0	0	0	0	0	0	0	0	0	0	-1.92493	3.17035	-0.156665		2023	-1.83323	-1.14191	0	0	5.00358	20.0143
	4	82.4699	0	82.4699		0	0			2024	82.0617		-2.64872	1.11058		2024	-3.55635	-5.38958	0	0	0	5.00358	0	0	0	0	0	0	0	0	0	0	0	0	0	0	0	0	-3.55635	-0.386001	-1.34757		2024	-5.38958	-6.53149	0	0	5.00358	25.0179
	5	83.9295	0	83.9295		0	0			2025	83.1297		-3.91591	-2.80532		2025	-5.35193	-10.7415	0	0	0	5.00358	0	0	0	0	0	0	0	0	0	0	0	0	0	0	0	0	-5.35193	-5.73793	1.04537		2025	-10.7415	-17.273	0	0	5.00358	30.0215
	6	85.9132	0	85.9132		0	0			2026	84.5573		-5.23457	-8.03989		2026	-7.27359	-18.0151	0	0	0	5.00358	0	0	0	0	0	0	0	0	0	0	0	0	0	0	0	0	-7.27359	-13.0115	0.618371		2026	-18.0151	-35.2881	0	0	5.00358	35.0251
	7	88.4465	0	88.4465		0	0			2027	86.3534		-6.58557	-14.6255		2027	-9.28859	-27.3037	0	0	0	5.00358	0	0	0	0	0	0	0	0	0	0	0	0	0	0	0	0	-9.28859	-22.3001	0.524746		2027	-27.3037	-62.5918	0	0	5.00358	40.0286
	8	91.5466	0	91.5466		0	0			2028	88.5221		-7.95205	-22.5775		2028	-11.3672	-38.6709	0	0	0	5.00358	0	0	0	0	0	0	0	0	0	0	0	0	0	0	0	0	-11.3672	-33.6673	0.491189		2028	-38.6709	-101.263	0	0	5.00358	45.0322
	9	95.2236	0	95.2236		0	0			2029	91.0637		-9.31896	-31.8965		2029	-13.4824	-52.1533	0	0	0	5.00358	0	0	0	0	0	0	0	0	0	0	0	0	0	0	0	0	-13.4824	-47.1497	0.478212		2029	-52.1533	-153.416	0	0	5.00358	50.0358
	10	99.4808	0	99.4808		0	0			2030	93.9745		-10.673	-42.5695		2030	-15.6095	-67.7629	0	0	0	5.00358	0	0	0	0	0	0	0	0	0	0	0	0	0	0	0	0	-15.6095	-62.7593	0.47428		2030	-67.7629	-221.179	0	0	5.00358	55.0394
	11	104.315	0	104.315		0	0			2031	97.2478		-12.0023	-54.5718		2031	-17.7267	-85.4896	0	0	0	5.00358	0	0	0	0	0	0	0	0	0	0	0	0	0	0	0	0	-17.7267	-80.486	0.474865		2031	-85.4896	-306.668	0	0	5.00358	60.043
	12	109.719	0	109.719		0	0			2032	100.874		-13.2969	-67.8687		2032	-19.8148	-105.304	0	0	0	5.00358	0	0	0	0	0	0	0	0	0	0	0	0	0	0	0	0	-19.8148	-100.301	0.477865		2032	-105.304	-411.973	0	0	5.00358	65.0465
	13	115.68	0	115.68		0	0			2033	104.842		-14.548	-82.4167		2033	-21.8574	-127.162	0	0	0	5.00358	0	0	0	0	0	0	0	0	0	0	0	0	0	0	0	0	-21.8574	-122.158	0.482202		2033	-127.162	-539.135	0	0	5.00358	70.0501
	14	122.183	0	122.183		0	0			2034	109.137		-15.7483	-98.165		2034	-23.8412	-151.003	0	0	0	5.00358	0	0	0	0	0	0	0	0	0	0	0	0	0	0	0	0	-23.8412	-145.999	0.487285		2034	-151.003	-690.137	0	0	5.00358	75.0537
	15	129.207	0	129.207		0	0			2035	113.744		-16.8918	-115.057		2035	-25.7549	-176.758	0	0	0	5.00358	0	0	0	0	0	0	0	0	0	0	0	0	0	0	0	0	-25.7549	-171.754	0.492778		2035	-176.758	-866.895	0	0	5.00358	80.0573
	16	136.731	0	136.731		0	0			2036	118.646		-17.9733	-133.03		2036	-27.5896	-204.347	0	0	0	5.00358	0	0	0	0	0	0	0	0	0	0	0	0	0	0	0	0	-27.5896	-199.344	0.498488		2036	-204.347	-1071.24	0	0	5.00358	85.0609
	17	144.732	0	144.732		0	0			2037	123.824		-18.9887	-152.019		2037	-29.338	-233.685	0	0	0	5.00358	0	0	0	0	0	0	0	0	0	0	0	0	0	0	0	0	-29.338	-228.682	0.504301		2037	-233.685	-1304.93	0	0	5.00358	90.0644
	18	153.185	0	153.185		0	0			2038	129.261		-19.9347	-171.953		2038	-30.9935	-264.679	0	0	0	5.00358	0	0	0	0	0	0	0	0	0	0	0	0	0	0	0	0	-30.9935	-259.675	0.51015		2038	-264.679	-1569.61	0	0	5.00358	95.068
	19	162.063	0	162.063		0	0			2039	134.936		-20.8082	-192.762		2039	-32.5507	-297.23	0	0	0	5.00358	0	0	0	0	0	0	0	0	0	0	0	0	0	0	0	0	-32.5507	-292.226	0.515997		2039	-297.23	-1866.84	0	0	5.00358	100.072
	20	171.337	0	171.337		0	0			2040	138.961		-14.7598	-207.521		2040	-34.0044	-331.234	0	0	0	5.00358	0	0	0	0	0	0	0	0	0	0	0	0	0	0	0	0	-34.0044	-326.23	0.572032		2040	-331.234	-2198.07	0	0	5.00358	105.075
	21	166.535	6.76672	173.301	0.415937	6.35078	0			2041	143.702		-17.382	-224.903		2041	17.6073	-313.627	-24.8113	-24.8113	8.32153	13.3251	8.32153	0	0	0	0	0	0	-6.16156	-6.16156	-6.16156	0	0	0	0	0	0	-5.04402	-331.274	0.472963		2041	-313.627	-2511.7	-24.8113	-24.8113	13.3251	118.4
	22	174.253	6.00167	180.255		5.40511	0.596564			2042	148.506		-17.6139	-242.517		2042	-28.3006	-341.927	2.80517	-22.0061	3.74541e-07	13.3251	0	3.74541e-07	0	0		0	0	-1.78405	-7.9456	0	-0.266212	-1.51783	0	0	0	0	-27.2794	-358.554	0.478467		2042	-341.927	-2853.62	-22.0061	-46.8174	13.3251	131.725
	23	182.581	5.73256	188.313		4.71306	1.01951			2043	153.352		-17.7693	-260.287		2043	-30.5355	-372.463	0.986722	-21.0194	2.74092e-07	13.3251	0	2.74092e-07	0	0		0	0	-1.71265	-9.65825	0	-0.194816	-1.51783	0	0	0	0	-31.2614	-389.815	0.497639		2043	-372.463	-3226.09	-21.0194	-67.8368	13.3251	145.05
	24	191.425	5.52023	196.945		4.20096	1.31927			2044	159.692		-23.2471	-283.534		2044	-32.4275	-404.89	0.778555	-20.2408	2.0282e-07	13.3251	0	2.0282e-07	0	0		0	0	-1.66199	-11.3202	0	-0.144158	-1.51783	0	0	0	0	-33.3109	-423.126	0.492331		2044	-404.89	-3630.98	-20.2408	-88.0777	13.3251	158.376
	25	200.704	5.34825	206.052		3.81671	1.53154			2045	165.832		-22.5139	-306.048		2045	-34.0251	-438.915	0.630603	-19.6102	1.52184e-07	13.3251	0	1.52184e-07	0	0		0	0	-1.626	-12.9462	0	-0.108168	-1.51783	0	0	0	0	-35.0205	-458.147	0.496978		2045	-438.915	-4069.89	-19.6102	-107.688	13.3251	171.701
	26	210.764	5.20501	215.969		3.52345	1.68155			2046	175.455		-35.2823	-341.33		2046	-36.8851	-475.8	0.52522	-19.085	1.16148e-07	13.3251	0	1.16148e-07	0	0		0	0	-1.60039	-14.5466	0	-0.0825546	-1.51783	0	0	0	0	-37.9603	-496.107	0.453453		2046	-475.8	-4545.69	-19.085	-126.773	13.3251	185.026
	27	220.383	5.0823	225.465		3.2951	1.7872			2047	184.967		-34.8791	-376.209		2047	-35.2691	-511.07	0.449927	-18.6351	9.04419e-08	13.3251	0	9.04419e-08	0	0		0	0	-1.58212	-16.1287	0	-0.0642833	-1.51783	0	0	0	0	-36.4013	-532.508	0.415458		2047	-511.07	-5056.76	-18.6351	-145.408	13.3251	198.351
	28	230.067	4.97433	235.041		3.11319	1.86114			2048	194.39		-34.5515	-410.761		2048	-35.5086	-546.578	0.395902	-18.2392	7.20458e-08	13.3251	0	7.20458e-08	0	0		0	0	-1.56904	-17.6978	0	-0.0512079	-1.51783	0	0	0	0	-36.6817	-569.19	0.385698		2048	-546.578	-5603.34	-18.2392	-163.647	13.3251	211.676
	29	239.806	4.87699	244.683		2.96466	1.91232			2049	203.739		-34.2804	-445.041		2049	-35.7094	-582.288	0.356909	-17.8823	5.88248e-08	13.3251	0	5.88248e-08	0	0		0	0	-1.55964	-19.2574	0	-0.0418109	-1.51783	0	0	0	0	-36.9121	-606.102	0.361902		2049	-582.288	-6185.63	-17.8823	-181.529	13.3251	225.001
	30	249.591	4.78739	254.378		2.84026	1.94712			2050	213.027		-34.0532	-479.094		2050	-35.8788	-618.166	0.328537	-17.5537	4.92691e-08	13.3251	0	4.92691e-08	0	0		0	0	-1.55285	-20.8103	0	-0.035019	-1.51783	0	0	0	0	-37.1031	-643.205	0.342544		2050	-618.166	-6803.79	-17.5537	-199.083	12.3875	237.389
	31	259.679	4.70348	264.382		2.73343	1.97004			2051	219.105		-22.2888	-501.383		2051	-36.9884	-655.155	0.30767	-17.2461	4.23108e-08	13.3251	0	4.23108e-08	0	0		0	0	-1.54791	-22.3582	0	-0.0300732	-1.51783	0	0	0	0	-38.2286	-681.434	0.359108		2051	-655.155	-7458.95	-17.2461	-216.329	8.03437	245.423
	32	269.8	4.62381	274.424		2.63952	1.98429			2052	225.133		-22.1014	-523.484		2052	-37.1136	-692.268	0.292104	-16.954	3.71945e-08	13.3251	0	3.71945e-08	0	0		0	0	-1.54427	-23.9025	0	-0.0264367	-1.51783	0	0	0	0	-38.3658	-719.8	0.375016		2052	-692.868	-8151.82	-16.954	-233.283	8.03437	253.457
	33	279.952	4.54737	284.499		2.55523	1.99214			2053	231.118		-21.9445	-545.429		2053	-37.2206	-729.489	0.280281	-16.6737	3.33861e-08	13.3251	0	3.33861e-08	0	0		0	0	-1.54156	-25.444	0	-0.0237298	-1.51783	0	0	0	0	-38.4819	-758.281	0.390248		2053	-729.581	-8881.4	-16.6737	-249.957	8.03437	261.492
	34	290.127	4.47343	294.601		2.4782	1.99523			2054	237.067		-21.8117	-567.241		2054	-37.312	-766.801	0.271101	-16.4026	3.05077e-08	13.3251	0	3.05077e-08	0	0		0	0	-1.53952	-26.9835	0	-0.021684	-1.51783	0	0	0	0	-38.5804	-796.862	0.404804		2054	-764.968	-9646.37	-16.4026	-266.36	8.03437	269.526
	35	300.325	4.40149	304.726		2.40676	1.99473			2055	242.985		-21.699	-588.94		2055	-37.3905	-804.191	0.263788	-16.1388	2.8292e-08	13.3251	0	2.8292e-08	0	0		0	0	-1.53794	-28.5215	0	-0.0201091	-1.51783	0	0	0	0	-38.6647	-835.527	0.418696		2055	-798.802	-10445.2	-16.1388	-282.498	8.03437	277.56
	36	310.163	4.33118	314.494		2.33973	1.99146			2056	248.464		-20.0901	-609.03		2056	-36.0712	-840.263	0.257791	-15.881	2.65498e-08	13.3251	0	2.65498e-08	0	0		0	0	-1.5367	-30.0582	0	-0.0188708	-1.51783	0	0	0	0	-37.3501	-872.877	0.433225		2056	-829.521	-11274.7	-15.881	-298.379	8.03437	285.595
	37	320.013	4.26226	324.276		2.27624	1.98602			2057	253.915		-19.989	-629.019		2057	-36.1194	-876.382	0.252723	-15.6283	2.51471e-08	13.3251	0	2.51471e-08	0	0		0	0	-1.53571	-31.5939	0	-0.0178738	-1.51783	0	0	0	0	-37.4024	-910.279	0.447141		2057	-858.367	-12133.1	-15.6283	-314.008	8.03437	293.629
	38	329.876	4.19454	334.07		2.21567	1.97887			2058	259.343		-19.9032	-648.922		2058	-36.1622	-912.544	0.24831	-15.38	2.39891e-08	13.3251	0	2.39891e-08	0	0		0	0	-1.53488	-33.1288	0	-0.0170507	-1.51783	0	0	0	0	-37.4487	-947.728	0.460465		2058	-885.24	-13018.3	-15.38	-329.388	8.03437	301.664
	39	339.748	4.1279	343.876		2.15757	1.97032			2059	264.751		-19.8296	-668.752		2059	-36.1997	-948.744	0.244361	-15.1356	2.30087e-08	13.3251	0	2.30087e-08	0	0		0	0	-1.53419	-34.663	0	-0.0163538	-1.51783	0	0	0	0	-37.4895	-985.217	0.473219		2059	-910.073	-13928.4	-15.1356	-344.523	8.03437	309.698
	40	349.63	4.06224	353.692		2.10163	1.96061			2060	270.142		-19.7665	-688.518		2060	-36.2329	-984.977	0.240738	-14.8949	2.21581e-08	13.3251	0	2.21581e-08	0	0		0	0	-1.53358	-36.1965	0	-0.0157493	-1.51783	0	0	0	0	-37.5257	-1022.74	0.485426		2060	-932.823	-14861.2	-14.8949	-359.418	8.03437	317.732
	41	358.788	3.99751	362.786		2.04758	1.94993			2061	275.112		-18.2224	-706.74		2061	-33.5798	-1018.56	0.237346	-14.6575	2.14037e-08	13.3251	0	2.14037e-08	0	0		0	0	-1.53305	-37.7296	0	-0.0152131	-1.51783	0	0	0	0	-34.8755	-1057.62	0.496474		2061	-950.794	-15812	-14.6575	-374.076	8.03437	325.767
	42	367.946	3.93366	371.879		1.99526	1.93839			2062	280.063		-18.1553	-724.896		2062	-33.5776	-1052.13	0.234119	-14.4234	2.07213e-08	13.3251	0	2.07213e-08	0	0		0	0	-1.53256	-39.2621	0	-0.0147281	-1.51783	0	0	0	0	-34.8761	-1092.49	0.507106		2062	-966.645	-16778.6	-14.4234	-388.499	8.03437	333.801
	43	377.104	3.87066	380.974		1.94453	1.92613			2063	284.999		-18.0982	-742.994		2063	-33.5792	-1085.71	0.231009	-14.1924	2.0094e-08	13.3251	0	2.0094e-08	0	0		0	0	-1.53212	-40.7943	0	-0.0142822	-1.51783	0	0	0	0	-34.8804	-1127.37	0.517341		2063	-980.409	-17759	-14.1924	-402.691	8.03437	341.835
	44	386.263	3.80848	390.071		1.89527	1.91321			2064	289.924		-18.0569	-761.051		2064	-33.5828	-1119.3	0.227984	-13.9644	1.95094e-08	13.3251	0	1.95094e-08	0	0		0	0	-1.5317	-42.326	0	-0.0138667	-1.51783	0	0	0	0	-34.8865	-1162.26	0.52718		2064	-992.134	-18751.2	-13.9644	-416.656	8.03437	349.87
	45	395.423	3.74711	399.17		1.8474	1.89971			2065	294.838		-18.0171	-779.068		2065	-33.5875	-1152.88	0.22502	-13.7394	1.89588e-08	13.3251	0	1.89588e-08	0	0		0	0	-1.53131	-43.8573	0	-0.0134753	-1.51783	0	0	0	0	-34.8938	-1197.16	0.536651		2065	-1001.88	-19753.1	-13.7394	-430.395	8.03437	357.904
	46	403.812	3.68654	407.499		1.80085	1.88568			2066	299.396		-16.7129	-795.781		2066	-30.7614	-1183.65	0.222103	-13.5173	1.8436e-08	13.3251	0	1.8436e-08	0	0		0	0	-1.53094	-45.3882	0	-0.0131037	-1.51783	0	0	0	0	-32.0703	-1229.23	0.544679		2066	-1006.89	-20759.9	-13.5173	-443.913	8.03437	365.939
	47	412.194	3.62675	415.82		1.75557	1.87118			2067	303.94		-16.6615	-812.442		2067	-30.732	-1214.38	0.219221	-13.2981	1.79364e-08	13.3251	0	1.79364e-08	0	0		0	0	-1.53058	-46.9188	0	-0.0127486	-1.51783	0	0	0	0	-32.0433	-1261.27	0.552441		2067	-1010.03	-21770	-13.2981	-457.211	8.03437	373.973
	48	420.569	3.56774	424.137		1.71149	1.85625			2068	308.472		-16.6177	-829.06		2068	-30.7102	-1245.09	0.216367	-13.0817	1.74566e-08	13.3251	0	1.74566e-08	0	0		0	0	-1.53024	-48.449	0	-0.0124076	-1.51783	0	0	0	0	-32.0241	-1293.29	0.559951		2068	-1011.4	-22781.4	-13.0817	-470.292	8.03437	382.007
	49	428.94	3.5095	432.45		1.66858	1.84092			2069	312.994		-16.5804	-845.64		2069	-30.6944	-1275.78	0.213536	-12.8682	1.69943e-08	13.3251	0	1.69943e-08	0	0		0	0	-1.52991	-49.9789	0	-0.0120791	-1.51783	0	0	0	0	-32.0107	-1325.3	0.567219		2069	-1011.1	-23792.5	-12.8682	-483.161	8.03437	390.042
	50	250.406	117.514	367.92	8.22192	107.466	1.82594			2070	317.507		-16.5483	-862.189		2070	654.627	-621.154	-418.017	-430.885	158.643	171.968	158.643	1.69943e-08	0	0	0	0	0	-41.1201	-91.099	-39.5241	-0.0120791	-1.51783	0	-0.0660832	-336.622	-336.622	17.5115	-1307.79	0.516828		2070	-323.925	-24116.4	-430.885	-914.046	166.677	556.719
	51	235.471	107.841	343.312		98.6261	9.21454			2071	321.752		-15.5635	-877.752		2071	54.7601	-566.394	35.4692	-395.416	0.195766	172.164	0	0.195766	0	0		0	0	-3.88268	-94.9817		-2.29876	-1.51783	0	-0.0660832	0	-336.622	86.5425	-1221.25	0.391338		2071	-235.16	-24351.6	-395.416	-1309.46	166.873	723.592
	52	223.192	104.754	327.947		91.5144	13.2401			2072	325.986		-15.5257	-893.278		2072	45.0223	-521.372	11.316	-384.1	0.138427	172.302	0	0.138427	0	0		0	0	-3.45171	-98.4334		-1.8678	-1.51783	0	-0.0660832	0	-336.622	53.0249	-1168.22	0.307795		2072	-207.745	-24559.3	-359.288	-1668.75	158.977	882.569
	53	213.194	102.116	315.311		85.7258	16.3903			2073	330.211		-15.4932	-908.771		2073	36.6589	-484.713	9.67397	-374.426	0.097883	172.4	0	0.097883	0	0		0	0	-3.11853	-101.552		-1.53462	-1.51783	0	-0.0660832	0	-336.622	43.3122	-1124.91	0.237839		2073	-142.786	-24702.1	-352.42	-2021.17	159.075	1041.64
	54	205.188	99.8243	305.012		80.9551	18.8692			2074	334.429		-15.4652	-924.236		2074	29.3588	-455.354	8.40341	-366.022	0.069214	172.469	0	0.069214	0	0		0	0	-2.8598	-104.412		-1.27589	-1.51783	0	-0.0660832	0	-336.622	34.9717	-1089.94	0.179288		2074	-82.8915	-24785	-345.003	-2366.17	159.144	1200.79
	55	198.944	97.8011	296.745		76.9713	20.8298			2075	338.64		-15.441	-939.677		2075	22.8921	-432.462	7.41837	-358.604	0.0489419	172.518	0	0.0489419	0	0		0	0	-2.65793	-107.07		-1.07402	-1.51783	0	-0.0660832	0	-336.622	27.7015	-1062.24	0.13043		2075	-27.5719	-24812.6	-338.363	-2704.54	159.193	1359.98
	56	194.283	95.9867	290.27		73.5991	22.3876			2076	342.529		-14.2596	-953.937		2076	17.0904	-415.372	6.65266	-351.951	0.0346074	172.553	0	0.0346074	0	0		0	0	-2.49965	-109.569		-0.915734	-1.51783	0	-0.0660832	0	-336.622	21.2781	-1040.96	0.0912266		2076	23.5436	-24789	-332.341	-3036.88	159.228	1519.21
	57	191.057	94.3353	285.392		70.7051	23.6301			2077	346.407		-14.2193	-968.156		2077	11.8309	-403.541	6.05542	-345.896	0.0244713	172.577	0	0.0244713	0	0		0	0	-2.37487	-111.944		-0.790956	-1.51783	0	-0.0660832	0	-336.622	15.536	-1025.43	0.0591528		2077	72.2597	-24716.8	-326.811	-3363.69	159.252	1678.46
	58	189.141	92.8114	281.952		68.1873	24.6241			2078	350.276		-14.1847	-982.341		2078	7.02363	-396.517	5.58754	-340.308	0.017304	172.594	0	0.017304	0	0		0	0	-2.27594	-114.22		-0.692022	-1.51783	0	-0.0660832	0	-336.622	10.3525	-1015.07	0.0333204		2078	114.552	-24602.2	-321.673	-3685.36	159.269	1837.73
	59	188.431	91.388	279.819		65.9673	25.4208			2079	354.136		-14.1547	-996.496		2079	2.60238	-393.915	5.219	-335.089	0.012236	172.607	0	0.012236	0	0		0	0	-2.197	-116.417		-0.613085	-1.51783	0	-0.0660832	0	-336.622	5.63662	-1009.44	0.0129861		2079	152.663	-24449.5	-316.85	-4002.21	159.282	1997.01
	60	188.835	90.0444	278.88		63.9849	26.0595			2080	358.007		-14.1943	-1010.69		2080	-1.48191	-395.397	4.92676	-330.163	0.0086523	172.615	0	0.0086523	0	0		0	0	-2.13359	-118.551		-0.54967	-1.51783	0	-0.0660832	0	-336.622	1.31992	-1008.12	-0.00254638		2080	186.891	-24262.6	-312.28	-4314.49	159.29	2156.3
	61	190.272	88.7644	279.036		62.1935	26.5709			2081	361.578		-13.0916	-1023.78		2081	-5.26639	-400.663	4.69314	-325.469	0.00611825	172.621	0	0.00611825	0	0		0	0	-2.08226	-120.633		-0.498339	-1.51783	0	-0.0660832	0	-336.622	-2.64938	-1010.77	-0.0127134		2081	217.503	-24045.1	-307.916	-4622.41	159.296	2315.6
	62	192.666	87.5359	280.202		60.5572	26.9787			2082	365.139		-13.0578	-1036.84		2082	-8.77949	-409.443	4.50457	-320.965	0.00432641	172.626	0	0.00432641	0	0		0	0	-2.04037	-122.673		-0.45645	-1.51783	0	-0.0660832	0	-336.622	-6.31095	-1017.08	-0.0190604		2082	245.712	-23799.4	-303.719	-4926.13	159.301	2474.9
	63	195.951	86.3493	282.3		59.0477	27.3016			2083	368.692		-13.0286	-1049.87		2083	-12.0439	-421.486	4.35064	-316.614	0.00305937	172.629	0	0.00305937	0	0		0	0	-2.00587	-124.679		-0.421958	-1.51783	0	-0.0660832	0	-336.622	-9.69609	-1026.77	-0.0219981		2083	270.782	-23528.6	-299.66	-5225.79	159.304	2634.2
	64	200.063	85.1975	285.26		57.6432	27.5543			2084	372.239		-13.0033	-1062.87		2084	-15.0777	-436.564	4.22335	-312.391	0.00216344	172.631	0	0.00216344	0	0		0	0	-1.9772	-126.656		-0.393285	-1.51783	0	-0.0660832	0	-336.622	-12.8294	-1039.6	-0.0218926		2084	292.925	-23235.7	-295.717	-5521.5	159.306	2793.51
	65	204.944	84.0748	289.018		56.3264	27.7484			2085	375.779		-12.9809	-1075.85		2085	-17.8959	-454.46	4.11656	-308.274	0.00152991	172.633	0	0.00152991	0	0		0	0	-1.95312	-128.61		-0.369204	-1.51783	0	-0.0660832	0	-336.622	-15.7309	-1055.33	-0.0190723		2085	312.341	-22923.4	-291.872	-5813.38	159.307	2952.81
	66	210.537	82.977	293.514		55.0837	27.8932			2086	378.979		-11.733	-1087.59		2086	-20.5107	-474.971	4.02554	-304.249	0.00108193	172.634	0	0.00108193	0	0		0	0	-1.93268	-130.542		-0.348761	-1.51783	0	-0.0660832	0	-336.622	-18.4168	-1073.75	-0.0127211		2086	329.221	-22594.2	-288.11	-6101.49	159.308	3112.12
	67	216.792	81.9006	298.692		53.9045	27.996			2087	382.167		-11.6891	-1099.27		2087	-22.9322	-497.903	3.94668	-300.302	0.00076516	172.634	0	0.00076516	0	0		0	0	-1.91513	-132.457		-0.331212	-1.51783	0	-0.0660832	0	-336.622	-20.8998	-1094.65	-0.00420686		2087	342.36	-22251.8	-284.421	-6385.91	159.309	3271.43
	68	223.656	80.8432	304.499		52.7802	28.0629			2088	385.344		-11.6509	-1110.93		2088	-25.1684	-523.071	3.87718	-296.425	0.000541165	172.635	0	0.000541165	0	0		0	0	-1.89989	-134.357		-0.315977	-1.51783	0	-0.0660832	0	-336.622	-23.1906	-1117.84	0.00622473		2088	353.311	-21898.5	-280.797	-6666.7	159.31	3430.74
	69	231.081	79.8027	310.884		51.704	28.0988			2089	388.513		-11.6174	-1122.54		2089	-27.2256	-550.297	3.8149	-292.61	0.000382773	172.635	0	0.000382773	0	0		0	0	-1.88652	-136.244		-0.3026	-1.51783	0	-0.0660832	0	-336.622	-25.2968	-1143.14	0.0183465		2089	362.247	-21536.2	-277.23	-6943.93	159.31	3590.05
	70	239.02	78.7778	317.797		50.6703	28.1075			2090	391.673		-11.5877	-1134.13		2090	-29.1086	-579.405	3.75818	-288.852	0.000270769	172.636	0	0.000270769	0	0		0	0	-1.87464	-138.118		-0.290725	-1.51783	0	-0.0660832	0	-336.622	-27.2248	-1170.36	0.0319467		2090	369.338	-21166.9	-273.716	-7217.65	159.31	3749.36
	71	231.313	89.8941	321.207	4.95963	56.8177	28.1167			2091	394.647		-10.9046	-1145.03		2091	28.2574	-551.148	-40.7597	-329.612	9.27201	181.908	9.27106	0.00094469	0	0	0	0	0	-6.78336	-144.902	-6.93017	1.73073	-1.51783	0	-0.0660832	0	-336.622	-10.0136	-1180.38	0.0308644		2091	433.829	-20733.1	-314.717	-7532.37	168.582	3917.95
	72	237.694	83.5438	321.238		54.793	28.7508			2092	397.611		-10.8671	-1155.9		2092	-23.3968	-574.545	23.2842	-306.327	0.000135982	181.908	0	0.000135982	0	0		0	0	-2.15375	-147.055		-0.569831	-1.51783	0	-0.0660832	0	-336.622	-2.2662	-1182.64	0.0231333		2092	444.012	-20289.1	-291.67	-7824.04	168.583	4086.53
	73	244.775	82.256	327.031		53.0851	29.1708			2093	400.565		-10.8334	-1166.74		2093	-25.9644	-600.509	4.72222	-301.605	9.62631e-05	181.908	0	9.62631e-05	0	0		0	0	-2.06461	-149.12		-0.480694	-1.51783	0	-0.0660832	0	-336.622	-23.3067	-1205.95	0.0336093		2093	451.625	-19837.4	-287.182	-8111.22	168.583	4255.11
	74	252.449	81.0441	333.493		51.6087	29.4354			2094	403.511		-10.8033	-1177.54		2094	-28.1377	-628.647	4.44339	-297.162	6.81747e-05	181.908	0	6.81747e-05	0	0		0	0	-1.99948	-151.12		-0.415565	-1.51783	0	-0.0660832	0	-336.622	-25.6938	-1231.64	0.0459464		2094	457.066	-19380.4	-282.969	-8394.19	168.583	4423.69
	75	261.038	79.8894	340.928		50.303	29.5864			2095	406.45		-10.776	-1188.31		2095	-31.493	-660.14	4.23386	-292.928	4.83104e-05	181.908	0	4.83104e-05	0	0		0	0	-1.95142	-153.071		-0.367508	-1.51783	0	-0.0660832	0	-336.622	-29.2105	-1260.85	0.0610429		2095	459.156	-18921.2	-278.964	-8673.15	168.583	4592.28
	76	269.304	78.7785	348.082		49.1249	29.6536			2096	408.192		-6.38738	-1194.7		2096	-30.3066	-690.446	4.07344	-288.855	3.42616e-05	181.908	0	3.42616e-05	0	0		0	0	-1.91552	-154.987		-0.331608	-1.51783	0	-0.0660832	0	-336.622	-28.1486	-1289	0.0789313		2096	462.437	-18458.8	-275.115	-8948.27	168.583	4760.86
	77	277.737	77.7018	355.439		48.0436	29.6582			2097	409.898		-6.2551	-1200.96		2097	-30.9215	-721.368	3.94783	-284.907	2.43249e-05	181.908	0	2.43249e-05	0	0		0	0	-1.8883	-156.875		-0.304381	-1.51783	0	-0.0660832	0	-336.622	-28.8619	-1317.86	0.0973442		2097	462.277	-17996.5	-271.389	-9219.66	168.583	4929.44
	78	286.315	76.6527	362.967		47.0369	29.6157			2098	411.573		-6.13887	-1207.1		2098	-31.4525	-752.821	3.84689	-281.06	1.72962e-05	181.908	0	1.72962e-05	0	0		0	0	-1.86727	-158.742		-0.283356	-1.51783	0	-0.0660832	0	-336.622	-29.4729	-1347.34	0.11618		2098	461.557	-17534.9	-267.762	-9487.42	168.583	5098.02
	79	295.019	75.6263	370.645		46.0892	29.5371			2099	413.219		-6.03548	-1213.13		2099	-31.9141	-784.735	3.76347	-277.296	1.23237e-05	181.908	0	1.23237e-05	0	0		0	0	-1.8507	-160.593		-0.266783	-1.51783	0	-0.0660832	0	-336.622	-30.0013	-1377.34	0.135357		2099	460.353	-17074.6	-264.215	-9751.63	168.583	5266.61
	80	304.096	74.6192	378.715		45.189	29.4303			2100	414.839		-5.94241	-1219.07		2100	-33.2832	-818.018	3.69248	-273.604	8.80529e-06	181.908	0	8.80529e-06	0	0		0	0	-1.83733	-162.43		-0.253415	-1.51783	0	-0.0660832	0	-336.622	-31.4281	-1408.77	0.155603		2100	457.764	-16616.8	-260.736	-10012.4	168.583	5435.19
	81	313.27	73.6291	386.9		44.328	29.3012			2101	416.17		-4.88069	-1223.95		2101	-33.6402	-851.658	3.63034	-269.974	6.31517e-06	181.908	0	6.31517e-06	0	0		0	0	-1.82629	-164.256		-0.242371	-1.51783	0	-0.0660832	0	-336.622	-31.8362	-1440.6	0.177006		2101	-230.504	-16847.3	160.911	-9851.46	9.9402	5445.13
	82	322.531	72.6543	395.185		43.5002	29.1541			2102	417.475		-4.78507	-1228.74		2102	-33.9547	-885.613	3.57451	-266.399	4.55222e-06	181.908	0	4.55222e-06	0	0		0	0	-1.81694	-166.073		-0.23302	-1.51783	0	-0.0660832	0	-336.622	-32.1972	-1472.8	0.198626		2102	-319.219	-17166.6	129.017	-9722.44	9.74444	5454.88
	83	331.867	71.6934	403.56		42.7012	28.9922			2103	418.757		-4.69816	-1233.44		2103	-34.2328	-919.846	3.52318	-262.876	3.30353e-06	181.908	0	3.30353e-06	0	0		0	0	-1.80883	-167.882		-0.224917	-1.51783	0	-0.0660832	0	-336.622	-32.5185	-1505.32	0.220424		2103	-398.474	-17565	121.224	-9601.22	9.60601	5464.48
	84	341.271	70.7457	412.016		41.9277	28.8179			2104	420.016		-4.61831	-1238.06		2104	-34.4797	-954.325	3.47509	-259.401	2.41854e-06	181.908	0	2.41854e-06	0	0		0	0	-1.80166	-169.684		-0.217742	-1.51783	0	-0.0660832	0	-336.622	-32.8063	-1538.12	0.24237		2104	-469.612	-18034.6	115.025	-9486.19	9.50813	5473.99
	85	350.356	69.8104	420.166		41.1772	28.6332			2105	421.256		-4.54422	-1242.6		2105	-33.3127	-987.638	3.42934	-255.971	1.79078e-06	181.908	0	1.79078e-06	0	0		0	0	-1.79518	-171.479		-0.211267	-1.51783	0	-0.0660832	0	-336.622	-31.6785	-1569.8	0.26332		2105	-532.284	-18566.9	110.051	-9376.14	9.43892	5483.43
	86	359.492	68.8871	428.379		40.4478	28.4393			2106	422.476		-4.47498	-1247.08		2106	-33.4991	-1021.14	3.38529	-252.586	1.34498e-06	181.908	0	1.34498e-06	0	0		0	0	-1.78925	-173.268		-0.205329	-1.51783	0	-0.0660832	0	-336.622	-31.903	-1601.7	0.284369		2106	-588.675	-19155.6	106.018	-9270.12	9.38998	5492.82
	87	368.674	67.9755	436.649		39.738	28.2375			2107	423.679		-4.40976	-1251.48		2107	-33.6674	-1054.8	3.34251	-249.244	1.02789e-06	181.908	0	1.02789e-06	0	0		0	0	-1.78373	-175.052		-0.199811	-1.51783	0	-0.0660832	0	-336.622	-32.1086	-1633.81	0.3055		2107	-639.433	-19795	102.708	-9167.41	9.35537	5502.17
	88	377.897	67.0753	444.973		39.0466	28.0287			2108	424.864		-4.34804	-1255.83		2108	-33.8194	-1088.62	3.30068	-245.943	8.01875e-07	181.908	0	8.01875e-07	0	0		0	0	-1.77854	-176.831		-0.194628	-1.51783	0	-0.0660832	0	-336.622	-32.2972	-1666.11	0.326698		2108	-685.083	-20480.1	99.953	-9067.46	9.3309	5511.5
	89	387.158	66.1864	453.345		38.3727	27.8137			2109	426.034		-4.28925	-1260.12		2109	-33.9572	-1122.58	3.25959	-242.683	6.40308e-07	181.908	0	6.40308e-07	0	0		0	0	-1.77364	-178.604		-0.18972	-1.51783	0	-0.0660832	0	-336.622	-32.4712	-1698.58	0.34795		2109	-726.064	-21206.2	97.6251	-8969.84	9.3136	5520.82
	90	395.722	65.3084	461.03		37.7154	27.5931			2110	427.189		-4.23307	-1264.36		2110	-31.3998	-1153.98	3.21907	-239.464	5.24362e-07	181.908	0	5.24362e-07	0	0		0	0	-1.76896	-180.373		-0.18504	-1.51783	0	-0.0660832	0	-336.622	-29.9497	-1728.53	0.367125		2110	-760.066	-21966.2	95.6251	-8874.21	9.30137	5530.12
	91	404.309	64.4414	468.75		37.074	27.3675			2111	428.329		-4.1791	-1268.53		2111	-31.4856	-1185.47	3.17904	-236.285	4.40724e-07	181.908	0	4.40724e-07	0	0		0	0	-1.76447	-182.138		-0.180557	-1.51783	0	-0.0660832	0	-336.622	-30.0711	-1758.6	0.386327		2111	-790.07	-22756.3	93.8774	-8780.33	9.29271	5539.41
	92	412.918	63.5852	476.504		36.4479	27.1373			2112	429.454		-4.12711	-1272.66		2112	-31.5679	-1217.03	3.13941	-233.146	3.79977e-07	181.908	0	3.79977e-07	0	0		0	0	-1.76016	-183.898		-0.176246	-1.51783	0	-0.0660832	0	-336.622	-30.1887	-1788.79	0.405552		2112	-816.371	-23572.7	92.3237	-8688.01	9.2866	5548.7
	93	421.549	62.7397	484.289		35.8366	26.9032			2113	430.566		-4.07697	-1276.74		2113	-31.646	-1248.68	3.10014	-230.046	3.35461e-07	181.908	0	3.35461e-07	0	0		0	0	-1.756	-185.654		-0.172088	-1.51783	0	-0.0660832	0	-336.622	-30.3019	-1819.09	0.424797		2113	-839.238	-24411.9	90.9193	-8597.09	9.28227	5557.98
	94	430.2	61.9048	492.105		35.2395	26.6653			2114	431.665		-4.02836	-1280.77		2114	-31.7194	-1280.4	3.06121	-226.984	3.02467e-07	181.908	0	3.02467e-07	0	0		0	0	-1.75199	-187.406		-0.168069	-1.51783	0	-0.0660832	0	-336.622	-30.4102	-1849.5	0.44406		2114	-858.913	-25270.8	89.6298	-8507.46	9.27921	5567.26
	95	438.097	61.0805	499.178		34.6563	26.4242			2115	432.75		-3.98124	-1284.75		2115	-28.957	-1309.36	3.02258	-223.962	2.7766e-07	181.908	0	2.7766e-07	0	0		0	0	-1.74809	-189.154		-0.164178	-1.51783	0	-0.0660832	0	-336.622	-27.6825	-1877.19	0.461132		2115	-872.793	-26143.6	88.4291	-8419.03	9.27705	5576.54
	96	446.003	60.2666	506.269		34.0865	26.1801			2116	433.824		-3.93546	-1288.68		2116	-28.9865	-1338.34	2.98425	-220.978	2.58684e-07	181.908	0	2.58684e-07	0	0		0	0	-1.74432	-190.898		-0.160407	-1.51783	0	-0.0660832	0	-336.622	-27.7466	-1904.93	0.478201		2116	-883.883	-27027.5	87.2967	-8331.73	9.27552	5585.81
	97	453.917	59.4631	513.38		33.5297	25.9334			2117	434.885		-3.89085	-1292.57		2117	-29.0196	-1367.36	2.94622	-218.031	2.4387e-07	181.908	0	2.4387e-07	0	0		0	0	-1.74066	-192.639		-0.156748	-1.51783	0	-0.0660832	0	-336.622	-27.8141	-1932.75	0.495269		2117	-892.392	-27919.9	86.2174	-8245.52	9.27444	5595.09
	98	461.841	58.6699	520.511		32.9855	25.6844			2118	435.934		-3.84742	-1296.42		2118	-29.0548	-1396.42	2.90848	-215.123	2.32037e-07	181.908	0	2.32037e-07	0	0		0	0	-1.73711	-194.376		-0.153196	-1.51783	0	-0.0660832	0	-336.622	-27.8835	-1960.63	0.51234		2118	-898.515	-28818.4	85.1792	-8160.34	9.27367	5604.36
	99	469.775	57.8869	527.662		32.4535	25.4334			2119	436.972		-3.80506	-1300.23		2119	-29.091	-1425.51	2.87103	-212.252	2.22348e-07	181.908		2.22348e-07	0	0		0	0	-1.73366	-196.11		-0.149745	-1.51783	0	-0.0660832	0	-336.622	-27.9536	-1988.58	0.529413		2119	-902.437	-29720.9	84.1731	-8076.16	9.27313	5613.63
	100	288.179	177.741	465.92	10.907	139.448	27.3859			2120	437.998		-3.76367	-1303.99		2120	665.854	-759.655	-439.466	-651.718	157.027	338.935	157.027	1.60222e-06	0	0	0	0	0	-41.8834	-237.993	-40.1497	-0.149745	-1.51783	0	-0.0660832	-332.388	-669.009	9.14423	-1979.44	0.517986		2120	-209.358	-29930.2	-359.108	-8435.27	166.3	5779.93
																																								Average	0.303446
																Further Ambition targets scenario																											Further Ambition targets scenario
																	1st planting (Mg CO2 eq)																							Plantation (Core)				31 yrs of planting (Mg CO2 eq)
																Year	Terrestrial C storage		HWP C storage		Forestry/ wood processing emissions (total)		Forestry/ primary wood processing emissions	Secondary wood processing emissions	(BE)CCS (total)		(BE)CCS (primary)	(BE)CCS (secondary)	(BE)CCS (tertiary)	FF offset (total)		Primary electricity offset (biomass + incineration)	Secondary electricity offset (biomass + incineration)	Tertiary electricity offset (biomass + incineration)	Heat offset (biomass)	Heat offset (incineration)	Concrete offset (net)		Net - annual flux	Net - cumulative C sequestration	% more net C accumulation compared to conservation		Year	Terrestrial C storage		HWP C storage		Forestry/ wood processing emissions (total)
																	Annual flux	Accumulation	Annual flux	Accumulation	Annual flux	Accumulation			Annual flux	Accumulation				Annual flux	Accumulation						Annual flux	Accumulation						Annual flux	Accumulation	Annual flux	Accumulation	Annual flux	Accumulation
																2020	0	0	0	0	5.00358	5.00358	5.00358	0	0	0	0	0	0	0	0	0	0	0	0	0	0	0	5.00358	5.00358	0		2020	0	0	0	0	5.00358	5.00358
																2021	0.599623	0.599623	0	0	0	5.00358	0	0	0	0	0	0	0	0	0	0	0	0	0	0	0	0	0.599623	5.6032	0.00425291		2021	0.599623	0.599623	0	0	5.00358	10.0072
																2022	-0.507923	0.0917007	0	0	0	5.00358	0	0	0	0	0	0	0	0	0	0	0	0	0	0	0	0	-0.507923	5.09528	-0.0229087		2022	0.0917007	0.691324	0	0	5.00358	15.0107
																2023	-1.92493	-1.83323	0	0	0	5.00358	0	0	0	0	0	0	0	0	0	0	0	0	0	0	0	0	-1.92493	3.17035	-0.156665		2023	-1.83323	-1.14191	0	0	5.00358	20.0143
																2024	-3.55635	-5.38958	0	0	0	5.00358	0	0	0	0	0	0	0	0	0	0	0	0	0	0	0	0	-3.55635	-0.386001	-1.34757		2024	-5.38958	-6.53149	0	0	5.00358	25.0179
																2025	-5.35193	-10.7415	0	0	0	5.00358	0	0	0	0	0	0	0	0	0	0	0	0	0	0	0	0	-5.35193	-5.73793	1.04537		2025	-10.7415	-17.273	0	0	5.00358	30.0215
																2026	-7.27359	-18.0151	0	0	0	5.00358	0	0	0	0	0	0	0	0	0	0	0	0	0	0	0	0	-7.27359	-13.0115	0.618371		2026	-18.0151	-35.2881	0	0	5.00358	35.0251
																2027	-9.28859	-27.3037	0	0	0	5.00358	0	0	0	0	0	0	0	0	0	0	0	0	0	0	0	0	-9.28859	-22.3001	0.524746		2027	-27.3037	-62.5918	0	0	5.00358	40.0286
																2028	-11.3672	-38.6709	0	0	0	5.00358	0	0	0	0	0	0	0	0	0	0	0	0	0	0	0	0	-11.3672	-33.6673	0.491189		2028	-38.6709	-101.263	0	0	5.00358	45.0322
																2029	-13.4824	-52.1533	0	0	0	5.00358	0	0	0	0	0	0	0	0	0	0	0	0	0	0	0	0	-13.4824	-47.1497	0.478212		2029	-52.1533	-153.416	0	0	5.00358	50.0358
																2030	-15.6095	-67.7629	0	0	0	5.00358	0	0	0	0	0	0	0	0	0	0	0	0	0	0	0	0	-15.6095	-62.7593	0.47428		2030	-67.7629	-221.179	0	0	5.00358	55.0394
																2031	-17.7267	-85.4896	0	0	0	5.00358	0	0	0	0	0	0	0	0	0	0	0	0	0	0	0	0	-17.7267	-80.486	0.474865		2031	-85.4896	-306.668	0	0	5.00358	60.043
																2032	-19.8148	-105.304	0	0	0	5.00358	0	0	0	0	0	0	0	0	0	0	0	0	0	0	0	0	-19.8148	-100.301	0.477865		2032	-105.304	-411.973	0	0	5.00358	65.0465
																2033	-21.8574	-127.162	0	0	0	5.00358	0	0	0	0	0	0	0	0	0	0	0	0	0	0	0	0	-21.8574	-122.158	0.482202		2033	-127.162	-539.135	0	0	5.00358	70.0501
																2034	-23.8412	-151.003	0	0	0	5.00358	0	0	0	0	0	0	0	0	0	0	0	0	0	0	0	0	-23.8412	-145.999	0.487285		2034	-151.003	-690.137	0	0	5.00358	75.0537
																2035	-25.7549	-176.758	0	0	0	5.00358	0	0	0	0	0	0	0	0	0	0	0	0	0	0	0	0	-25.7549	-171.754	0.492778		2035	-176.758	-866.895	0	0	5.00358	80.0573
																2036	-27.5896	-204.347	0	0	0	5.00358	0	0	0	0	0	0	0	0	0	0	0	0	0	0	0	0	-27.5896	-199.344	0.498488		2036	-204.347	-1071.24	0	0	5.00358	85.0609
																2037	-29.338	-233.685	0	0	0	5.00358	0	0	0	0	0	0	0	0	0	0	0	0	0	0	0	0	-29.338	-228.682	0.504301		2037	-233.685	-1304.93	0	0	5.00358	90.0644
																2038	-30.9935	-264.679	0	0	0	5.00358	0	0	0	0	0	0	0	0	0	0	0	0	0	0	0	0	-30.9935	-259.675	0.51015		2038	-264.679	-1569.61	0	0	5.00358	95.068
																2039	-32.5507	-297.23	0	0	0	5.00358	0	0	0	0	0	0	0	0	0	0	0	0	0	0	0	0	-32.5507	-292.226	0.515997		2039	-297.23	-1866.84	0	0	5.00358	100.072
																2040	-34.0044	-331.234	0	0	0	5.00358	0	0	0	0	0	0	0	0	0	0	0	0	0	0	0	0	-34.0044	-326.23	0.572032		2040	-331.234	-2198.07	0	0	2.75197	102.824
																2041	17.6073	-313.627	-24.8113	-24.8113	7.32752	12.3311	7.32752	0	0	0	0	0	0	-6.16156	-6.16156	-6.16156	0	0	0	0	0	0	-6.03802	-332.268	0.477383		2041	-313.627	-2511.7	-24.8113	-24.8113	10.0795	112.903
																2042	-28.3006	-341.927	2.80517	-22.0061	3.74541e-07	12.3311	0	3.74541e-07	0	0		0	0	-1.78405	-7.9456	0	-0.266212	-1.51783	0	0	0	0	-27.2794	-359.548	0.482566		2042	-341.927	-2853.62	-22.0061	-46.8174	10.0795	122.983
																2043	-30.5355	-372.463	0.986722	-21.0194	2.74092e-07	12.3311	0	2.74092e-07	0	0		0	0	-1.71265	-9.65825	0	-0.194816	-1.51783	0	0	0	0	-31.2614	-390.809	0.501458		2043	-372.463	-3226.09	-21.0194	-67.8368	10.0795	133.062
																2044	-32.4275	-404.89	0.778555	-20.2408	2.0282e-07	12.3311	0	2.0282e-07	0	0		0	0	-1.66199	-11.3202	0	-0.144158	-1.51783	0	0	0	0	-33.3109	-424.12	0.495837		2044	-404.89	-3630.98	-20.2408	-88.0777	10.0795	143.142
																2045	-34.0251	-438.915	0.630603	-19.6102	1.52184e-07	12.3311	0	1.52184e-07	0	0		0	0	-1.626	-12.9462	0	-0.108168	-1.51783	0	0	0	0	-35.0205	-459.141	0.500226		2045	-438.915	-4069.89	-19.6102	-107.688	10.0795	153.221
																2046	-36.8851	-475.8	0.52522	-19.085	1.16148e-07	12.3311	0	1.16148e-07	0	0		0	0	-1.60039	-14.5466	0	-0.0825546	-1.51783	0	0	0	0	-37.9603	-497.101	0.456365		2046	-475.8	-4545.69	-19.085	-126.773	10.0795	163.301
																2047	-35.2691	-511.07	0.449927	-18.6351	9.04419e-08	12.3311	0	9.04419e-08	0	0		0	0	-1.58212	-16.1287	0	-0.0642833	-1.51783	0	0	0	0	-36.4013	-533.502	0.4181		2047	-511.07	-5056.76	-18.6351	-145.408	10.0795	173.38
																2048	-35.5086	-546.578	0.395902	-18.2392	7.20458e-08	12.3311	0	7.20458e-08	0	0		0	0	-1.56904	-17.6978	0	-0.0512079	-1.51783	0	0	0	0	-36.6817	-570.184	0.388117		2048	-546.578	-5603.34	-18.2392	-163.647	10.0795	183.459
																2049	-35.7094	-582.288	0.356909	-17.8823	5.88248e-08	12.3311	0	5.88248e-08	0	0		0	0	-1.55964	-19.2574	0	-0.0418109	-1.51783	0	0	0	0	-36.9121	-607.096	0.364135		2049	-582.288	-6185.63	-17.8823	-181.529	10.0795	193.539
																2050	-35.8788	-618.166	0.328537	-17.5537	4.92691e-08	12.3311	0	4.92691e-08	0	0		0	0	-1.55285	-20.8103	0	-0.035019	-1.51783	0	0	0	0	-37.1031	-644.199	0.344619		2050	-618.166	-6803.79	-17.5537	-199.083	6.83387	200.373
																2051	-36.9884	-655.155	0.30767	-17.2461	4.23108e-08	12.3311	0	4.23108e-08	0	0		0	0	-1.54791	-22.3582	0	-0.0300732	-1.51783	0	0	0	0	-38.2286	-682.428	0.361091		2051	-655.155	-7458.95	-17.2461	-216.329	6.33352	206.706
																2052	-37.1136	-692.268	0.292104	-16.954	3.71945e-08	12.3311	0	3.71945e-08	0	0		0	0	-1.54427	-23.9025	0	-0.0264367	-1.51783	0	0	0	0	-38.3658	-720.794	0.376915		2052	-692.868	-8151.82	-16.954	-233.283	6.33352	213.04
																2053	-37.2206	-729.489	0.280281	-16.6737	3.33861e-08	12.3311	0	3.33861e-08	0	0		0	0	-1.54156	-25.444	0	-0.0237298	-1.51783	0	0	0	0	-38.4819	-759.275	0.39207		2053	-729.581	-8881.4	-16.6737	-249.957	6.33352	219.373
																2054	-37.312	-766.801	0.271101	-16.4026	3.05077e-08	12.3311	0	3.05077e-08	0	0		0	0	-1.53952	-26.9835	0	-0.021684	-1.51783	0	0	0	0	-38.5804	-797.856	0.406556		2054	-764.968	-9646.37	-16.4026	-266.36	6.33352	225.707
																2055	-37.3905	-804.191	0.263788	-16.1388	2.8292e-08	12.3311	0	2.8292e-08	0	0		0	0	-1.53794	-28.5215	0	-0.0201091	-1.51783	0	0	0	0	-38.6647	-836.521	0.420384		2055	-798.802	-10445.2	-16.1388	-282.498	6.33352	232.04
																2056	-36.0712	-840.263	0.257791	-15.881	2.65498e-08	12.3311	0	2.65498e-08	0	0		0	0	-1.5367	-30.0582	0	-0.0188708	-1.51783	0	0	0	0	-37.3501	-873.871	0.434857		2056	-829.521	-11274.7	-15.881	-298.379	6.33352	238.374
																2057	-36.1194	-876.382	0.252723	-15.6283	2.51471e-08	12.3311	0	2.51471e-08	0	0		0	0	-1.53571	-31.5939	0	-0.0178738	-1.51783	0	0	0	0	-37.4024	-911.273	0.448721		2057	-858.367	-12133.1	-15.6283	-314.008	6.33352	244.707
																2058	-36.1622	-912.544	0.24831	-15.38	2.39891e-08	12.3311	0	2.39891e-08	0	0		0	0	-1.53488	-33.1288	0	-0.0170507	-1.51783	0	0	0	0	-37.4487	-948.722	0.461997		2058	-885.24	-13018.3	-15.38	-329.388	6.33352	251.041
																2059	-36.1997	-948.744	0.244361	-15.1356	2.30087e-08	12.3311	0	2.30087e-08	0	0		0	0	-1.53419	-34.663	0	-0.0163538	-1.51783	0	0	0	0	-37.4895	-986.211	0.474705		2059	-910.073	-13928.4	-15.1356	-344.523	6.33352	257.374
																2060	-36.2329	-984.977	0.240738	-14.8949	2.21581e-08	12.3311	0	2.21581e-08	0	0		0	0	-1.53358	-36.1965	0	-0.0157493	-1.51783	0	0	0	0	-37.5257	-1023.74	0.48687		2060	-932.823	-14861.2	-14.8949	-359.418	6.33352	263.708
																2061	-33.5798	-1018.56	0.237346	-14.6575	2.14037e-08	12.3311	0	2.14037e-08	0	0		0	0	-1.53305	-37.7296	0	-0.0152131	-1.51783	0	0	0	0	-34.8755	-1058.61	0.49788		2061	-950.794	-15812	-14.6575	-374.076	6.33352	270.042
																2062	-33.5776	-1052.13	0.234119	-14.4234	2.07213e-08	12.3311	0	2.07213e-08	0	0		0	0	-1.53256	-39.2621	0	-0.0147281	-1.51783	0	0	0	0	-34.8761	-1093.49	0.508477		2062	-966.645	-16778.6	-14.4234	-388.499	6.33352	276.375
																2063	-33.5792	-1085.71	0.231009	-14.1924	2.0094e-08	12.3311	0	2.0094e-08	0	0		0	0	-1.53212	-40.7943	0	-0.0142822	-1.51783	0	0	0	0	-34.8804	-1128.37	0.518679		2063	-980.409	-17759	-14.1924	-402.691	6.33352	282.709
																2064	-33.5828	-1119.3	0.227984	-13.9644	1.95094e-08	12.3311	0	1.95094e-08	0	0		0	0	-1.5317	-42.326	0	-0.0138667	-1.51783	0	0	0	0	-34.8865	-1163.26	0.528486		2064	-992.134	-18751.2	-13.9644	-416.656	6.33352	289.042
																2065	-33.5875	-1152.88	0.22502	-13.7394	1.89588e-08	12.3311	0	1.89588e-08	0	0		0	0	-1.53131	-43.8573	0	-0.0134753	-1.51783	0	0	0	0	-34.8938	-1198.15	0.537927		2065	-1001.88	-19753.1	-13.7394	-430.395	6.33352	295.376
																2066	-30.7614	-1183.65	0.222103	-13.5173	1.8436e-08	12.3311	0	1.8436e-08	0	0		0	0	-1.53094	-45.3882	0	-0.0131037	-1.51783	0	0	0	0	-32.0703	-1230.22	0.545928		2066	-1006.89	-20759.9	-13.5173	-443.913	6.33352	301.709
																2067	-30.732	-1214.38	0.219221	-13.2981	1.79364e-08	12.3311	0	1.79364e-08	0	0		0	0	-1.53058	-46.9188	0	-0.0127486	-1.51783	0	0	0	0	-32.0433	-1262.26	0.553665		2067	-1010.03	-21770	-13.2981	-457.211	6.33352	308.043
																2068	-30.7102	-1245.09	0.216367	-13.0817	1.74566e-08	12.3311	0	1.74566e-08	0	0		0	0	-1.53024	-48.449	0	-0.0124076	-1.51783	0	0	0	0	-32.0241	-1294.29	0.56115		2068	-1011.4	-22781.4	-13.0817	-470.292	6.33352	314.376
																2069	-30.6944	-1275.78	0.213536	-12.8682	1.69943e-08	12.3311	0	1.69943e-08	0	0		0	0	-1.52991	-49.9789	0	-0.0120791	-1.51783	0	0	0	0	-32.0107	-1326.3	0.568395		2069	-1011.1	-23792.5	-12.8682	-483.161	6.33352	320.71
																2070	654.627	-621.154	-418.017	-430.885	158.643	170.974	158.643	1.69943e-08	0	0	0	0	0	-41.1201	-91.099	-39.5241	-0.0120791	-1.51783	0	-0.0660832	-327.208	-327.208	26.9248	-1299.37	0.507063		2070	-323.925	-24116.4	-430.885	-914.046	164.976	485.686
																2071	54.7601	-566.394	35.4692	-395.416	0.195766	171.17	0	0.195766	0	0		0	0	-3.88268	-94.9817		-2.29876	-1.51783	0	-0.0660832	0	-327.208	86.5425	-1212.83	0.381746		2071	-235.16	-24351.6	-395.416	-1309.46	165.172	650.858
																2072	45.0223	-521.372	11.316	-384.1	0.138427	171.308	0	0.138427	0	0		0	0	-3.45171	-98.4334		-1.8678	-1.51783	0	-0.0660832	0	-327.208	53.0249	-1159.81	0.29837		2072	-207.745	-24559.3	-359.288	-1668.75	158.977	809.835
																2073	36.6589	-484.713	9.67397	-374.426	0.097883	171.406	0	0.097883	0	0		0	0	-3.11853	-101.552		-1.53462	-1.51783	0	-0.0660832	0	-327.208	43.3122	-1116.49	0.228575		2073	-142.786	-24702.1	-352.42	-2021.17	159.075	968.91
																2074	29.3588	-455.354	8.40341	-366.022	0.069214	171.475	0	0.069214	0	0		0	0	-2.8598	-104.412		-1.27589	-1.51783	0	-0.0660832	0	-327.208	34.9717	-1081.52	0.170179		2074	-82.8915	-24785	-345.003	-2366.17	159.144	1128.05
																2075	22.8921	-432.462	7.41837	-358.604	0.0489419	171.524	0	0.0489419	0	0		0	0	-2.65793	-107.07		-1.07402	-1.51783	0	-0.0660832	0	-327.208	27.7015	-1053.82	0.12147		2075	-27.5719	-24812.6	-338.363	-2704.54	159.193	1287.25
																2076	17.0904	-415.372	6.65266	-351.951	0.0346074	171.559	0	0.0346074	0	0		0	0	-2.49965	-109.569		-0.915734	-1.51783	0	-0.0660832	0	-327.208	21.2781	-1032.54	0.0824008		2076	23.5436	-24789	-332.341	-3036.88	159.228	1446.47
																2077	11.8309	-403.541	6.05542	-345.896	0.0244713	171.583	0	0.0244713	0	0		0	0	-2.37487	-111.944		-0.790956	-1.51783	0	-0.0660832	0	-327.208	15.536	-1017.01	0.0504566		2077	72.2597	-24716.8	-326.811	-3363.69	159.252	1605.73
																2078	7.02363	-396.517	5.58754	-340.308	0.017304	171.6	0	0.017304	0	0		0	0	-2.27594	-114.22		-0.692022	-1.51783	0	-0.0660832	0	-327.208	10.3525	-1006.65	0.0247497		2078	114.552	-24602.2	-321.673	-3685.36	159.269	1765
																2079	2.60238	-393.915	5.219	-335.089	0.012236	171.613	0	0.012236	0	0		0	0	-2.197	-116.417		-0.613085	-1.51783	0	-0.0660832	0	-327.208	5.63662	-1001.02	0.00453725		2079	152.663	-24449.5	-316.85	-4002.21	159.282	1924.28
																2080	-1.48191	-395.397	4.92676	-330.163	0.0086523	171.621	0	0.0086523	0	0		0	0	-2.13359	-118.551		-0.54967	-1.51783	0	-0.0660832	0	-327.208	1.31992	-999.697	-0.0108766		2080	186.891	-24262.6	-312.28	-4314.49	159.29	2083.57
																2081	-5.26639	-400.663	4.69314	-325.469	0.00611825	171.627	0	0.00611825	0	0		0	0	-2.08226	-120.633		-0.498339	-1.51783	0	-0.0660832	0	-327.208	-2.64938	-1002.35	-0.0209371		2081	217.503	-24045.1	-307.916	-4622.41	159.296	2242.86
																2082	-8.77949	-409.443	4.50457	-320.965	0.00432641	171.632	0	0.00432641	0	0		0	0	-2.04037	-122.673		-0.45645	-1.51783	0	-0.0660832	0	-327.208	-6.31095	-1008.66	-0.0271806		2082	245.712	-23799.4	-303.719	-4926.13	159.301	2402.16
																2083	-12.0439	-421.486	4.35064	-316.614	0.00305937	171.635	0	0.00305937	0	0		0	0	-2.00587	-124.679		-0.421958	-1.51783	0	-0.0660832	0	-327.208	-9.69609	-1018.35	-0.0300175		2083	270.782	-23528.6	-299.66	-5225.79	159.304	2561.47
																2084	-15.0777	-436.564	4.22335	-312.391	0.00216344	171.637	0	0.00216344	0	0		0	0	-1.9772	-126.656		-0.393285	-1.51783	0	-0.0660832	0	-327.208	-12.8294	-1031.18	-0.0298139		2084	292.925	-23235.7	-295.717	-5521.5	159.306	2720.77
																2085	-17.8959	-454.46	4.11656	-308.274	0.00152991	171.639	0	0.00152991	0	0		0	0	-1.95312	-128.61		-0.369204	-1.51783	0	-0.0660832	0	-327.208	-15.7309	-1046.91	-0.026898		2085	312.341	-22923.4	-291.872	-5813.38	159.307	2880.08
																2086	-20.5107	-474.971	4.02554	-304.249	0.00108193	171.64	0	0.00108193	0	0		0	0	-1.93268	-130.542		-0.348761	-1.51783	0	-0.0660832	0	-327.208	-18.4168	-1065.33	-0.0204623		2086	329.221	-22594.2	-288.11	-6101.49	159.308	3039.39
																2087	-22.9322	-497.903	3.94668	-300.302	0.00076516	171.64	0	0.00076516	0	0		0	0	-1.91513	-132.457		-0.331212	-1.51783	0	-0.0660832	0	-327.208	-20.8998	-1086.23	-0.0118658		2087	342.36	-22251.8	-284.421	-6385.91	159.309	3198.7
																2088	-25.1684	-523.071	3.87718	-296.425	0.000541165	171.641	0	0.000541165	0	0		0	0	-1.89989	-134.357		-0.315977	-1.51783	0	-0.0660832	0	-327.208	-23.1906	-1109.42	-0.0013539		2088	353.311	-21898.5	-280.797	-6666.7	159.31	3358.01
																2089	-27.2256	-550.297	3.8149	-292.61	0.000382773	171.641	0	0.000382773	0	0		0	0	-1.88652	-136.244		-0.3026	-1.51783	0	-0.0660832	0	-327.208	-25.2968	-1134.72	0.0108463		2089	362.247	-21536.2	-277.23	-6943.93	159.31	3517.32
																2090	-29.1086	-579.405	3.75818	-288.852	0.000270769	171.642	0	0.000270769	0	0		0	0	-1.87464	-138.118		-0.290725	-1.51783	0	-0.0660832	0	-327.208	-27.2248	-1161.94	0.0245231		2090	369.338	-21166.9	-273.716	-7217.65	159.31	3676.63
																2091	28.2574	-551.148	-40.7597	-329.612	9.27201	180.914	9.27106	0.00094469	0	0	0	0	0	-6.78336	-144.902	-6.93017	1.73073	-1.51783	0	-0.0660832	0	-327.208	-10.0136	-1171.96	0.0235115		2091	433.829	-20733.1	-314.717	-7532.37	168.582	3845.21
																2092	-23.3968	-574.545	23.2842	-306.327	0.000135982	180.914	0	0.000135982	0	0		0	0	-2.15375	-147.055		-0.569831	-1.51783	0	-0.0660832	0	-327.208	-2.2662	-1174.22	0.0158496		2092	444.012	-20289.1	-291.67	-7824.04	168.583	4013.79
																2093	-25.9644	-600.509	4.72222	-301.605	9.62631e-05	180.914	0	9.62631e-05	0	0		0	0	-2.06461	-149.12		-0.480694	-1.51783	0	-0.0660832	0	-327.208	-23.3067	-1197.53	0.0263932		2093	451.625	-19837.4	-287.182	-8111.22	168.583	4182.38
																2094	-28.1377	-628.647	4.44339	-297.162	6.81747e-05	180.914	0	6.81747e-05	0	0		0	0	-1.99948	-151.12		-0.415565	-1.51783	0	-0.0660832	0	-327.208	-25.6938	-1223.22	0.0387965		2094	457.066	-19380.4	-282.969	-8394.19	168.583	4350.96
																2095	-31.493	-660.14	4.23386	-292.928	4.83104e-05	180.914	0	4.83104e-05	0	0		0	0	-1.95142	-153.071		-0.367508	-1.51783	0	-0.0660832	0	-327.208	-29.2105	-1252.43	0.0539578		2095	459.156	-18921.2	-278.964	-8673.15	168.583	4519.54
																2096	-30.3066	-690.446	4.07344	-288.855	3.42616e-05	180.914	0	3.42616e-05	0	0		0	0	-1.91552	-154.987		-0.331608	-1.51783	0	-0.0660832	0	-327.208	-28.1486	-1280.58	0.0718841		2096	462.437	-18458.8	-275.115	-8948.27	168.583	4688.13
																2097	-30.9215	-721.368	3.94783	-284.907	2.43249e-05	180.914	0	2.43249e-05	0	0		0	0	-1.8883	-156.875		-0.304381	-1.51783	0	-0.0660832	0	-327.208	-28.8619	-1309.44	0.0903338		2097	462.277	-17996.5	-271.389	-9219.66	168.583	4856.71
																2098	-31.4525	-752.821	3.84689	-281.06	1.72962e-05	180.914	0	1.72962e-05	0	0		0	0	-1.86727	-158.742		-0.283356	-1.51783	0	-0.0660832	0	-327.208	-29.4729	-1338.92	0.109205		2098	461.557	-17534.9	-267.762	-9487.42	168.583	5025.29
																2099	-31.9141	-784.735	3.76347	-277.296	1.23237e-05	180.914	0	1.23237e-05	0	0		0	0	-1.8507	-160.593		-0.266783	-1.51783	0	-0.0660832	0	-327.208	-30.0013	-1368.92	0.128417		2099	460.353	-17074.6	-264.215	-9751.63	168.583	5193.87
																2100	-33.2832	-818.018	3.69248	-273.604	8.80529e-06	180.914	0	8.80529e-06	0	0		0	0	-1.83733	-162.43		-0.253415	-1.51783	0	-0.0660832	0	-327.208	-31.4281	-1400.35	0.148697		2100	457.764	-16616.8	-260.736	-10012.4	168.583	5362.46
																2101	-33.6402	-851.658	3.63034	-269.974	6.31517e-06	180.914	0	6.31517e-06	0	0		0	0	-1.82629	-164.256		-0.242371	-1.51783	0	-0.0660832	0	-327.208	-31.8362	-1432.18	0.170127		2101	-230.504	-16847.3	160.911	-9851.46	9.9402	5372.4
																2102	-33.9547	-885.613	3.57451	-266.399	4.55222e-06	180.914	0	4.55222e-06	0	0		0	0	-1.81694	-166.073		-0.23302	-1.51783	0	-0.0660832	0	-327.208	-32.1972	-1464.38	0.191774		2102	-319.219	-17166.6	129.017	-9722.44	9.74444	5382.14
																2103	-34.2328	-919.846	3.52318	-262.876	3.30353e-06	180.914	0	3.30353e-06	0	0		0	0	-1.80883	-167.882		-0.224917	-1.51783	0	-0.0660832	0	-327.208	-32.5185	-1496.9	0.213598		2103	-398.474	-17565	121.224	-9601.22	9.60601	5391.75
																2104	-34.4797	-954.325	3.47509	-259.401	2.41854e-06	180.914	0	2.41854e-06	0	0		0	0	-1.80166	-169.684		-0.217742	-1.51783	0	-0.0660832	0	-327.208	-32.8063	-1529.7	0.23557		2104	-469.612	-18034.6	115.025	-9486.19	9.50813	5401.26
																2105	-33.3127	-987.638	3.42934	-255.971	1.79078e-06	180.914	0	1.79078e-06	0	0		0	0	-1.79518	-171.479		-0.211267	-1.51783	0	-0.0660832	0	-327.208	-31.6785	-1561.38	0.256545		2105	-532.284	-18566.9	110.051	-9376.14	9.43892	5410.69
																2106	-33.4991	-1021.14	3.38529	-252.586	1.34498e-06	180.914	0	1.34498e-06	0	0		0	0	-1.78925	-173.268		-0.205329	-1.51783	0	-0.0660832	0	-327.208	-31.903	-1593.29	0.277618		2106	-588.675	-19155.6	106.018	-9270.12	9.38998	5420.08
																2107	-33.6674	-1054.8	3.34251	-249.244	1.02789e-06	180.914	0	1.02789e-06	0	0		0	0	-1.78373	-175.052		-0.199811	-1.51783	0	-0.0660832	0	-327.208	-32.1086	-1625.39	0.298773		2107	-639.433	-19795	102.708	-9167.41	9.35537	5429.44
																2108	-33.8194	-1088.62	3.30068	-245.943	8.01875e-07	180.914	0	8.01875e-07	0	0		0	0	-1.77854	-176.831		-0.194628	-1.51783	0	-0.0660832	0	-327.208	-32.2972	-1657.69	0.319994		2108	-685.083	-20480.1	99.953	-9067.46	9.3309	5438.77
																2109	-33.9572	-1122.58	3.25959	-242.683	6.40308e-07	180.914	0	6.40308e-07	0	0		0	0	-1.77364	-178.604		-0.18972	-1.51783	0	-0.0660832	0	-327.208	-32.4712	-1690.16	0.341269		2109	-726.064	-21206.2	97.6251	-8969.84	9.3136	5448.08
																2110	-31.3998	-1153.98	3.21907	-239.464	5.24362e-07	180.914	0	5.24362e-07	0	0		0	0	-1.76896	-180.373		-0.18504	-1.51783	0	-0.0660832	0	-327.208	-29.9497	-1720.11	0.360466		2110	-760.066	-21966.2	95.6251	-8874.21	9.30137	5457.39
																2111	-31.4856	-1185.47	3.17904	-236.285	4.40724e-07	180.914	0	4.40724e-07	0	0		0	0	-1.76447	-182.138		-0.180557	-1.51783	0	-0.0660832	0	-327.208	-30.0711	-1750.18	0.37969		2111	-790.07	-22756.3	93.8774	-8780.33	9.29271	5466.68
																2112	-31.5679	-1217.03	3.13941	-233.146	3.79977e-07	180.914	0	3.79977e-07	0	0		0	0	-1.76016	-183.898		-0.176246	-1.51783	0	-0.0660832	0	-327.208	-30.1887	-1780.37	0.398936		2112	-816.371	-23572.7	92.3237	-8688.01	9.2866	5475.97
																2113	-31.646	-1248.68	3.10014	-230.046	3.35461e-07	180.914	0	3.35461e-07	0	0		0	0	-1.756	-185.654		-0.172088	-1.51783	0	-0.0660832	0	-327.208	-30.3019	-1810.67	0.418203		2113	-839.238	-24411.9	90.9193	-8597.09	9.28227	5485.25
																2114	-31.7194	-1280.4	3.06121	-226.984	3.02467e-07	180.914	0	3.02467e-07	0	0		0	0	-1.75199	-187.406		-0.168069	-1.51783	0	-0.0660832	0	-327.208	-30.4102	-1841.08	0.437486		2114	-858.913	-25270.8	89.6298	-8507.46	9.27921	5494.53
																2115	-28.957	-1309.36	3.02258	-223.962	2.7766e-07	180.914	0	2.7766e-07	0	0		0	0	-1.74809	-189.154		-0.164178	-1.51783	0	-0.0660832	0	-327.208	-27.6825	-1868.77	0.454578		2115	-872.793	-26143.6	88.4291	-8419.03	9.27705	5503.8
																2116	-28.9865	-1338.34	2.98425	-220.978	2.58684e-07	180.914	0	2.58684e-07	0	0		0	0	-1.74432	-190.898		-0.160407	-1.51783	0	-0.0660832	0	-327.208	-27.7466	-1896.51	0.471667		2116	-883.883	-27027.5	87.2967	-8331.73	9.27552	5513.08
																2117	-29.0196	-1367.36	2.94622	-218.031	2.4387e-07	180.914	0	2.4387e-07	0	0		0	0	-1.74066	-192.639		-0.156748	-1.51783	0	-0.0660832	0	-327.208	-27.8141	-1924.33	0.488756		2117	-892.392	-27919.9	86.2174	-8245.52	9.27444	5522.35
																2118	-29.0548	-1396.42	2.90848	-215.123	2.32037e-07	180.914	0	2.32037e-07	0	0		0	0	-1.73711	-194.376		-0.153196	-1.51783	0	-0.0660832	0	-327.208	-27.8835	-1952.21	0.505846		2118	-898.515	-28818.4	85.1792	-8160.34	9.27367	5531.63
																2119	-29.091	-1425.51	2.87103	-212.252	2.22348e-07	180.914		2.22348e-07	0	0		0	0	-1.73366	-196.11		-0.149745	-1.51783	0	-0.0660832	0	-327.208	-27.9536	-1980.16	0.522938		2119	-902.437	-29720.9	84.1731	-8076.16	9.27313	5540.9
																2120	665.854	-759.655	-439.466	-651.718	157.027	337.941	157.027	1.60222e-06	0	0	0	0	0	-41.8834	-237.993	-40.1497	-0.149745	-1.51783	0	-0.0660832	-248.843	-576.052	92.6885	-1887.48	0.447462		2120	-209.358	-29930.2	-359.108	-8435.27	166.3	5707.2
																																								average	0.29963
[truncated: 73 more columns]

## Sheet: Yr2
																Summary of emissions discounts to apply (to 2020 assumptions):
																	2020-2029		2030-2039		2040-2049		2050-2084		2085-2120
																	Core	FA	Core	FA	Core	FA	Core	FA	Core	FA
																Avoided emissions - Biomass (heat) - marginal supply	none	none	none	none	none	1	1	1	1	1
																Avoided emissions - Biomass (electricity) - marginal supply	none	none	1	1	1	1	1	1	1	1
																Avoided emissions - Incineration (electricity) - marginal supply	none	none	1	1	1	1	1	1	1	1
																Incineration (heat) - marginal supply	none	none	none	none	none	1	1	1	1	1
																C storage - BECCS (biomass electricity)	none	none	0	0	0	0	0	0	0	0
																C storage - BECCS (biomass heat)	none	none	0	0	0	0	0	0	0	0
																Avoided emissions - Cement production - CCS application (calcination)	n/a	n/a	n/a	n/a	n/a	n/a	none	1	1	1
																Avoided emissions - Cement production - furnace emissions reduction	n/a	n/a	n/a	n/a	n/a	n/a	0.9784	0.95104	0.95104	0.712
																Emissions - Wood panel (particle board) production (CCS on heat production)	none	none	none	none	none	1	none	1	1	1
																Emissions - Harvester/forwarder	none	none	none	none	none	0.55	0.87	0.1	0	0
	Annual C stock - total ecosystem (tonnes C) - >75% thin									Natural Forest' C sequestration
	Time Step	Total Ecosystem(GH model (thinned) average soil v3 Default Simu			Thinned	Thinned	Thinned				'Total Ecosystem(Afforestation (conservation) Default Simulation					Core targets scenario
		Forest ecosystem	HWP total	Net system C	Mulch/S C storage	HWP primary	HWP secondary				Net ecosystem C	Process emissions	Annual C flux	Net cumulative C sequestration and storage			2nd planting (Mg CO2 eq)																							Plantation (Core)
	Year	Tonnes C	Tonnes C		Tonnes C					Year	Tonnes C	Tonnes C	Mg CO2eq			Year	Terrestrial C storage		HWP C storage		Forestry/ wood processing emissions (total)		Forestry/ primary wood processing emissions	Secondary wood processing emissions	(BE)CCS (total)		(BE)CCS (primary)	(BE)CCS (secondary)	(BE)CCS (tertiary)	FF offset (total)		Primary electricity offset (biomass + incineration)	Secondary electricity offset (biomass + incineration)	Tertiary electricity offset (biomass + incineration)	Heat offset (biomass)	Heat offset (incineration)	Concrete offset (net)		Net - annual flux	Net - cumulative C sequestration
																	Annual flux	Accumulation	Annual flux	Accumulation	Annual flux	Accumulation			Annual flux	Accumulation				Annual flux	Accumulation						Annual flux	Accumulation
	0	81	0	81	0	0	0			0						2020
	1	80.8365	0	80.8365		0	0			1	81	1.36461	5.00358	5.00358		2021	0	0	0	0	5.00358	5.00358	5.00358	0	0	0	0	0	0	0	0	0	0	0	0	0	0	0	5.00358	5.00358
	2	80.975	0	80.975		0	0			2	80.8429		0.575894	5.57947		2022	0.599623	0.599623	0	0	0	5.00358	0	0	0	0	0	0	0	0	0	0	0	0	0	0	0	0	0.599623	5.6032
	3	81.5	0	81.5		0	0			3	80.9424		-0.36473	5.21474		2023	-0.507923	0.0917007	0	0	0	5.00358	0	0	0	0	0	0	0	0	0	0	0	0	0	0	0	0	-0.507923	5.09528
	4	82.4699	0	82.4699		0	0			4	81.3393		-1.45544	3.7593		2024	-1.92493	-1.83323	0	0	0	5.00358	0	0	0	0	0	0	0	0	0	0	0	0	0	0	0	0	-1.92493	3.17035
	5	83.9295	0	83.9295		0	0			5	82.0617		-2.64872	1.11058		2025	-3.55635	-5.38958	0	0	0	5.00358	0	0	0	0	0	0	0	0	0	0	0	0	0	0	0	0	-3.55635	-0.386001
	6	85.9132	0	85.9132		0	0			6	83.1297		-3.91591	-2.80532		2026	-5.35193	-10.7415	0	0	0	5.00358	0	0	0	0	0	0	0	0	0	0	0	0	0	0	0	0	-5.35193	-5.73793
	7	88.4465	0	88.4465		0	0			7	84.5573		-5.23457	-8.03989		2027	-7.27359	-18.0151	0	0	0	5.00358	0	0	0	0	0	0	0	0	0	0	0	0	0	0	0	0	-7.27359	-13.0115
	8	91.5466	0	91.5466		0	0			8	86.3534		-6.58557	-14.6255		2028	-9.28859	-27.3037	0	0	0	5.00358	0	0	0	0	0	0	0	0	0	0	0	0	0	0	0	0	-9.28859	-22.3001
	9	95.2236	0	95.2236		0	0			9	88.5221		-7.95205	-22.5775		2029	-11.3672	-38.6709	0	0	0	5.00358	0	0	0	0	0	0	0	0	0	0	0	0	0	0	0	0	-11.3672	-33.6673
	10	99.4808	0	99.4808		0	0			10	91.0637		-9.31896	-31.8965		2030	-13.4824	-52.1533	0	0	0	5.00358	0	0	0	0	0	0	0	0	0	0	0	0	0	0	0	0	-13.4824	-47.1497
	11	104.315	0	104.315		0	0			11	93.9745		-10.673	-42.5695		2031	-15.6095	-67.7629	0	0	0	5.00358	0	0	0	0	0	0	0	0	0	0	0	0	0	0	0	0	-15.6095	-62.7593
	12	109.719	0	109.719		0	0			12	97.2478		-12.0023	-54.5718		2032	-17.7267	-85.4896	0	0	0	5.00358	0	0	0	0	0	0	0	0	0	0	0	0	0	0	0	0	-17.7267	-80.486
	13	115.68	0	115.68		0	0			13	100.874		-13.2969	-67.8687		2033	-19.8148	-105.304	0	0	0	5.00358	0	0	0	0	0	0	0	0	0	0	0	0	0	0	0	0	-19.8148	-100.301
	14	122.183	0	122.183		0	0			14	104.842		-14.548	-82.4167		2034	-21.8574	-127.162	0	0	0	5.00358	0	0	0	0	0	0	0	0	0	0	0	0	0	0	0	0	-21.8574	-122.158
	15	129.207	0	129.207		0	0			15	109.137		-15.7483	-98.165		2035	-23.8412	-151.003	0	0	0	5.00358	0	0	0	0	0	0	0	0	0	0	0	0	0	0	0	0	-23.8412	-145.999
	16	136.731	0	136.731		0	0			16	113.744		-16.8918	-115.057		2036	-25.7549	-176.758	0	0	0	5.00358	0	0	0	0	0	0	0	0	0	0	0	0	0	0	0	0	-25.7549	-171.754
	17	144.732	0	144.732		0	0			17	118.646		-17.9733	-133.03		2037	-27.5896	-204.347	0	0	0	5.00358	0	0	0	0	0	0	0	0	0	0	0	0	0	0	0	0	-27.5896	-199.344
	18	153.185	0	153.185		0	0			18	123.824		-18.9887	-152.019		2038	-29.338	-233.685	0	0	0	5.00358	0	0	0	0	0	0	0	0	0	0	0	0	0	0	0	0	-29.338	-228.682
	19	162.063	0	162.063		0	0			19	129.261		-19.9347	-171.953		2039	-30.9935	-264.679	0	0	0	5.00358	0	0	0	0	0	0	0	0	0	0	0	0	0	0	0	0	-30.9935	-259.675
	20	171.337	0	171.337		0	0			20	134.936		-20.8082	-192.762		2040	-32.5507	-297.23	0	0	0	5.00358	0	0	0	0	0	0	0	0	0	0	0	0	0	0	0	0	-32.5507	-292.226
	21	166.535	6.76672	173.301	0.415937	6.35078	0			21	138.961		-14.7598	-207.521		2041	-34.0044	-331.234	0	0	0	5.00358	0	0	0	0	0	0	0	0	0	0	0	0	0	0	0	0	-34.0044	-326.23
	22	174.253	6.00167	180.255		5.40511	0.596564			22	143.702		-17.382	-224.903		2042	17.6073	-313.627	-24.8113	-24.8113	8.32153	13.3251	8.32153	0	0	0	0	0	0	-6.16156	-6.16156	-6.16156	0	0	0	0	0	0	-5.04402	-331.274
	23	182.581	5.73256	188.313		4.71306	1.01951			23	148.506		-17.6139	-242.517		2043	-28.3006	-341.927	2.80517	-22.0061	3.74541e-07	13.3251	0	3.74541e-07	0	0		0	0	-1.78405	-7.9456	0	-0.266212	-1.51783	0	0	0	0	-27.2794	-358.554
	24	191.425	5.52023	196.945		4.20096	1.31927			24	153.352		-17.7693	-260.287		2044	-30.5355	-372.463	0.986722	-21.0194	2.74092e-07	13.3251	0	2.74092e-07	0	0		0	0	-1.71265	-9.65825	0	-0.194816	-1.51783	0	0	0	0	-31.2614	-389.815
	25	200.704	5.34825	206.052		3.81671	1.53154			25	159.692		-23.2471	-283.534		2045	-32.4275	-404.89	0.778555	-20.2408	2.0282e-07	13.3251	0	2.0282e-07	0	0		0	0	-1.66199	-11.3202	0	-0.144158	-1.51783	0	0	0	0	-33.3109	-423.126
	26	210.764	5.20501	215.969		3.52345	1.68155			26	165.832		-22.5139	-306.048		2046	-34.0251	-438.915	0.630603	-19.6102	1.52184e-07	13.3251	0	1.52184e-07	0	0		0	0	-1.626	-12.9462	0	-0.108168	-1.51783	0	0	0	0	-35.0205	-458.147
	27	220.383	5.0823	225.465		3.2951	1.7872			27	175.455		-35.2823	-341.33		2047	-36.8851	-475.8	0.52522	-19.085	1.16148e-07	13.3251	0	1.16148e-07	0	0		0	0	-1.60039	-14.5466	0	-0.0825546	-1.51783	0	0	0	0	-37.9603	-496.107
	28	230.067	4.97433	235.041		3.11319	1.86114			28	184.967		-34.8791	-376.209		2048	-35.2691	-511.07	0.449927	-18.6351	9.04419e-08	13.3251	0	9.04419e-08	0	0		0	0	-1.58212	-16.1287	0	-0.0642833	-1.51783	0	0	0	0	-36.4013	-532.508
	29	239.806	4.87699	244.683		2.96466	1.91232			29	194.39		-34.5515	-410.761		2049	-35.5086	-546.578	0.395902	-18.2392	7.20458e-08	13.3251	0	7.20458e-08	0	0		0	0	-1.56904	-17.6978	0	-0.0512079	-1.51783	0	0	0	0	-36.6817	-569.19
	30	249.591	4.78739	254.378		2.84026	1.94712			30	203.739		-34.2804	-445.041		2050	-35.7094	-582.288	0.356909	-17.8823	5.88248e-08	13.3251	0	5.88248e-08	0	0		0	0	-1.55964	-19.2574	0	-0.0418109	-1.51783	0	0	0	0	-36.9121	-606.102
	31	259.679	4.70348	264.382		2.73343	1.97004			31	213.027		-34.0532	-479.094		2051	-35.8788	-618.166	0.328537	-17.5537	4.92691e-08	13.3251	0	4.92691e-08	0	0		0	0	-1.55285	-20.8103	0	-0.035019	-1.51783	0	0	0	0	-37.1031	-643.205
	32	269.8	4.62381	274.424		2.63952	1.98429			32	219.105		-22.2888	-501.383		2052	-36.9884	-655.155	0.30767	-17.2461	4.23108e-08	13.3251	0	4.23108e-08	0	0		0	0	-1.54791	-22.3582	0	-0.0300732	-1.51783	0	0	0	0	-38.2286	-681.434
	33	279.952	4.54737	284.499		2.55523	1.99214			33	225.133		-22.1014	-523.484		2053	-37.1136	-692.268	0.292104	-16.954	3.71945e-08	13.3251	0	3.71945e-08	0	0		0	0	-1.54427	-23.9025	0	-0.0264367	-1.51783	0	0	0	0	-38.3658	-719.8
	34	290.127	4.47343	294.601		2.4782	1.99523			34	231.118		-21.9445	-545.429		2054	-37.2206	-729.489	0.280281	-16.6737	3.33861e-08	13.3251	0	3.33861e-08	0	0		0	0	-1.54156	-25.444	0	-0.0237298	-1.51783	0	0	0	0	-38.4819	-758.281
	35	300.325	4.40149	304.726		2.40676	1.99473			35	237.067		-21.8117	-567.241		2055	-37.312	-766.801	0.271101	-16.4026	3.05077e-08	13.3251	0	3.05077e-08	0	0		0	0	-1.53952	-26.9835	0	-0.021684	-1.51783	0	0	0	0	-38.5804	-796.862
	36	310.163	4.33118	314.494		2.33973	1.99146			36	242.985		-21.699	-588.94		2056	-37.3905	-804.191	0.263788	-16.1388	2.8292e-08	13.3251	0	2.8292e-08	0	0		0	0	-1.53794	-28.5215	0	-0.0201091	-1.51783	0	0	0	0	-38.6647	-835.527
	37	320.013	4.26226	324.276		2.27624	1.98602			37	248.464		-20.0901	-609.03		2057	-36.0712	-840.263	0.257791	-15.881	2.65498e-08	13.3251	0	2.65498e-08	0	0		0	0	-1.5367	-30.0582	0	-0.0188708	-1.51783	0	0	0	0	-37.3501	-872.877
	38	329.876	4.19454	334.07		2.21567	1.97887			38	253.915		-19.989	-629.019		2058	-36.1194	-876.382	0.252723	-15.6283	2.51471e-08	13.3251	0	2.51471e-08	0	0		0	0	-1.53571	-31.5939	0	-0.0178738	-1.51783	0	0	0	0	-37.4024	-910.279
	39	339.748	4.1279	343.876		2.15757	1.97032			39	259.343		-19.9032	-648.922		2059	-36.1622	-912.544	0.24831	-15.38	2.39891e-08	13.3251	0	2.39891e-08	0	0		0	0	-1.53488	-33.1288	0	-0.0170507	-1.51783	0	0	0	0	-37.4487	-947.728
	40	349.63	4.06224	353.692		2.10163	1.96061			40	264.751		-19.8296	-668.752		2060	-36.1997	-948.744	0.244361	-15.1356	2.30087e-08	13.3251	0	2.30087e-08	0	0		0	0	-1.53419	-34.663	0	-0.0163538	-1.51783	0	0	0	0	-37.4895	-985.217
	41	358.788	3.99751	362.786		2.04758	1.94993			41	270.142		-19.7665	-688.518		2061	-36.2329	-984.977	0.240738	-14.8949	2.21581e-08	13.3251	0	2.21581e-08	0	0		0	0	-1.53358	-36.1965	0	-0.0157493	-1.51783	0	0	0	0	-37.5257	-1022.74
	42	367.946	3.93366	371.879		1.99526	1.93839			42	275.112		-18.2224	-706.74		2062	-33.5798	-1018.56	0.237346	-14.6575	2.14037e-08	13.3251	0	2.14037e-08	0	0		0	0	-1.53305	-37.7296	0	-0.0152131	-1.51783	0	0	0	0	-34.8755	-1057.62
	43	377.104	3.87066	380.974		1.94453	1.92613			43	280.063		-18.1553	-724.896		2063	-33.5776	-1052.13	0.234119	-14.4234	2.07213e-08	13.3251	0	2.07213e-08	0	0		0	0	-1.53256	-39.2621	0	-0.0147281	-1.51783	0	0	0	0	-34.8761	-1092.49
	44	386.263	3.80848	390.071		1.89527	1.91321			44	284.999		-18.0982	-742.994		2064	-33.5792	-1085.71	0.231009	-14.1924	2.0094e-08	13.3251	0	2.0094e-08	0	0		0	0	-1.53212	-40.7943	0	-0.0142822	-1.51783	0	0	0	0	-34.8804	-1127.37
	45	395.423	3.74711	399.17		1.8474	1.89971			45	289.924		-18.0569	-761.051		2065	-33.5828	-1119.3	0.227984	-13.9644	1.95094e-08	13.3251	0	1.95094e-08	0	0		0	0	-1.5317	-42.326	0	-0.0138667	-1.51783	0	0	0	0	-34.8865	-1162.26
	46	403.812	3.68654	407.499		1.80085	1.88568			46	294.838		-18.0171	-779.068		2066	-33.5875	-1152.88	0.22502	-13.7394	1.89588e-08	13.3251	0	1.89588e-08	0	0		0	0	-1.53131	-43.8573	0	-0.0134753	-1.51783	0	0	0	0	-34.8938	-1197.16
	47	412.194	3.62675	415.82		1.75557	1.87118			47	299.396		-16.7129	-795.781		2067	-30.7614	-1183.65	0.222103	-13.5173	1.8436e-08	13.3251	0	1.8436e-08	0	0		0	0	-1.53094	-45.3882	0	-0.0131037	-1.51783	0	0	0	0	-32.0703	-1229.23
	48	420.569	3.56774	424.137		1.71149	1.85625			48	303.94		-16.6615	-812.442		2068	-30.732	-1214.38	0.219221	-13.2981	1.79364e-08	13.3251	0	1.79364e-08	0	0		0	0	-1.53058	-46.9188	0	-0.0127486	-1.51783	0	0	0	0	-32.0433	-1261.27
	49	428.94	3.5095	432.45		1.66858	1.84092			49	308.472		-16.6177	-829.06		2069	-30.7102	-1245.09	0.216367	-13.0817	1.74566e-08	13.3251	0	1.74566e-08	0	0		0	0	-1.53024	-48.449	0	-0.0124076	-1.51783	0	0	0	0	-32.0241	-1293.29
	50	250.406	117.514	367.92	8.22192	107.466	1.82594			50	312.994		-16.5804	-845.64		2070	-30.6944	-1275.78	0.213536	-12.8682	1.69943e-08	13.3251	0	1.69943e-08	0	0		0	0	-1.52991	-49.9789	0	-0.0120791	-1.51783	0	0	0	0	-32.0107	-1325.3
	51	235.471	107.841	343.312		98.6261	9.21454			51	317.507		-16.5483	-862.189		2071	654.627	-621.154	-418.017	-430.885	158.643	171.968	158.643	1.69943e-08	0	0	0	0	0	-41.1201	-91.099	-39.5241	-0.0120791	-1.51783	0	-0.0660832	-336.622	-336.622	17.5115	-1307.79
	52	223.192	104.754	327.947		91.5144	13.2401			52	321.752		-15.5635	-877.752		2072	54.7601	-566.394	35.4692	-395.416	0.195766	172.164	0	0.195766	0	0		0	0	-3.88268	-94.9817		-2.29876	-1.51783	0	-0.0660832	0	-336.622	86.5425	-1221.25
	53	213.194	102.116	315.311		85.7258	16.3903			53	325.986		-15.5257	-893.278		2073	45.0223	-521.372	11.316	-384.1	0.138427	172.302	0	0.138427	0	0		0	0	-3.45171	-98.4334		-1.8678	-1.51783	0	-0.0660832	0	-336.622	53.0249	-1168.22
	54	205.188	99.8243	305.012		80.9551	18.8692			54	330.211		-15.4932	-908.771		2074	36.6589	-484.713	9.67397	-374.426	0.097883	172.4	0	0.097883	0	0		0	0	-3.11853	-101.552		-1.53462	-1.51783	0	-0.0660832	0	-336.622	43.3122	-1124.91
	55	198.944	97.8011	296.745		76.9713	20.8298			55	334.429		-15.4652	-924.236		2075	29.3588	-455.354	8.40341	-366.022	0.069214	172.469	0	0.069214	0	0		0	0	-2.8598	-104.412		-1.27589	-1.51783	0	-0.0660832	0	-336.622	34.9717	-1089.94
	56	194.283	95.9867	290.27		73.5991	22.3876			56	338.64		-15.441	-939.677		2076	22.8921	-432.462	7.41837	-358.604	0.0489419	172.518	0	0.0489419	0	0		0	0	-2.65793	-107.07		-1.07402	-1.51783	0	-0.0660832	0	-336.622	27.7015	-1062.24
	57	191.057	94.3353	285.392		70.7051	23.6301			57	342.529		-14.2596	-953.937		2077	17.0904	-415.372	6.65266	-351.951	0.0346074	172.553	0	0.0346074	0	0		0	0	-2.49965	-109.569		-0.915734	-1.51783	0	-0.0660832	0	-336.622	21.2781	-1040.96
	58	189.141	92.8114	281.952		68.1873	24.6241			58	346.407		-14.2193	-968.156		2078	11.8309	-403.541	6.05542	-345.896	0.0244713	172.577	0	0.0244713	0	0		0	0	-2.37487	-111.944		-0.790956	-1.51783	0	-0.0660832	0	-336.622	15.536	-1025.43
	59	188.431	91.388	279.819		65.9673	25.4208			59	350.276		-14.1847	-982.341		2079	7.02363	-396.517	5.58754	-340.308	0.017304	172.594	0	0.017304	0	0		0	0	-2.27594	-114.22		-0.692022	-1.51783	0	-0.0660832	0	-336.622	10.3525	-1015.07
	60	188.835	90.0444	278.88		63.9849	26.0595			60	354.136		-14.1547	-996.496		2080	2.60238	-393.915	5.219	-335.089	0.012236	172.607	0	0.012236	0	0		0	0	-2.197	-116.417		-0.613085	-1.51783	0	-0.0660832	0	-336.622	5.63662	-1009.44
	61	190.272	88.7644	279.036		62.1935	26.5709			61	358.007		-14.1943	-1010.69		2081	-1.48191	-395.397	4.92676	-330.163	0.0086523	172.615	0	0.0086523	0	0		0	0	-2.13359	-118.551		-0.54967	-1.51783	0	-0.0660832	0	-336.622	1.31992	-1008.12
	62	192.666	87.5359	280.202		60.5572	26.9787			62	361.578		-13.0916	-1023.78		2082	-5.26639	-400.663	4.69314	-325.469	0.00611825	172.621	0	0.00611825	0	0		0	0	-2.08226	-120.633		-0.498339	-1.51783	0	-0.0660832	0	-336.622	-2.64938	-1010.77
	63	195.951	86.3493	282.3		59.0477	27.3016			63	365.139		-13.0578	-1036.84		2083	-8.77949	-409.443	4.50457	-320.965	0.00432641	172.626	0	0.00432641	0	0		0	0	-2.04037	-122.673		-0.45645	-1.51783	0	-0.0660832	0	-336.622	-6.31095	-1017.08
	64	200.063	85.1975	285.26		57.6432	27.5543			64	368.692		-13.0286	-1049.87		2084	-12.0439	-421.486	4.35064	-316.614	0.00305937	172.629	0	0.00305937	0	0		0	0	-2.00587	-124.679		-0.421958	-1.51783	0	-0.0660832	0	-336.622	-9.69609	-1026.77
	65	204.944	84.0748	289.018		56.3264	27.7484			65	372.239		-13.0033	-1062.87		2085	-15.0777	-436.564	4.22335	-312.391	0.00216344	172.631	0	0.00216344	0	0		0	0	-1.9772	-126.656		-0.393285	-1.51783	0	-0.0660832	0	-336.622	-12.8294	-1039.6
	66	210.537	82.977	293.514		55.0837	27.8932			66	375.779		-12.9809	-1075.85		2086	-17.8959	-454.46	4.11656	-308.274	0.00152991	172.633	0	0.00152991	0	0		0	0	-1.95312	-128.61		-0.369204	-1.51783	0	-0.0660832	0	-336.622	-15.7309	-1055.33
	67	216.792	81.9006	298.692		53.9045	27.996			67	378.979		-11.733	-1087.59		2087	-20.5107	-474.971	4.02554	-304.249	0.00108193	172.634	0	0.00108193	0	0		0	0	-1.93268	-130.542		-0.348761	-1.51783	0	-0.0660832	0	-336.622	-18.4168	-1073.75
	68	223.656	80.8432	304.499		52.7802	28.0629			68	382.167		-11.6891	-1099.27		2088	-22.9322	-497.903	3.94668	-300.302	0.00076516	172.634	0	0.00076516	0	0		0	0	-1.91513	-132.457		-0.331212	-1.51783	0	-0.0660832	0	-336.622	-20.8998	-1094.65
	69	231.081	79.8027	310.884		51.704	28.0988			69	385.344		-11.6509	-1110.93		2089	-25.1684	-523.071	3.87718	-296.425	0.000541165	172.635	0	0.000541165	0	0		0	0	-1.89989	-134.357		-0.315977	-1.51783	0	-0.0660832	0	-336.622	-23.1906	-1117.84
	70	239.02	78.7778	317.797		50.6703	28.1075			70	388.513		-11.6174	-1122.54		2090	-27.2256	-550.297	3.8149	-292.61	0.000382773	172.635	0	0.000382773	0	0		0	0	-1.88652	-136.244		-0.3026	-1.51783	0	-0.0660832	0	-336.622	-25.2968	-1143.14
	71	231.313	89.8941	321.207	4.95963	56.8177	28.1167			71	391.673		-11.5877	-1134.13		2091	-29.1086	-579.405	3.75818	-288.852	0.000270769	172.636	0	0.000270769	0	0		0	0	-1.87464	-138.118		-0.290725	-1.51783	0	-0.0660832	0	-336.622	-27.2248	-1170.36
	72	237.694	83.5438	321.238		54.793	28.7508			72	394.647		-10.9046	-1145.03		2092	28.2574	-551.148	-40.7597	-329.612	9.27201	181.908	9.27106	0.00094469	0	0	0	0	0	-6.78336	-144.902	-6.93017	1.73073	-1.51783	0	-0.0660832	0	-336.622	-10.0136	-1180.38
	73	244.775	82.256	327.031		53.0851	29.1708			73	397.611		-10.8671	-1155.9		2093	-23.3968	-574.545	23.2842	-306.327	0.000135982	181.908	0	0.000135982	0	0		0	0	-2.15375	-147.055		-0.569831	-1.51783	0	-0.0660832	0	-336.622	-2.2662	-1182.64
	74	252.449	81.0441	333.493		51.6087	29.4354			74	400.565		-10.8334	-1166.74		2094	-25.9644	-600.509	4.72222	-301.605	9.62631e-05	181.908	0	9.62631e-05	0	0		0	0	-2.06461	-149.12		-0.480694	-1.51783	0	-0.0660832	0	-336.622	-23.3067	-1205.95
	75	261.038	79.8894	340.928		50.303	29.5864			75	403.511		-10.8033	-1177.54		2095	-28.1377	-628.647	4.44339	-297.162	6.81747e-05	181.908	0	6.81747e-05	0	0		0	0	-1.99948	-151.12		-0.415565	-1.51783	0	-0.0660832	0	-336.622	-25.6938	-1231.64
	76	269.304	78.7785	348.082		49.1249	29.6536			76	406.45		-10.776	-1188.31		2096	-31.493	-660.14	4.23386	-292.928	4.83104e-05	181.908	0	4.83104e-05	0	0		0	0	-1.95142	-153.071		-0.367508	-1.51783	0	-0.0660832	0	-336.622	-29.2105	-1260.85
	77	277.737	77.7018	355.439		48.0436	29.6582			77	408.192		-6.38738	-1194.7		2097	-30.3066	-690.446	4.07344	-288.855	3.42616e-05	181.908	0	3.42616e-05	0	0		0	0	-1.91552	-154.987		-0.331608	-1.51783	0	-0.0660832	0	-336.622	-28.1486	-1289
	78	286.315	76.6527	362.967		47.0369	29.6157			78	409.898		-6.2551	-1200.96		2098	-30.9215	-721.368	3.94783	-284.907	2.43249e-05	181.908	0	2.43249e-05	0	0		0	0	-1.8883	-156.875		-0.304381	-1.51783	0	-0.0660832	0	-336.622	-28.8619	-1317.86
	79	295.019	75.6263	370.645		46.0892	29.5371			79	411.573		-6.13887	-1207.1		2099	-31.4525	-752.821	3.84689	-281.06	1.72962e-05	181.908	0	1.72962e-05	0	0		0	0	-1.86727	-158.742		-0.283356	-1.51783	0	-0.0660832	0	-336.622	-29.4729	-1347.34
	80	304.096	74.6192	378.715		45.189	29.4303			80	413.219		-6.03548	-1213.13		2100	-31.9141	-784.735	3.76347	-277.296	1.23237e-05	181.908	0	1.23237e-05	0	0		0	0	-1.8507	-160.593		-0.266783	-1.51783	0	-0.0660832	0	-336.622	-30.0013	-1377.34
	81	313.27	73.6291	386.9		44.328	29.3012			81	414.839		-5.94241	-1219.07		2101	-33.2832	-818.018	3.69248	-273.604	8.80529e-06	181.908	0	8.80529e-06	0	0		0	0	-1.83733	-162.43		-0.253415	-1.51783	0	-0.0660832	0	-336.622	-31.4281	-1408.77
	82	322.531	72.6543	395.185		43.5002	29.1541			82	416.17		-4.88069	-1223.95		2102	-33.6402	-851.658	3.63034	-269.974	6.31517e-06	181.908	0	6.31517e-06	0	0		0	0	-1.82629	-164.256		-0.242371	-1.51783	0	-0.0660832	0	-336.622	-31.8362	-1440.6
	83	331.867	71.6934	403.56		42.7012	28.9922			83	417.475		-4.78507	-1228.74		2103	-33.9547	-885.613	3.57451	-266.399	4.55222e-06	181.908	0	4.55222e-06	0	0		0	0	-1.81694	-166.073		-0.23302	-1.51783	0	-0.0660832	0	-336.622	-32.1972	-1472.8
	84	341.271	70.7457	412.016		41.9277	28.8179			84	418.757		-4.69816	-1233.44		2104	-34.2328	-919.846	3.52318	-262.876	3.30353e-06	181.908	0	3.30353e-06	0	0		0	0	-1.80883	-167.882		-0.224917	-1.51783	0	-0.0660832	0	-336.622	-32.5185	-1505.32
	85	350.356	69.8104	420.166		41.1772	28.6332			85	420.016		-4.61831	-1238.06		2105	-34.4797	-954.325	3.47509	-259.401	2.41854e-06	181.908	0	2.41854e-06	0	0		0	0	-1.80166	-169.684		-0.217742	-1.51783	0	-0.0660832	0	-336.622	-32.8063	-1538.12
	86	359.492	68.8871	428.379		40.4478	28.4393			86	421.256		-4.54422	-1242.6		2106	-33.3127	-987.638	3.42934	-255.971	1.79078e-06	181.908	0	1.79078e-06	0	0		0	0	-1.79518	-171.479		-0.211267	-1.51783	0	-0.0660832	0	-336.622	-31.6785	-1569.8
	87	368.674	67.9755	436.649		39.738	28.2375			87	422.476		-4.47498	-1247.08		2107	-33.4991	-1021.14	3.38529	-252.586	1.34498e-06	181.908	0	1.34498e-06	0	0		0	0	-1.78925	-173.268		-0.205329	-1.51783	0	-0.0660832	0	-336.622	-31.903	-1601.7
	88	377.897	67.0753	444.973		39.0466	28.0287			88	423.679		-4.40976	-1251.48		2108	-33.6674	-1054.8	3.34251	-249.244	1.02789e-06	181.908	0	1.02789e-06	0	0		0	0	-1.78373	-175.052		-0.199811	-1.51783	0	-0.0660832	0	-336.622	-32.1086	-1633.81
	89	387.158	66.1864	453.345		38.3727	27.8137			89	424.864		-4.34804	-1255.83		2109	-33.8194	-1088.62	3.30068	-245.943	8.01875e-07	181.908	0	8.01875e-07	0	0		0	0	-1.77854	-176.831		-0.194628	-1.51783	0	-0.0660832	0	-336.622	-32.2972	-1666.11
	90	395.722	65.3084	461.03		37.7154	27.5931			90	426.034		-4.28925	-1260.12		2110	-33.9572	-1122.58	3.25959	-242.683	6.40308e-07	181.908	0	6.40308e-07	0	0		0	0	-1.77364	-178.604		-0.18972	-1.51783	0	-0.0660832	0	-336.622	-32.4712	-1698.58
	91	404.309	64.4414	468.75		37.074	27.3675			91	427.189		-4.23307	-1264.36		2111	-31.3998	-1153.98	3.21907	-239.464	5.24362e-07	181.908	0	5.24362e-07	0	0		0	0	-1.76896	-180.373		-0.18504	-1.51783	0	-0.0660832	0	-336.622	-29.9497	-1728.53
	92	412.918	63.5852	476.504		36.4479	27.1373			92	428.329		-4.1791	-1268.53		2112	-31.4856	-1185.47	3.17904	-236.285	4.40724e-07	181.908	0	4.40724e-07	0	0		0	0	-1.76447	-182.138		-0.180557	-1.51783	0	-0.0660832	0	-336.622	-30.0711	-1758.6
	93	421.549	62.7397	484.289		35.8366	26.9032			93	429.454		-4.12711	-1272.66		2113	-31.5679	-1217.03	3.13941	-233.146	3.79977e-07	181.908	0	3.79977e-07	0	0		0	0	-1.76016	-183.898		-0.176246	-1.51783	0	-0.0660832	0	-336.622	-30.1887	-1788.79
	94	430.2	61.9048	492.105		35.2395	26.6653			94	430.566		-4.07697	-1276.74		2114	-31.646	-1248.68	3.10014	-230.046	3.35461e-07	181.908	0	3.35461e-07	0	0		0	0	-1.756	-185.654		-0.172088	-1.51783	0	-0.0660832	0	-336.622	-30.3019	-1819.09
	95	438.097	61.0805	499.178		34.6563	26.4242			95	431.665		-4.02836	-1280.77		2115	-31.7194	-1280.4	3.06121	-226.984	3.02467e-07	181.908	0	3.02467e-07	0	0		0	0	-1.75199	-187.406		-0.168069	-1.51783	0	-0.0660832	0	-336.622	-30.4102	-1849.5
	96	446.003	60.2666	506.269		34.0865	26.1801			96	432.75		-3.98124	-1284.75		2116	-28.957	-1309.36	3.02258	-223.962	2.7766e-07	181.908	0	2.7766e-07	0	0		0	0	-1.74809	-189.154		-0.164178	-1.51783	0	-0.0660832	0	-336.622	-27.6825	-1877.19
	97	453.917	59.4631	513.38		33.5297	25.9334			97	433.824		-3.93546	-1288.68		2117	-28.9865	-1338.34	2.98425	-220.978	2.58684e-07	181.908	0	2.58684e-07	0	0		0	0	-1.74432	-190.898		-0.160407	-1.51783	0	-0.0660832	0	-336.622	-27.7466	-1904.93
	98	461.841	58.6699	520.511		32.9855	25.6844			98	434.885		-3.89085	-1292.57		2118	-29.0196	-1367.36	2.94622	-218.031	2.4387e-07	181.908	0	2.4387e-07	0	0		0	0	-1.74066	-192.639		-0.156748	-1.51783	0	-0.0660832	0	-336.622	-27.8141	-1932.75
	99	469.775	57.8869	527.662		32.4535	25.4334			99	435.934		-3.84742	-1296.42		2119	-29.0548	-1396.42	2.90848	-215.123	2.32037e-07	181.908	0	2.32037e-07	0	0		0	0	-1.73711	-194.376		-0.153196	-1.51783	0	-0.0660832	0	-336.622	-27.8835	-1960.63
	100	288.179	177.741	465.92	10.907	139.448	27.3859			100	436.972		-3.80506	-1300.23		2120	-29.091	-1425.51	2.87103	-212.252	2.22348e-07	181.908		2.22348e-07	0	0		0	0	-1.73366	-196.11		-0.149745	-1.51783	0	-0.0660832	0	-336.622	-27.9536	-1988.58
																Further Ambition targets scenario
																	2nd planting (Mg CO2 eq)																							Plantation (Core)
																Year	Terrestrial C storage		HWP C storage		Forestry/ wood processing emissions (total)		Forestry/ primary wood processing emissions	Secondary wood processing emissions	(BE)CCS (total)		(BE)CCS (primary)	(BE)CCS (secondary)	(BE)CCS (tertiary)	FF offset (total)		Primary electricity offset (biomass + incineration)	Secondary electricity offset (biomass + incineration)	Tertiary electricity offset (biomass + incineration)	Heat offset (biomass)	Heat offset (incineration)	Concrete offset (net)		Net - annual flux	Net - cumulative C sequestration
																	Annual flux	Accumulation	Annual flux	Accumulation	Annual flux	Accumulation			Annual flux	Accumulation				Annual flux	Accumulation						Annual flux	Accumulation
																2020
																2021	0	0	0	0	5.00358	5.00358	5.00358	0	0	0	0	0	0	0	0	0	0	0	0	0	0	0	5.00358	5.00358
																2022	0.599623	0.599623	0	0	0	5.00358	0	0	0	0	0	0	0	0	0	0	0	0	0	0	0	0	0.599623	5.6032
																2023	-0.507923	0.0917007	0	0	0	5.00358	0	0	0	0	0	0	0	0	0	0	0	0	0	0	0	0	-0.507923	5.09528
																2024	-1.92493	-1.83323	0	0	0	5.00358	0	0	0	0	0	0	0	0	0	0	0	0	0	0	0	0	-1.92493	3.17035
																2025	-3.55635	-5.38958	0	0	0	5.00358	0	0	0	0	0	0	0	0	0	0	0	0	0	0	0	0	-3.55635	-0.386001
																2026	-5.35193	-10.7415	0	0	0	5.00358	0	0	0	0	0	0	0	0	0	0	0	0	0	0	0	0	-5.35193	-5.73793
																2027	-7.27359	-18.0151	0	0	0	5.00358	0	0	0	0	0	0	0	0	0	0	0	0	0	0	0	0	-7.27359	-13.0115
																2028	-9.28859	-27.3037	0	0	0	5.00358	0	0	0	0	0	0	0	0	0	0	0	0	0	0	0	0	-9.28859	-22.3001
																2029	-11.3672	-38.6709	0	0	0	5.00358	0	0	0	0	0	0	0	0	0	0	0	0	0	0	0	0	-11.3672	-33.6673
																2030	-13.4824	-52.1533	0	0	0	5.00358	0	0	0	0	0	0	0	0	0	0	0	0	0	0	0	0	-13.4824	-47.1497
																2031	-15.6095	-67.7629	0	0	0	5.00358	0	0	0	0	0	0	0	0	0	0	0	0	0	0	0	0	-15.6095	-62.7593
																2032	-17.7267	-85.4896	0	0	0	5.00358	0	0	0	0	0	0	0	0	0	0	0	0	0	0	0	0	-17.7267	-80.486
																2033	-19.8148	-105.304	0	0	0	5.00358	0	0	0	0	0	0	0	0	0	0	0	0	0	0	0	0	-19.8148	-100.301
																2034	-21.8574	-127.162	0	0	0	5.00358	0	0	0	0	0	0	0	0	0	0	0	0	0	0	0	0	-21.8574	-122.158
																2035	-23.8412	-151.003	0	0	0	5.00358	0	0	0	0	0	0	0	0	0	0	0	0	0	0	0	0	-23.8412	-145.999
																2036	-25.7549	-176.758	0	0	0	5.00358	0	0	0	0	0	0	0	0	0	0	0	0	0	0	0	0	-25.7549	-171.754
																2037	-27.5896	-204.347	0	0	0	5.00358	0	0	0	0	0	0	0	0	0	0	0	0	0	0	0	0	-27.5896	-199.344
																2038	-29.338	-233.685	0	0	0	5.00358	0	0	0	0	0	0	0	0	0	0	0	0	0	0	0	0	-29.338	-228.682
																2039	-30.9935	-264.679	0	0	0	5.00358	0	0	0	0	0	0	0	0	0	0	0	0	0	0	0	0	-30.9935	-259.675
																2040	-32.5507	-297.23	0	0	0	5.00358	0	0	0	0	0	0	0	0	0	0	0	0	0	0	0	0	-32.5507	-292.226
																2041	-34.0044	-331.234	0	0	0	5.00358	0	0	0	0	0	0	0	0	0	0	0	0	0	0	0	0	-34.0044	-326.23
																2042	17.6073	-313.627	-24.8113	-24.8113	7.32752	12.3311	7.32752	0	0	0	0	0	0	-6.16156	-6.16156	-6.16156	0	0	0	0	0	0	-6.03802	-332.268
																2043	-28.3006	-341.927	2.80517	-22.0061	3.74541e-07	12.3311	0	3.74541e-07	0	0		0	0	-1.78405	-7.9456	0	-0.266212	-1.51783	0	0	0	0	-27.2794	-359.548
																2044	-30.5355	-372.463	0.986722	-21.0194	2.74092e-07	12.3311	0	2.74092e-07	0	0		0	0	-1.71265	-9.65825	0	-0.194816	-1.51783	0	0	0	0	-31.2614	-390.809
																2045	-32.4275	-404.89	0.778555	-20.2408	2.0282e-07	12.3311	0	2.0282e-07	0	0		0	0	-1.66199	-11.3202	0	-0.144158	-1.51783	0	0	0	0	-33.3109	-424.12
																2046	-34.0251	-438.915	0.630603	-19.6102	1.52184e-07	12.3311	0	1.52184e-07	0	0		0	0	-1.626	-12.9462	0	-0.108168	-1.51783	0	0	0	0	-35.0205	-459.141
																2047	-36.8851	-475.8	0.52522	-19.085	1.16148e-07	12.3311	0	1.16148e-07	0	0		0	0	-1.60039	-14.5466	0	-0.0825546	-1.51783	0	0	0	0	-37.9603	-497.101
																2048	-35.2691	-511.07	0.449927	-18.6351	9.04419e-08	12.3311	0	9.04419e-08	0	0		0	0	-1.58212	-16.1287	0	-0.0642833	-1.51783	0	0	0	0	-36.4013	-533.502
																2049	-35.5086	-546.578	0.395902	-18.2392	7.20458e-08	12.3311	0	7.20458e-08	0	0		0	0	-1.56904	-17.6978	0	-0.0512079	-1.51783	0	0	0	0	-36.6817	-570.184
																2050	-35.7094	-582.288	0.356909	-17.8823	5.88248e-08	12.3311	0	5.88248e-08	0	0		0	0	-1.55964	-19.2574	0	-0.0418109	-1.51783	0	0	0	0	-36.9121	-607.096
																2051	-35.8788	-618.166	0.328537	-17.5537	4.92691e-08	12.3311	0	4.92691e-08	0	0		0	0	-1.55285	-20.8103	0	-0.035019	-1.51783	0	0	0	0	-37.1031	-644.199
																2052	-36.9884	-655.155	0.30767	-17.2461	4.23108e-08	12.3311	0	4.23108e-08	0	0		0	0	-1.54791	-22.3582	0	-0.0300732	-1.51783	0	0	0	0	-38.2286	-682.428
																2053	-37.1136	-692.268	0.292104	-16.954	3.71945e-08	12.3311	0	3.71945e-08	0	0		0	0	-1.54427	-23.9025	0	-0.0264367	-1.51783	0	0	0	0	-38.3658	-720.794
																2054	-37.2206	-729.489	0.280281	-16.6737	3.33861e-08	12.3311	0	3.33861e-08	0	0		0	0	-1.54156	-25.444	0	-0.0237298	-1.51783	0	0	0	0	-38.4819	-759.275
																2055	-37.312	-766.801	0.271101	-16.4026	3.05077e-08	12.3311	0	3.05077e-08	0	0		0	0	-1.53952	-26.9835	0	-0.021684	-1.51783	0	0	0	0	-38.5804	-797.856
																2056	-37.3905	-804.191	0.263788	-16.1388	2.8292e-08	12.3311	0	2.8292e-08	0	0		0	0	-1.53794	-28.5215	0	-0.0201091	-1.51783	0	0	0	0	-38.6647	-836.521
																2057	-36.0712	-840.263	0.257791	-15.881	2.65498e-08	12.3311	0	2.65498e-08	0	0		0	0	-1.5367	-30.0582	0	-0.0188708	-1.51783	0	0	0	0	-37.3501	-873.871
																2058	-36.1194	-876.382	0.252723	-15.6283	2.51471e-08	12.3311	0	2.51471e-08	0	0		0	0	-1.53571	-31.5939	0	-0.0178738	-1.51783	0	0	0	0	-37.4024	-911.273
																2059	-36.1622	-912.544	0.24831	-15.38	2.39891e-08	12.3311	0	2.39891e-08	0	0		0	0	-1.53488	-33.1288	0	-0.0170507	-1.51783	0	0	0	0	-37.4487	-948.722
																2060	-36.1997	-948.744	0.244361	-15.1356	2.30087e-08	12.3311	0	2.30087e-08	0	0		0	0	-1.53419	-34.663	0	-0.0163538	-1.51783	0	0	0	0	-37.4895	-986.211
																2061	-36.2329	-984.977	0.240738	-14.8949	2.21581e-08	12.3311	0	2.21581e-08	0	0		0	0	-1.53358	-36.1965	0	-0.0157493	-1.51783	0	0	0	0	-37.5257	-1023.74
																2062	-33.5798	-1018.56	0.237346	-14.6575	2.14037e-08	12.3311	0	2.14037e-08	0	0		0	0	-1.53305	-37.7296	0	-0.0152131	-1.51783	0	0	0	0	-34.8755	-1058.61
																2063	-33.5776	-1052.13	0.234119	-14.4234	2.07213e-08	12.3311	0	2.07213e-08	0	0		0	0	-1.53256	-39.2621	0	-0.0147281	-1.51783	0	0	0	0	-34.8761	-1093.49
																2064	-33.5792	-1085.71	0.231009	-14.1924	2.0094e-08	12.3311	0	2.0094e-08	0	0		0	0	-1.53212	-40.7943	0	-0.0142822	-1.51783	0	0	0	0	-34.8804	-1128.37
																2065	-33.5828	-1119.3	0.227984	-13.9644	1.95094e-08	12.3311	0	1.95094e-08	0	0		0	0	-1.5317	-42.326	0	-0.0138667	-1.51783	0	0	0	0	-34.8865	-1163.26
																2066	-33.5875	-1152.88	0.22502	-13.7394	1.89588e-08	12.3311	0	1.89588e-08	0	0		0	0	-1.53131	-43.8573	0	-0.0134753	-1.51783	0	0	0	0	-34.8938	-1198.15
																2067	-30.7614	-1183.65	0.222103	-13.5173	1.8436e-08	12.3311	0	1.8436e-08	0	0		0	0	-1.53094	-45.3882	0	-0.0131037	-1.51783	0	0	0	0	-32.0703	-1230.22
																2068	-30.732	-1214.38	0.219221	-13.2981	1.79364e-08	12.3311	0	1.79364e-08	0	0		0	0	-1.53058	-46.9188	0	-0.0127486	-1.51783	0	0	0	0	-32.0433	-1262.26
																2069	-30.7102	-1245.09	0.216367	-13.0817	1.74566e-08	12.3311	0	1.74566e-08	0	0		0	0	-1.53024	-48.449	0	-0.0124076	-1.51783	0	0	0	0	-32.0241	-1294.29
																2070	-30.6944	-1275.78	0.213536	-12.8682	1.69943e-08	12.3311	0	1.69943e-08	0	0		0	0	-1.52991	-49.9789	0	-0.0120791	-1.51783	0	0	0	0	-32.0107	-1326.3
																2071	654.627	-621.154	-418.017	-430.885	158.643	170.974	158.643	1.69943e-08	0	0	0	0	0	-41.1201	-91.099	-39.5241	-0.0120791	-1.51783	0	-0.0660832	-327.208	-327.208	26.9248	-1299.37
																2072	54.7601	-566.394	35.4692	-395.416	0.195766	171.17	0	0.195766	0	0		0	0	-3.88268	-94.9817		-2.29876	-1.51783	0	-0.0660832	0	-327.208	86.5425	-1212.83
																2073	45.0223	-521.372	11.316	-384.1	0.138427	171.308	0	0.138427	0	0		0	0	-3.45171	-98.4334		-1.8678	-1.51783	0	-0.0660832	0	-327.208	53.0249	-1159.81
																2074	36.6589	-484.713	9.67397	-374.426	0.097883	171.406	0	0.097883	0	0		0	0	-3.11853	-101.552		-1.53462	-1.51783	0	-0.0660832	0	-327.208	43.3122	-1116.49
																2075	29.3588	-455.354	8.40341	-366.022	0.069214	171.475	0	0.069214	0	0		0	0	-2.8598	-104.412		-1.27589	-1.51783	0	-0.0660832	0	-327.208	34.9717	-1081.52
																2076	22.8921	-432.462	7.41837	-358.604	0.0489419	171.524	0	0.0489419	0	0		0	0	-2.65793	-107.07		-1.07402	-1.51783	0	-0.0660832	0	-327.208	27.7015	-1053.82
																2077	17.0904	-415.372	6.65266	-351.951	0.0346074	171.559	0	0.0346074	0	0		0	0	-2.49965	-109.569		-0.915734	-1.51783	0	-0.0660832	0	-327.208	21.2781	-1032.54
																2078	11.8309	-403.541	6.05542	-345.896	0.0244713	171.583	0	0.0244713	0	0		0	0	-2.37487	-111.944		-0.790956	-1.51783	0	-0.0660832	0	-327.208	15.536	-1017.01
																2079	7.02363	-396.517	5.58754	-340.308	0.017304	171.6	0	0.017304	0	0		0	0	-2.27594	-114.22		-0.692022	-1.51783	0	-0.0660832	0	-327.208	10.3525	-1006.65
																2080	2.60238	-393.915	5.219	-335.089	0.012236	171.613	0	0.012236	0	0		0	0	-2.197	-116.417		-0.613085	-1.51783	0	-0.0660832	0	-327.208	5.63662	-1001.02
																2081	-1.48191	-395.397	4.92676	-330.163	0.0086523	171.621	0	0.0086523	0	0		0	0	-2.13359	-118.551		-0.54967	-1.51783	0	-0.0660832	0	-327.208	1.31992	-999.697
																2082	-5.26639	-400.663	4.69314	-325.469	0.00611825	171.627	0	0.00611825	0	0		0	0	-2.08226	-120.633		-0.498339	-1.51783	0	-0.0660832	0	-327.208	-2.64938	-1002.35
																2083	-8.77949	-409.443	4.50457	-320.965	0.00432641	171.632	0	0.00432641	0	0		0	0	-2.04037	-122.673		-0.45645	-1.51783	0	-0.0660832	0	-327.208	-6.31095	-1008.66
																2084	-12.0439	-421.486	4.35064	-316.614	0.00305937	171.635	0	0.00305937	0	0		0	0	-2.00587	-124.679		-0.421958	-1.51783	0	-0.0660832	0	-327.208	-9.69609	-1018.35
																2085	-15.0777	-436.564	4.22335	-312.391	0.00216344	171.637	0	0.00216344	0	0		0	0	-1.9772	-126.656		-0.393285	-1.51783	0	-0.0660832	0	-327.208	-12.8294	-1031.18
																2086	-17.8959	-454.46	4.11656	-308.274	0.00152991	171.639	0	0.00152991	0	0		0	0	-1.95312	-128.61		-0.369204	-1.51783	0	-0.0660832	0	-327.208	-15.7309	-1046.91
																2087	-20.5107	-474.971	4.02554	-304.249	0.00108193	171.64	0	0.00108193	0	0		0	0	-1.93268	-130.542		-0.348761	-1.51783	0	-0.0660832	0	-327.208	-18.4168	-1065.33
																2088	-22.9322	-497.903	3.94668	-300.302	0.00076516	171.64	0	0.00076516	0	0		0	0	-1.91513	-132.457		-0.331212	-1.51783	0	-0.0660832	0	-327.208	-20.8998	-1086.23
																2089	-25.1684	-523.071	3.87718	-296.425	0.000541165	171.641	0	0.000541165	0	0		0	0	-1.89989	-134.357		-0.315977	-1.51783	0	-0.0660832	0	-327.208	-23.1906	-1109.42
																2090	-27.2256	-550.297	3.8149	-292.61	0.000382773	171.641	0	0.000382773	0	0		0	0	-1.88652	-136.244		-0.3026	-1.51783	0	-0.0660832	0	-327.208	-25.2968	-1134.72
																2091	-29.1086	-579.405	3.75818	-288.852	0.000270769	171.642	0	0.000270769	0	0		0	0	-1.87464	-138.118		-0.290725	-1.51783	0	-0.0660832	0	-327.208	-27.2248	-1161.94
																2092	28.2574	-551.148	-40.7597	-329.612	9.27201	180.914	9.27106	0.00094469	0	0	0	0	0	-6.78336	-144.902	-6.93017	1.73073	-1.51783	0	-0.0660832	0	-327.208	-10.0136	-1171.96
																2093	-23.3968	-574.545	23.2842	-306.327	0.000135982	180.914	0	0.000135982	0	0		0	0	-2.15375	-147.055		-0.569831	-1.51783	0	-0.0660832	0	-327.208	-2.2662	-1174.22
																2094	-25.9644	-600.509	4.72222	-301.605	9.62631e-05	180.914	0	9.62631e-05	0	0		0	0	-2.06461	-149.12		-0.480694	-1.51783	0	-0.0660832	0	-327.208	-23.3067	-1197.53
																2095	-28.1377	-628.647	4.44339	-297.162	6.81747e-05	180.914	0	6.81747e-05	0	0		0	0	-1.99948	-151.12		-0.415565	-1.51783	0	-0.0660832	0	-327.208	-25.6938	-1223.22
																2096	-31.493	-660.14	4.23386	-292.928	4.83104e-05	180.914	0	4.83104e-05	0	0		0	0	-1.95142	-153.071		-0.367508	-1.51783	0	-0.0660832	0	-327.208	-29.2105	-1252.43
																2097	-30.3066	-690.446	4.07344	-288.855	3.42616e-05	180.914	0	3.42616e-05	0	0		0	0	-1.91552	-154.987		-0.331608	-1.51783	0	-0.0660832	0	-327.208	-28.1486	-1280.58
																2098	-30.9215	-721.368	3.94783	-284.907	2.43249e-05	180.914	0	2.43249e-05	0	0		0	0	-1.8883	-156.875		-0.304381	-1.51783	0	-0.0660832	0	-327.208	-28.8619	-1309.44
																2099	-31.4525	-752.821	3.84689	-281.06	1.72962e-05	180.914	0	1.72962e-05	0	0		0	0	-1.86727	-158.742		-0.283356	-1.51783	0	-0.0660832	0	-327.208	-29.4729	-1338.92
																2100	-31.9141	-784.735	3.76347	-277.296	1.23237e-05	180.914	0	1.23237e-05	0	0		0	0	-1.8507	-160.593		-0.266783	-1.51783	0	-0.0660832	0	-327.208	-30.0013	-1368.92
																2101	-33.2832	-818.018	3.69248	-273.604	8.80529e-06	180.914	0	8.80529e-06	0	0		0	0	-1.83733	-162.43		-0.253415	-1.51783	0	-0.0660832	0	-327.208	-31.4281	-1400.35
																2102	-33.6402	-851.658	3.63034	-269.974	6.31517e-06	180.914	0	6.31517e-06	0	0		0	0	-1.82629	-164.256		-0.242371	-1.51783	0	-0.0660832	0	-327.208	-31.8362	-1432.18
																2103	-33.9547	-885.613	3.57451	-266.399	4.55222e-06	180.914	0	4.55222e-06	0	0		0	0	-1.81694	-166.073		-0.23302	-1.51783	0	-0.0660832	0	-327.208	-32.1972	-1464.38
																2104	-34.2328	-919.846	3.52318	-262.876	3.30353e-06	180.914	0	3.30353e-06	0	0		0	0	-1.80883	-167.882		-0.224917	-1.51783	0	-0.0660832	0	-327.208	-32.5185	-1496.9
																2105	-34.4797	-954.325	3.47509	-259.401	2.41854e-06	180.914	0	2.41854e-06	0	0		0	0	-1.80166	-169.684		-0.217742	-1.51783	0	-0.0660832	0	-327.208	-32.8063	-1529.7
																2106	-33.3127	-987.638	3.42934	-255.971	1.79078e-06	180.914	0	1.79078e-06	0	0		0	0	-1.79518	-171.479		-0.211267	-1.51783	0	-0.0660832	0	-327.208	-31.6785	-1561.38
																2107	-33.4991	-1021.14	3.38529	-252.586	1.34498e-06	180.914	0	1.34498e-06	0	0		0	0	-1.78925	-173.268		-0.205329	-1.51783	0	-0.0660832	0	-327.208	-31.903	-1593.29
																2108	-33.6674	-1054.8	3.34251	-249.244	1.02789e-06	180.914	0	1.02789e-06	0	0		0	0	-1.78373	-175.052		-0.199811	-1.51783	0	-0.0660832	0	-327.208	-32.1086	-1625.39
																2109	-33.8194	-1088.62	3.30068	-245.943	8.01875e-07	180.914	0	8.01875e-07	0	0		0	0	-1.77854	-176.831		-0.194628	-1.51783	0	-0.0660832	0	-327.208	-32.2972	-1657.69
																2110	-33.9572	-1122.58	3.25959	-242.683	6.40308e-07	180.914	0	6.40308e-07	0	0		0	0	-1.77364	-178.604		-0.18972	-1.51783	0	-0.0660832	0	-327.208	-32.4712	-1690.16
																2111	-31.3998	-1153.98	3.21907	-239.464	5.24362e-07	180.914	0	5.24362e-07	0	0		0	0	-1.76896	-180.373		-0.18504	-1.51783	0	-0.0660832	0	-327.208	-29.9497	-1720.11
																2112	-31.4856	-1185.47	3.17904	-236.285	4.40724e-07	180.914	0	4.40724e-07	0	0		0	0	-1.76447	-182.138		-0.180557	-1.51783	0	-0.0660832	0	-327.208	-30.0711	-1750.18
																2113	-31.5679	-1217.03	3.13941	-233.146	3.79977e-07	180.914	0	3.79977e-07	0	0		0	0	-1.76016	-183.898		-0.176246	-1.51783	0	-0.0660832	0	-327.208	-30.1887	-1780.37
																2114	-31.646	-1248.68	3.10014	-230.046	3.35461e-07	180.914	0	3.35461e-07	0	0		0	0	-1.756	-185.654		-0.172088	-1.51783	0	-0.0660832	0	-327.208	-30.3019	-1810.67
																2115	-31.7194	-1280.4	3.06121	-226.984	3.02467e-07	180.914	0	3.02467e-07	0	0		0	0	-1.75199	-187.406		-0.168069	-1.51783	0	-0.0660832	0	-327.208	-30.4102	-1841.08
																2116	-28.957	-1309.36	3.02258	-223.962	2.7766e-07	180.914	0	2.7766e-07	0	0		0	0	-1.74809	-189.154		-0.164178	-1.51783	0	-0.0660832	0	-327.208	-27.6825	-1868.77
																2117	-28.9865	-1338.34	2.98425	-220.978	2.58684e-07	180.914	0	2.58684e-07	0	0		0	0	-1.74432	-190.898		-0.160407	-1.51783	0	-0.0660832	0	-327.208	-27.7466	-1896.51
																2118	-29.0196	-1367.36	2.94622	-218.031	2.4387e-07	180.914	0	2.4387e-07	0	0		0	0	-1.74066	-192.639		-0.156748	-1.51783	0	-0.0660832	0	-327.208	-27.8141	-1924.33
																2119	-29.0548	-1396.42	2.90848	-215.123	2.32037e-07	180.914	0	2.32037e-07	0	0		0	0	-1.73711	-194.376		-0.153196	-1.51783	0	-0.0660832	0	-327.208	-27.8835	-1952.21
																2120	-29.091	-1425.51	2.87103	-212.252	2.22348e-07	180.914		2.22348e-07	0	0		0	0	-1.73366	-196.11		-0.149745	-1.51783	0	-0.0660832	0	-327.208	-27.9536	-1980.16

## Sheet: Yr4
																Summary of emissions discounts to apply (to 2020 assumptions):
																	2020-2029		2030-2039		2040-2049		2050-2084		2085-2120
																	Core	FA	Core	FA	Core	FA	Core	FA	Core	FA
																Avoided emissions - Biomass (heat) - marginal supply	none	none	none	none	none	1	1	1	1	1
																Avoided emissions - Biomass (electricity) - marginal supply	none	none	1	1	1	1	1	1	1	1
																Avoided emissions - Incineration (electricity) - marginal supply	none	none	1	1	1	1	1	1	1	1
																Incineration (heat) - marginal supply	none	none	none	none	none	1	1	1	1	1
																C storage - BECCS (biomass electricity)	none	none	0	0	0	0	0	0	0	0
																C storage - BECCS (biomass heat)	none	none	0	0	0	0	0	0	0	0
																Avoided emissions - Cement production - CCS application (calcination)	n/a	n/a	n/a	n/a	n/a	n/a	none	1	1	1
																Avoided emissions - Cement production - furnace emissions reduction	n/a	n/a	n/a	n/a	n/a	n/a	0.9784	0.95104	0.95104	0.712
																Emissions - Wood panel (particle board) production (CCS on heat production)	none	none	none	none	none	1	none	1	1	1
																Emissions - Harvester/forwarder	none	none	none	none	none	0.55	0.87	0.1	0	0
	Annual C stock - total ecosystem (tonnes C) - >75% thin									Natural Forest' C sequestration
	Time Step	Total Ecosystem(GH model (thinned) average soil v3 Default Simu			Thinned	Thinned	Thinned				'Total Ecosystem(Afforestation (conservation) Default Simulation					Core targets scenario
		Forest ecosystem	HWP total	Net system C	Mulch/S C storage	HWP primary	HWP secondary				Net ecosystem C	Process emissions	Annual C flux	Net cumulative C sequestration and storage			4th planting (Mg CO2 eq)																							Plantation (Core)
	Year	Tonnes C	Tonnes C		Tonnes C					Year	Tonnes C		Mg CO2eq			Year	Terrestrial C storage		HWP C storage		Forestry/ wood processing emissions (total)		Forestry/ primary wood processing emissions	Secondary wood processing emissions	(BE)CCS (total)		(BE)CCS (primary)	(BE)CCS (secondary)	(BE)CCS (tertiary)	FF offset (total)		Primary electricity offset (biomass + incineration)	Secondary electricity offset (biomass + incineration)	Tertiary electricity offset (biomass + incineration)	Heat offset (biomass)	Heat offset (incineration)	Concrete offset (net)		Net - annual flux	Net - cumulative C sequestration
																	Annual flux	Accumulation	Annual flux	Accumulation	Annual flux	Accumulation			Annual flux	Accumulation				Annual flux	Accumulation						Annual flux	Accumulation
	0	81	0	81	0	0	0			0						2020
	1	80.8365	0	80.8365		0	0			1						2021
	2	80.975	0	80.975		0	0			2						2022
	3	81.5	0	81.5		0	0			3	81	1.36461	5.00358	5.00358		2023	0	0	0	0	5.00358	5.00358	5.00358	0	0	0	0	0	0	0	0	0	0	0	0	0	0	0	5.00358	5.00358
	4	82.4699	0	82.4699		0	0			4	80.8429		0.575894	5.57947		2024	0.599623	0.599623	0	0	0	5.00358	0	0	0	0	0	0	0	0	0	0	0	0	0	0	0	0	0.599623	5.6032
	5	83.9295	0	83.9295		0	0			5	80.9424		-0.36473	5.21474		2025	-0.507923	0.0917007	0	0	0	5.00358	0	0	0	0	0	0	0	0	0	0	0	0	0	0	0	0	-0.507923	5.09528
	6	85.9132	0	85.9132		0	0			6	81.3393		-1.45544	3.7593		2026	-1.92493	-1.83323	0	0	0	5.00358	0	0	0	0	0	0	0	0	0	0	0	0	0	0	0	0	-1.92493	3.17035
	7	88.4465	0	88.4465		0	0			7	82.0617		-2.64872	1.11058		2027	-3.55635	-5.38958	0	0	0	5.00358	0	0	0	0	0	0	0	0	0	0	0	0	0	0	0	0	-3.55635	-0.386001
	8	91.5466	0	91.5466		0	0			8	83.1297		-3.91591	-2.80532		2028	-5.35193	-10.7415	0	0	0	5.00358	0	0	0	0	0	0	0	0	0	0	0	0	0	0	0	0	-5.35193	-5.73793
	9	95.2236	0	95.2236		0	0			9	84.5573		-5.23457	-8.03989		2029	-7.27359	-18.0151	0	0	0	5.00358	0	0	0	0	0	0	0	0	0	0	0	0	0	0	0	0	-7.27359	-13.0115
	10	99.4808	0	99.4808		0	0			10	86.3534		-6.58557	-14.6255		2030	-9.28859	-27.3037	0	0	0	5.00358	0	0	0	0	0	0	0	0	0	0	0	0	0	0	0	0	-9.28859	-22.3001
	11	104.315	0	104.315		0	0			11	88.5221		-7.95205	-22.5775		2031	-11.3672	-38.6709	0	0	0	5.00358	0	0	0	0	0	0	0	0	0	0	0	0	0	0	0	0	-11.3672	-33.6673
	12	109.719	0	109.719		0	0			12	91.0637		-9.31896	-31.8965		2032	-13.4824	-52.1533	0	0	0	5.00358	0	0	0	0	0	0	0	0	0	0	0	0	0	0	0	0	-13.4824	-47.1497
	13	115.68	0	115.68		0	0			13	93.9745		-10.673	-42.5695		2033	-15.6095	-67.7629	0	0	0	5.00358	0	0	0	0	0	0	0	0	0	0	0	0	0	0	0	0	-15.6095	-62.7593
	14	122.183	0	122.183		0	0			14	97.2478		-12.0023	-54.5718		2034	-17.7267	-85.4896	0	0	0	5.00358	0	0	0	0	0	0	0	0	0	0	0	0	0	0	0	0	-17.7267	-80.486
	15	129.207	0	129.207		0	0			15	100.874		-13.2969	-67.8687		2035	-19.8148	-105.304	0	0	0	5.00358	0	0	0	0	0	0	0	0	0	0	0	0	0	0	0	0	-19.8148	-100.301
	16	136.731	0	136.731		0	0			16	104.842		-14.548	-82.4167		2036	-21.8574	-127.162	0	0	0	5.00358	0	0	0	0	0	0	0	0	0	0	0	0	0	0	0	0	-21.8574	-122.158
	17	144.732	0	144.732		0	0			17	109.137		-15.7483	-98.165		2037	-23.8412	-151.003	0	0	0	5.00358	0	0	0	0	0	0	0	0	0	0	0	0	0	0	0	0	-23.8412	-145.999
	18	153.185	0	153.185		0	0			18	113.744		-16.8918	-115.057		2038	-25.7549	-176.758	0	0	0	5.00358	0	0	0	0	0	0	0	0	0	0	0	0	0	0	0	0	-25.7549	-171.754
	19	162.063	0	162.063		0	0			19	118.646		-17.9733	-133.03		2039	-27.5896	-204.347	0	0	0	5.00358	0	0	0	0	0	0	0	0	0	0	0	0	0	0	0	0	-27.5896	-199.344
	20	171.337	0	171.337		0	0			20	123.824		-18.9887	-152.019		2040	-29.338	-233.685	0	0	0	5.00358	0	0	0	0	0	0	0	0	0	0	0	0	0	0	0	0	-29.338	-228.682
	21	166.535	6.76672	173.301	0.415937	6.35078	0			21	129.261		-19.9347	-171.953		2041	-30.9935	-264.679	0	0	0	5.00358	0	0	0	0	0	0	0	0	0	0	0	0	0	0	0	0	-30.9935	-259.675
	22	174.253	6.00167	180.255		5.40511	0.596564			22	134.936		-20.8082	-192.762		2042	-32.5507	-297.23	0	0	0	5.00358	0	0	0	0	0	0	0	0	0	0	0	0	0	0	0	0	-32.5507	-292.226
	23	182.581	5.73256	188.313		4.71306	1.01951			23	138.961		-14.7598	-207.521		2043	-34.0044	-331.234	0	0	0	5.00358	0	0	0	0	0	0	0	0	0	0	0	0	0	0	0	0	-34.0044	-326.23
	24	191.425	5.52023	196.945		4.20096	1.31927			24	143.702		-17.382	-224.903		2044	17.6073	-313.627	-24.8113	-24.8113	8.32153	13.3251	8.32153	0	0	0	0	0	0	-6.16156	-6.16156	-6.16156	0	0	0	0	0	0	-5.04402	-331.274
	25	200.704	5.34825	206.052		3.81671	1.53154			25	148.506		-17.6139	-242.517		2045	-28.3006	-341.927	2.80517	-22.0061	3.74541e-07	13.3251	0	3.74541e-07	0	0		0	0	-1.78405	-7.9456	0	-0.266212	-1.51783	0	0	0	0	-27.2794	-358.554
	26	210.764	5.20501	215.969		3.52345	1.68155			26	153.352		-17.7693	-260.287		2046	-30.5355	-372.463	0.986722	-21.0194	2.74092e-07	13.3251	0	2.74092e-07	0	0		0	0	-1.71265	-9.65825	0	-0.194816	-1.51783	0	0	0	0	-31.2614	-389.815
	27	220.383	5.0823	225.465		3.2951	1.7872			27	159.692		-23.2471	-283.534		2047	-32.4275	-404.89	0.778555	-20.2408	2.0282e-07	13.3251	0	2.0282e-07	0	0		0	0	-1.66199	-11.3202	0	-0.144158	-1.51783	0	0	0	0	-33.3109	-423.126
	28	230.067	4.97433	235.041		3.11319	1.86114			28	165.832		-22.5139	-306.048		2048	-34.0251	-438.915	0.630603	-19.6102	1.52184e-07	13.3251	0	1.52184e-07	0	0		0	0	-1.626	-12.9462	0	-0.108168	-1.51783	0	0	0	0	-35.0205	-458.147
	29	239.806	4.87699	244.683		2.96466	1.91232			29	175.455		-35.2823	-341.33		2049	-36.8851	-475.8	0.52522	-19.085	1.16148e-07	13.3251	0	1.16148e-07	0	0		0	0	-1.60039	-14.5466	0	-0.0825546	-1.51783	0	0	0	0	-37.9603	-496.107
	30	249.591	4.78739	254.378		2.84026	1.94712			30	184.967		-34.8791	-376.209		2050	-35.2691	-511.07	0.449927	-18.6351	9.04419e-08	13.3251	0	9.04419e-08	0	0		0	0	-1.58212	-16.1287	0	-0.0642833	-1.51783	0	0	0	0	-36.4013	-532.508
	31	259.679	4.70348	264.382		2.73343	1.97004			31	194.39		-34.5515	-410.761		2051	-35.5086	-546.578	0.395902	-18.2392	7.20458e-08	13.3251	0	7.20458e-08	0	0		0	0	-1.56904	-17.6978	0	-0.0512079	-1.51783	0	0	0	0	-36.6817	-569.19
	32	269.8	4.62381	274.424		2.63952	1.98429			32	203.739		-34.2804	-445.041		2052	-35.7094	-582.288	0.356909	-17.8823	5.88248e-08	13.3251	0	5.88248e-08	0	0		0	0	-1.55964	-19.2574	0	-0.0418109	-1.51783	0	0	0	0	-36.9121	-606.102
	33	279.952	4.54737	284.499		2.55523	1.99214			33	213.027		-34.0532	-479.094		2053	-35.8788	-618.166	0.328537	-17.5537	4.92691e-08	13.3251	0	4.92691e-08	0	0		0	0	-1.55285	-20.8103	0	-0.035019	-1.51783	0	0	0	0	-37.1031	-643.205
	34	290.127	4.47343	294.601		2.4782	1.99523			34	219.105		-22.2888	-501.383		2054	-36.9884	-655.155	0.30767	-17.2461	4.23108e-08	13.3251	0	4.23108e-08	0	0		0	0	-1.54791	-22.3582	0	-0.0300732	-1.51783	0	0	0	0	-38.2286	-681.434
	35	300.325	4.40149	304.726		2.40676	1.99473			35	225.133		-22.1014	-523.484		2055	-37.1136	-692.268	0.292104	-16.954	3.71945e-08	13.3251	0	3.71945e-08	0	0		0	0	-1.54427	-23.9025	0	-0.0264367	-1.51783	0	0	0	0	-38.3658	-719.8
	36	310.163	4.33118	314.494		2.33973	1.99146			36	231.118		-21.9445	-545.429		2056	-37.2206	-729.489	0.280281	-16.6737	3.33861e-08	13.3251	0	3.33861e-08	0	0		0	0	-1.54156	-25.444	0	-0.0237298	-1.51783	0	0	0	0	-38.4819	-758.281
	37	320.013	4.26226	324.276		2.27624	1.98602			37	237.067		-21.8117	-567.241		2057	-37.312	-766.801	0.271101	-16.4026	3.05077e-08	13.3251	0	3.05077e-08	0	0		0	0	-1.53952	-26.9835	0	-0.021684	-1.51783	0	0	0	0	-38.5804	-796.862
	38	329.876	4.19454	334.07		2.21567	1.97887			38	242.985		-21.699	-588.94		2058	-37.3905	-804.191	0.263788	-16.1388	2.8292e-08	13.3251	0	2.8292e-08	0	0		0	0	-1.53794	-28.5215	0	-0.0201091	-1.51783	0	0	0	0	-38.6647	-835.527
	39	339.748	4.1279	343.876		2.15757	1.97032			39	248.464		-20.0901	-609.03		2059	-36.0712	-840.263	0.257791	-15.881	2.65498e-08	13.3251	0	2.65498e-08	0	0		0	0	-1.5367	-30.0582	0	-0.0188708	-1.51783	0	0	0	0	-37.3501	-872.877
	40	349.63	4.06224	353.692		2.10163	1.96061			40	253.915		-19.989	-629.019		2060	-36.1194	-876.382	0.252723	-15.6283	2.51471e-08	13.3251	0	2.51471e-08	0	0		0	0	-1.53571	-31.5939	0	-0.0178738	-1.51783	0	0	0	0	-37.4024	-910.279
	41	358.788	3.99751	362.786		2.04758	1.94993			41	259.343		-19.9032	-648.922		2061	-36.1622	-912.544	0.24831	-15.38	2.39891e-08	13.3251	0	2.39891e-08	0	0		0	0	-1.53488	-33.1288	0	-0.0170507	-1.51783	0	0	0	0	-37.4487	-947.728
	42	367.946	3.93366	371.879		1.99526	1.93839			42	264.751		-19.8296	-668.752		2062	-36.1997	-948.744	0.244361	-15.1356	2.30087e-08	13.3251	0	2.30087e-08	0	0		0	0	-1.53419	-34.663	0	-0.0163538	-1.51783	0	0	0	0	-37.4895	-985.217
	43	377.104	3.87066	380.974		1.94453	1.92613			43	270.142		-19.7665	-688.518		2063	-36.2329	-984.977	0.240738	-14.8949	2.21581e-08	13.3251	0	2.21581e-08	0	0		0	0	-1.53358	-36.1965	0	-0.0157493	-1.51783	0	0	0	0	-37.5257	-1022.74
	44	386.263	3.80848	390.071		1.89527	1.91321			44	275.112		-18.2224	-706.74		2064	-33.5798	-1018.56	0.237346	-14.6575	2.14037e-08	13.3251	0	2.14037e-08	0	0		0	0	-1.53305	-37.7296	0	-0.0152131	-1.51783	0	0	0	0	-34.8755	-1057.62
	45	395.423	3.74711	399.17		1.8474	1.89971			45	280.063		-18.1553	-724.896		2065	-33.5776	-1052.13	0.234119	-14.4234	2.07213e-08	13.3251	0	2.07213e-08	0	0		0	0	-1.53256	-39.2621	0	-0.0147281	-1.51783	0	0	0	0	-34.8761	-1092.49
	46	403.812	3.68654	407.499		1.80085	1.88568			46	284.999		-18.0982	-742.994		2066	-33.5792	-1085.71	0.231009	-14.1924	2.0094e-08	13.3251	0	2.0094e-08	0	0		0	0	-1.53212	-40.7943	0	-0.0142822	-1.51783	0	0	0	0	-34.8804	-1127.37
	47	412.194	3.62675	415.82		1.75557	1.87118			47	289.924		-18.0569	-761.051		2067	-33.5828	-1119.3	0.227984	-13.9644	1.95094e-08	13.3251	0	1.95094e-08	0	0		0	0	-1.5317	-42.326	0	-0.0138667	-1.51783	0	0	0	0	-34.8865	-1162.26
	48	420.569	3.56774	424.137		1.71149	1.85625			48	294.838		-18.0171	-779.068		2068	-33.5875	-1152.88	0.22502	-13.7394	1.89588e-08	13.3251	0	1.89588e-08	0	0		0	0	-1.53131	-43.8573	0	-0.0134753	-1.51783	0	0	0	0	-34.8938	-1197.16
	49	428.94	3.5095	432.45		1.66858	1.84092			49	299.396		-16.7129	-795.781		2069	-30.7614	-1183.65	0.222103	-13.5173	1.8436e-08	13.3251	0	1.8436e-08	0	0		0	0	-1.53094	-45.3882	0	-0.0131037	-1.51783	0	0	0	0	-32.0703	-1229.23
	50	250.406	117.514	367.92	8.22192	107.466	1.82594			50	303.94		-16.6615	-812.442		2070	-30.732	-1214.38	0.219221	-13.2981	1.79364e-08	13.3251	0	1.79364e-08	0	0		0	0	-1.53058	-46.9188	0	-0.0127486	-1.51783	0	0	0	0	-32.0433	-1261.27
	51	235.471	107.841	343.312		98.6261	9.21454			51	308.472		-16.6177	-829.06		2071	-30.7102	-1245.09	0.216367	-13.0817	1.74566e-08	13.3251	0	1.74566e-08	0	0		0	0	-1.53024	-48.449	0	-0.0124076	-1.51783	0	0	0	0	-32.0241	-1293.29
	52	223.192	104.754	327.947		91.5144	13.2401			52	312.994		-16.5804	-845.64		2072	-30.6944	-1275.78	0.213536	-12.8682	1.69943e-08	13.3251	0	1.69943e-08	0	0		0	0	-1.52991	-49.9789	0	-0.0120791	-1.51783	0	0	0	0	-32.0107	-1325.3
	53	213.194	102.116	315.311		85.7258	16.3903			53	317.507		-16.5483	-862.189		2073	654.627	-621.154	-418.017	-430.885	158.643	171.968	158.643	1.69943e-08	0	0	0	0	0	-41.1201	-91.099	-39.5241	-0.0120791	-1.51783	0	-0.0660832	-336.622	-336.622	17.5115	-1307.79
	54	205.188	99.8243	305.012		80.9551	18.8692			54	321.752		-15.5635	-877.752		2074	54.7601	-566.394	35.4692	-395.416	0.195766	172.164	0	0.195766	0	0		0	0	-3.88268	-94.9817		-2.29876	-1.51783	0	-0.0660832	0	-336.622	86.5425	-1221.25
	55	198.944	97.8011	296.745		76.9713	20.8298			55	325.986		-15.5257	-893.278		2075	45.0223	-521.372	11.316	-384.1	0.138427	172.302	0	0.138427	0	0		0	0	-3.45171	-98.4334		-1.8678	-1.51783	0	-0.0660832	0	-336.622	53.0249	-1168.22
	56	194.283	95.9867	290.27		73.5991	22.3876			56	330.211		-15.4932	-908.771		2076	36.6589	-484.713	9.67397	-374.426	0.097883	172.4	0	0.097883	0	0		0	0	-3.11853	-101.552		-1.53462	-1.51783	0	-0.0660832	0	-336.622	43.3122	-1124.91
	57	191.057	94.3353	285.392		70.7051	23.6301			57	334.429		-15.4652	-924.236		2077	29.3588	-455.354	8.40341	-366.022	0.069214	172.469	0	0.069214	0	0		0	0	-2.8598	-104.412		-1.27589	-1.51783	0	-0.0660832	0	-336.622	34.9717	-1089.94
	58	189.141	92.8114	281.952		68.1873	24.6241			58	338.64		-15.441	-939.677		2078	22.8921	-432.462	7.41837	-358.604	0.0489419	172.518	0	0.0489419	0	0		0	0	-2.65793	-107.07		-1.07402	-1.51783	0	-0.0660832	0	-336.622	27.7015	-1062.24
	59	188.431	91.388	279.819		65.9673	25.4208			59	342.529		-14.2596	-953.937		2079	17.0904	-415.372	6.65266	-351.951	0.0346074	172.553	0	0.0346074	0	0		0	0	-2.49965	-109.569		-0.915734	-1.51783	0	-0.0660832	0	-336.622	21.2781	-1040.96
	60	188.835	90.0444	278.88		63.9849	26.0595			60	346.407		-14.2193	-968.156		2080	11.8309	-403.541	6.05542	-345.896	0.0244713	172.577	0	0.0244713	0	0		0	0	-2.37487	-111.944		-0.790956	-1.51783	0	-0.0660832	0	-336.622	15.536	-1025.43
	61	190.272	88.7644	279.036		62.1935	26.5709			61	350.276		-14.1847	-982.341		2081	7.02363	-396.517	5.58754	-340.308	0.017304	172.594	0	0.017304	0	0		0	0	-2.27594	-114.22		-0.692022	-1.51783	0	-0.0660832	0	-336.622	10.3525	-1015.07
	62	192.666	87.5359	280.202		60.5572	26.9787			62	354.136		-14.1547	-996.496		2082	2.60238	-393.915	5.219	-335.089	0.012236	172.607	0	0.012236	0	0		0	0	-2.197	-116.417		-0.613085	-1.51783	0	-0.0660832	0	-336.622	5.63662	-1009.44
	63	195.951	86.3493	282.3		59.0477	27.3016			63	358.007		-14.1943	-1010.69		2083	-1.48191	-395.397	4.92676	-330.163	0.0086523	172.615	0	0.0086523	0	0		0	0	-2.13359	-118.551		-0.54967	-1.51783	0	-0.0660832	0	-336.622	1.31992	-1008.12
	64	200.063	85.1975	285.26		57.6432	27.5543			64	361.578		-13.0916	-1023.78		2084	-5.26639	-400.663	4.69314	-325.469	0.00611825	172.621	0	0.00611825	0	0		0	0	-2.08226	-120.633		-0.498339	-1.51783	0	-0.0660832	0	-336.622	-2.64938	-1010.77
	65	204.944	84.0748	289.018		56.3264	27.7484			65	365.139		-13.0578	-1036.84		2085	-8.77949	-409.443	4.50457	-320.965	0.00432641	172.626	0	0.00432641	0	0		0	0	-2.04037	-122.673		-0.45645	-1.51783	0	-0.0660832	0	-336.622	-6.31095	-1017.08
	66	210.537	82.977	293.514		55.0837	27.8932			66	368.692		-13.0286	-1049.87		2086	-12.0439	-421.486	4.35064	-316.614	0.00305937	172.629	0	0.00305937	0	0		0	0	-2.00587	-124.679		-0.421958	-1.51783	0	-0.0660832	0	-336.622	-9.69609	-1026.77
	67	216.792	81.9006	298.692		53.9045	27.996			67	372.239		-13.0033	-1062.87		2087	-15.0777	-436.564	4.22335	-312.391	0.00216344	172.631	0	0.00216344	0	0		0	0	-1.9772	-126.656		-0.393285	-1.51783	0	-0.0660832	0	-336.622	-12.8294	-1039.6
	68	223.656	80.8432	304.499		52.7802	28.0629			68	375.779		-12.9809	-1075.85		2088	-17.8959	-454.46	4.11656	-308.274	0.00152991	172.633	0	0.00152991	0	0		0	0	-1.95312	-128.61		-0.369204	-1.51783	0	-0.0660832	0	-336.622	-15.7309	-1055.33
	69	231.081	79.8027	310.884		51.704	28.0988			69	378.979		-11.733	-1087.59		2089	-20.5107	-474.971	4.02554	-304.249	0.00108193	172.634	0	0.00108193	0	0		0	0	-1.93268	-130.542		-0.348761	-1.51783	0	-0.0660832	0	-336.622	-18.4168	-1073.75
	70	239.02	78.7778	317.797		50.6703	28.1075			70	382.167		-11.6891	-1099.27		2090	-22.9322	-497.903	3.94668	-300.302	0.00076516	172.634	0	0.00076516	0	0		0	0	-1.91513	-132.457		-0.331212	-1.51783	0	-0.0660832	0	-336.622	-20.8998	-1094.65
	71	231.313	89.8941	321.207	4.95963	56.8177	28.1167			71	385.344		-11.6509	-1110.93		2091	-25.1684	-523.071	3.87718	-296.425	0.000541165	172.635	0	0.000541165	0	0		0	0	-1.89989	-134.357		-0.315977	-1.51783	0	-0.0660832	0	-336.622	-23.1906	-1117.84
	72	237.694	83.5438	321.238		54.793	28.7508			72	388.513		-11.6174	-1122.54		2092	-27.2256	-550.297	3.8149	-292.61	0.000382773	172.635	0	0.000382773	0	0		0	0	-1.88652	-136.244		-0.3026	-1.51783	0	-0.0660832	0	-336.622	-25.2968	-1143.14
	73	244.775	82.256	327.031		53.0851	29.1708			73	391.673		-11.5877	-1134.13		2093	-29.1086	-579.405	3.75818	-288.852	0.000270769	172.636	0	0.000270769	0	0		0	0	-1.87464	-138.118		-0.290725	-1.51783	0	-0.0660832	0	-336.622	-27.2248	-1170.36
	74	252.449	81.0441	333.493		51.6087	29.4354			74	394.647		-10.9046	-1145.03		2094	28.2574	-551.148	-40.7597	-329.612	9.27201	181.908	9.27106	0.00094469	0	0	0	0	0	-6.78336	-144.902	-6.93017	1.73073	-1.51783	0	-0.0660832	0	-336.622	-10.0136	-1180.38
	75	261.038	79.8894	340.928		50.303	29.5864			75	397.611		-10.8671	-1155.9		2095	-23.3968	-574.545	23.2842	-306.327	0.000135982	181.908	0	0.000135982	0	0		0	0	-2.15375	-147.055		-0.569831	-1.51783	0	-0.0660832	0	-336.622	-2.2662	-1182.64
	76	269.304	78.7785	348.082		49.1249	29.6536			76	400.565		-10.8334	-1166.74		2096	-25.9644	-600.509	4.72222	-301.605	9.62631e-05	181.908	0	9.62631e-05	0	0		0	0	-2.06461	-149.12		-0.480694	-1.51783	0	-0.0660832	0	-336.622	-23.3067	-1205.95
	77	277.737	77.7018	355.439		48.0436	29.6582			77	403.511		-10.8033	-1177.54		2097	-28.1377	-628.647	4.44339	-297.162	6.81747e-05	181.908	0	6.81747e-05	0	0		0	0	-1.99948	-151.12		-0.415565	-1.51783	0	-0.0660832	0	-336.622	-25.6938	-1231.64
	78	286.315	76.6527	362.967		47.0369	29.6157			78	406.45		-10.776	-1188.31		2098	-31.493	-660.14	4.23386	-292.928	4.83104e-05	181.908	0	4.83104e-05	0	0		0	0	-1.95142	-153.071		-0.367508	-1.51783	0	-0.0660832	0	-336.622	-29.2105	-1260.85
	79	295.019	75.6263	370.645		46.0892	29.5371			79	408.192		-6.38738	-1194.7		2099	-30.3066	-690.446	4.07344	-288.855	3.42616e-05	181.908	0	3.42616e-05	0	0		0	0	-1.91552	-154.987		-0.331608	-1.51783	0	-0.0660832	0	-336.622	-28.1486	-1289
	80	304.096	74.6192	378.715		45.189	29.4303			80	409.898		-6.2551	-1200.96		2100	-30.9215	-721.368	3.94783	-284.907	2.43249e-05	181.908	0	2.43249e-05	0	0		0	0	-1.8883	-156.875		-0.304381	-1.51783	0	-0.0660832	0	-336.622	-28.8619	-1317.86
	81	313.27	73.6291	386.9		44.328	29.3012			81	411.573		-6.13887	-1207.1		2101	-31.4525	-752.821	3.84689	-281.06	1.72962e-05	181.908	0	1.72962e-05	0	0		0	0	-1.86727	-158.742		-0.283356	-1.51783	0	-0.0660832	0	-336.622	-29.4729	-1347.34
	82	322.531	72.6543	395.185		43.5002	29.1541			82	413.219		-6.03548	-1213.13		2102	-31.9141	-784.735	3.76347	-277.296	1.23237e-05	181.908	0	1.23237e-05	0	0		0	0	-1.8507	-160.593		-0.266783	-1.51783	0	-0.0660832	0	-336.622	-30.0013	-1377.34
	83	331.867	71.6934	403.56		42.7012	28.9922			83	414.839		-5.94241	-1219.07		2103	-33.2832	-818.018	3.69248	-273.604	8.80529e-06	181.908	0	8.80529e-06	0	0		0	0	-1.83733	-162.43		-0.253415	-1.51783	0	-0.0660832	0	-336.622	-31.4281	-1408.77
	84	341.271	70.7457	412.016		41.9277	28.8179			84	416.17		-4.88069	-1223.95		2104	-33.6402	-851.658	3.63034	-269.974	6.31517e-06	181.908	0	6.31517e-06	0	0		0	0	-1.82629	-164.256		-0.242371	-1.51783	0	-0.0660832	0	-336.622	-31.8362	-1440.6
	85	350.356	69.8104	420.166		41.1772	28.6332			85	417.475		-4.78507	-1228.74		2105	-33.9547	-885.613	3.57451	-266.399	4.55222e-06	181.908	0	4.55222e-06	0	0		0	0	-1.81694	-166.073		-0.23302	-1.51783	0	-0.0660832	0	-336.622	-32.1972	-1472.8
	86	359.492	68.8871	428.379		40.4478	28.4393			86	418.757		-4.69816	-1233.44		2106	-34.2328	-919.846	3.52318	-262.876	3.30353e-06	181.908	0	3.30353e-06	0	0		0	0	-1.80883	-167.882		-0.224917	-1.51783	0	-0.0660832	0	-336.622	-32.5185	-1505.32
	87	368.674	67.9755	436.649		39.738	28.2375			87	420.016		-4.61831	-1238.06		2107	-34.4797	-954.325	3.47509	-259.401	2.41854e-06	181.908	0	2.41854e-06	0	0		0	0	-1.80166	-169.684		-0.217742	-1.51783	0	-0.0660832	0	-336.622	-32.8063	-1538.12
	88	377.897	67.0753	444.973		39.0466	28.0287			88	421.256		-4.54422	-1242.6		2108	-33.3127	-987.638	3.42934	-255.971	1.79078e-06	181.908	0	1.79078e-06	0	0		0	0	-1.79518	-171.479		-0.211267	-1.51783	0	-0.0660832	0	-336.622	-31.6785	-1569.8
	89	387.158	66.1864	453.345		38.3727	27.8137			89	422.476		-4.47498	-1247.08		2109	-33.4991	-1021.14	3.38529	-252.586	1.34498e-06	181.908	0	1.34498e-06	0	0		0	0	-1.78925	-173.268		-0.205329	-1.51783	0	-0.0660832	0	-336.622	-31.903	-1601.7
	90	395.722	65.3084	461.03		37.7154	27.5931			90	423.679		-4.40976	-1251.48		2110	-33.6674	-1054.8	3.34251	-249.244	1.02789e-06	181.908	0	1.02789e-06	0	0		0	0	-1.78373	-175.052		-0.199811	-1.51783	0	-0.0660832	0	-336.622	-32.1086	-1633.81
	91	404.309	64.4414	468.75		37.074	27.3675			91	424.864		-4.34804	-1255.83		2111	-33.8194	-1088.62	3.30068	-245.943	8.01875e-07	181.908	0	8.01875e-07	0	0		0	0	-1.77854	-176.831		-0.194628	-1.51783	0	-0.0660832	0	-336.622	-32.2972	-1666.11
	92	412.918	63.5852	476.504		36.4479	27.1373			92	426.034		-4.28925	-1260.12		2112	-33.9572	-1122.58	3.25959	-242.683	6.40308e-07	181.908	0	6.40308e-07	0	0		0	0	-1.77364	-178.604		-0.18972	-1.51783	0	-0.0660832	0	-336.622	-32.4712	-1698.58
	93	421.549	62.7397	484.289		35.8366	26.9032			93	427.189		-4.23307	-1264.36		2113	-31.3998	-1153.98	3.21907	-239.464	5.24362e-07	181.908	0	5.24362e-07	0	0		0	0	-1.76896	-180.373		-0.18504	-1.51783	0	-0.0660832	0	-336.622	-29.9497	-1728.53
	94	430.2	61.9048	492.105		35.2395	26.6653			94	428.329		-4.1791	-1268.53		2114	-31.4856	-1185.47	3.17904	-236.285	4.40724e-07	181.908	0	4.40724e-07	0	0		0	0	-1.76447	-182.138		-0.180557	-1.51783	0	-0.0660832	0	-336.622	-30.0711	-1758.6
	95	438.097	61.0805	499.178		34.6563	26.4242			95	429.454		-4.12711	-1272.66		2115	-31.5679	-1217.03	3.13941	-233.146	3.79977e-07	181.908	0	3.79977e-07	0	0		0	0	-1.76016	-183.898		-0.176246	-1.51783	0	-0.0660832	0	-336.622	-30.1887	-1788.79
	96	446.003	60.2666	506.269		34.0865	26.1801			96	430.566		-4.07697	-1276.74		2116	-31.646	-1248.68	3.10014	-230.046	3.35461e-07	181.908	0	3.35461e-07	0	0		0	0	-1.756	-185.654		-0.172088	-1.51783	0	-0.0660832	0	-336.622	-30.3019	-1819.09
	97	453.917	59.4631	513.38		33.5297	25.9334			97	431.665		-4.02836	-1280.77		2117	-31.7194	-1280.4	3.06121	-226.984	3.02467e-07	181.908	0	3.02467e-07	0	0		0	0	-1.75199	-187.406		-0.168069	-1.51783	0	-0.0660832	0	-336.622	-30.4102	-1849.5
	98	461.841	58.6699	520.511		32.9855	25.6844			98	432.75		-3.98124	-1284.75		2118	-28.957	-1309.36	3.02258	-223.962	2.7766e-07	181.908	0	2.7766e-07	0	0		0	0	-1.74809	-189.154		-0.164178	-1.51783	0	-0.0660832	0	-336.622	-27.6825	-1877.19
	99	469.775	57.8869	527.662		32.4535	25.4334			99	433.824		-3.93546	-1288.68		2119	-28.9865	-1338.34	2.98425	-220.978	2.58684e-07	181.908	0	2.58684e-07	0	0		0	0	-1.74432	-190.898		-0.160407	-1.51783	0	-0.0660832	0	-336.622	-27.7466	-1904.93
	100	288.179	177.741	465.92	10.907	139.448	27.3859			100	434.885		-3.89085	-1292.57		2120	-29.0196	-1367.36	2.94622	-218.031	2.4387e-07	181.908	0	2.4387e-07	0	0		0	0	-1.74066	-192.639		-0.156748	-1.51783	0	-0.0660832	0	-336.622	-27.8141	-1932.75
																Further Ambition targets scenario
																	4th planting (Mg CO2 eq)																							Plantation (Core)
																Year	Terrestrial C storage		HWP C storage		Forestry/ wood processing emissions (total)		Forestry/ primary wood processing emissions	Secondary wood processing emissions	(BE)CCS (total)		(BE)CCS (primary)	(BE)CCS (secondary)	(BE)CCS (tertiary)	FF offset (total)		Primary electricity offset (biomass + incineration)	Secondary electricity offset (biomass + incineration)	Tertiary electricity offset (biomass + incineration)	Heat offset (biomass)	Heat offset (incineration)	Concrete offset (net)		Net - annual flux	Net - cumulative C sequestration
																	Annual flux	Accumulation	Annual flux	Accumulation	Annual flux	Accumulation			Annual flux	Accumulation				Annual flux	Accumulation						Annual flux	Accumulation
																2020
																2021
																2022
																2023	0	0	0	0	5.00358	5.00358	5.00358	0	0	0	0	0	0	0	0	0	0	0	0	0	0	0	5.00358	5.00358
																2024	0.599623	0.599623	0	0	0	5.00358	0	0	0	0	0	0	0	0	0	0	0	0	0	0	0	0	0.599623	5.6032
																2025	-0.507923	0.0917007	0	0	0	5.00358	0	0	0	0	0	0	0	0	0	0	0	0	0	0	0	0	-0.507923	5.09528
																2026	-1.92493	-1.83323	0	0	0	5.00358	0	0	0	0	0	0	0	0	0	0	0	0	0	0	0	0	-1.92493	3.17035
																2027	-3.55635	-5.38958	0	0	0	5.00358	0	0	0	0	0	0	0	0	0	0	0	0	0	0	0	0	-3.55635	-0.386001
																2028	-5.35193	-10.7415	0	0	0	5.00358	0	0	0	0	0	0	0	0	0	0	0	0	0	0	0	0	-5.35193	-5.73793
																2029	-7.27359	-18.0151	0	0	0	5.00358	0	0	0	0	0	0	0	0	0	0	0	0	0	0	0	0	-7.27359	-13.0115
																2030	-9.28859	-27.3037	0	0	0	5.00358	0	0	0	0	0	0	0	0	0	0	0	0	0	0	0	0	-9.28859	-22.3001
																2031	-11.3672	-38.6709	0	0	0	5.00358	0	0	0	0	0	0	0	0	0	0	0	0	0	0	0	0	-11.3672	-33.6673
																2032	-13.4824	-52.1533	0	0	0	5.00358	0	0	0	0	0	0	0	0	0	0	0	0	0	0	0	0	-13.4824	-47.1497
																2033	-15.6095	-67.7629	0	0	0	5.00358	0	0	0	0	0	0	0	0	0	0	0	0	0	0	0	0	-15.6095	-62.7593
																2034	-17.7267	-85.4896	0	0	0	5.00358	0	0	0	0	0	0	0	0	0	0	0	0	0	0	0	0	-17.7267	-80.486
																2035	-19.8148	-105.304	0	0	0	5.00358	0	0	0	0	0	0	0	0	0	0	0	0	0	0	0	0	-19.8148	-100.301
																2036	-21.8574	-127.162	0	0	0	5.00358	0	0	0	0	0	0	0	0	0	0	0	0	0	0	0	0	-21.8574	-122.158
																2037	-23.8412	-151.003	0	0	0	5.00358	0	0	0	0	0	0	0	0	0	0	0	0	0	0	0	0	-23.8412	-145.999
																2038	-25.7549	-176.758	0	0	0	5.00358	0	0	0	0	0	0	0	0	0	0	0	0	0	0	0	0	-25.7549	-171.754
																2039	-27.5896	-204.347	0	0	0	5.00358	0	0	0	0	0	0	0	0	0	0	0	0	0	0	0	0	-27.5896	-199.344
																2040	-29.338	-233.685	0	0	0	5.00358	0	0	0	0	0	0	0	0	0	0	0	0	0	0	0	0	-29.338	-228.682
																2041	-30.9935	-264.679	0	0	0	5.00358	0	0	0	0	0	0	0	0	0	0	0	0	0	0	0	0	-30.9935	-259.675
																2042	-32.5507	-297.23	0	0	0	5.00358	0	0	0	0	0	0	0	0	0	0	0	0	0	0	0	0	-32.5507	-292.226
																2043	-34.0044	-331.234	0	0	0	5.00358	0	0	0	0	0	0	0	0	0	0	0	0	0	0	0	0	-34.0044	-326.23
																2044	17.6073	-313.627	-24.8113	-24.8113	7.32752	12.3311	7.32752	0	0	0	0	0	0	-6.16156	-6.16156	-6.16156	0	0	0	0	0	0	-6.03802	-332.268
																2045	-28.3006	-341.927	2.80517	-22.0061	3.74541e-07	12.3311	0	3.74541e-07	0	0		0	0	-1.78405	-7.9456	0	-0.266212	-1.51783	0	0	0	0	-27.2794	-359.548
																2046	-30.5355	-372.463	0.986722	-21.0194	2.74092e-07	12.3311	0	2.74092e-07	0	0		0	0	-1.71265	-9.65825	0	-0.194816	-1.51783	0	0	0	0	-31.2614	-390.809
																2047	-32.4275	-404.89	0.778555	-20.2408	2.0282e-07	12.3311	0	2.0282e-07	0	0		0	0	-1.66199	-11.3202	0	-0.144158	-1.51783	0	0	0	0	-33.3109	-424.12
																2048	-34.0251	-438.915	0.630603	-19.6102	1.52184e-07	12.3311	0	1.52184e-07	0	0		0	0	-1.626	-12.9462	0	-0.108168	-1.51783	0	0	0	0	-35.0205	-459.141
																2049	-36.8851	-475.8	0.52522	-19.085	1.16148e-07	12.3311	0	1.16148e-07	0	0		0	0	-1.60039	-14.5466	0	-0.0825546	-1.51783	0	0	0	0	-37.9603	-497.101
																2050	-35.2691	-511.07	0.449927	-18.6351	9.04419e-08	12.3311	0	9.04419e-08	0	0		0	0	-1.58212	-16.1287	0	-0.0642833	-1.51783	0	0	0	0	-36.4013	-533.502
																2051	-35.5086	-546.578	0.395902	-18.2392	7.20458e-08	12.3311	0	7.20458e-08	0	0		0	0	-1.56904	-17.6978	0	-0.0512079	-1.51783	0	0	0	0	-36.6817	-570.184
																2052	-35.7094	-582.288	0.356909	-17.8823	5.88248e-08	12.3311	0	5.88248e-08	0	0		0	0	-1.55964	-19.2574	0	-0.0418109	-1.51783	0	0	0	0	-36.9121	-607.096
																2053	-35.8788	-618.166	0.328537	-17.5537	4.92691e-08	12.3311	0	4.92691e-08	0	0		0	0	-1.55285	-20.8103	0	-0.035019	-1.51783	0	0	0	0	-37.1031	-644.199
																2054	-36.9884	-655.155	0.30767	-17.2461	4.23108e-08	12.3311	0	4.23108e-08	0	0		0	0	-1.54791	-22.3582	0	-0.0300732	-1.51783	0	0	0	0	-38.2286	-682.428
																2055	-37.1136	-692.268	0.292104	-16.954	3.71945e-08	12.3311	0	3.71945e-08	0	0		0	0	-1.54427	-23.9025	0	-0.0264367	-1.51783	0	0	0	0	-38.3658	-720.794
																2056	-37.2206	-729.489	0.280281	-16.6737	3.33861e-08	12.3311	0	3.33861e-08	0	0		0	0	-1.54156	-25.444	0	-0.0237298	-1.51783	0	0	0	0	-38.4819	-759.275
																2057	-37.312	-766.801	0.271101	-16.4026	3.05077e-08	12.3311	0	3.05077e-08	0	0		0	0	-1.53952	-26.9835	0	-0.021684	-1.51783	0	0	0	0	-38.5804	-797.856
																2058	-37.3905	-804.191	0.263788	-16.1388	2.8292e-08	12.3311	0	2.8292e-08	0	0		0	0	-1.53794	-28.5215	0	-0.0201091	-1.51783	0	0	0	0	-38.6647	-836.521
																2059	-36.0712	-840.263	0.257791	-15.881	2.65498e-08	12.3311	0	2.65498e-08	0	0		0	0	-1.5367	-30.0582	0	-0.0188708	-1.51783	0	0	0	0	-37.3501	-873.871
																2060	-36.1194	-876.382	0.252723	-15.6283	2.51471e-08	12.3311	0	2.51471e-08	0	0		0	0	-1.53571	-31.5939	0	-0.0178738	-1.51783	0	0	0	0	-37.4024	-911.273
																2061	-36.1622	-912.544	0.24831	-15.38	2.39891e-08	12.3311	0	2.39891e-08	0	0		0	0	-1.53488	-33.1288	0	-0.0170507	-1.51783	0	0	0	0	-37.4487	-948.722
																2062	-36.1997	-948.744	0.244361	-15.1356	2.30087e-08	12.3311	0	2.30087e-08	0	0		0	0	-1.53419	-34.663	0	-0.0163538	-1.51783	0	0	0	0	-37.4895	-986.211
																2063	-36.2329	-984.977	0.240738	-14.8949	2.21581e-08	12.3311	0	2.21581e-08	0	0		0	0	-1.53358	-36.1965	0	-0.0157493	-1.51783	0	0	0	0	-37.5257	-1023.74
																2064	-33.5798	-1018.56	0.237346	-14.6575	2.14037e-08	12.3311	0	2.14037e-08	0	0		0	0	-1.53305	-37.7296	0	-0.0152131	-1.51783	0	0	0	0	-34.8755	-1058.61
																2065	-33.5776	-1052.13	0.234119	-14.4234	2.07213e-08	12.3311	0	2.07213e-08	0	0		0	0	-1.53256	-39.2621	0	-0.0147281	-1.51783	0	0	0	0	-34.8761	-1093.49
																2066	-33.5792	-1085.71	0.231009	-14.1924	2.0094e-08	12.3311	0	2.0094e-08	0	0		0	0	-1.53212	-40.7943	0	-0.0142822	-1.51783	0	0	0	0	-34.8804	-1128.37
																2067	-33.5828	-1119.3	0.227984	-13.9644	1.95094e-08	12.3311	0	1.95094e-08	0	0		0	0	-1.5317	-42.326	0	-0.0138667	-1.51783	0	0	0	0	-34.8865	-1163.26
																2068	-33.5875	-1152.88	0.22502	-13.7394	1.89588e-08	12.3311	0	1.89588e-08	0	0		0	0	-1.53131	-43.8573	0	-0.0134753	-1.51783	0	0	0	0	-34.8938	-1198.15
																2069	-30.7614	-1183.65	0.222103	-13.5173	1.8436e-08	12.3311	0	1.8436e-08	0	0		0	0	-1.53094	-45.3882	0	-0.0131037	-1.51783	0	0	0	0	-32.0703	-1230.22
																2070	-30.732	-1214.38	0.219221	-13.2981	1.79364e-08	12.3311	0	1.79364e-08	0	0		0	0	-1.53058	-46.9188	0	-0.0127486	-1.51783	0	0	0	0	-32.0433	-1262.26
																2071	-30.7102	-1245.09	0.216367	-13.0817	1.74566e-08	12.3311	0	1.74566e-08	0	0		0	0	-1.53024	-48.449	0	-0.0124076	-1.51783	0	0	0	0	-32.0241	-1294.29
																2072	-30.6944	-1275.78	0.213536	-12.8682	1.69943e-08	12.3311	0	1.69943e-08	0	0		0	0	-1.52991	-49.9789	0	-0.0120791	-1.51783	0	0	0	0	-32.0107	-1326.3
																2073	654.627	-621.154	-418.017	-430.885	158.643	170.974	158.643	1.69943e-08	0	0	0	0	0	-41.1201	-91.099	-39.5241	-0.0120791	-1.51783	0	-0.0660832	-327.208	-327.208	26.9248	-1299.37
																2074	54.7601	-566.394	35.4692	-395.416	0.195766	171.17	0	0.195766	0	0		0	0	-3.88268	-94.9817		-2.29876	-1.51783	0	-0.0660832	0	-327.208	86.5425	-1212.83
																2075	45.0223	-521.372	11.316	-384.1	0.138427	171.308	0	0.138427	0	0		0	0	-3.45171	-98.4334		-1.8678	-1.51783	0	-0.0660832	0	-327.208	53.0249	-1159.81
																2076	36.6589	-484.713	9.67397	-374.426	0.097883	171.406	0	0.097883	0	0		0	0	-3.11853	-101.552		-1.53462	-1.51783	0	-0.0660832	0	-327.208	43.3122	-1116.49
																2077	29.3588	-455.354	8.40341	-366.022	0.069214	171.475	0	0.069214	0	0		0	0	-2.8598	-104.412		-1.27589	-1.51783	0	-0.0660832	0	-327.208	34.9717	-1081.52
																2078	22.8921	-432.462	7.41837	-358.604	0.0489419	171.524	0	0.0489419	0	0		0	0	-2.65793	-107.07		-1.07402	-1.51783	0	-0.0660832	0	-327.208	27.7015	-1053.82
																2079	17.0904	-415.372	6.65266	-351.951	0.0346074	171.559	0	0.0346074	0	0		0	0	-2.49965	-109.569		-0.915734	-1.51783	0	-0.0660832	0	-327.208	21.2781	-1032.54
																2080	11.8309	-403.541	6.05542	-345.896	0.0244713	171.583	0	0.0244713	0	0		0	0	-2.37487	-111.944		-0.790956	-1.51783	0	-0.0660832	0	-327.208	15.536	-1017.01
																2081	7.02363	-396.517	5.58754	-340.308	0.017304	171.6	0	0.017304	0	0		0	0	-2.27594	-114.22		-0.692022	-1.51783	0	-0.0660832	0	-327.208	10.3525	-1006.65
																2082	2.60238	-393.915	5.219	-335.089	0.012236	171.613	0	0.012236	0	0		0	0	-2.197	-116.417		-0.613085	-1.51783	0	-0.0660832	0	-327.208	5.63662	-1001.02
																2083	-1.48191	-395.397	4.92676	-330.163	0.0086523	171.621	0	0.0086523	0	0		0	0	-2.13359	-118.551		-0.54967	-1.51783	0	-0.0660832	0	-327.208	1.31992	-999.697
																2084	-5.26639	-400.663	4.69314	-325.469	0.00611825	171.627	0	0.00611825	0	0		0	0	-2.08226	-120.633		-0.498339	-1.51783	0	-0.0660832	0	-327.208	-2.64938	-1002.35
																2085	-8.77949	-409.443	4.50457	-320.965	0.00432641	171.632	0	0.00432641	0	0		0	0	-2.04037	-122.673		-0.45645	-1.51783	0	-0.0660832	0	-327.208	-6.31095	-1008.66
																2086	-12.0439	-421.486	4.35064	-316.614	0.00305937	171.635	0	0.00305937	0	0		0	0	-2.00587	-124.679		-0.421958	-1.51783	0	-0.0660832	0	-327.208	-9.69609	-1018.35
																2087	-15.0777	-436.564	4.22335	-312.391	0.00216344	171.637	0	0.00216344	0	0		0	0	-1.9772	-126.656		-0.393285	-1.51783	0	-0.0660832	0	-327.208	-12.8294	-1031.18
																2088	-17.8959	-454.46	4.11656	-308.274	0.00152991	171.639	0	0.00152991	0	0		0	0	-1.95312	-128.61		-0.369204	-1.51783	0	-0.0660832	0	-327.208	-15.7309	-1046.91
																2089	-20.5107	-474.971	4.02554	-304.249	0.00108193	171.64	0	0.00108193	0	0		0	0	-1.93268	-130.542		-0.348761	-1.51783	0	-0.0660832	0	-327.208	-18.4168	-1065.33
																2090	-22.9322	-497.903	3.94668	-300.302	0.00076516	171.64	0	0.00076516	0	0		0	0	-1.91513	-132.457		-0.331212	-1.51783	0	-0.0660832	0	-327.208	-20.8998	-1086.23
																2091	-25.1684	-523.071	3.87718	-296.425	0.000541165	171.641	0	0.000541165	0	0		0	0	-1.89989	-134.357		-0.315977	-1.51783	0	-0.0660832	0	-327.208	-23.1906	-1109.42
																2092	-27.2256	-550.297	3.8149	-292.61	0.000382773	171.641	0	0.000382773	0	0		0	0	-1.88652	-136.244		-0.3026	-1.51783	0	-0.0660832	0	-327.208	-25.2968	-1134.72
																2093	-29.1086	-579.405	3.75818	-288.852	0.000270769	171.642	0	0.000270769	0	0		0	0	-1.87464	-138.118		-0.290725	-1.51783	0	-0.0660832	0	-327.208	-27.2248	-1161.94
																2094	28.2574	-551.148	-40.7597	-329.612	9.27201	180.914	9.27106	0.00094469	0	0	0	0	0	-6.78336	-144.902	-6.93017	1.73073	-1.51783	0	-0.0660832	0	-327.208	-10.0136	-1171.96
																2095	-23.3968	-574.545	23.2842	-306.327	0.000135982	180.914	0	0.000135982	0	0		0	0	-2.15375	-147.055		-0.569831	-1.51783	0	-0.0660832	0	-327.208	-2.2662	-1174.22
																2096	-25.9644	-600.509	4.72222	-301.605	9.62631e-05	180.914	0	9.62631e-05	0	0		0	0	-2.06461	-149.12		-0.480694	-1.51783	0	-0.0660832	0	-327.208	-23.3067	-1197.53
																2097	-28.1377	-628.647	4.44339	-297.162	6.81747e-05	180.914	0	6.81747e-05	0	0		0	0	-1.99948	-151.12		-0.415565	-1.51783	0	-0.0660832	0	-327.208	-25.6938	-1223.22
																2098	-31.493	-660.14	4.23386	-292.928	4.83104e-05	180.914	0	4.83104e-05	0	0		0	0	-1.95142	-153.071		-0.367508	-1.51783	0	-0.0660832	0	-327.208	-29.2105	-1252.43
																2099	-30.3066	-690.446	4.07344	-288.855	3.42616e-05	180.914	0	3.42616e-05	0	0		0	0	-1.91552	-154.987		-0.331608	-1.51783	0	-0.0660832	0	-327.208	-28.1486	-1280.58
																2100	-30.9215	-721.368	3.94783	-284.907	2.43249e-05	180.914	0	2.43249e-05	0	0		0	0	-1.8883	-156.875		-0.304381	-1.51783	0	-0.0660832	0	-327.208	-28.8619	-1309.44
																2101	-31.4525	-752.821	3.84689	-281.06	1.72962e-05	180.914	0	1.72962e-05	0	0		0	0	-1.86727	-158.742		-0.283356	-1.51783	0	-0.0660832	0	-327.208	-29.4729	-1338.92
																2102	-31.9141	-784.735	3.76347	-277.296	1.23237e-05	180.914	0	1.23237e-05	0	0		0	0	-1.8507	-160.593		-0.266783	-1.51783	0	-0.0660832	0	-327.208	-30.0013	-1368.92
																2103	-33.2832	-818.018	3.69248	-273.604	8.80529e-06	180.914	0	8.80529e-06	0	0		0	0	-1.83733	-162.43		-0.253415	-1.51783	0	-0.0660832	0	-327.208	-31.4281	-1400.35
																2104	-33.6402	-851.658	3.63034	-269.974	6.31517e-06	180.914	0	6.31517e-06	0	0		0	0	-1.82629	-164.256		-0.242371	-1.51783	0	-0.0660832	0	-327.208	-31.8362	-1432.18
																2105	-33.9547	-885.613	3.57451	-266.399	4.55222e-06	180.914	0	4.55222e-06	0	0		0	0	-1.81694	-166.073		-0.23302	-1.51783	0	-0.0660832	0	-327.208	-32.1972	-1464.38
																2106	-34.2328	-919.846	3.52318	-262.876	3.30353e-06	180.914	0	3.30353e-06	0	0		0	0	-1.80883	-167.882		-0.224917	-1.51783	0	-0.0660832	0	-327.208	-32.5185	-1496.9
																2107	-34.4797	-954.325	3.47509	-259.401	2.41854e-06	180.914	0	2.41854e-06	0	0		0	0	-1.80166	-169.684		-0.217742	-1.51783	0	-0.0660832	0	-327.208	-32.8063	-1529.7
																2108	-33.3127	-987.638	3.42934	-255.971	1.79078e-06	180.914	0	1.79078e-06	0	0		0	0	-1.79518	-171.479		-0.211267	-1.51783	0	-0.0660832	0	-327.208	-31.6785	-1561.38
																2109	-33.4991	-1021.14	3.38529	-252.586	1.34498e-06	180.914	0	1.34498e-06	0	0		0	0	-1.78925	-173.268		-0.205329	-1.51783	0	-0.0660832	0	-327.208	-31.903	-1593.29
																2110	-33.6674	-1054.8	3.34251	-249.244	1.02789e-06	180.914	0	1.02789e-06	0	0		0	0	-1.78373	-175.052		-0.199811	-1.51783	0	-0.0660832	0	-327.208	-32.1086	-1625.39
																2111	-33.8194	-1088.62	3.30068	-245.943	8.01875e-07	180.914	0	8.01875e-07	0	0		0	0	-1.77854	-176.831		-0.194628	-1.51783	0	-0.0660832	0	-327.208	-32.2972	-1657.69
																2112	-33.9572	-1122.58	3.25959	-242.683	6.40308e-07	180.914	0	6.40308e-07	0	0		0	0	-1.77364	-178.604		-0.18972	-1.51783	0	-0.0660832	0	-327.208	-32.4712	-1690.16
																2113	-31.3998	-1153.98	3.21907	-239.464	5.24362e-07	180.914	0	5.24362e-07	0	0		0	0	-1.76896	-180.373		-0.18504	-1.51783	0	-0.0660832	0	-327.208	-29.9497	-1720.11
																2114	-31.4856	-1185.47	3.17904	-236.285	4.40724e-07	180.914	0	4.40724e-07	0	0		0	0	-1.76447	-182.138		-0.180557	-1.51783	0	-0.0660832	0	-327.208	-30.0711	-1750.18
																2115	-31.5679	-1217.03	3.13941	-233.146	3.79977e-07	180.914	0	3.79977e-07	0	0		0	0	-1.76016	-183.898		-0.176246	-1.51783	0	-0.0660832	0	-327.208	-30.1887	-1780.37
																2116	-31.646	-1248.68	3.10014	-230.046	3.35461e-07	180.914	0	3.35461e-07	0	0		0	0	-1.756	-185.654		-0.172088	-1.51783	0	-0.0660832	0	-327.208	-30.3019	-1810.67
																2117	-31.7194	-1280.4	3.06121	-226.984	3.02467e-07	180.914	0	3.02467e-07	0	0		0	0	-1.75199	-187.406		-0.168069	-1.51783	0	-0.0660832	0	-327.208	-30.4102	-1841.08
																2118	-28.957	-1309.36	3.02258	-223.962	2.7766e-07	180.914	0	2.7766e-07	0	0		0	0	-1.74809	-189.154		-0.164178	-1.51783	0	-0.0660832	0	-327.208	-27.6825	-1868.77
																2119	-28.9865	-1338.34	2.98425	-220.978	2.58684e-07	180.914	0	2.58684e-07	0	0		0	0	-1.74432	-190.898		-0.160407	-1.51783	0	-0.0660832	0	-327.208	-27.7466	-1896.51
																2120	-29.0196	-1367.36	2.94622	-218.031	2.4387e-07	180.914	0	2.4387e-07	0	0		0	0	-1.74066	-192.639		-0.156748	-1.51783	0	-0.0660832	0	-327.208	-27.8141	-1924.33

## Sheet: Yr3
																Summary of emissions discounts to apply (to 2020 assumptions):
																	2020-2029		2030-2039		2040-2049		2050-2084		2085-2120
																	Core	FA	Core	FA	Core	FA	Core	FA	Core	FA
																Avoided emissions - Biomass (heat) - marginal supply	none	none	none	none	none	1	1	1	1	1
																Avoided emissions - Biomass (electricity) - marginal supply	none	none	1	1	1	1	1	1	1	1
																Avoided emissions - Incineration (electricity) - marginal supply	none	none	1	1	1	1	1	1	1	1
																Incineration (heat) - marginal supply	none	none	none	none	none	1	1	1	1	1
																C storage - BECCS (biomass electricity)	none	none	0	0	0	0	0	0	0	0
																C storage - BECCS (biomass heat)	none	none	0	0	0	0	0	0	0	0
																Avoided emissions - Cement production - CCS application (calcination)	n/a	n/a	n/a	n/a	n/a	n/a	none	1	1	1
																Avoided emissions - Cement production - furnace emissions reduction	n/a	n/a	n/a	n/a	n/a	n/a	0.9784	0.95104	0.95104	0.712
																Emissions - Wood panel (particle board) production (CCS on heat production)	none	none	none	none	none	1	none	1	1	1
																Emissions - Harvester/forwarder	none	none	none	none	none	0.55	0.87	0.1	0	0
	Annual C stock - total ecosystem (tonnes C) - >75% thin									Natural Forest' C sequestration
	Time Step	Total Ecosystem(GH model (thinned) average soil v3 Default Simu			Thinned	Thinned	Thinned				'Total Ecosystem(Afforestation (conservation) Default Simulation					Core targets scenario
		Forest ecosystem	HWP total	Net system C	Mulch/S C storage	HWP primary	HWP secondary				Net ecosystem C	Process emissions	Annual C flux	Net cumulative C sequestration and storage			3rd planting (Mg CO2 eq)																							Plantation (Core)
	Year	Tonnes C	Tonnes C		Tonnes C					Year	Tonnes C		Mg CO2eq			Year	Terrestrial C storage		HWP C storage		Forestry/ wood processing emissions (total)		Forestry/ primary wood processing emissions	Secondary wood processing emissions	(BE)CCS (total)		(BE)CCS (primary)	(BE)CCS (secondary)	(BE)CCS (tertiary)	FF offset (total)		Primary electricity offset (biomass + incineration)	Secondary electricity offset (biomass + incineration)	Tertiary electricity offset (biomass + incineration)	Heat offset (biomass)	Heat offset (incineration)	Concrete offset (net)		Net - annual flux	Net - cumulative C sequestration
																	Annual flux	Accumulation	Annual flux	Accumulation	Annual flux	Accumulation			Annual flux	Accumulation				Annual flux	Accumulation						Annual flux	Accumulation
	0	81	0	81	0	0	0			0						2020
	1	80.8365	0	80.8365		0	0			1						2021
	2	80.975	0	80.975		0	0			2	81	1.36461	5.00358	5.00358		2022	0	0	0	0	5.00358	5.00358	5.00358	0	0	0	0	0	0	0	0	0	0	0	0	0	0	0	5.00358	5.00358
	3	81.5	0	81.5		0	0			3	80.8429		0.575894	5.57947		2023	0.599623	0.599623	0	0	0	5.00358	0	0	0	0	0	0	0	0	0	0	0	0	0	0	0	0	0.599623	5.6032
	4	82.4699	0	82.4699		0	0			4	80.9424		-0.36473	5.21474		2024	-0.507923	0.0917007	0	0	0	5.00358	0	0	0	0	0	0	0	0	0	0	0	0	0	0	0	0	-0.507923	5.09528
	5	83.9295	0	83.9295		0	0			5	81.3393		-1.45544	3.7593		2025	-1.92493	-1.83323	0	0	0	5.00358	0	0	0	0	0	0	0	0	0	0	0	0	0	0	0	0	-1.92493	3.17035
	6	85.9132	0	85.9132		0	0			6	82.0617		-2.64872	1.11058		2026	-3.55635	-5.38958	0	0	0	5.00358	0	0	0	0	0	0	0	0	0	0	0	0	0	0	0	0	-3.55635	-0.386001
	7	88.4465	0	88.4465		0	0			7	83.1297		-3.91591	-2.80532		2027	-5.35193	-10.7415	0	0	0	5.00358	0	0	0	0	0	0	0	0	0	0	0	0	0	0	0	0	-5.35193	-5.73793
	8	91.5466	0	91.5466		0	0			8	84.5573		-5.23457	-8.03989		2028	-7.27359	-18.0151	0	0	0	5.00358	0	0	0	0	0	0	0	0	0	0	0	0	0	0	0	0	-7.27359	-13.0115
	9	95.2236	0	95.2236		0	0			9	86.3534		-6.58557	-14.6255		2029	-9.28859	-27.3037	0	0	0	5.00358	0	0	0	0	0	0	0	0	0	0	0	0	0	0	0	0	-9.28859	-22.3001
	10	99.4808	0	99.4808		0	0			10	88.5221		-7.95205	-22.5775		2030	-11.3672	-38.6709	0	0	0	5.00358	0	0	0	0	0	0	0	0	0	0	0	0	0	0	0	0	-11.3672	-33.6673
	11	104.315	0	104.315		0	0			11	91.0637		-9.31896	-31.8965		2031	-13.4824	-52.1533	0	0	0	5.00358	0	0	0	0	0	0	0	0	0	0	0	0	0	0	0	0	-13.4824	-47.1497
	12	109.719	0	109.719		0	0			12	93.9745		-10.673	-42.5695		2032	-15.6095	-67.7629	0	0	0	5.00358	0	0	0	0	0	0	0	0	0	0	0	0	0	0	0	0	-15.6095	-62.7593
	13	115.68	0	115.68		0	0			13	97.2478		-12.0023	-54.5718		2033	-17.7267	-85.4896	0	0	0	5.00358	0	0	0	0	0	0	0	0	0	0	0	0	0	0	0	0	-17.7267	-80.486
	14	122.183	0	122.183		0	0			14	100.874		-13.2969	-67.8687		2034	-19.8148	-105.304	0	0	0	5.00358	0	0	0	0	0	0	0	0	0	0	0	0	0	0	0	0	-19.8148	-100.301
	15	129.207	0	129.207		0	0			15	104.842		-14.548	-82.4167		2035	-21.8574	-127.162	0	0	0	5.00358	0	0	0	0	0	0	0	0	0	0	0	0	0	0	0	0	-21.8574	-122.158
	16	136.731	0	136.731		0	0			16	109.137		-15.7483	-98.165		2036	-23.8412	-151.003	0	0	0	5.00358	0	0	0	0	0	0	0	0	0	0	0	0	0	0	0	0	-23.8412	-145.999
	17	144.732	0	144.732		0	0			17	113.744		-16.8918	-115.057		2037	-25.7549	-176.758	0	0	0	5.00358	0	0	0	0	0	0	0	0	0	0	0	0	0	0	0	0	-25.7549	-171.754
	18	153.185	0	153.185		0	0			18	118.646		-17.9733	-133.03		2038	-27.5896	-204.347	0	0	0	5.00358	0	0	0	0	0	0	0	0	0	0	0	0	0	0	0	0	-27.5896	-199.344
	19	162.063	0	162.063		0	0			19	123.824		-18.9887	-152.019		2039	-29.338	-233.685	0	0	0	5.00358	0	0	0	0	0	0	0	0	0	0	0	0	0	0	0	0	-29.338	-228.682
	20	171.337	0	171.337		0	0			20	129.261		-19.9347	-171.953		2040	-30.9935	-264.679	0	0	0	5.00358	0	0	0	0	0	0	0	0	0	0	0	0	0	0	0	0	-30.9935	-259.675
	21	166.535	6.76672	173.301	0.415937	6.35078	0			21	134.936		-20.8082	-192.762		2041	-32.5507	-297.23	0	0	0	5.00358	0	0	0	0	0	0	0	0	0	0	0	0	0	0	0	0	-32.5507	-292.226
	22	174.253	6.00167	180.255		5.40511	0.596564			22	138.961		-14.7598	-207.521		2042	-34.0044	-331.234	0	0	0	5.00358	0	0	0	0	0	0	0	0	0	0	0	0	0	0	0	0	-34.0044	-326.23
	23	182.581	5.73256	188.313		4.71306	1.01951			23	143.702		-17.382	-224.903		2043	17.6073	-313.627	-24.8113	-24.8113	8.32153	13.3251	8.32153	0	0	0	0	0	0	-6.16156	-6.16156	-6.16156	0	0	0	0	0	0	-5.04402	-331.274
	24	191.425	5.52023	196.945		4.20096	1.31927			24	148.506		-17.6139	-242.517		2044	-28.3006	-341.927	2.80517	-22.0061	3.74541e-07	13.3251	0	3.74541e-07	0	0		0	0	-1.78405	-7.9456	0	-0.266212	-1.51783	0	0	0	0	-27.2794	-358.554
	25	200.704	5.34825	206.052		3.81671	1.53154			25	153.352		-17.7693	-260.287		2045	-30.5355	-372.463	0.986722	-21.0194	2.74092e-07	13.3251	0	2.74092e-07	0	0		0	0	-1.71265	-9.65825	0	-0.194816	-1.51783	0	0	0	0	-31.2614	-389.815
	26	210.764	5.20501	215.969		3.52345	1.68155			26	159.692		-23.2471	-283.534		2046	-32.4275	-404.89	0.778555	-20.2408	2.0282e-07	13.3251	0	2.0282e-07	0	0		0	0	-1.66199	-11.3202	0	-0.144158	-1.51783	0	0	0	0	-33.3109	-423.126
	27	220.383	5.0823	225.465		3.2951	1.7872			27	165.832		-22.5139	-306.048		2047	-34.0251	-438.915	0.630603	-19.6102	1.52184e-07	13.3251	0	1.52184e-07	0	0		0	0	-1.626	-12.9462	0	-0.108168	-1.51783	0	0	0	0	-35.0205	-458.147
	28	230.067	4.97433	235.041		3.11319	1.86114			28	175.455		-35.2823	-341.33		2048	-36.8851	-475.8	0.52522	-19.085	1.16148e-07	13.3251	0	1.16148e-07	0	0		0	0	-1.60039	-14.5466	0	-0.0825546	-1.51783	0	0	0	0	-37.9603	-496.107
	29	239.806	4.87699	244.683		2.96466	1.91232			29	184.967		-34.8791	-376.209		2049	-35.2691	-511.07	0.449927	-18.6351	9.04419e-08	13.3251	0	9.04419e-08	0	0		0	0	-1.58212	-16.1287	0	-0.0642833	-1.51783	0	0	0	0	-36.4013	-532.508
	30	249.591	4.78739	254.378		2.84026	1.94712			30	194.39		-34.5515	-410.761		2050	-35.5086	-546.578	0.395902	-18.2392	7.20458e-08	13.3251	0	7.20458e-08	0	0		0	0	-1.56904	-17.6978	0	-0.0512079	-1.51783	0	0	0	0	-36.6817	-569.19
	31	259.679	4.70348	264.382		2.73343	1.97004			31	203.739		-34.2804	-445.041		2051	-35.7094	-582.288	0.356909	-17.8823	5.88248e-08	13.3251	0	5.88248e-08	0	0		0	0	-1.55964	-19.2574	0	-0.0418109	-1.51783	0	0	0	0	-36.9121	-606.102
	32	269.8	4.62381	274.424		2.63952	1.98429			32	213.027		-34.0532	-479.094		2052	-35.8788	-618.166	0.328537	-17.5537	4.92691e-08	13.3251	0	4.92691e-08	0	0		0	0	-1.55285	-20.8103	0	-0.035019	-1.51783	0	0	0	0	-37.1031	-643.205
	33	279.952	4.54737	284.499		2.55523	1.99214			33	219.105		-22.2888	-501.383		2053	-36.9884	-655.155	0.30767	-17.2461	4.23108e-08	13.3251	0	4.23108e-08	0	0		0	0	-1.54791	-22.3582	0	-0.0300732	-1.51783	0	0	0	0	-38.2286	-681.434
	34	290.127	4.47343	294.601		2.4782	1.99523			34	225.133		-22.1014	-523.484		2054	-37.1136	-692.268	0.292104	-16.954	3.71945e-08	13.3251	0	3.71945e-08	0	0		0	0	-1.54427	-23.9025	0	-0.0264367	-1.51783	0	0	0	0	-38.3658	-719.8
	35	300.325	4.40149	304.726		2.40676	1.99473			35	231.118		-21.9445	-545.429		2055	-37.2206	-729.489	0.280281	-16.6737	3.33861e-08	13.3251	0	3.33861e-08	0	0		0	0	-1.54156	-25.444	0	-0.0237298	-1.51783	0	0	0	0	-38.4819	-758.281
	36	310.163	4.33118	314.494		2.33973	1.99146			36	237.067		-21.8117	-567.241		2056	-37.312	-766.801	0.271101	-16.4026	3.05077e-08	13.3251	0	3.05077e-08	0	0		0	0	-1.53952	-26.9835	0	-0.021684	-1.51783	0	0	0	0	-38.5804	-796.862
	37	320.013	4.26226	324.276		2.27624	1.98602			37	242.985		-21.699	-588.94		2057	-37.3905	-804.191	0.263788	-16.1388	2.8292e-08	13.3251	0	2.8292e-08	0	0		0	0	-1.53794	-28.5215	0	-0.0201091	-1.51783	0	0	0	0	-38.6647	-835.527
	38	329.876	4.19454	334.07		2.21567	1.97887			38	248.464		-20.0901	-609.03		2058	-36.0712	-840.263	0.257791	-15.881	2.65498e-08	13.3251	0	2.65498e-08	0	0		0	0	-1.5367	-30.0582	0	-0.0188708	-1.51783	0	0	0	0	-37.3501	-872.877
	39	339.748	4.1279	343.876		2.15757	1.97032			39	253.915		-19.989	-629.019		2059	-36.1194	-876.382	0.252723	-15.6283	2.51471e-08	13.3251	0	2.51471e-08	0	0		0	0	-1.53571	-31.5939	0	-0.0178738	-1.51783	0	0	0	0	-37.4024	-910.279
	40	349.63	4.06224	353.692		2.10163	1.96061			40	259.343		-19.9032	-648.922		2060	-36.1622	-912.544	0.24831	-15.38	2.39891e-08	13.3251	0	2.39891e-08	0	0		0	0	-1.53488	-33.1288	0	-0.0170507	-1.51783	0	0	0	0	-37.4487	-947.728
	41	358.788	3.99751	362.786		2.04758	1.94993			41	264.751		-19.8296	-668.752		2061	-36.1997	-948.744	0.244361	-15.1356	2.30087e-08	13.3251	0	2.30087e-08	0	0		0	0	-1.53419	-34.663	0	-0.0163538	-1.51783	0	0	0	0	-37.4895	-985.217
	42	367.946	3.93366	371.879		1.99526	1.93839			42	270.142		-19.7665	-688.518		2062	-36.2329	-984.977	0.240738	-14.8949	2.21581e-08	13.3251	0	2.21581e-08	0	0		0	0	-1.53358	-36.1965	0	-0.0157493	-1.51783	0	0	0	0	-37.5257	-1022.74
	43	377.104	3.87066	380.974		1.94453	1.92613			43	275.112		-18.2224	-706.74		2063	-33.5798	-1018.56	0.237346	-14.6575	2.14037e-08	13.3251	0	2.14037e-08	0	0		0	0	-1.53305	-37.7296	0	-0.0152131	-1.51783	0	0	0	0	-34.8755	-1057.62
	44	386.263	3.80848	390.071		1.89527	1.91321			44	280.063		-18.1553	-724.896		2064	-33.5776	-1052.13	0.234119	-14.4234	2.07213e-08	13.3251	0	2.07213e-08	0	0		0	0	-1.53256	-39.2621	0	-0.0147281	-1.51783	0	0	0	0	-34.8761	-1092.49
	45	395.423	3.74711	399.17		1.8474	1.89971			45	284.999		-18.0982	-742.994		2065	-33.5792	-1085.71	0.231009	-14.1924	2.0094e-08	13.3251	0	2.0094e-08	0	0		0	0	-1.53212	-40.7943	0	-0.0142822	-1.51783	0	0	0	0	-34.8804	-1127.37
	46	403.812	3.68654	407.499		1.80085	1.88568			46	289.924		-18.0569	-761.051		2066	-33.5828	-1119.3	0.227984	-13.9644	1.95094e-08	13.3251	0	1.95094e-08	0	0		0	0	-1.5317	-42.326	0	-0.0138667	-1.51783	0	0	0	0	-34.8865	-1162.26
	47	412.194	3.62675	415.82		1.75557	1.87118			47	294.838		-18.0171	-779.068		2067	-33.5875	-1152.88	0.22502	-13.7394	1.89588e-08	13.3251	0	1.89588e-08	0	0		0	0	-1.53131	-43.8573	0	-0.0134753	-1.51783	0	0	0	0	-34.8938	-1197.16
	48	420.569	3.56774	424.137		1.71149	1.85625			48	299.396		-16.7129	-795.781		2068	-30.7614	-1183.65	0.222103	-13.5173	1.8436e-08	13.3251	0	1.8436e-08	0	0		0	0	-1.53094	-45.3882	0	-0.0131037	-1.51783	0	0	0	0	-32.0703	-1229.23
	49	428.94	3.5095	432.45		1.66858	1.84092			49	303.94		-16.6615	-812.442		2069	-30.732	-1214.38	0.219221	-13.2981	1.79364e-08	13.3251	0	1.79364e-08	0	0		0	0	-1.53058	-46.9188	0	-0.0127486	-1.51783	0	0	0	0	-32.0433	-1261.27
	50	250.406	117.514	367.92	8.22192	107.466	1.82594			50	308.472		-16.6177	-829.06		2070	-30.7102	-1245.09	0.216367	-13.0817	1.74566e-08	13.3251	0	1.74566e-08	0	0		0	0	-1.53024	-48.449	0	-0.0124076	-1.51783	0	0	0	0	-32.0241	-1293.29
	51	235.471	107.841	343.312		98.6261	9.21454			51	312.994		-16.5804	-845.64		2071	-30.6944	-1275.78	0.213536	-12.8682	1.69943e-08	13.3251	0	1.69943e-08	0	0		0	0	-1.52991	-49.9789	0	-0.0120791	-1.51783	0	0	0	0	-32.0107	-1325.3
	52	223.192	104.754	327.947		91.5144	13.2401			52	317.507		-16.5483	-862.189		2072	654.627	-621.154	-418.017	-430.885	158.643	171.968	158.643	1.69943e-08	0	0	0	0	0	-41.1201	-91.099	-39.5241	-0.0120791	-1.51783	0	-0.0660832	-336.622	-336.622	17.5115	-1307.79
	53	213.194	102.116	315.311		85.7258	16.3903			53	321.752		-15.5635	-877.752		2073	54.7601	-566.394	35.4692	-395.416	0.195766	172.164	0	0.195766	0	0		0	0	-3.88268	-94.9817		-2.29876	-1.51783	0	-0.0660832	0	-336.622	86.5425	-1221.25
	54	205.188	99.8243	305.012		80.9551	18.8692			54	325.986		-15.5257	-893.278		2074	45.0223	-521.372	11.316	-384.1	0.138427	172.302	0	0.138427	0	0		0	0	-3.45171	-98.4334		-1.8678	-1.51783	0	-0.0660832	0	-336.622	53.0249	-1168.22
	55	198.944	97.8011	296.745		76.9713	20.8298			55	330.211		-15.4932	-908.771		2075	36.6589	-484.713	9.67397	-374.426	0.097883	172.4	0	0.097883	0	0		0	0	-3.11853	-101.552		-1.53462	-1.51783	0	-0.0660832	0	-336.622	43.3122	-1124.91
	56	194.283	95.9867	290.27		73.5991	22.3876			56	334.429		-15.4652	-924.236		2076	29.3588	-455.354	8.40341	-366.022	0.069214	172.469	0	0.069214	0	0		0	0	-2.8598	-104.412		-1.27589	-1.51783	0	-0.0660832	0	-336.622	34.9717	-1089.94
	57	191.057	94.3353	285.392		70.7051	23.6301			57	338.64		-15.441	-939.677		2077	22.8921	-432.462	7.41837	-358.604	0.0489419	172.518	0	0.0489419	0	0		0	0	-2.65793	-107.07		-1.07402	-1.51783	0	-0.0660832	0	-336.622	27.7015	-1062.24
	58	189.141	92.8114	281.952		68.1873	24.6241			58	342.529		-14.2596	-953.937		2078	17.0904	-415.372	6.65266	-351.951	0.0346074	172.553	0	0.0346074	0	0		0	0	-2.49965	-109.569		-0.915734	-1.51783	0	-0.0660832	0	-336.622	21.2781	-1040.96
	59	188.431	91.388	279.819		65.9673	25.4208			59	346.407		-14.2193	-968.156		2079	11.8309	-403.541	6.05542	-345.896	0.0244713	172.577	0	0.0244713	0	0		0	0	-2.37487	-111.944		-0.790956	-1.51783	0	-0.0660832	0	-336.622	15.536	-1025.43
	60	188.835	90.0444	278.88		63.9849	26.0595			60	350.276		-14.1847	-982.341		2080	7.02363	-396.517	5.58754	-340.308	0.017304	172.594	0	0.017304	0	0		0	0	-2.27594	-114.22		-0.692022	-1.51783	0	-0.0660832	0	-336.622	10.3525	-1015.07
	61	190.272	88.7644	279.036		62.1935	26.5709			61	354.136		-14.1547	-996.496		2081	2.60238	-393.915	5.219	-335.089	0.012236	172.607	0	0.012236	0	0		0	0	-2.197	-116.417		-0.613085	-1.51783	0	-0.0660832	0	-336.622	5.63662	-1009.44
	62	192.666	87.5359	280.202		60.5572	26.9787			62	358.007		-14.1943	-1010.69		2082	-1.48191	-395.397	4.92676	-330.163	0.0086523	172.615	0	0.0086523	0	0		0	0	-2.13359	-118.551		-0.54967	-1.51783	0	-0.0660832	0	-336.622	1.31992	-1008.12
	63	195.951	86.3493	282.3		59.0477	27.3016			63	361.578		-13.0916	-1023.78		2083	-5.26639	-400.663	4.69314	-325.469	0.00611825	172.621	0	0.00611825	0	0		0	0	-2.08226	-120.633		-0.498339	-1.51783	0	-0.0660832	0	-336.622	-2.64938	-1010.77
	64	200.063	85.1975	285.26		57.6432	27.5543			64	365.139		-13.0578	-1036.84		2084	-8.77949	-409.443	4.50457	-320.965	0.00432641	172.626	0	0.00432641	0	0		0	0	-2.04037	-122.673		-0.45645	-1.51783	0	-0.0660832	0	-336.622	-6.31095	-1017.08
	65	204.944	84.0748	289.018		56.3264	27.7484			65	368.692		-13.0286	-1049.87		2085	-12.0439	-421.486	4.35064	-316.614	0.00305937	172.629	0	0.00305937	0	0		0	0	-2.00587	-124.679		-0.421958	-1.51783	0	-0.0660832	0	-336.622	-9.69609	-1026.77
	66	210.537	82.977	293.514		55.0837	27.8932			66	372.239		-13.0033	-1062.87		2086	-15.0777	-436.564	4.22335	-312.391	0.00216344	172.631	0	0.00216344	0	0		0	0	-1.9772	-126.656		-0.393285	-1.51783	0	-0.0660832	0	-336.622	-12.8294	-1039.6
	67	216.792	81.9006	298.692		53.9045	27.996			67	375.779		-12.9809	-1075.85		2087	-17.8959	-454.46	4.11656	-308.274	0.00152991	172.633	0	0.00152991	0	0		0	0	-1.95312	-128.61		-0.369204	-1.51783	0	-0.0660832	0	-336.622	-15.7309	-1055.33
	68	223.656	80.8432	304.499		52.7802	28.0629			68	378.979		-11.733	-1087.59		2088	-20.5107	-474.971	4.02554	-304.249	0.00108193	172.634	0	0.00108193	0	0		0	0	-1.93268	-130.542		-0.348761	-1.51783	0	-0.0660832	0	-336.622	-18.4168	-1073.75
	69	231.081	79.8027	310.884		51.704	28.0988			69	382.167		-11.6891	-1099.27		2089	-22.9322	-497.903	3.94668	-300.302	0.00076516	172.634	0	0.00076516	0	0		0	0	-1.91513	-132.457		-0.331212	-1.51783	0	-0.0660832	0	-336.622	-20.8998	-1094.65
	70	239.02	78.7778	317.797		50.6703	28.1075			70	385.344		-11.6509	-1110.93		2090	-25.1684	-523.071	3.87718	-296.425	0.000541165	172.635	0	0.000541165	0	0		0	0	-1.89989	-134.357		-0.315977	-1.51783	0	-0.0660832	0	-336.622	-23.1906	-1117.84
	71	231.313	89.8941	321.207	4.95963	56.8177	28.1167			71	388.513		-11.6174	-1122.54		2091	-27.2256	-550.297	3.8149	-292.61	0.000382773	172.635	0	0.000382773	0	0		0	0	-1.88652	-136.244		-0.3026	-1.51783	0	-0.0660832	0	-336.622	-25.2968	-1143.14
	72	237.694	83.5438	321.238		54.793	28.7508			72	391.673		-11.5877	-1134.13		2092	-29.1086	-579.405	3.75818	-288.852	0.000270769	172.636	0	0.000270769	0	0		0	0	-1.87464	-138.118		-0.290725	-1.51783	0	-0.0660832	0	-336.622	-27.2248	-1170.36
	73	244.775	82.256	327.031		53.0851	29.1708			73	394.647		-10.9046	-1145.03		2093	28.2574	-551.148	-40.7597	-329.612	9.27201	181.908	9.27106	0.00094469	0	0	0	0	0	-6.78336	-144.902	-6.93017	1.73073	-1.51783	0	-0.0660832	0	-336.622	-10.0136	-1180.38
	74	252.449	81.0441	333.493		51.6087	29.4354			74	397.611		-10.8671	-1155.9		2094	-23.3968	-574.545	23.2842	-306.327	0.000135982	181.908	0	0.000135982	0	0		0	0	-2.15375	-147.055		-0.569831	-1.51783	0	-0.0660832	0	-336.622	-2.2662	-1182.64
	75	261.038	79.8894	340.928		50.303	29.5864			75	400.565		-10.8334	-1166.74		2095	-25.9644	-600.509	4.72222	-301.605	9.62631e-05	181.908	0	9.62631e-05	0	0		0	0	-2.06461	-149.12		-0.480694	-1.51783	0	-0.0660832	0	-336.622	-23.3067	-1205.95
	76	269.304	78.7785	348.082		49.1249	29.6536			76	403.511		-10.8033	-1177.54		2096	-28.1377	-628.647	4.44339	-297.162	6.81747e-05	181.908	0	6.81747e-05	0	0		0	0	-1.99948	-151.12		-0.415565	-1.51783	0	-0.0660832	0	-336.622	-25.6938	-1231.64
	77	277.737	77.7018	355.439		48.0436	29.6582			77	406.45		-10.776	-1188.31		2097	-31.493	-660.14	4.23386	-292.928	4.83104e-05	181.908	0	4.83104e-05	0	0		0	0	-1.95142	-153.071		-0.367508	-1.51783	0	-0.0660832	0	-336.622	-29.2105	-1260.85
	78	286.315	76.6527	362.967		47.0369	29.6157			78	408.192		-6.38738	-1194.7		2098	-30.3066	-690.446	4.07344	-288.855	3.42616e-05	181.908	0	3.42616e-05	0	0		0	0	-1.91552	-154.987		-0.331608	-1.51783	0	-0.0660832	0	-336.622	-28.1486	-1289
	79	295.019	75.6263	370.645		46.0892	29.5371			79	409.898		-6.2551	-1200.96		2099	-30.9215	-721.368	3.94783	-284.907	2.43249e-05	181.908	0	2.43249e-05	0	0		0	0	-1.8883	-156.875		-0.304381	-1.51783	0	-0.0660832	0	-336.622	-28.8619	-1317.86
	80	304.096	74.6192	378.715		45.189	29.4303			80	411.573		-6.13887	-1207.1		2100	-31.4525	-752.821	3.84689	-281.06	1.72962e-05	181.908	0	1.72962e-05	0	0		0	0	-1.86727	-158.742		-0.283356	-1.51783	0	-0.0660832	0	-336.622	-29.4729	-1347.34
	81	313.27	73.6291	386.9		44.328	29.3012			81	413.219		-6.03548	-1213.13		2101	-31.9141	-784.735	3.76347	-277.296	1.23237e-05	181.908	0	1.23237e-05	0	0		0	0	-1.8507	-160.593		-0.266783	-1.51783	0	-0.0660832	0	-336.622	-30.0013	-1377.34
	82	322.531	72.6543	395.185		43.5002	29.1541			82	414.839		-5.94241	-1219.07		2102	-33.2832	-818.018	3.69248	-273.604	8.80529e-06	181.908	0	8.80529e-06	0	0		0	0	-1.83733	-162.43		-0.253415	-1.51783	0	-0.0660832	0	-336.622	-31.4281	-1408.77
	83	331.867	71.6934	403.56		42.7012	28.9922			83	416.17		-4.88069	-1223.95		2103	-33.6402	-851.658	3.63034	-269.974	6.31517e-06	181.908	0	6.31517e-06	0	0		0	0	-1.82629	-164.256		-0.242371	-1.51783	0	-0.0660832	0	-336.622	-31.8362	-1440.6
	84	341.271	70.7457	412.016		41.9277	28.8179			84	417.475		-4.78507	-1228.74		2104	-33.9547	-885.613	3.57451	-266.399	4.55222e-06	181.908	0	4.55222e-06	0	0		0	0	-1.81694	-166.073		-0.23302	-1.51783	0	-0.0660832	0	-336.622	-32.1972	-1472.8
	85	350.356	69.8104	420.166		41.1772	28.6332			85	418.757		-4.69816	-1233.44		2105	-34.2328	-919.846	3.52318	-262.876	3.30353e-06	181.908	0	3.30353e-06	0	0		0	0	-1.80883	-167.882		-0.224917	-1.51783	0	-0.0660832	0	-336.622	-32.5185	-1505.32
	86	359.492	68.8871	428.379		40.4478	28.4393			86	420.016		-4.61831	-1238.06		2106	-34.4797	-954.325	3.47509	-259.401	2.41854e-06	181.908	0	2.41854e-06	0	0		0	0	-1.80166	-169.684		-0.217742	-1.51783	0	-0.0660832	0	-336.622	-32.8063	-1538.12
	87	368.674	67.9755	436.649		39.738	28.2375			87	421.256		-4.54422	-1242.6		2107	-33.3127	-987.638	3.42934	-255.971	1.79078e-06	181.908	0	1.79078e-06	0	0		0	0	-1.79518	-171.479		-0.211267	-1.51783	0	-0.0660832	0	-336.622	-31.6785	-1569.8
	88	377.897	67.0753	444.973		39.0466	28.0287			88	422.476		-4.47498	-1247.08		2108	-33.4991	-1021.14	3.38529	-252.586	1.34498e-06	181.908	0	1.34498e-06	0	0		0	0	-1.78925	-173.268		-0.205329	-1.51783	0	-0.0660832	0	-336.622	-31.903	-1601.7
	89	387.158	66.1864	453.345		38.3727	27.8137			89	423.679		-4.40976	-1251.48		2109	-33.6674	-1054.8	3.34251	-249.244	1.02789e-06	181.908	0	1.02789e-06	0	0		0	0	-1.78373	-175.052		-0.199811	-1.51783	0	-0.0660832	0	-336.622	-32.1086	-1633.81
	90	395.722	65.3084	461.03		37.7154	27.5931			90	424.864		-4.34804	-1255.83		2110	-33.8194	-1088.62	3.30068	-245.943	8.01875e-07	181.908	0	8.01875e-07	0	0		0	0	-1.77854	-176.831		-0.194628	-1.51783	0	-0.0660832	0	-336.622	-32.2972	-1666.11
	91	404.309	64.4414	468.75		37.074	27.3675			91	426.034		-4.28925	-1260.12		2111	-33.9572	-1122.58	3.25959	-242.683	6.40308e-07	181.908	0	6.40308e-07	0	0		0	0	-1.77364	-178.604		-0.18972	-1.51783	0	-0.0660832	0	-336.622	-32.4712	-1698.58
	92	412.918	63.5852	476.504		36.4479	27.1373			92	427.189		-4.23307	-1264.36		2112	-31.3998	-1153.98	3.21907	-239.464	5.24362e-07	181.908	0	5.24362e-07	0	0		0	0	-1.76896	-180.373		-0.18504	-1.51783	0	-0.0660832	0	-336.622	-29.9497	-1728.53
	93	421.549	62.7397	484.289		35.8366	26.9032			93	428.329		-4.1791	-1268.53		2113	-31.4856	-1185.47	3.17904	-236.285	4.40724e-07	181.908	0	4.40724e-07	0	0		0	0	-1.76447	-182.138		-0.180557	-1.51783	0	-0.0660832	0	-336.622	-30.0711	-1758.6
	94	430.2	61.9048	492.105		35.2395	26.6653			94	429.454		-4.12711	-1272.66		2114	-31.5679	-1217.03	3.13941	-233.146	3.79977e-07	181.908	0	3.79977e-07	0	0		0	0	-1.76016	-183.898		-0.176246	-1.51783	0	-0.0660832	0	-336.622	-30.1887	-1788.79
	95	438.097	61.0805	499.178		34.6563	26.4242			95	430.566		-4.07697	-1276.74		2115	-31.646	-1248.68	3.10014	-230.046	3.35461e-07	181.908	0	3.35461e-07	0	0		0	0	-1.756	-185.654		-0.172088	-1.51783	0	-0.0660832	0	-336.622	-30.3019	-1819.09
	96	446.003	60.2666	506.269		34.0865	26.1801			96	431.665		-4.02836	-1280.77		2116	-31.7194	-1280.4	3.06121	-226.984	3.02467e-07	181.908	0	3.02467e-07	0	0		0	0	-1.75199	-187.406		-0.168069	-1.51783	0	-0.0660832	0	-336.622	-30.4102	-1849.5
	97	453.917	59.4631	513.38		33.5297	25.9334			97	432.75		-3.98124	-1284.75		2117	-28.957	-1309.36	3.02258	-223.962	2.7766e-07	181.908	0	2.7766e-07	0	0		0	0	-1.74809	-189.154		-0.164178	-1.51783	0	-0.0660832	0	-336.622	-27.6825	-1877.19
	98	461.841	58.6699	520.511		32.9855	25.6844			98	433.824		-3.93546	-1288.68		2118	-28.9865	-1338.34	2.98425	-220.978	2.58684e-07	181.908	0	2.58684e-07	0	0		0	0	-1.74432	-190.898		-0.160407	-1.51783	0	-0.0660832	0	-336.622	-27.7466	-1904.93
	99	469.775	57.8869	527.662		32.4535	25.4334			99	434.885		-3.89085	-1292.57		2119	-29.0196	-1367.36	2.94622	-218.031	2.4387e-07	181.908	0	2.4387e-07	0	0		0	0	-1.74066	-192.639		-0.156748	-1.51783	0	-0.0660832	0	-336.622	-27.8141	-1932.75
	100	288.179	177.741	465.92	10.907	139.448	27.3859			100	435.934		-3.84742	-1296.42		2120	-29.0548	-1396.42	2.90848	-215.123	2.32037e-07	181.908	0	2.32037e-07	0	0		0	0	-1.73711	-194.376		-0.153196	-1.51783	0	-0.0660832	0	-336.622	-27.8835	-1960.63
																Further Ambition targets scenario
																	3rd planting (Mg CO2 eq)																							Plantation (Core)
																Year	Terrestrial C storage		HWP C storage		Forestry/ wood processing emissions (total)		Forestry/ primary wood processing emissions	Secondary wood processing emissions	(BE)CCS (total)		(BE)CCS (primary)	(BE)CCS (secondary)	(BE)CCS (tertiary)	FF offset (total)		Primary electricity offset (biomass + incineration)	Secondary electricity offset (biomass + incineration)	Tertiary electricity offset (biomass + incineration)	Heat offset (biomass)	Heat offset (incineration)	Concrete offset (net)		Net - annual flux	Net - cumulative C sequestration
																	Annual flux	Accumulation	Annual flux	Accumulation	Annual flux	Accumulation			Annual flux	Accumulation				Annual flux	Accumulation						Annual flux	Accumulation
																2020
																2021
																2022	0	0	0	0	5.00358	5.00358	5.00358	0	0	0	0	0	0	0	0	0	0	0	0	0	0	0	5.00358	5.00358
																2023	0.599623	0.599623	0	0	0	5.00358	0	0	0	0	0	0	0	0	0	0	0	0	0	0	0	0	0.599623	5.6032
																2024	-0.507923	0.0917007	0	0	0	5.00358	0	0	0	0	0	0	0	0	0	0	0	0	0	0	0	0	-0.507923	5.09528
																2025	-1.92493	-1.83323	0	0	0	5.00358	0	0	0	0	0	0	0	0	0	0	0	0	0	0	0	0	-1.92493	3.17035
																2026	-3.55635	-5.38958	0	0	0	5.00358	0	0	0	0	0	0	0	0	0	0	0	0	0	0	0	0	-3.55635	-0.386001
																2027	-5.35193	-10.7415	0	0	0	5.00358	0	0	0	0	0	0	0	0	0	0	0	0	0	0	0	0	-5.35193	-5.73793
																2028	-7.27359	-18.0151	0	0	0	5.00358	0	0	0	0	0	0	0	0	0	0	0	0	0	0	0	0	-7.27359	-13.0115
																2029	-9.28859	-27.3037	0	0	0	5.00358	0	0	0	0	0	0	0	0	0	0	0	0	0	0	0	0	-9.28859	-22.3001
																2030	-11.3672	-38.6709	0	0	0	5.00358	0	0	0	0	0	0	0	0	0	0	0	0	0	0	0	0	-11.3672	-33.6673
																2031	-13.4824	-52.1533	0	0	0	5.00358	0	0	0	0	0	0	0	0	0	0	0	0	0	0	0	0	-13.4824	-47.1497
																2032	-15.6095	-67.7629	0	0	0	5.00358	0	0	0	0	0	0	0	0	0	0	0	0	0	0	0	0	-15.6095	-62.7593
																2033	-17.7267	-85.4896	0	0	0	5.00358	0	0	0	0	0	0	0	0	0	0	0	0	0	0	0	0	-17.7267	-80.486
																2034	-19.8148	-105.304	0	0	0	5.00358	0	0	0	0	0	0	0	0	0	0	0	0	0	0	0	0	-19.8148	-100.301
																2035	-21.8574	-127.162	0	0	0	5.00358	0	0	0	0	0	0	0	0	0	0	0	0	0	0	0	0	-21.8574	-122.158
																2036	-23.8412	-151.003	0	0	0	5.00358	0	0	0	0	0	0	0	0	0	0	0	0	0	0	0	0	-23.8412	-145.999
																2037	-25.7549	-176.758	0	0	0	5.00358	0	0	0	0	0	0	0	0	0	0	0	0	0	0	0	0	-25.7549	-171.754
																2038	-27.5896	-204.347	0	0	0	5.00358	0	0	0	0	0	0	0	0	0	0	0	0	0	0	0	0	-27.5896	-199.344
																2039	-29.338	-233.685	0	0	0	5.00358	0	0	0	0	0	0	0	0	0	0	0	0	0	0	0	0	-29.338	-228.682
																2040	-30.9935	-264.679	0	0	0	5.00358	0	0	0	0	0	0	0	0	0	0	0	0	0	0	0	0	-30.9935	-259.675
																2041	-32.5507	-297.23	0	0	0	5.00358	0	0	0	0	0	0	0	0	0	0	0	0	0	0	0	0	-32.5507	-292.226
																2042	-34.0044	-331.234	0	0	0	5.00358	0	0	0	0	0	0	0	0	0	0	0	0	0	0	0	0	-34.0044	-326.23
																2043	17.6073	-313.627	-24.8113	-24.8113	7.32752	12.3311	7.32752	0	0	0	0	0	0	-6.16156	-6.16156	-6.16156	0	0	0	0	0	0	-6.03802	-332.268
																2044	-28.3006	-341.927	2.80517	-22.0061	3.74541e-07	12.3311	0	3.74541e-07	0	0		0	0	-1.78405	-7.9456	0	-0.266212	-1.51783	0	0	0	0	-27.2794	-359.548
																2045	-30.5355	-372.463	0.986722	-21.0194	2.74092e-07	12.3311	0	2.74092e-07	0	0		0	0	-1.71265	-9.65825	0	-0.194816	-1.51783	0	0	0	0	-31.2614	-390.809
																2046	-32.4275	-404.89	0.778555	-20.2408	2.0282e-07	12.3311	0	2.0282e-07	0	0		0	0	-1.66199	-11.3202	0	-0.144158	-1.51783	0	0	0	0	-33.3109	-424.12
																2047	-34.0251	-438.915	0.630603	-19.6102	1.52184e-07	12.3311	0	1.52184e-07	0	0		0	0	-1.626	-12.9462	0	-0.108168	-1.51783	0	0	0	0	-35.0205	-459.141
																2048	-36.8851	-475.8	0.52522	-19.085	1.16148e-07	12.3311	0	1.16148e-07	0	0		0	0	-1.60039	-14.5466	0	-0.0825546	-1.51783	0	0	0	0	-37.9603	-497.101
																2049	-35.2691	-511.07	0.449927	-18.6351	9.04419e-08	12.3311	0	9.04419e-08	0	0		0	0	-1.58212	-16.1287	0	-0.0642833	-1.51783	0	0	0	0	-36.4013	-533.502
																2050	-35.5086	-546.578	0.395902	-18.2392	7.20458e-08	12.3311	0	7.20458e-08	0	0		0	0	-1.56904	-17.6978	0	-0.0512079	-1.51783	0	0	0	0	-36.6817	-570.184
																2051	-35.7094	-582.288	0.356909	-17.8823	5.88248e-08	12.3311	0	5.88248e-08	0	0		0	0	-1.55964	-19.2574	0	-0.0418109	-1.51783	0	0	0	0	-36.9121	-607.096
																2052	-35.8788	-618.166	0.328537	-17.5537	4.92691e-08	12.3311	0	4.92691e-08	0	0		0	0	-1.55285	-20.8103	0	-0.035019	-1.51783	0	0	0	0	-37.1031	-644.199
																2053	-36.9884	-655.155	0.30767	-17.2461	4.23108e-08	12.3311	0	4.23108e-08	0	0		0	0	-1.54791	-22.3582	0	-0.0300732	-1.51783	0	0	0	0	-38.2286	-682.428
																2054	-37.1136	-692.268	0.292104	-16.954	3.71945e-08	12.3311	0	3.71945e-08	0	0		0	0	-1.54427	-23.9025	0	-0.0264367	-1.51783	0	0	0	0	-38.3658	-720.794
																2055	-37.2206	-729.489	0.280281	-16.6737	3.33861e-08	12.3311	0	3.33861e-08	0	0		0	0	-1.54156	-25.444	0	-0.0237298	-1.51783	0	0	0	0	-38.4819	-759.275
																2056	-37.312	-766.801	0.271101	-16.4026	3.05077e-08	12.3311	0	3.05077e-08	0	0		0	0	-1.53952	-26.9835	0	-0.021684	-1.51783	0	0	0	0	-38.5804	-797.856
																2057	-37.3905	-804.191	0.263788	-16.1388	2.8292e-08	12.3311	0	2.8292e-08	0	0		0	0	-1.53794	-28.5215	0	-0.0201091	-1.51783	0	0	0	0	-38.6647	-836.521
																2058	-36.0712	-840.263	0.257791	-15.881	2.65498e-08	12.3311	0	2.65498e-08	0	0		0	0	-1.5367	-30.0582	0	-0.0188708	-1.51783	0	0	0	0	-37.3501	-873.871
																2059	-36.1194	-876.382	0.252723	-15.6283	2.51471e-08	12.3311	0	2.51471e-08	0	0		0	0	-1.53571	-31.5939	0	-0.0178738	-1.51783	0	0	0	0	-37.4024	-911.273
																2060	-36.1622	-912.544	0.24831	-15.38	2.39891e-08	12.3311	0	2.39891e-08	0	0		0	0	-1.53488	-33.1288	0	-0.0170507	-1.51783	0	0	0	0	-37.4487	-948.722
																2061	-36.1997	-948.744	0.244361	-15.1356	2.30087e-08	12.3311	0	2.30087e-08	0	0		0	0	-1.53419	-34.663	0	-0.0163538	-1.51783	0	0	0	0	-37.4895	-986.211
																2062	-36.2329	-984.977	0.240738	-14.8949	2.21581e-08	12.3311	0	2.21581e-08	0	0		0	0	-1.53358	-36.1965	0	-0.0157493	-1.51783	0	0	0	0	-37.5257	-1023.74
																2063	-33.5798	-1018.56	0.237346	-14.6575	2.14037e-08	12.3311	0	2.14037e-08	0	0		0	0	-1.53305	-37.7296	0	-0.0152131	-1.51783	0	0	0	0	-34.8755	-1058.61
																2064	-33.5776	-1052.13	0.234119	-14.4234	2.07213e-08	12.3311	0	2.07213e-08	0	0		0	0	-1.53256	-39.2621	0	-0.0147281	-1.51783	0	0	0	0	-34.8761	-1093.49
																2065	-33.5792	-1085.71	0.231009	-14.1924	2.0094e-08	12.3311	0	2.0094e-08	0	0		0	0	-1.53212	-40.7943	0	-0.0142822	-1.51783	0	0	0	0	-34.8804	-1128.37
																2066	-33.5828	-1119.3	0.227984	-13.9644	1.95094e-08	12.3311	0	1.95094e-08	0	0		0	0	-1.5317	-42.326	0	-0.0138667	-1.51783	0	0	0	0	-34.8865	-1163.26
																2067	-33.5875	-1152.88	0.22502	-13.7394	1.89588e-08	12.3311	0	1.89588e-08	0	0		0	0	-1.53131	-43.8573	0	-0.0134753	-1.51783	0	0	0	0	-34.8938	-1198.15
																2068	-30.7614	-1183.65	0.222103	-13.5173	1.8436e-08	12.3311	0	1.8436e-08	0	0		0	0	-1.53094	-45.3882	0	-0.0131037	-1.51783	0	0	0	0	-32.0703	-1230.22
																2069	-30.732	-1214.38	0.219221	-13.2981	1.79364e-08	12.3311	0	1.79364e-08	0	0		0	0	-1.53058	-46.9188	0	-0.0127486	-1.51783	0	0	0	0	-32.0433	-1262.26
																2070	-30.7102	-1245.09	0.216367	-13.0817	1.74566e-08	12.3311	0	1.74566e-08	0	0		0	0	-1.53024	-48.449	0	-0.0124076	-1.51783	0	0	0	0	-32.0241	-1294.29
																2071	-30.6944	-1275.78	0.213536	-12.8682	1.69943e-08	12.3311	0	1.69943e-08	0	0		0	0	-1.52991	-49.9789	0	-0.0120791	-1.51783	0	0	0	0	-32.0107	-1326.3
																2072	654.627	-621.154	-418.017	-430.885	158.643	170.974	158.643	1.69943e-08	0	0	0	0	0	-41.1201	-91.099	-39.5241	-0.0120791	-1.51783	0	-0.0660832	-327.208	-327.208	26.9248	-1299.37
																2073	54.7601	-566.394	35.4692	-395.416	0.195766	171.17	0	0.195766	0	0		0	0	-3.88268	-94.9817		-2.29876	-1.51783	0	-0.0660832	0	-327.208	86.5425	-1212.83
																2074	45.0223	-521.372	11.316	-384.1	0.138427	171.308	0	0.138427	0	0		0	0	-3.45171	-98.4334		-1.8678	-1.51783	0	-0.0660832	0	-327.208	53.0249	-1159.81
																2075	36.6589	-484.713	9.67397	-374.426	0.097883	171.406	0	0.097883	0	0		0	0	-3.11853	-101.552		-1.53462	-1.51783	0	-0.0660832	0	-327.208	43.3122	-1116.49
																2076	29.3588	-455.354	8.40341	-366.022	0.069214	171.475	0	0.069214	0	0		0	0	-2.8598	-104.412		-1.27589	-1.51783	0	-0.0660832	0	-327.208	34.9717	-1081.52
																2077	22.8921	-432.462	7.41837	-358.604	0.0489419	171.524	0	0.0489419	0	0		0	0	-2.65793	-107.07		-1.07402	-1.51783	0	-0.0660832	0	-327.208	27.7015	-1053.82
																2078	17.0904	-415.372	6.65266	-351.951	0.0346074	171.559	0	0.0346074	0	0		0	0	-2.49965	-109.569		-0.915734	-1.51783	0	-0.0660832	0	-327.208	21.2781	-1032.54
																2079	11.8309	-403.541	6.05542	-345.896	0.0244713	171.583	0	0.0244713	0	0		0	0	-2.37487	-111.944		-0.790956	-1.51783	0	-0.0660832	0	-327.208	15.536	-1017.01
																2080	7.02363	-396.517	5.58754	-340.308	0.017304	171.6	0	0.017304	0	0		0	0	-2.27594	-114.22		-0.692022	-1.51783	0	-0.0660832	0	-327.208	10.3525	-1006.65
																2081	2.60238	-393.915	5.219	-335.089	0.012236	171.613	0	0.012236	0	0		0	0	-2.197	-116.417		-0.613085	-1.51783	0	-0.0660832	0	-327.208	5.63662	-1001.02
																2082	-1.48191	-395.397	4.92676	-330.163	0.0086523	171.621	0	0.0086523	0	0		0	0	-2.13359	-118.551		-0.54967	-1.51783	0	-0.0660832	0	-327.208	1.31992	-999.697
																2083	-5.26639	-400.663	4.69314	-325.469	0.00611825	171.627	0	0.00611825	0	0		0	0	-2.08226	-120.633		-0.498339	-1.51783	0	-0.0660832	0	-327.208	-2.64938	-1002.35
																2084	-8.77949	-409.443	4.50457	-320.965	0.00432641	171.632	0	0.00432641	0	0		0	0	-2.04037	-122.673		-0.45645	-1.51783	0	-0.0660832	0	-327.208	-6.31095	-1008.66
																2085	-12.0439	-421.486	4.35064	-316.614	0.00305937	171.635	0	0.00305937	0	0		0	0	-2.00587	-124.679		-0.421958	-1.51783	0	-0.0660832	0	-327.208	-9.69609	-1018.35
																2086	-15.0777	-436.564	4.22335	-312.391	0.00216344	171.637	0	0.00216344	0	0		0	0	-1.9772	-126.656		-0.393285	-1.51783	0	-0.0660832	0	-327.208	-12.8294	-1031.18
																2087	-17.8959	-454.46	4.11656	-308.274	0.00152991	171.639	0	0.00152991	0	0		0	0	-1.95312	-128.61		-0.369204	-1.51783	0	-0.0660832	0	-327.208	-15.7309	-1046.91
																2088	-20.5107	-474.971	4.02554	-304.249	0.00108193	171.64	0	0.00108193	0	0		0	0	-1.93268	-130.542		-0.348761	-1.51783	0	-0.0660832	0	-327.208	-18.4168	-1065.33
																2089	-22.9322	-497.903	3.94668	-300.302	0.00076516	171.64	0	0.00076516	0	0		0	0	-1.91513	-132.457		-0.331212	-1.51783	0	-0.0660832	0	-327.208	-20.8998	-1086.23
																2090	-25.1684	-523.071	3.87718	-296.425	0.000541165	171.641	0	0.000541165	0	0		0	0	-1.89989	-134.357		-0.315977	-1.51783	0	-0.0660832	0	-327.208	-23.1906	-1109.42
																2091	-27.2256	-550.297	3.8149	-292.61	0.000382773	171.641	0	0.000382773	0	0		0	0	-1.88652	-136.244		-0.3026	-1.51783	0	-0.0660832	0	-327.208	-25.2968	-1134.72
																2092	-29.1086	-579.405	3.75818	-288.852	0.000270769	171.642	0	0.000270769	0	0		0	0	-1.87464	-138.118		-0.290725	-1.51783	0	-0.0660832	0	-327.208	-27.2248	-1161.94
																2093	28.2574	-551.148	-40.7597	-329.612	9.27201	180.914	9.27106	0.00094469	0	0	0	0	0	-6.78336	-144.902	-6.93017	1.73073	-1.51783	0	-0.0660832	0	-327.208	-10.0136	-1171.96
																2094	-23.3968	-574.545	23.2842	-306.327	0.000135982	180.914	0	0.000135982	0	0		0	0	-2.15375	-147.055		-0.569831	-1.51783	0	-0.0660832	0	-327.208	-2.2662	-1174.22
																2095	-25.9644	-600.509	4.72222	-301.605	9.62631e-05	180.914	0	9.62631e-05	0	0		0	0	-2.06461	-149.12		-0.480694	-1.51783	0	-0.0660832	0	-327.208	-23.3067	-1197.53
																2096	-28.1377	-628.647	4.44339	-297.162	6.81747e-05	180.914	0	6.81747e-05	0	0		0	0	-1.99948	-151.12		-0.415565	-1.51783	0	-0.0660832	0	-327.208	-25.6938	-1223.22
																2097	-31.493	-660.14	4.23386	-292.928	4.83104e-05	180.914	0	4.83104e-05	0	0		0	0	-1.95142	-153.071		-0.367508	-1.51783	0	-0.0660832	0	-327.208	-29.2105	-1252.43
																2098	-30.3066	-690.446	4.07344	-288.855	3.42616e-05	180.914	0	3.42616e-05	0	0		0	0	-1.91552	-154.987		-0.331608	-1.51783	0	-0.0660832	0	-327.208	-28.1486	-1280.58
																2099	-30.9215	-721.368	3.94783	-284.907	2.43249e-05	180.914	0	2.43249e-05	0	0		0	0	-1.8883	-156.875		-0.304381	-1.51783	0	-0.0660832	0	-327.208	-28.8619	-1309.44
																2100	-31.4525	-752.821	3.84689	-281.06	1.72962e-05	180.914	0	1.72962e-05	0	0		0	0	-1.86727	-158.742		-0.283356	-1.51783	0	-0.0660832	0	-327.208	-29.4729	-1338.92
																2101	-31.9141	-784.735	3.76347	-277.296	1.23237e-05	180.914	0	1.23237e-05	0	0		0	0	-1.8507	-160.593		-0.266783	-1.51783	0	-0.0660832	0	-327.208	-30.0013	-1368.92
																2102	-33.2832	-818.018	3.69248	-273.604	8.80529e-06	180.914	0	8.80529e-06	0	0		0	0	-1.83733	-162.43		-0.253415	-1.51783	0	-0.0660832	0	-327.208	-31.4281	-1400.35
																2103	-33.6402	-851.658	3.63034	-269.974	6.31517e-06	180.914	0	6.31517e-06	0	0		0	0	-1.82629	-164.256		-0.242371	-1.51783	0	-0.0660832	0	-327.208	-31.8362	-1432.18
																2104	-33.9547	-885.613	3.57451	-266.399	4.55222e-06	180.914	0	4.55222e-06	0	0		0	0	-1.81694	-166.073		-0.23302	-1.51783	0	-0.0660832	0	-327.208	-32.1972	-1464.38
																2105	-34.2328	-919.846	3.52318	-262.876	3.30353e-06	180.914	0	3.30353e-06	0	0		0	0	-1.80883	-167.882		-0.224917	-1.51783	0	-0.0660832	0	-327.208	-32.5185	-1496.9
																2106	-34.4797	-954.325	3.47509	-259.401	2.41854e-06	180.914	0	2.41854e-06	0	0		0	0	-1.80166	-169.684		-0.217742	-1.51783	0	-0.0660832	0	-327.208	-32.8063	-1529.7
																2107	-33.3127	-987.638	3.42934	-255.971	1.79078e-06	180.914	0	1.79078e-06	0	0		0	0	-1.79518	-171.479		-0.211267	-1.51783	0	-0.0660832	0	-327.208	-31.6785	-1561.38
																2108	-33.4991	-1021.14	3.38529	-252.586	1.34498e-06	180.914	0	1.34498e-06	0	0		0	0	-1.78925	-173.268		-0.205329	-1.51783	0	-0.0660832	0	-327.208	-31.903	-1593.29
																2109	-33.6674	-1054.8	3.34251	-249.244	1.02789e-06	180.914	0	1.02789e-06	0	0		0	0	-1.78373	-175.052		-0.199811	-1.51783	0	-0.0660832	0	-327.208	-32.1086	-1625.39
																2110	-33.8194	-1088.62	3.30068	-245.943	8.01875e-07	180.914	0	8.01875e-07	0	0		0	0	-1.77854	-176.831		-0.194628	-1.51783	0	-0.0660832	0	-327.208	-32.2972	-1657.69
																2111	-33.9572	-1122.58	3.25959	-242.683	6.40308e-07	180.914	0	6.40308e-07	0	0		0	0	-1.77364	-178.604		-0.18972	-1.51783	0	-0.0660832	0	-327.208	-32.4712	-1690.16
																2112	-31.3998	-1153.98	3.21907	-239.464	5.24362e-07	180.914	0	5.24362e-07	0	0		0	0	-1.76896	-180.373		-0.18504	-1.51783	0	-0.0660832	0	-327.208	-29.9497	-1720.11
																2113	-31.4856	-1185.47	3.17904	-236.285	4.40724e-07	180.914	0	4.40724e-07	0	0		0	0	-1.76447	-182.138		-0.180557	-1.51783	0	-0.0660832	0	-327.208	-30.0711	-1750.18
																2114	-31.5679	-1217.03	3.13941	-233.146	3.79977e-07	180.914	0	3.79977e-07	0	0		0	0	-1.76016	-183.898		-0.176246	-1.51783	0	-0.0660832	0	-327.208	-30.1887	-1780.37
																2115	-31.646	-1248.68	3.10014	-230.046	3.35461e-07	180.914	0	3.35461e-07	0	0		0	0	-1.756	-185.654		-0.172088	-1.51783	0	-0.0660832	0	-327.208	-30.3019	-1810.67
																2116	-31.7194	-1280.4	3.06121	-226.984	3.02467e-07	180.914	0	3.02467e-07	0	0		0	0	-1.75199	-187.406		-0.168069	-1.51783	0	-0.0660832	0	-327.208	-30.4102	-1841.08
																2117	-28.957	-1309.36	3.02258	-223.962	2.7766e-07	180.914	0	2.7766e-07	0	0		0	0	-1.74809	-189.154		-0.164178	-1.51783	0	-0.0660832	0	-327.208	-27.6825	-1868.77
																2118	-28.9865	-1338.34	2.98425	-220.978	2.58684e-07	180.914	0	2.58684e-07	0	0		0	0	-1.74432	-190.898		-0.160407	-1.51783	0	-0.0660832	0	-327.208	-27.7466	-1896.51
																2119	-29.0196	-1367.36	2.94622	-218.031	2.4387e-07	180.914	0	2.4387e-07	0	0		0	0	-1.74066	-192.639		-0.156748	-1.51783	0	-0.0660832	0	-327.208	-27.8141	-1924.33
																2120	-29.0548	-1396.42	2.90848	-215.123	2.32037e-07	180.914	0	2.32037e-07	0	0		0	0	-1.73711	-194.376		-0.153196	-1.51783	0	-0.0660832	0	-327.208	-27.8835	-1952.21

## Sheet: Yr5
																Summary of emissions discounts to apply (to 2020 assumptions):
																	2020-2029		2030-2039		2040-2049		2050-2084		2085-2120
																	Core	FA	Core	FA	Core	FA	Core	FA	Core	FA
																Avoided emissions - Biomass (heat) - marginal supply	none	none	none	none	none	1	1	1	1	1
																Avoided emissions - Biomass (electricity) - marginal supply	none	none	1	1	1	1	1	1	1	1
																Avoided emissions - Incineration (electricity) - marginal supply	none	none	1	1	1	1	1	1	1	1
																Incineration (heat) - marginal supply	none	none	none	none	none	1	1	1	1	1
																C storage - BECCS (biomass electricity)	none	none	0	0	0	0	0	0	0	0
																C storage - BECCS (biomass heat)	none	none	0	0	0	0	0	0	0	0
																Avoided emissions - Cement production - CCS application (calcination)	n/a	n/a	n/a	n/a	n/a	n/a	none	1	1	1
																Avoided emissions - Cement production - furnace emissions reduction	n/a	n/a	n/a	n/a	n/a	n/a	0.9784	0.95104	0.95104	0.712
																Emissions - Wood panel (particle board) production (CCS on heat production)	none	none	none	none	none	1	none	1	1	1
																Emissions - Harvester/forwarder	none	none	none	none	none	0.55	0.87	0.1	0	0
	Annual C stock - total ecosystem (tonnes C) - >75% thin									Natural Forest' C sequestration
	Time Step	Total Ecosystem(GH model (thinned) average soil v3 Default Simu			Thinned	Thinned	Thinned				'Total Ecosystem(Afforestation (conservation) Default Simulation					Core targets scenario
		Forest ecosystem	HWP total	Net system C	Mulch/S C storage	HWP primary	HWP secondary				Net ecosystem C	Process emissions	Annual C flux	Net cumulative C sequestration and storage			5th planting (Mg CO2 eq)																							Plantation (Core)
	Year	Tonnes C	Tonnes C		Tonnes C					Year	Tonnes C		Mg CO2eq			Year	Terrestrial C storage		HWP C storage		Forestry/ wood processing emissions (total)		Forestry/ primary wood processing emissions	Secondary wood processing emissions	(BE)CCS (total)		(BE)CCS (primary)	(BE)CCS (secondary)	(BE)CCS (tertiary)	FF offset (total)		Primary electricity offset (biomass + incineration)	Secondary electricity offset (biomass + incineration)	Tertiary electricity offset (biomass + incineration)	Heat offset (biomass)	Heat offset (incineration)	Concrete offset (net)		Net - annual flux	Net - cumulative C sequestration
																	Annual flux	Accumulation	Annual flux	Accumulation	Annual flux	Accumulation			Annual flux	Accumulation				Annual flux	Accumulation						Annual flux	Accumulation
	0	81	0	81	0	0	0			0						2020
	1	80.8365	0	80.8365		0	0			1						2021
	2	80.975	0	80.975		0	0			2						2022
	3	81.5	0	81.5		0	0			3						2023
	4	82.4699	0	82.4699		0	0			4	81	1.36461	5.00358	5.00358		2024	0	0	0	0	5.00358	5.00358	5.00358	0	0	0	0	0	0	0	0	0	0	0	0	0	0	0	5.00358	5.00358
	5	83.9295	0	83.9295		0	0			5	80.8429		0.575894	5.57947		2025	0.599623	0.599623	0	0	0	5.00358	0	0	0	0	0	0	0	0	0	0	0	0	0	0	0	0	0.599623	5.6032
	6	85.9132	0	85.9132		0	0			6	80.9424		-0.36473	5.21474		2026	-0.507923	0.0917007	0	0	0	5.00358	0	0	0	0	0	0	0	0	0	0	0	0	0	0	0	0	-0.507923	5.09528
	7	88.4465	0	88.4465		0	0			7	81.3393		-1.45544	3.7593		2027	-1.92493	-1.83323	0	0	0	5.00358	0	0	0	0	0	0	0	0	0	0	0	0	0	0	0	0	-1.92493	3.17035
	8	91.5466	0	91.5466		0	0			8	82.0617		-2.64872	1.11058		2028	-3.55635	-5.38958	0	0	0	5.00358	0	0	0	0	0	0	0	0	0	0	0	0	0	0	0	0	-3.55635	-0.386001
	9	95.2236	0	95.2236		0	0			9	83.1297		-3.91591	-2.80532		2029	-5.35193	-10.7415	0	0	0	5.00358	0	0	0	0	0	0	0	0	0	0	0	0	0	0	0	0	-5.35193	-5.73793
	10	99.4808	0	99.4808		0	0			10	84.5573		-5.23457	-8.03989		2030	-7.27359	-18.0151	0	0	0	5.00358	0	0	0	0	0	0	0	0	0	0	0	0	0	0	0	0	-7.27359	-13.0115
	11	104.315	0	104.315		0	0			11	86.3534		-6.58557	-14.6255		2031	-9.28859	-27.3037	0	0	0	5.00358	0	0	0	0	0	0	0	0	0	0	0	0	0	0	0	0	-9.28859	-22.3001
	12	109.719	0	109.719		0	0			12	88.5221		-7.95205	-22.5775		2032	-11.3672	-38.6709	0	0	0	5.00358	0	0	0	0	0	0	0	0	0	0	0	0	0	0	0	0	-11.3672	-33.6673
	13	115.68	0	115.68		0	0			13	91.0637		-9.31896	-31.8965		2033	-13.4824	-52.1533	0	0	0	5.00358	0	0	0	0	0	0	0	0	0	0	0	0	0	0	0	0	-13.4824	-47.1497
	14	122.183	0	122.183		0	0			14	93.9745		-10.673	-42.5695		2034	-15.6095	-67.7629	0	0	0	5.00358	0	0	0	0	0	0	0	0	0	0	0	0	0	0	0	0	-15.6095	-62.7593
	15	129.207	0	129.207		0	0			15	97.2478		-12.0023	-54.5718		2035	-17.7267	-85.4896	0	0	0	5.00358	0	0	0	0	0	0	0	0	0	0	0	0	0	0	0	0	-17.7267	-80.486
	16	136.731	0	136.731		0	0			16	100.874		-13.2969	-67.8687		2036	-19.8148	-105.304	0	0	0	5.00358	0	0	0	0	0	0	0	0	0	0	0	0	0	0	0	0	-19.8148	-100.301
	17	144.732	0	144.732		0	0			17	104.842		-14.548	-82.4167		2037	-21.8574	-127.162	0	0	0	5.00358	0	0	0	0	0	0	0	0	0	0	0	0	0	0	0	0	-21.8574	-122.158
	18	153.185	0	153.185		0	0			18	109.137		-15.7483	-98.165		2038	-23.8412	-151.003	0	0	0	5.00358	0	0	0	0	0	0	0	0	0	0	0	0	0	0	0	0	-23.8412	-145.999
	19	162.063	0	162.063		0	0			19	113.744		-16.8918	-115.057		2039	-25.7549	-176.758	0	0	0	5.00358	0	0	0	0	0	0	0	0	0	0	0	0	0	0	0	0	-25.7549	-171.754
	20	171.337	0	171.337		0	0			20	118.646		-17.9733	-133.03		2040	-27.5896	-204.347	0	0	0	5.00358	0	0	0	0	0	0	0	0	0	0	0	0	0	0	0	0	-27.5896	-199.344
	21	166.535	6.76672	173.301	0.415937	6.35078	0			21	123.824		-18.9887	-152.019		2041	-29.338	-233.685	0	0	0	5.00358	0	0	0	0	0	0	0	0	0	0	0	0	0	0	0	0	-29.338	-228.682
	22	174.253	6.00167	180.255		5.40511	0.596564			22	129.261		-19.9347	-171.953		2042	-30.9935	-264.679	0	0	0	5.00358	0	0	0	0	0	0	0	0	0	0	0	0	0	0	0	0	-30.9935	-259.675
	23	182.581	5.73256	188.313		4.71306	1.01951			23	134.936		-20.8082	-192.762		2043	-32.5507	-297.23	0	0	0	5.00358	0	0	0	0	0	0	0	0	0	0	0	0	0	0	0	0	-32.5507	-292.226
	24	191.425	5.52023	196.945		4.20096	1.31927			24	138.961		-14.7598	-207.521		2044	-34.0044	-331.234	0	0	0	5.00358	0	0	0	0	0	0	0	0	0	0	0	0	0	0	0	0	-34.0044	-326.23
	25	200.704	5.34825	206.052		3.81671	1.53154			25	143.702		-17.382	-224.903		2045	17.6073	-313.627	-24.8113	-24.8113	8.32153	13.3251	8.32153	0	0	0	0	0	0	-6.16156	-6.16156	-6.16156	0	0	0	0	0	0	-5.04402	-331.274
	26	210.764	5.20501	215.969		3.52345	1.68155			26	148.506		-17.6139	-242.517		2046	-28.3006	-341.927	2.80517	-22.0061	3.74541e-07	13.3251	0	3.74541e-07	0	0		0	0	-1.78405	-7.9456	0	-0.266212	-1.51783	0	0	0	0	-27.2794	-358.554
	27	220.383	5.0823	225.465		3.2951	1.7872			27	153.352		-17.7693	-260.287		2047	-30.5355	-372.463	0.986722	-21.0194	2.74092e-07	13.3251	0	2.74092e-07	0	0		0	0	-1.71265	-9.65825	0	-0.194816	-1.51783	0	0	0	0	-31.2614	-389.815
	28	230.067	4.97433	235.041		3.11319	1.86114			28	159.692		-23.2471	-283.534		2048	-32.4275	-404.89	0.778555	-20.2408	2.0282e-07	13.3251	0	2.0282e-07	0	0		0	0	-1.66199	-11.3202	0	-0.144158	-1.51783	0	0	0	0	-33.3109	-423.126
	29	239.806	4.87699	244.683		2.96466	1.91232			29	165.832		-22.5139	-306.048		2049	-34.0251	-438.915	0.630603	-19.6102	1.52184e-07	13.3251	0	1.52184e-07	0	0		0	0	-1.626	-12.9462	0	-0.108168	-1.51783	0	0	0	0	-35.0205	-458.147
	30	249.591	4.78739	254.378		2.84026	1.94712			30	175.455		-35.2823	-341.33		2050	-36.8851	-475.8	0.52522	-19.085	1.16148e-07	13.3251	0	1.16148e-07	0	0		0	0	-1.60039	-14.5466	0	-0.0825546	-1.51783	0	0	0	0	-37.9603	-496.107
	31	259.679	4.70348	264.382		2.73343	1.97004			31	184.967		-34.8791	-376.209		2051	-35.2691	-511.07	0.449927	-18.6351	9.04419e-08	13.3251	0	9.04419e-08	0	0		0	0	-1.58212	-16.1287	0	-0.0642833	-1.51783	0	0	0	0	-36.4013	-532.508
	32	269.8	4.62381	274.424		2.63952	1.98429			32	194.39		-34.5515	-410.761		2052	-35.5086	-546.578	0.395902	-18.2392	7.20458e-08	13.3251	0	7.20458e-08	0	0		0	0	-1.56904	-17.6978	0	-0.0512079	-1.51783	0	0	0	0	-36.6817	-569.19
	33	279.952	4.54737	284.499		2.55523	1.99214			33	203.739		-34.2804	-445.041		2053	-35.7094	-582.288	0.356909	-17.8823	5.88248e-08	13.3251	0	5.88248e-08	0	0		0	0	-1.55964	-19.2574	0	-0.0418109	-1.51783	0	0	0	0	-36.9121	-606.102
	34	290.127	4.47343	294.601		2.4782	1.99523			34	213.027		-34.0532	-479.094		2054	-35.8788	-618.166	0.328537	-17.5537	4.92691e-08	13.3251	0	4.92691e-08	0	0		0	0	-1.55285	-20.8103	0	-0.035019	-1.51783	0	0	0	0	-37.1031	-643.205
	35	300.325	4.40149	304.726		2.40676	1.99473			35	219.105		-22.2888	-501.383		2055	-36.9884	-655.155	0.30767	-17.2461	4.23108e-08	13.3251	0	4.23108e-08	0	0		0	0	-1.54791	-22.3582	0	-0.0300732	-1.51783	0	0	0	0	-38.2286	-681.434
	36	310.163	4.33118	314.494		2.33973	1.99146			36	225.133		-22.1014	-523.484		2056	-37.1136	-692.268	0.292104	-16.954	3.71945e-08	13.3251	0	3.71945e-08	0	0		0	0	-1.54427	-23.9025	0	-0.0264367	-1.51783	0	0	0	0	-38.3658	-719.8
	37	320.013	4.26226	324.276		2.27624	1.98602			37	231.118		-21.9445	-545.429		2057	-37.2206	-729.489	0.280281	-16.6737	3.33861e-08	13.3251	0	3.33861e-08	0	0		0	0	-1.54156	-25.444	0	-0.0237298	-1.51783	0	0	0	0	-38.4819	-758.281
	38	329.876	4.19454	334.07		2.21567	1.97887			38	237.067		-21.8117	-567.241		2058	-37.312	-766.801	0.271101	-16.4026	3.05077e-08	13.3251	0	3.05077e-08	0	0		0	0	-1.53952	-26.9835	0	-0.021684	-1.51783	0	0	0	0	-38.5804	-796.862
	39	339.748	4.1279	343.876		2.15757	1.97032			39	242.985		-21.699	-588.94		2059	-37.3905	-804.191	0.263788	-16.1388	2.8292e-08	13.3251	0	2.8292e-08	0	0		0	0	-1.53794	-28.5215	0	-0.0201091	-1.51783	0	0	0	0	-38.6647	-835.527
	40	349.63	4.06224	353.692		2.10163	1.96061			40	248.464		-20.0901	-609.03		2060	-36.0712	-840.263	0.257791	-15.881	2.65498e-08	13.3251	0	2.65498e-08	0	0		0	0	-1.5367	-30.0582	0	-0.0188708	-1.51783	0	0	0	0	-37.3501	-872.877
	41	358.788	3.99751	362.786		2.04758	1.94993			41	253.915		-19.989	-629.019		2061	-36.1194	-876.382	0.252723	-15.6283	2.51471e-08	13.3251	0	2.51471e-08	0	0		0	0	-1.53571	-31.5939	0	-0.0178738	-1.51783	0	0	0	0	-37.4024	-910.279
	42	367.946	3.93366	371.879		1.99526	1.93839			42	259.343		-19.9032	-648.922		2062	-36.1622	-912.544	0.24831	-15.38	2.39891e-08	13.3251	0	2.39891e-08	0	0		0	0	-1.53488	-33.1288	0	-0.0170507	-1.51783	0	0	0	0	-37.4487	-947.728
	43	377.104	3.87066	380.974		1.94453	1.92613			43	264.751		-19.8296	-668.752		2063	-36.1997	-948.744	0.244361	-15.1356	2.30087e-08	13.3251	0	2.30087e-08	0	0		0	0	-1.53419	-34.663	0	-0.0163538	-1.51783	0	0	0	0	-37.4895	-985.217
	44	386.263	3.80848	390.071		1.89527	1.91321			44	270.142		-19.7665	-688.518		2064	-36.2329	-984.977	0.240738	-14.8949	2.21581e-08	13.3251	0	2.21581e-08	0	0		0	0	-1.53358	-36.1965	0	-0.0157493	-1.51783	0	0	0	0	-37.5257	-1022.74
	45	395.423	3.74711	399.17		1.8474	1.89971			45	275.112		-18.2224	-706.74		2065	-33.5798	-1018.56	0.237346	-14.6575	2.14037e-08	13.3251	0	2.14037e-08	0	0		0	0	-1.53305	-37.7296	0	-0.0152131	-1.51783	0	0	0	0	-34.8755	-1057.62
	46	403.812	3.68654	407.499		1.80085	1.88568			46	280.063		-18.1553	-724.896		2066	-33.5776	-1052.13	0.234119	-14.4234	2.07213e-08	13.3251	0	2.07213e-08	0	0		0	0	-1.53256	-39.2621	0	-0.0147281	-1.51783	0	0	0	0	-34.8761	-1092.49
	47	412.194	3.62675	415.82		1.75557	1.87118			47	284.999		-18.0982	-742.994		2067	-33.5792	-1085.71	0.231009	-14.1924	2.0094e-08	13.3251	0	2.0094e-08	0	0		0	0	-1.53212	-40.7943	0	-0.0142822	-1.51783	0	0	0	0	-34.8804	-1127.37
	48	420.569	3.56774	424.137		1.71149	1.85625			48	289.924		-18.0569	-761.051		2068	-33.5828	-1119.3	0.227984	-13.9644	1.95094e-08	13.3251	0	1.95094e-08	0	0		0	0	-1.5317	-42.326	0	-0.0138667	-1.51783	0	0	0	0	-34.8865	-1162.26
	49	428.94	3.5095	432.45		1.66858	1.84092			49	294.838		-18.0171	-779.068		2069	-33.5875	-1152.88	0.22502	-13.7394	1.89588e-08	13.3251	0	1.89588e-08	0	0		0	0	-1.53131	-43.8573	0	-0.0134753	-1.51783	0	0	0	0	-34.8938	-1197.16
	50	250.406	117.514	367.92	8.22192	107.466	1.82594			50	299.396		-16.7129	-795.781		2070	-30.7614	-1183.65	0.222103	-13.5173	1.8436e-08	13.3251	0	1.8436e-08	0	0		0	0	-1.53094	-45.3882	0	-0.0131037	-1.51783	0	0	0	0	-32.0703	-1229.23
	51	235.471	107.841	343.312		98.6261	9.21454			51	303.94		-16.6615	-812.442		2071	-30.732	-1214.38	0.219221	-13.2981	1.79364e-08	13.3251	0	1.79364e-08	0	0		0	0	-1.53058	-46.9188	0	-0.0127486	-1.51783	0	0	0	0	-32.0433	-1261.27
	52	223.192	104.754	327.947		91.5144	13.2401			52	308.472		-16.6177	-829.06		2072	-30.7102	-1245.09	0.216367	-13.0817	1.74566e-08	13.3251	0	1.74566e-08	0	0		0	0	-1.53024	-48.449	0	-0.0124076	-1.51783	0	0	0	0	-32.0241	-1293.29
	53	213.194	102.116	315.311		85.7258	16.3903			53	312.994		-16.5804	-845.64		2073	-30.6944	-1275.78	0.213536	-12.8682	1.69943e-08	13.3251	0	1.69943e-08	0	0		0	0	-1.52991	-49.9789	0	-0.0120791	-1.51783	0	0	0	0	-32.0107	-1325.3
	54	205.188	99.8243	305.012		80.9551	18.8692			54	317.507		-16.5483	-862.189		2074	654.627	-621.154	-418.017	-430.885	158.643	171.968	158.643	1.69943e-08	0	0	0	0	0	-41.1201	-91.099	-39.5241	-0.0120791	-1.51783	0	-0.0660832	-336.622	-336.622	17.5115	-1307.79
	55	198.944	97.8011	296.745		76.9713	20.8298			55	321.752		-15.5635	-877.752		2075	54.7601	-566.394	35.4692	-395.416	0.195766	172.164	0	0.195766	0	0		0	0	-3.88268	-94.9817		-2.29876	-1.51783	0	-0.0660832	0	-336.622	86.5425	-1221.25
	56	194.283	95.9867	290.27		73.5991	22.3876			56	325.986		-15.5257	-893.278		2076	45.0223	-521.372	11.316	-384.1	0.138427	172.302	0	0.138427	0	0		0	0	-3.45171	-98.4334		-1.8678	-1.51783	0	-0.0660832	0	-336.622	53.0249	-1168.22
	57	191.057	94.3353	285.392		70.7051	23.6301			57	330.211		-15.4932	-908.771		2077	36.6589	-484.713	9.67397	-374.426	0.097883	172.4	0	0.097883	0	0		0	0	-3.11853	-101.552		-1.53462	-1.51783	0	-0.0660832	0	-336.622	43.3122	-1124.91
	58	189.141	92.8114	281.952		68.1873	24.6241			58	334.429		-15.4652	-924.236		2078	29.3588	-455.354	8.40341	-366.022	0.069214	172.469	0	0.069214	0	0		0	0	-2.8598	-104.412		-1.27589	-1.51783	0	-0.0660832	0	-336.622	34.9717	-1089.94
	59	188.431	91.388	279.819		65.9673	25.4208			59	338.64		-15.441	-939.677		2079	22.8921	-432.462	7.41837	-358.604	0.0489419	172.518	0	0.0489419	0	0		0	0	-2.65793	-107.07		-1.07402	-1.51783	0	-0.0660832	0	-336.622	27.7015	-1062.24
	60	188.835	90.0444	278.88		63.9849	26.0595			60	342.529		-14.2596	-953.937		2080	17.0904	-415.372	6.65266	-351.951	0.0346074	172.553	0	0.0346074	0	0		0	0	-2.49965	-109.569		-0.915734	-1.51783	0	-0.0660832	0	-336.622	21.2781	-1040.96
	61	190.272	88.7644	279.036		62.1935	26.5709			61	346.407		-14.2193	-968.156		2081	11.8309	-403.541	6.05542	-345.896	0.0244713	172.577	0	0.0244713	0	0		0	0	-2.37487	-111.944		-0.790956	-1.51783	0	-0.0660832	0	-336.622	15.536	-1025.43
	62	192.666	87.5359	280.202		60.5572	26.9787			62	350.276		-14.1847	-982.341		2082	7.02363	-396.517	5.58754	-340.308	0.017304	172.594	0	0.017304	0	0		0	0	-2.27594	-114.22		-0.692022	-1.51783	0	-0.0660832	0	-336.622	10.3525	-1015.07
	63	195.951	86.3493	282.3		59.0477	27.3016			63	354.136		-14.1547	-996.496		2083	2.60238	-393.915	5.219	-335.089	0.012236	172.607	0	0.012236	0	0		0	0	-2.197	-116.417		-0.613085	-1.51783	0	-0.0660832	0	-336.622	5.63662	-1009.44
	64	200.063	85.1975	285.26		57.6432	27.5543			64	358.007		-14.1943	-1010.69		2084	-1.48191	-395.397	4.92676	-330.163	0.0086523	172.615	0	0.0086523	0	0		0	0	-2.13359	-118.551		-0.54967	-1.51783	0	-0.0660832	0	-336.622	1.31992	-1008.12
	65	204.944	84.0748	289.018		56.3264	27.7484			65	361.578		-13.0916	-1023.78		2085	-5.26639	-400.663	4.69314	-325.469	0.00611825	172.621	0	0.00611825	0	0		0	0	-2.08226	-120.633		-0.498339	-1.51783	0	-0.0660832	0	-336.622	-2.64938	-1010.77
	66	210.537	82.977	293.514		55.0837	27.8932			66	365.139		-13.0578	-1036.84		2086	-8.77949	-409.443	4.50457	-320.965	0.00432641	172.626	0	0.00432641	0	0		0	0	-2.04037	-122.673		-0.45645	-1.51783	0	-0.0660832	0	-336.622	-6.31095	-1017.08
	67	216.792	81.9006	298.692		53.9045	27.996			67	368.692		-13.0286	-1049.87		2087	-12.0439	-421.486	4.35064	-316.614	0.00305937	172.629	0	0.00305937	0	0		0	0	-2.00587	-124.679		-0.421958	-1.51783	0	-0.0660832	0	-336.622	-9.69609	-1026.77
	68	223.656	80.8432	304.499		52.7802	28.0629			68	372.239		-13.0033	-1062.87		2088	-15.0777	-436.564	4.22335	-312.391	0.00216344	172.631	0	0.00216344	0	0		0	0	-1.9772	-126.656		-0.393285	-1.51783	0	-0.0660832	0	-336.622	-12.8294	-1039.6
	69	231.081	79.8027	310.884		51.704	28.0988			69	375.779		-12.9809	-1075.85		2089	-17.8959	-454.46	4.11656	-308.274	0.00152991	172.633	0	0.00152991	0	0		0	0	-1.95312	-128.61		-0.369204	-1.51783	0	-0.0660832	0	-336.622	-15.7309	-1055.33
	70	239.02	78.7778	317.797		50.6703	28.1075			70	378.979		-11.733	-1087.59		2090	-20.5107	-474.971	4.02554	-304.249	0.00108193	172.634	0	0.00108193	0	0		0	0	-1.93268	-130.542		-0.348761	-1.51783	0	-0.0660832	0	-336.622	-18.4168	-1073.75
	71	231.313	89.8941	321.207	4.95963	56.8177	28.1167			71	382.167		-11.6891	-1099.27		2091	-22.9322	-497.903	3.94668	-300.302	0.00076516	172.634	0	0.00076516	0	0		0	0	-1.91513	-132.457		-0.331212	-1.51783	0	-0.0660832	0	-336.622	-20.8998	-1094.65
	72	237.694	83.5438	321.238		54.793	28.7508			72	385.344		-11.6509	-1110.93		2092	-25.1684	-523.071	3.87718	-296.425	0.000541165	172.635	0	0.000541165	0	0		0	0	-1.89989	-134.357		-0.315977	-1.51783	0	-0.0660832	0	-336.622	-23.1906	-1117.84
	73	244.775	82.256	327.031		53.0851	29.1708			73	388.513		-11.6174	-1122.54		2093	-27.2256	-550.297	3.8149	-292.61	0.000382773	172.635	0	0.000382773	0	0		0	0	-1.88652	-136.244		-0.3026	-1.51783	0	-0.0660832	0	-336.622	-25.2968	-1143.14
	74	252.449	81.0441	333.493		51.6087	29.4354			74	391.673		-11.5877	-1134.13		2094	-29.1086	-579.405	3.75818	-288.852	0.000270769	172.636	0	0.000270769	0	0		0	0	-1.87464	-138.118		-0.290725	-1.51783	0	-0.0660832	0	-336.622	-27.2248	-1170.36
	75	261.038	79.8894	340.928		50.303	29.5864			75	394.647		-10.9046	-1145.03		2095	28.2574	-551.148	-40.7597	-329.612	9.27201	181.908	9.27106	0.00094469	0	0	0	0	0	-6.78336	-144.902	-6.93017	1.73073	-1.51783	0	-0.0660832	0	-336.622	-10.0136	-1180.38
	76	269.304	78.7785	348.082		49.1249	29.6536			76	397.611		-10.8671	-1155.9		2096	-23.3968	-574.545	23.2842	-306.327	0.000135982	181.908	0	0.000135982	0	0		0	0	-2.15375	-147.055		-0.569831	-1.51783	0	-0.0660832	0	-336.622	-2.2662	-1182.64
	77	277.737	77.7018	355.439		48.0436	29.6582			77	400.565		-10.8334	-1166.74		2097	-25.9644	-600.509	4.72222	-301.605	9.62631e-05	181.908	0	9.62631e-05	0	0		0	0	-2.06461	-149.12		-0.480694	-1.51783	0	-0.0660832	0	-336.622	-23.3067	-1205.95
	78	286.315	76.6527	362.967		47.0369	29.6157			78	403.511		-10.8033	-1177.54		2098	-28.1377	-628.647	4.44339	-297.162	6.81747e-05	181.908	0	6.81747e-05	0	0		0	0	-1.99948	-151.12		-0.415565	-1.51783	0	-0.0660832	0	-336.622	-25.6938	-1231.64
	79	295.019	75.6263	370.645		46.0892	29.5371			79	406.45		-10.776	-1188.31		2099	-31.493	-660.14	4.23386	-292.928	4.83104e-05	181.908	0	4.83104e-05	0	0		0	0	-1.95142	-153.071		-0.367508	-1.51783	0	-0.0660832	0	-336.622	-29.2105	-1260.85
	80	304.096	74.6192	378.715		45.189	29.4303			80	408.192		-6.38738	-1194.7		2100	-30.3066	-690.446	4.07344	-288.855	3.42616e-05	181.908	0	3.42616e-05	0	0		0	0	-1.91552	-154.987		-0.331608	-1.51783	0	-0.0660832	0	-336.622	-28.1486	-1289
	81	313.27	73.6291	386.9		44.328	29.3012			81	409.898		-6.2551	-1200.96		2101	-30.9215	-721.368	3.94783	-284.907	2.43249e-05	181.908	0	2.43249e-05	0	0		0	0	-1.8883	-156.875		-0.304381	-1.51783	0	-0.0660832	0	-336.622	-28.8619	-1317.86
	82	322.531	72.6543	395.185		43.5002	29.1541			82	411.573		-6.13887	-1207.1		2102	-31.4525	-752.821	3.84689	-281.06	1.72962e-05	181.908	0	1.72962e-05	0	0		0	0	-1.86727	-158.742		-0.283356	-1.51783	0	-0.0660832	0	-336.622	-29.4729	-1347.34
	83	331.867	71.6934	403.56		42.7012	28.9922			83	413.219		-6.03548	-1213.13		2103	-31.9141	-784.735	3.76347	-277.296	1.23237e-05	181.908	0	1.23237e-05	0	0		0	0	-1.8507	-160.593		-0.266783	-1.51783	0	-0.0660832	0	-336.622	-30.0013	-1377.34
	84	341.271	70.7457	412.016		41.9277	28.8179			84	414.839		-5.94241	-1219.07		2104	-33.2832	-818.018	3.69248	-273.604	8.80529e-06	181.908	0	8.80529e-06	0	0		0	0	-1.83733	-162.43		-0.253415	-1.51783	0	-0.0660832	0	-336.622	-31.4281	-1408.77
	85	350.356	69.8104	420.166		41.1772	28.6332			85	416.17		-4.88069	-1223.95		2105	-33.6402	-851.658	3.63034	-269.974	6.31517e-06	181.908	0	6.31517e-06	0	0		0	0	-1.82629	-164.256		-0.242371	-1.51783	0	-0.0660832	0	-336.622	-31.8362	-1440.6
	86	359.492	68.8871	428.379		40.4478	28.4393			86	417.475		-4.78507	-1228.74		2106	-33.9547	-885.613	3.57451	-266.399	4.55222e-06	181.908	0	4.55222e-06	0	0		0	0	-1.81694	-166.073		-0.23302	-1.51783	0	-0.0660832	0	-336.622	-32.1972	-1472.8
	87	368.674	67.9755	436.649		39.738	28.2375			87	418.757		-4.69816	-1233.44		2107	-34.2328	-919.846	3.52318	-262.876	3.30353e-06	181.908	0	3.30353e-06	0	0		0	0	-1.80883	-167.882		-0.224917	-1.51783	0	-0.0660832	0	-336.622	-32.5185	-1505.32
	88	377.897	67.0753	444.973		39.0466	28.0287			88	420.016		-4.61831	-1238.06		2108	-34.4797	-954.325	3.47509	-259.401	2.41854e-06	181.908	0	2.41854e-06	0	0		0	0	-1.80166	-169.684		-0.217742	-1.51783	0	-0.0660832	0	-336.622	-32.8063	-1538.12
	89	387.158	66.1864	453.345		38.3727	27.8137			89	421.256		-4.54422	-1242.6		2109	-33.3127	-987.638	3.42934	-255.971	1.79078e-06	181.908	0	1.79078e-06	0	0		0	0	-1.79518	-171.479		-0.211267	-1.51783	0	-0.0660832	0	-336.622	-31.6785	-1569.8
	90	395.722	65.3084	461.03		37.7154	27.5931			90	422.476		-4.47498	-1247.08		2110	-33.4991	-1021.14	3.38529	-252.586	1.34498e-06	181.908	0	1.34498e-06	0	0		0	0	-1.78925	-173.268		-0.205329	-1.51783	0	-0.0660832	0	-336.622	-31.903	-1601.7
	91	404.309	64.4414	468.75		37.074	27.3675			91	423.679		-4.40976	-1251.48		2111	-33.6674	-1054.8	3.34251	-249.244	1.02789e-06	181.908	0	1.02789e-06	0	0		0	0	-1.78373	-175.052		-0.199811	-1.51783	0	-0.0660832	0	-336.622	-32.1086	-1633.81
	92	412.918	63.5852	476.504		36.4479	27.1373			92	424.864		-4.34804	-1255.83		2112	-33.8194	-1088.62	3.30068	-245.943	8.01875e-07	181.908	0	8.01875e-07	0	0		0	0	-1.77854	-176.831		-0.194628	-1.51783	0	-0.0660832	0	-336.622	-32.2972	-1666.11
	93	421.549	62.7397	484.289		35.8366	26.9032			93	426.034		-4.28925	-1260.12		2113	-33.9572	-1122.58	3.25959	-242.683	6.40308e-07	181.908	0	6.40308e-07	0	0		0	0	-1.77364	-178.604		-0.18972	-1.51783	0	-0.0660832	0	-336.622	-32.4712	-1698.58
	94	430.2	61.9048	492.105		35.2395	26.6653			94	427.189		-4.23307	-1264.36		2114	-31.3998	-1153.98	3.21907	-239.464	5.24362e-07	181.908	0	5.24362e-07	0	0		0	0	-1.76896	-180.373		-0.18504	-1.51783	0	-0.0660832	0	-336.622	-29.9497	-1728.53
	95	438.097	61.0805	499.178		34.6563	26.4242			95	428.329		-4.1791	-1268.53		2115	-31.4856	-1185.47	3.17904	-236.285	4.40724e-07	181.908	0	4.40724e-07	0	0		0	0	-1.76447	-182.138		-0.180557	-1.51783	0	-0.0660832	0	-336.622	-30.0711	-1758.6
	96	446.003	60.2666	506.269		34.0865	26.1801			96	429.454		-4.12711	-1272.66		2116	-31.5679	-1217.03	3.13941	-233.146	3.79977e-07	181.908	0	3.79977e-07	0	0		0	0	-1.76016	-183.898		-0.176246	-1.51783	0	-0.0660832	0	-336.622	-30.1887	-1788.79
	97	453.917	59.4631	513.38		33.5297	25.9334			97	430.566		-4.07697	-1276.74		2117	-31.646	-1248.68	3.10014	-230.046	3.35461e-07	181.908	0	3.35461e-07	0	0		0	0	-1.756	-185.654		-0.172088	-1.51783	0	-0.0660832	0	-336.622	-30.3019	-1819.09
	98	461.841	58.6699	520.511		32.9855	25.6844			98	431.665		-4.02836	-1280.77		2118	-31.7194	-1280.4	3.06121	-226.984	3.02467e-07	181.908	0	3.02467e-07	0	0		0	0	-1.75199	-187.406		-0.168069	-1.51783	0	-0.0660832	0	-336.622	-30.4102	-1849.5
	99	469.775	57.8869	527.662		32.4535	25.4334			99	432.75		-3.98124	-1284.75		2119	-28.957	-1309.36	3.02258	-223.962	2.7766e-07	181.908	0	2.7766e-07	0	0		0	0	-1.74809	-189.154		-0.164178	-1.51783	0	-0.0660832	0	-336.622	-27.6825	-1877.19
	100	288.179	177.741	465.92	10.907	139.448	27.3859			100	433.824		-3.93546	-1288.68		2120	-28.9865	-1338.34	2.98425	-220.978	2.58684e-07	181.908	0	2.58684e-07	0	0		0	0	-1.74432	-190.898		-0.160407	-1.51783	0	-0.0660832	0	-336.622	-27.7466	-1904.93
																Further Ambition targets scenario
																	5th planting (Mg CO2 eq)																							Plantation (Core)
																Year	Terrestrial C storage		HWP C storage		Forestry/ wood processing emissions (total)		Forestry/ primary wood processing emissions	Secondary wood processing emissions	(BE)CCS (total)		(BE)CCS (primary)	(BE)CCS (secondary)	(BE)CCS (tertiary)	FF offset (total)		Primary electricity offset (biomass + incineration)	Secondary electricity offset (biomass + incineration)	Tertiary electricity offset (biomass + incineration)	Heat offset (biomass)	Heat offset (incineration)	Concrete offset (net)		Net - annual flux	Net - cumulative C sequestration
																	Annual flux	Accumulation	Annual flux	Accumulation	Annual flux	Accumulation			Annual flux	Accumulation				Annual flux	Accumulation						Annual flux	Accumulation
																2020
																2021
																2022
																2023
																2024	0	0	0	0	5.00358	5.00358	5.00358	0	0	0	0	0	0	0	0	0	0	0	0	0	0	0	5.00358	5.00358
																2025	0.599623	0.599623	0	0	0	5.00358	0	0	0	0	0	0	0	0	0	0	0	0	0	0	0	0	0.599623	5.6032
																2026	-0.507923	0.0917007	0	0	0	5.00358	0	0	0	0	0	0	0	0	0	0	0	0	0	0	0	0	-0.507923	5.09528
																2027	-1.92493	-1.83323	0	0	0	5.00358	0	0	0	0	0	0	0	0	0	0	0	0	0	0	0	0	-1.92493	3.17035
																2028	-3.55635	-5.38958	0	0	0	5.00358	0	0	0	0	0	0	0	0	0	0	0	0	0	0	0	0	-3.55635	-0.386001
																2029	-5.35193	-10.7415	0	0	0	5.00358	0	0	0	0	0	0	0	0	0	0	0	0	0	0	0	0	-5.35193	-5.73793
																2030	-7.27359	-18.0151	0	0	0	5.00358	0	0	0	0	0	0	0	0	0	0	0	0	0	0	0	0	-7.27359	-13.0115
																2031	-9.28859	-27.3037	0	0	0	5.00358	0	0	0	0	0	0	0	0	0	0	0	0	0	0	0	0	-9.28859	-22.3001
																2032	-11.3672	-38.6709	0	0	0	5.00358	0	0	0	0	0	0	0	0	0	0	0	0	0	0	0	0	-11.3672	-33.6673
																2033	-13.4824	-52.1533	0	0	0	5.00358	0	0	0	0	0	0	0	0	0	0	0	0	0	0	0	0	-13.4824	-47.1497
																2034	-15.6095	-67.7629	0	0	0	5.00358	0	0	0	0	0	0	0	0	0	0	0	0	0	0	0	0	-15.6095	-62.7593
																2035	-17.7267	-85.4896	0	0	0	5.00358	0	0	0	0	0	0	0	0	0	0	0	0	0	0	0	0	-17.7267	-80.486
																2036	-19.8148	-105.304	0	0	0	5.00358	0	0	0	0	0	0	0	0	0	0	0	0	0	0	0	0	-19.8148	-100.301
																2037	-21.8574	-127.162	0	0	0	5.00358	0	0	0	0	0	0	0	0	0	0	0	0	0	0	0	0	-21.8574	-122.158
																2038	-23.8412	-151.003	0	0	0	5.00358	0	0	0	0	0	0	0	0	0	0	0	0	0	0	0	0	-23.8412	-145.999
																2039	-25.7549	-176.758	0	0	0	5.00358	0	0	0	0	0	0	0	0	0	0	0	0	0	0	0	0	-25.7549	-171.754
																2040	-27.5896	-204.347	0	0	0	5.00358	0	0	0	0	0	0	0	0	0	0	0	0	0	0	0	0	-27.5896	-199.344
																2041	-29.338	-233.685	0	0	0	5.00358	0	0	0	0	0	0	0	0	0	0	0	0	0	0	0	0	-29.338	-228.682
																2042	-30.9935	-264.679	0	0	0	5.00358	0	0	0	0	0	0	0	0	0	0	0	0	0	0	0	0	-30.9935	-259.675
																2043	-32.5507	-297.23	0	0	0	5.00358	0	0	0	0	0	0	0	0	0	0	0	0	0	0	0	0	-32.5507	-292.226
																2044	-34.0044	-331.234	0	0	0	5.00358	0	0	0	0	0	0	0	0	0	0	0	0	0	0	0	0	-34.0044	-326.23
																2045	17.6073	-313.627	-24.8113	-24.8113	7.32752	12.3311	7.32752	0	0	0	0	0	0	-6.16156	-6.16156	-6.16156	0	0	0	0	0	0	-6.03802	-332.268
																2046	-28.3006	-341.927	2.80517	-22.0061	3.74541e-07	12.3311	0	3.74541e-07	0	0		0	0	-1.78405	-7.9456	0	-0.266212	-1.51783	0	0	0	0	-27.2794	-359.548
																2047	-30.5355	-372.463	0.986722	-21.0194	2.74092e-07	12.3311	0	2.74092e-07	0	0		0	0	-1.71265	-9.65825	0	-0.194816	-1.51783	0	0	0	0	-31.2614	-390.809
																2048	-32.4275	-404.89	0.778555	-20.2408	2.0282e-07	12.3311	0	2.0282e-07	0	0		0	0	-1.66199	-11.3202	0	-0.144158	-1.51783	0	0	0	0	-33.3109	-424.12
																2049	-34.0251	-438.915	0.630603	-19.6102	1.52184e-07	12.3311	0	1.52184e-07	0	0		0	0	-1.626	-12.9462	0	-0.108168	-1.51783	0	0	0	0	-35.0205	-459.141
																2050	-36.8851	-475.8	0.52522	-19.085	1.16148e-07	12.3311	0	1.16148e-07	0	0		0	0	-1.60039	-14.5466	0	-0.0825546	-1.51783	0	0	0	0	-37.9603	-497.101
																2051	-35.2691	-511.07	0.449927	-18.6351	9.04419e-08	12.3311	0	9.04419e-08	0	0		0	0	-1.58212	-16.1287	0	-0.0642833	-1.51783	0	0	0	0	-36.4013	-533.502
																2052	-35.5086	-546.578	0.395902	-18.2392	7.20458e-08	12.3311	0	7.20458e-08	0	0		0	0	-1.56904	-17.6978	0	-0.0512079	-1.51783	0	0	0	0	-36.6817	-570.184
																2053	-35.7094	-582.288	0.356909	-17.8823	5.88248e-08	12.3311	0	5.88248e-08	0	0		0	0	-1.55964	-19.2574	0	-0.0418109	-1.51783	0	0	0	0	-36.9121	-607.096
																2054	-35.8788	-618.166	0.328537	-17.5537	4.92691e-08	12.3311	0	4.92691e-08	0	0		0	0	-1.55285	-20.8103	0	-0.035019	-1.51783	0	0	0	0	-37.1031	-644.199
																2055	-36.9884	-655.155	0.30767	-17.2461	4.23108e-08	12.3311	0	4.23108e-08	0	0		0	0	-1.54791	-22.3582	0	-0.0300732	-1.51783	0	0	0	0	-38.2286	-682.428
																2056	-37.1136	-692.268	0.292104	-16.954	3.71945e-08	12.3311	0	3.71945e-08	0	0		0	0	-1.54427	-23.9025	0	-0.0264367	-1.51783	0	0	0	0	-38.3658	-720.794
																2057	-37.2206	-729.489	0.280281	-16.6737	3.33861e-08	12.3311	0	3.33861e-08	0	0		0	0	-1.54156	-25.444	0	-0.0237298	-1.51783	0	0	0	0	-38.4819	-759.275
																2058	-37.312	-766.801	0.271101	-16.4026	3.05077e-08	12.3311	0	3.05077e-08	0	0		0	0	-1.53952	-26.9835	0	-0.021684	-1.51783	0	0	0	0	-38.5804	-797.856
																2059	-37.3905	-804.191	0.263788	-16.1388	2.8292e-08	12.3311	0	2.8292e-08	0	0		0	0	-1.53794	-28.5215	0	-0.0201091	-1.51783	0	0	0	0	-38.6647	-836.521
																2060	-36.0712	-840.263	0.257791	-15.881	2.65498e-08	12.3311	0	2.65498e-08	0	0		0	0	-1.5367	-30.0582	0	-0.0188708	-1.51783	0	0	0	0	-37.3501	-873.871
																2061	-36.1194	-876.382	0.252723	-15.6283	2.51471e-08	12.3311	0	2.51471e-08	0	0		0	0	-1.53571	-31.5939	0	-0.0178738	-1.51783	0	0	0	0	-37.4024	-911.273
																2062	-36.1622	-912.544	0.24831	-15.38	2.39891e-08	12.3311	0	2.39891e-08	0	0		0	0	-1.53488	-33.1288	0	-0.0170507	-1.51783	0	0	0	0	-37.4487	-948.722
																2063	-36.1997	-948.744	0.244361	-15.1356	2.30087e-08	12.3311	0	2.30087e-08	0	0		0	0	-1.53419	-34.663	0	-0.0163538	-1.51783	0	0	0	0	-37.4895	-986.211
																2064	-36.2329	-984.977	0.240738	-14.8949	2.21581e-08	12.3311	0	2.21581e-08	0	0		0	0	-1.53358	-36.1965	0	-0.0157493	-1.51783	0	0	0	0	-37.5257	-1023.74
																2065	-33.5798	-1018.56	0.237346	-14.6575	2.14037e-08	12.3311	0	2.14037e-08	0	0		0	0	-1.53305	-37.7296	0	-0.0152131	-1.51783	0	0	0	0	-34.8755	-1058.61
																2066	-33.5776	-1052.13	0.234119	-14.4234	2.07213e-08	12.3311	0	2.07213e-08	0	0		0	0	-1.53256	-39.2621	0	-0.0147281	-1.51783	0	0	0	0	-34.8761	-1093.49
																2067	-33.5792	-1085.71	0.231009	-14.1924	2.0094e-08	12.3311	0	2.0094e-08	0	0		0	0	-1.53212	-40.7943	0	-0.0142822	-1.51783	0	0	0	0	-34.8804	-1128.37
																2068	-33.5828	-1119.3	0.227984	-13.9644	1.95094e-08	12.3311	0	1.95094e-08	0	0		0	0	-1.5317	-42.326	0	-0.0138667	-1.51783	0	0	0	0	-34.8865	-1163.26
																2069	-33.5875	-1152.88	0.22502	-13.7394	1.89588e-08	12.3311	0	1.89588e-08	0	0		0	0	-1.53131	-43.8573	0	-0.0134753	-1.51783	0	0	0	0	-34.8938	-1198.15
																2070	-30.7614	-1183.65	0.222103	-13.5173	1.8436e-08	12.3311	0	1.8436e-08	0	0		0	0	-1.53094	-45.3882	0	-0.0131037	-1.51783	0	0	0	0	-32.0703	-1230.22
																2071	-30.732	-1214.38	0.219221	-13.2981	1.79364e-08	12.3311	0	1.79364e-08	0	0		0	0	-1.53058	-46.9188	0	-0.0127486	-1.51783	0	0	0	0	-32.0433	-1262.26
																2072	-30.7102	-1245.09	0.216367	-13.0817	1.74566e-08	12.3311	0	1.74566e-08	0	0		0	0	-1.53024	-48.449	0	-0.0124076	-1.51783	0	0	0	0	-32.0241	-1294.29
																2073	-30.6944	-1275.78	0.213536	-12.8682	1.69943e-08	12.3311	0	1.69943e-08	0	0		0	0	-1.52991	-49.9789	0	-0.0120791	-1.51783	0	0	0	0	-32.0107	-1326.3
																2074	654.627	-621.154	-418.017	-430.885	158.643	170.974	158.643	1.69943e-08	0	0	0	0	0	-41.1201	-91.099	-39.5241	-0.0120791	-1.51783	0	-0.0660832	-327.208	-327.208	26.9248	-1299.37
																2075	54.7601	-566.394	35.4692	-395.416	0.195766	171.17	0	0.195766	0	0		0	0	-3.88268	-94.9817		-2.29876	-1.51783	0	-0.0660832	0	-327.208	86.5425	-1212.83
																2076	45.0223	-521.372	11.316	-384.1	0.138427	171.308	0	0.138427	0	0		0	0	-3.45171	-98.4334		-1.8678	-1.51783	0	-0.0660832	0	-327.208	53.0249	-1159.81
																2077	36.6589	-484.713	9.67397	-374.426	0.097883	171.406	0	0.097883	0	0		0	0	-3.11853	-101.552		-1.53462	-1.51783	0	-0.0660832	0	-327.208	43.3122	-1116.49
																2078	29.3588	-455.354	8.40341	-366.022	0.069214	171.475	0	0.069214	0	0		0	0	-2.8598	-104.412		-1.27589	-1.51783	0	-0.0660832	0	-327.208	34.9717	-1081.52
																2079	22.8921	-432.462	7.41837	-358.604	0.0489419	171.524	0	0.0489419	0	0		0	0	-2.65793	-107.07		-1.07402	-1.51783	0	-0.0660832	0	-327.208	27.7015	-1053.82
																2080	17.0904	-415.372	6.65266	-351.951	0.0346074	171.559	0	0.0346074	0	0		0	0	-2.49965	-109.569		-0.915734	-1.51783	0	-0.0660832	0	-327.208	21.2781	-1032.54
																2081	11.8309	-403.541	6.05542	-345.896	0.0244713	171.583	0	0.0244713	0	0		0	0	-2.37487	-111.944		-0.790956	-1.51783	0	-0.0660832	0	-327.208	15.536	-1017.01
																2082	7.02363	-396.517	5.58754	-340.308	0.017304	171.6	0	0.017304	0	0		0	0	-2.27594	-114.22		-0.692022	-1.51783	0	-0.0660832	0	-327.208	10.3525	-1006.65
																2083	2.60238	-393.915	5.219	-335.089	0.012236	171.613	0	0.012236	0	0		0	0	-2.197	-116.417		-0.613085	-1.51783	0	-0.0660832	0	-327.208	5.63662	-1001.02
																2084	-1.48191	-395.397	4.92676	-330.163	0.0086523	171.621	0	0.0086523	0	0		0	0	-2.13359	-118.551		-0.54967	-1.51783	0	-0.0660832	0	-327.208	1.31992	-999.697
																2085	-5.26639	-400.663	4.69314	-325.469	0.00611825	171.627	0	0.00611825	0	0		0	0	-2.08226	-120.633		-0.498339	-1.51783	0	-0.0660832	0	-327.208	-2.64938	-1002.35
																2086	-8.77949	-409.443	4.50457	-320.965	0.00432641	171.632	0	0.00432641	0	0		0	0	-2.04037	-122.673		-0.45645	-1.51783	0	-0.0660832	0	-327.208	-6.31095	-1008.66
																2087	-12.0439	-421.486	4.35064	-316.614	0.00305937	171.635	0	0.00305937	0	0		0	0	-2.00587	-124.679		-0.421958	-1.51783	0	-0.0660832	0	-327.208	-9.69609	-1018.35
																2088	-15.0777	-436.564	4.22335	-312.391	0.00216344	171.637	0	0.00216344	0	0		0	0	-1.9772	-126.656		-0.393285	-1.51783	0	-0.0660832	0	-327.208	-12.8294	-1031.18
																2089	-17.8959	-454.46	4.11656	-308.274	0.00152991	171.639	0	0.00152991	0	0		0	0	-1.95312	-128.61		-0.369204	-1.51783	0	-0.0660832	0	-327.208	-15.7309	-1046.91
																2090	-20.5107	-474.971	4.02554	-304.249	0.00108193	171.64	0	0.00108193	0	0		0	0	-1.93268	-130.542		-0.348761	-1.51783	0	-0.0660832	0	-327.208	-18.4168	-1065.33
																2091	-22.9322	-497.903	3.94668	-300.302	0.00076516	171.64	0	0.00076516	0	0		0	0	-1.91513	-132.457		-0.331212	-1.51783	0	-0.0660832	0	-327.208	-20.8998	-1086.23
																2092	-25.1684	-523.071	3.87718	-296.425	0.000541165	171.641	0	0.000541165	0	0		0	0	-1.89989	-134.357		-0.315977	-1.51783	0	-0.0660832	0	-327.208	-23.1906	-1109.42
																2093	-27.2256	-550.297	3.8149	-292.61	0.000382773	171.641	0	0.000382773	0	0		0	0	-1.88652	-136.244		-0.3026	-1.51783	0	-0.0660832	0	-327.208	-25.2968	-1134.72
																2094	-29.1086	-579.405	3.75818	-288.852	0.000270769	171.642	0	0.000270769	0	0		0	0	-1.87464	-138.118		-0.290725	-1.51783	0	-0.0660832	0	-327.208	-27.2248	-1161.94
																2095	28.2574	-551.148	-40.7597	-329.612	9.27201	180.914	9.27106	0.00094469	0	0	0	0	0	-6.78336	-144.902	-6.93017	1.73073	-1.51783	0	-0.0660832	0	-327.208	-10.0136	-1171.96
																2096	-23.3968	-574.545	23.2842	-306.327	0.000135982	180.914	0	0.000135982	0	0		0	0	-2.15375	-147.055		-0.569831	-1.51783	0	-0.0660832	0	-327.208	-2.2662	-1174.22
																2097	-25.9644	-600.509	4.72222	-301.605	9.62631e-05	180.914	0	9.62631e-05	0	0		0	0	-2.06461	-149.12		-0.480694	-1.51783	0	-0.0660832	0	-327.208	-23.3067	-1197.53
																2098	-28.1377	-628.647	4.44339	-297.162	6.81747e-05	180.914	0	6.81747e-05	0	0		0	0	-1.99948	-151.12		-0.415565	-1.51783	0	-0.0660832	0	-327.208	-25.6938	-1223.22
																2099	-31.493	-660.14	4.23386	-292.928	4.83104e-05	180.914	0	4.83104e-05	0	0		0	0	-1.95142	-153.071		-0.367508	-1.51783	0	-0.0660832	0	-327.208	-29.2105	-1252.43
																2100	-30.3066	-690.446	4.07344	-288.855	3.42616e-05	180.914	0	3.42616e-05	0	0		0	0	-1.91552	-154.987		-0.331608	-1.51783	0	-0.0660832	0	-327.208	-28.1486	-1280.58
																2101	-30.9215	-721.368	3.94783	-284.907	2.43249e-05	180.914	0	2.43249e-05	0	0		0	0	-1.8883	-156.875		-0.304381	-1.51783	0	-0.0660832	0	-327.208	-28.8619	-1309.44
																2102	-31.4525	-752.821	3.84689	-281.06	1.72962e-05	180.914	0	1.72962e-05	0	0		0	0	-1.86727	-158.742		-0.283356	-1.51783	0	-0.0660832	0	-327.208	-29.4729	-1338.92
																2103	-31.9141	-784.735	3.76347	-277.296	1.23237e-05	180.914	0	1.23237e-05	0	0		0	0	-1.8507	-160.593		-0.266783	-1.51783	0	-0.0660832	0	-327.208	-30.0013	-1368.92
																2104	-33.2832	-818.018	3.69248	-273.604	8.80529e-06	180.914	0	8.80529e-06	0	0		0	0	-1.83733	-162.43		-0.253415	-1.51783	0	-0.0660832	0	-327.208	-31.4281	-1400.35
																2105	-33.6402	-851.658	3.63034	-269.974	6.31517e-06	180.914	0	6.31517e-06	0	0		0	0	-1.82629	-164.256		-0.242371	-1.51783	0	-0.0660832	0	-327.208	-31.8362	-1432.18
																2106	-33.9547	-885.613	3.57451	-266.399	4.55222e-06	180.914	0	4.55222e-06	0	0		0	0	-1.81694	-166.073		-0.23302	-1.51783	0	-0.0660832	0	-327.208	-32.1972	-1464.38
																2107	-34.2328	-919.846	3.52318	-262.876	3.30353e-06	180.914	0	3.30353e-06	0	0		0	0	-1.80883	-167.882		-0.224917	-1.51783	0	-0.0660832	0	-327.208	-32.5185	-1496.9
																2108	-34.4797	-954.325	3.47509	-259.401	2.41854e-06	180.914	0	2.41854e-06	0	0		0	0	-1.80166	-169.684		-0.217742	-1.51783	0	-0.0660832	0	-327.208	-32.8063	-1529.7
																2109	-33.3127	-987.638	3.42934	-255.971	1.79078e-06	180.914	0	1.79078e-06	0	0		0	0	-1.79518	-171.479		-0.211267	-1.51783	0	-0.0660832	0	-327.208	-31.6785	-1561.38
																2110	-33.4991	-1021.14	3.38529	-252.586	1.34498e-06	180.914	0	1.34498e-06	0	0		0	0	-1.78925	-173.268		-0.205329	-1.51783	0	-0.0660832	0	-327.208	-31.903	-1593.29
																2111	-33.6674	-1054.8	3.34251	-249.244	1.02789e-06	180.914	0	1.02789e-06	0	0		0	0	-1.78373	-175.052		-0.199811	-1.51783	0	-0.0660832	0	-327.208	-32.1086	-1625.39
																2112	-33.8194	-1088.62	3.30068	-245.943	8.01875e-07	180.914	0	8.01875e-07	0	0		0	0	-1.77854	-176.831		-0.194628	-1.51783	0	-0.0660832	0	-327.208	-32.2972	-1657.69
																2113	-33.9572	-1122.58	3.25959	-242.683	6.40308e-07	180.914	0	6.40308e-07	0	0		0	0	-1.77364	-178.604		-0.18972	-1.51783	0	-0.0660832	0	-327.208	-32.4712	-1690.16
																2114	-31.3998	-1153.98	3.21907	-239.464	5.24362e-07	180.914	0	5.24362e-07	0	0		0	0	-1.76896	-180.373		-0.18504	-1.51783	0	-0.0660832	0	-327.208	-29.9497	-1720.11
																2115	-31.4856	-1185.47	3.17904	-236.285	4.40724e-07	180.914	0	4.40724e-07	0	0		0	0	-1.76447	-182.138		-0.180557	-1.51783	0	-0.0660832	0	-327.208	-30.0711	-1750.18
																2116	-31.5679	-1217.03	3.13941	-233.146	3.79977e-07	180.914	0	3.79977e-07	0	0		0	0	-1.76016	-183.898		-0.176246	-1.51783	0	-0.0660832	0	-327.208	-30.1887	-1780.37
																2117	-31.646	-1248.68	3.10014	-230.046	3.35461e-07	180.914	0	3.35461e-07	0	0		0	0	-1.756	-185.654		-0.172088	-1.51783	0	-0.0660832	0	-327.208	-30.3019	-1810.67
																2118	-31.7194	-1280.4	3.06121	-226.984	3.02467e-07	180.914	0	3.02467e-07	0	0		0	0	-1.75199	-187.406		-0.168069	-1.51783	0	-0.0660832	0	-327.208	-30.4102	-1841.08
																2119	-28.957	-1309.36	3.02258	-223.962	2.7766e-07	180.914	0	2.7766e-07	0	0		0	0	-1.74809	-189.154		-0.164178	-1.51783	0	-0.0660832	0	-327.208	-27.6825	-1868.77
																2120	-28.9865	-1338.34	2.98425	-220.978	2.58684e-07	180.914	0	2.58684e-07	0	0		0	0	-1.74432	-190.898		-0.160407	-1.51783	0	-0.0660832	0	-327.208	-27.7466	-1896.51

## Sheet: Yr6
																Summary of emissions discounts to apply (to 2020 assumptions):
																	2020-2029		2030-2039		2040-2049		2050-2084		2085-2120
																	Core	FA	Core	FA	Core	FA	Core	FA	Core	FA
																Avoided emissions - Biomass (heat) - marginal supply	none	none	none	none	none	1	1	1	1	1
																Avoided emissions - Biomass (electricity) - marginal supply	none	none	1	1	1	1	1	1	1	1
																Avoided emissions - Incineration (electricity) - marginal supply	none	none	1	1	1	1	1	1	1	1
																Incineration (heat) - marginal supply	none	none	none	none	none	1	1	1	1	1
																C storage - BECCS (biomass electricity)	none	none	0	0	0	0	0	0	0	0
																C storage - BECCS (biomass heat)	none	none	0	0	0	0	0	0	0	0
																Avoided emissions - Cement production - CCS application (calcination)	n/a	n/a	n/a	n/a	n/a	n/a	none	1	1	1
																Avoided emissions - Cement production - furnace emissions reduction	n/a	n/a	n/a	n/a	n/a	n/a	0.9784	0.95104	0.95104	0.712
																Emissions - Wood panel (particle board) production (CCS on heat production)	none	none	none	none	none	1	none	1	1	1
																Emissions - Harvester/forwarder	none	none	none	none	none	0.55	0.87	0.1	0	0
	Annual C stock - total ecosystem (tonnes C) - >75% thin									Natural Forest' C sequestration
	Time Step	Total Ecosystem(GH model (thinned) average soil v3 Default Simu			Thinned	Thinned	Thinned				'Total Ecosystem(Afforestation (conservation) Default Simulation					Core targets scenario
		Forest ecosystem	HWP total	Net system C	Mulch/S C storage	HWP primary	HWP secondary				Net ecosystem C	Process emissions	Annual C flux	Net cumulative C sequestration and storage			6th planting (Mg CO2 eq)																							Plantation (Core)
	Year	Tonnes C	Tonnes C		Tonnes C					Year	Tonnes C		Mg CO2eq			Year	Terrestrial C storage		HWP C storage		Forestry/ wood processing emissions (total)		Forestry/ primary wood processing emissions	Secondary wood processing emissions	(BE)CCS (total)		(BE)CCS (primary)	(BE)CCS (secondary)	(BE)CCS (tertiary)	FF offset (total)		Primary electricity offset (biomass + incineration)	Secondary electricity offset (biomass + incineration)	Tertiary electricity offset (biomass + incineration)	Heat offset (biomass)	Heat offset (incineration)	Concrete offset (net)		Net - annual flux	Net - cumulative C sequestration
																	Annual flux	Accumulation	Annual flux	Accumulation	Annual flux	Accumulation			Annual flux	Accumulation				Annual flux	Accumulation						Annual flux	Accumulation
	0	81	0	81	0	0	0			0						2020
	1	80.8365	0	80.8365		0	0			1						2021
	2	80.975	0	80.975		0	0			2						2022
	3	81.5	0	81.5		0	0			3						2023
	4	82.4699	0	82.4699		0	0			4						2024
	5	83.9295	0	83.9295		0	0			5	81	1.36461	5.00358	5.00358		2025	0	0	0	0	5.00358	5.00358	5.00358	0	0	0	0	0	0	0	0	0	0	0	0	0	0	0	5.00358	5.00358
	6	85.9132	0	85.9132		0	0			6	80.8429		0.575894	5.57947		2026	0.599623	0.599623	0	0	0	5.00358	0	0	0	0	0	0	0	0	0	0	0	0	0	0	0	0	0.599623	5.6032
	7	88.4465	0	88.4465		0	0			7	80.9424		-0.36473	5.21474		2027	-0.507923	0.0917007	0	0	0	5.00358	0	0	0	0	0	0	0	0	0	0	0	0	0	0	0	0	-0.507923	5.09528
	8	91.5466	0	91.5466		0	0			8	81.3393		-1.45544	3.7593		2028	-1.92493	-1.83323	0	0	0	5.00358	0	0	0	0	0	0	0	0	0	0	0	0	0	0	0	0	-1.92493	3.17035
	9	95.2236	0	95.2236		0	0			9	82.0617		-2.64872	1.11058		2029	-3.55635	-5.38958	0	0	0	5.00358	0	0	0	0	0	0	0	0	0	0	0	0	0	0	0	0	-3.55635	-0.386001
	10	99.4808	0	99.4808		0	0			10	83.1297		-3.91591	-2.80532		2030	-5.35193	-10.7415	0	0	0	5.00358	0	0	0	0	0	0	0	0	0	0	0	0	0	0	0	0	-5.35193	-5.73793
	11	104.315	0	104.315		0	0			11	84.5573		-5.23457	-8.03989		2031	-7.27359	-18.0151	0	0	0	5.00358	0	0	0	0	0	0	0	0	0	0	0	0	0	0	0	0	-7.27359	-13.0115
	12	109.719	0	109.719		0	0			12	86.3534		-6.58557	-14.6255		2032	-9.28859	-27.3037	0	0	0	5.00358	0	0	0	0	0	0	0	0	0	0	0	0	0	0	0	0	-9.28859	-22.3001
	13	115.68	0	115.68		0	0			13	88.5221		-7.95205	-22.5775		2033	-11.3672	-38.6709	0	0	0	5.00358	0	0	0	0	0	0	0	0	0	0	0	0	0	0	0	0	-11.3672	-33.6673
	14	122.183	0	122.183		0	0			14	91.0637		-9.31896	-31.8965		2034	-13.4824	-52.1533	0	0	0	5.00358	0	0	0	0	0	0	0	0	0	0	0	0	0	0	0	0	-13.4824	-47.1497
	15	129.207	0	129.207		0	0			15	93.9745		-10.673	-42.5695		2035	-15.6095	-67.7629	0	0	0	5.00358	0	0	0	0	0	0	0	0	0	0	0	0	0	0	0	0	-15.6095	-62.7593
	16	136.731	0	136.731		0	0			16	97.2478		-12.0023	-54.5718		2036	-17.7267	-85.4896	0	0	0	5.00358	0	0	0	0	0	0	0	0	0	0	0	0	0	0	0	0	-17.7267	-80.486
	17	144.732	0	144.732		0	0			17	100.874		-13.2969	-67.8687		2037	-19.8148	-105.304	0	0	0	5.00358	0	0	0	0	0	0	0	0	0	0	0	0	0	0	0	0	-19.8148	-100.301
	18	153.185	0	153.185		0	0			18	104.842		-14.548	-82.4167		2038	-21.8574	-127.162	0	0	0	5.00358	0	0	0	0	0	0	0	0	0	0	0	0	0	0	0	0	-21.8574	-122.158
	19	162.063	0	162.063		0	0			19	109.137		-15.7483	-98.165		2039	-23.8412	-151.003	0	0	0	5.00358	0	0	0	0	0	0	0	0	0	0	0	0	0	0	0	0	-23.8412	-145.999
	20	171.337	0	171.337		0	0			20	113.744		-16.8918	-115.057		2040	-25.7549	-176.758	0	0	0	5.00358	0	0	0	0	0	0	0	0	0	0	0	0	0	0	0	0	-25.7549	-171.754
	21	166.535	6.76672	173.301	0.415937	6.35078	0			21	118.646		-17.9733	-133.03		2041	-27.5896	-204.347	0	0	0	5.00358	0	0	0	0	0	0	0	0	0	0	0	0	0	0	0	0	-27.5896	-199.344
	22	174.253	6.00167	180.255		5.40511	0.596564			22	123.824		-18.9887	-152.019		2042	-29.338	-233.685	0	0	0	5.00358	0	0	0	0	0	0	0	0	0	0	0	0	0	0	0	0	-29.338	-228.682
	23	182.581	5.73256	188.313		4.71306	1.01951			23	129.261		-19.9347	-171.953		2043	-30.9935	-264.679	0	0	0	5.00358	0	0	0	0	0	0	0	0	0	0	0	0	0	0	0	0	-30.9935	-259.675
	24	191.425	5.52023	196.945		4.20096	1.31927			24	134.936		-20.8082	-192.762		2044	-32.5507	-297.23	0	0	0	5.00358	0	0	0	0	0	0	0	0	0	0	0	0	0	0	0	0	-32.5507	-292.226
	25	200.704	5.34825	206.052		3.81671	1.53154			25	138.961		-14.7598	-207.521		2045	-34.0044	-331.234	0	0	0	5.00358	0	0	0	0	0	0	0	0	0	0	0	0	0	0	0	0	-34.0044	-326.23
	26	210.764	5.20501	215.969		3.52345	1.68155			26	143.702		-17.382	-224.903		2046	17.6073	-313.627	-24.8113	-24.8113	8.32153	13.3251	8.32153	0	0	0	0	0	0	-6.16156	-6.16156	-6.16156	0	0	0	0	0	0	-5.04402	-331.274
	27	220.383	5.0823	225.465		3.2951	1.7872			27	148.506		-17.6139	-242.517		2047	-28.3006	-341.927	2.80517	-22.0061	3.74541e-07	13.3251	0	3.74541e-07	0	0		0	0	-1.78405	-7.9456	0	-0.266212	-1.51783	0	0	0	0	-27.2794	-358.554
	28	230.067	4.97433	235.041		3.11319	1.86114			28	153.352		-17.7693	-260.287		2048	-30.5355	-372.463	0.986722	-21.0194	2.74092e-07	13.3251	0	2.74092e-07	0	0		0	0	-1.71265	-9.65825	0	-0.194816	-1.51783	0	0	0	0	-31.2614	-389.815
	29	239.806	4.87699	244.683		2.96466	1.91232			29	159.692		-23.2471	-283.534		2049	-32.4275	-404.89	0.778555	-20.2408	2.0282e-07	13.3251	0	2.0282e-07	0	0		0	0	-1.66199	-11.3202	0	-0.144158	-1.51783	0	0	0	0	-33.3109	-423.126
	30	249.591	4.78739	254.378		2.84026	1.94712			30	165.832		-22.5139	-306.048		2050	-34.0251	-438.915	0.630603	-19.6102	1.52184e-07	13.3251	0	1.52184e-07	0	0		0	0	-1.626	-12.9462	0	-0.108168	-1.51783	0	0	0	0	-35.0205	-458.147
	31	259.679	4.70348	264.382		2.73343	1.97004			31	175.455		-35.2823	-341.33		2051	-36.8851	-475.8	0.52522	-19.085	1.16148e-07	13.3251	0	1.16148e-07	0	0		0	0	-1.60039	-14.5466	0	-0.0825546	-1.51783	0	0	0	0	-37.9603	-496.107
	32	269.8	4.62381	274.424		2.63952	1.98429			32	184.967		-34.8791	-376.209		2052	-35.2691	-511.07	0.449927	-18.6351	9.04419e-08	13.3251	0	9.04419e-08	0	0		0	0	-1.58212	-16.1287	0	-0.0642833	-1.51783	0	0	0	0	-36.4013	-532.508
	33	279.952	4.54737	284.499		2.55523	1.99214			33	194.39		-34.5515	-410.761		2053	-35.5086	-546.578	0.395902	-18.2392	7.20458e-08	13.3251	0	7.20458e-08	0	0		0	0	-1.56904	-17.6978	0	-0.0512079	-1.51783	0	0	0	0	-36.6817	-569.19
	34	290.127	4.47343	294.601		2.4782	1.99523			34	203.739		-34.2804	-445.041		2054	-35.7094	-582.288	0.356909	-17.8823	5.88248e-08	13.3251	0	5.88248e-08	0	0		0	0	-1.55964	-19.2574	0	-0.0418109	-1.51783	0	0	0	0	-36.9121	-606.102
	35	300.325	4.40149	304.726		2.40676	1.99473			35	213.027		-34.0532	-479.094		2055	-35.8788	-618.166	0.328537	-17.5537	4.92691e-08	13.3251	0	4.92691e-08	0	0		0	0	-1.55285	-20.8103	0	-0.035019	-1.51783	0	0	0	0	-37.1031	-643.205
	36	310.163	4.33118	314.494		2.33973	1.99146			36	219.105		-22.2888	-501.383		2056	-36.9884	-655.155	0.30767	-17.2461	4.23108e-08	13.3251	0	4.23108e-08	0	0		0	0	-1.54791	-22.3582	0	-0.0300732	-1.51783	0	0	0	0	-38.2286	-681.434
	37	320.013	4.26226	324.276		2.27624	1.98602			37	225.133		-22.1014	-523.484		2057	-37.1136	-692.268	0.292104	-16.954	3.71945e-08	13.3251	0	3.71945e-08	0	0		0	0	-1.54427	-23.9025	0	-0.0264367	-1.51783	0	0	0	0	-38.3658	-719.8
	38	329.876	4.19454	334.07		2.21567	1.97887			38	231.118		-21.9445	-545.429		2058	-37.2206	-729.489	0.280281	-16.6737	3.33861e-08	13.3251	0	3.33861e-08	0	0		0	0	-1.54156	-25.444	0	-0.0237298	-1.51783	0	0	0	0	-38.4819	-758.281
	39	339.748	4.1279	343.876		2.15757	1.97032			39	237.067		-21.8117	-567.241		2059	-37.312	-766.801	0.271101	-16.4026	3.05077e-08	13.3251	0	3.05077e-08	0	0		0	0	-1.53952	-26.9835	0	-0.021684	-1.51783	0	0	0	0	-38.5804	-796.862
	40	349.63	4.06224	353.692		2.10163	1.96061			40	242.985		-21.699	-588.94		2060	-37.3905	-804.191	0.263788	-16.1388	2.8292e-08	13.3251	0	2.8292e-08	0	0		0	0	-1.53794	-28.5215	0	-0.0201091	-1.51783	0	0	0	0	-38.6647	-835.527
	41	358.788	3.99751	362.786		2.04758	1.94993			41	248.464		-20.0901	-609.03		2061	-36.0712	-840.263	0.257791	-15.881	2.65498e-08	13.3251	0	2.65498e-08	0	0		0	0	-1.5367	-30.0582	0	-0.0188708	-1.51783	0	0	0	0	-37.3501	-872.877
	42	367.946	3.93366	371.879		1.99526	1.93839			42	253.915		-19.989	-629.019		2062	-36.1194	-876.382	0.252723	-15.6283	2.51471e-08	13.3251	0	2.51471e-08	0	0		0	0	-1.53571	-31.5939	0	-0.0178738	-1.51783	0	0	0	0	-37.4024	-910.279
	43	377.104	3.87066	380.974		1.94453	1.92613			43	259.343		-19.9032	-648.922		2063	-36.1622	-912.544	0.24831	-15.38	2.39891e-08	13.3251	0	2.39891e-08	0	0		0	0	-1.53488	-33.1288	0	-0.0170507	-1.51783	0	0	0	0	-37.4487	-947.728
	44	386.263	3.80848	390.071		1.89527	1.91321			44	264.751		-19.8296	-668.752		2064	-36.1997	-948.744	0.244361	-15.1356	2.30087e-08	13.3251	0	2.30087e-08	0	0		0	0	-1.53419	-34.663	0	-0.0163538	-1.51783	0	0	0	0	-37.4895	-985.217
	45	395.423	3.74711	399.17		1.8474	1.89971			45	270.142		-19.7665	-688.518		2065	-36.2329	-984.977	0.240738	-14.8949	2.21581e-08	13.3251	0	2.21581e-08	0	0		0	0	-1.53358	-36.1965	0	-0.0157493	-1.51783	0	0	0	0	-37.5257	-1022.74
	46	403.812	3.68654	407.499		1.80085	1.88568			46	275.112		-18.2224	-706.74		2066	-33.5798	-1018.56	0.237346	-14.6575	2.14037e-08	13.3251	0	2.14037e-08	0	0		0	0	-1.53305	-37.7296	0	-0.0152131	-1.51783	0	0	0	0	-34.8755	-1057.62
	47	412.194	3.62675	415.82		1.75557	1.87118			47	280.063		-18.1553	-724.896		2067	-33.5776	-1052.13	0.234119	-14.4234	2.07213e-08	13.3251	0	2.07213e-08	0	0		0	0	-1.53256	-39.2621	0	-0.0147281	-1.51783	0	0	0	0	-34.8761	-1092.49
	48	420.569	3.56774	424.137		1.71149	1.85625			48	284.999		-18.0982	-742.994		2068	-33.5792	-1085.71	0.231009	-14.1924	2.0094e-08	13.3251	0	2.0094e-08	0	0		0	0	-1.53212	-40.7943	0	-0.0142822	-1.51783	0	0	0	0	-34.8804	-1127.37
	49	428.94	3.5095	432.45		1.66858	1.84092			49	289.924		-18.0569	-761.051		2069	-33.5828	-1119.3	0.227984	-13.9644	1.95094e-08	13.3251	0	1.95094e-08	0	0		0	0	-1.5317	-42.326	0	-0.0138667	-1.51783	0	0	0	0	-34.8865	-1162.26
	50	250.406	117.514	367.92	8.22192	107.466	1.82594			50	294.838		-18.0171	-779.068		2070	-33.5875	-1152.88	0.22502	-13.7394	1.89588e-08	13.3251	0	1.89588e-08	0	0		0	0	-1.53131	-43.8573	0	-0.0134753	-1.51783	0	0	0	0	-34.8938	-1197.16
	51	235.471	107.841	343.312		98.6261	9.21454			51	299.396		-16.7129	-795.781		2071	-30.7614	-1183.65	0.222103	-13.5173	1.8436e-08	13.3251	0	1.8436e-08	0	0		0	0	-1.53094	-45.3882	0	-0.0131037	-1.51783	0	0	0	0	-32.0703	-1229.23
	52	223.192	104.754	327.947		91.5144	13.2401			52	303.94		-16.6615	-812.442		2072	-30.732	-1214.38	0.219221	-13.2981	1.79364e-08	13.3251	0	1.79364e-08	0	0		0	0	-1.53058	-46.9188	0	-0.0127486	-1.51783	0	0	0	0	-32.0433	-1261.27
	53	213.194	102.116	315.311		85.7258	16.3903			53	308.472		-16.6177	-829.06		2073	-30.7102	-1245.09	0.216367	-13.0817	1.74566e-08	13.3251	0	1.74566e-08	0	0		0	0	-1.53024	-48.449	0	-0.0124076	-1.51783	0	0	0	0	-32.0241	-1293.29
	54	205.188	99.8243	305.012		80.9551	18.8692			54	312.994		-16.5804	-845.64		2074	-30.6944	-1275.78	0.213536	-12.8682	1.69943e-08	13.3251	0	1.69943e-08	0	0		0	0	-1.52991	-49.9789	0	-0.0120791	-1.51783	0	0	0	0	-32.0107	-1325.3
	55	198.944	97.8011	296.745		76.9713	20.8298			55	317.507		-16.5483	-862.189		2075	654.627	-621.154	-418.017	-430.885	158.643	171.968	158.643	1.69943e-08	0	0	0	0	0	-41.1201	-91.099	-39.5241	-0.0120791	-1.51783	0	-0.0660832	-336.622	-336.622	17.5115	-1307.79
	56	194.283	95.9867	290.27		73.5991	22.3876			56	321.752		-15.5635	-877.752		2076	54.7601	-566.394	35.4692	-395.416	0.195766	172.164	0	0.195766	0	0		0	0	-3.88268	-94.9817		-2.29876	-1.51783	0	-0.0660832	0	-336.622	86.5425	-1221.25
	57	191.057	94.3353	285.392		70.7051	23.6301			57	325.986		-15.5257	-893.278		2077	45.0223	-521.372	11.316	-384.1	0.138427	172.302	0	0.138427	0	0		0	0	-3.45171	-98.4334		-1.8678	-1.51783	0	-0.0660832	0	-336.622	53.0249	-1168.22
	58	189.141	92.8114	281.952		68.1873	24.6241			58	330.211		-15.4932	-908.771		2078	36.6589	-484.713	9.67397	-374.426	0.097883	172.4	0	0.097883	0	0		0	0	-3.11853	-101.552		-1.53462	-1.51783	0	-0.0660832	0	-336.622	43.3122	-1124.91
	59	188.431	91.388	279.819		65.9673	25.4208			59	334.429		-15.4652	-924.236		2079	29.3588	-455.354	8.40341	-366.022	0.069214	172.469	0	0.069214	0	0		0	0	-2.8598	-104.412		-1.27589	-1.51783	0	-0.0660832	0	-336.622	34.9717	-1089.94
	60	188.835	90.0444	278.88		63.9849	26.0595			60	338.64		-15.441	-939.677		2080	22.8921	-432.462	7.41837	-358.604	0.0489419	172.518	0	0.0489419	0	0		0	0	-2.65793	-107.07		-1.07402	-1.51783	0	-0.0660832	0	-336.622	27.7015	-1062.24
	61	190.272	88.7644	279.036		62.1935	26.5709			61	342.529		-14.2596	-953.937		2081	17.0904	-415.372	6.65266	-351.951	0.0346074	172.553	0	0.0346074	0	0		0	0	-2.49965	-109.569		-0.915734	-1.51783	0	-0.0660832	0	-336.622	21.2781	-1040.96
	62	192.666	87.5359	280.202		60.5572	26.9787			62	346.407		-14.2193	-968.156		2082	11.8309	-403.541	6.05542	-345.896	0.0244713	172.577	0	0.0244713	0	0		0	0	-2.37487	-111.944		-0.790956	-1.51783	0	-0.0660832	0	-336.622	15.536	-1025.43
	63	195.951	86.3493	282.3		59.0477	27.3016			63	350.276		-14.1847	-982.341		2083	7.02363	-396.517	5.58754	-340.308	0.017304	172.594	0	0.017304	0	0		0	0	-2.27594	-114.22		-0.692022	-1.51783	0	-0.0660832	0	-336.622	10.3525	-1015.07
	64	200.063	85.1975	285.26		57.6432	27.5543			64	354.136		-14.1547	-996.496		2084	2.60238	-393.915	5.219	-335.089	0.012236	172.607	0	0.012236	0	0		0	0	-2.197	-116.417		-0.613085	-1.51783	0	-0.0660832	0	-336.622	5.63662	-1009.44
	65	204.944	84.0748	289.018		56.3264	27.7484			65	358.007		-14.1943	-1010.69		2085	-1.48191	-395.397	4.92676	-330.163	0.0086523	172.615	0	0.0086523	0	0		0	0	-2.13359	-118.551		-0.54967	-1.51783	0	-0.0660832	0	-336.622	1.31992	-1008.12
	66	210.537	82.977	293.514		55.0837	27.8932			66	361.578		-13.0916	-1023.78		2086	-5.26639	-400.663	4.69314	-325.469	0.00611825	172.621	0	0.00611825	0	0		0	0	-2.08226	-120.633		-0.498339	-1.51783	0	-0.0660832	0	-336.622	-2.64938	-1010.77
	67	216.792	81.9006	298.692		53.9045	27.996			67	365.139		-13.0578	-1036.84		2087	-8.77949	-409.443	4.50457	-320.965	0.00432641	172.626	0	0.00432641	0	0		0	0	-2.04037	-122.673		-0.45645	-1.51783	0	-0.0660832	0	-336.622	-6.31095	-1017.08
	68	223.656	80.8432	304.499		52.7802	28.0629			68	368.692		-13.0286	-1049.87		2088	-12.0439	-421.486	4.35064	-316.614	0.00305937	172.629	0	0.00305937	0	0		0	0	-2.00587	-124.679		-0.421958	-1.51783	0	-0.0660832	0	-336.622	-9.69609	-1026.77
	69	231.081	79.8027	310.884		51.704	28.0988			69	372.239		-13.0033	-1062.87		2089	-15.0777	-436.564	4.22335	-312.391	0.00216344	172.631	0	0.00216344	0	0		0	0	-1.9772	-126.656		-0.393285	-1.51783	0	-0.0660832	0	-336.622	-12.8294	-1039.6
	70	239.02	78.7778	317.797		50.6703	28.1075			70	375.779		-12.9809	-1075.85		2090	-17.8959	-454.46	4.11656	-308.274	0.00152991	172.633	0	0.00152991	0	0		0	0	-1.95312	-128.61		-0.369204	-1.51783	0	-0.0660832	0	-336.622	-15.7309	-1055.33
	71	231.313	89.8941	321.207	4.95963	56.8177	28.1167			71	378.979		-11.733	-1087.59		2091	-20.5107	-474.971	4.02554	-304.249	0.00108193	172.634	0	0.00108193	0	0		0	0	-1.93268	-130.542		-0.348761	-1.51783	0	-0.0660832	0	-336.622	-18.4168	-1073.75
	72	237.694	83.5438	321.238		54.793	28.7508			72	382.167		-11.6891	-1099.27		2092	-22.9322	-497.903	3.94668	-300.302	0.00076516	172.634	0	0.00076516	0	0		0	0	-1.91513	-132.457		-0.331212	-1.51783	0	-0.0660832	0	-336.622	-20.8998	-1094.65
	73	244.775	82.256	327.031		53.0851	29.1708			73	385.344		-11.6509	-1110.93		2093	-25.1684	-523.071	3.87718	-296.425	0.000541165	172.635	0	0.000541165	0	0		0	0	-1.89989	-134.357		-0.315977	-1.51783	0	-0.0660832	0	-336.622	-23.1906	-1117.84
	74	252.449	81.0441	333.493		51.6087	29.4354			74	388.513		-11.6174	-1122.54		2094	-27.2256	-550.297	3.8149	-292.61	0.000382773	172.635	0	0.000382773	0	0		0	0	-1.88652	-136.244		-0.3026	-1.51783	0	-0.0660832	0	-336.622	-25.2968	-1143.14
	75	261.038	79.8894	340.928		50.303	29.5864			75	391.673		-11.5877	-1134.13		2095	-29.1086	-579.405	3.75818	-288.852	0.000270769	172.636	0	0.000270769	0	0		0	0	-1.87464	-138.118		-0.290725	-1.51783	0	-0.0660832	0	-336.622	-27.2248	-1170.36
	76	269.304	78.7785	348.082		49.1249	29.6536			76	394.647		-10.9046	-1145.03		2096	28.2574	-551.148	-40.7597	-329.612	9.27201	181.908	9.27106	0.00094469	0	0	0	0	0	-6.78336	-144.902	-6.93017	1.73073	-1.51783	0	-0.0660832	0	-336.622	-10.0136	-1180.38
	77	277.737	77.7018	355.439		48.0436	29.6582			77	397.611		-10.8671	-1155.9		2097	-23.3968	-574.545	23.2842	-306.327	0.000135982	181.908	0	0.000135982	0	0		0	0	-2.15375	-147.055		-0.569831	-1.51783	0	-0.0660832	0	-336.622	-2.2662	-1182.64
	78	286.315	76.6527	362.967		47.0369	29.6157			78	400.565		-10.8334	-1166.74		2098	-25.9644	-600.509	4.72222	-301.605	9.62631e-05	181.908	0	9.62631e-05	0	0		0	0	-2.06461	-149.12		-0.480694	-1.51783	0	-0.0660832	0	-336.622	-23.3067	-1205.95
	79	295.019	75.6263	370.645		46.0892	29.5371			79	403.511		-10.8033	-1177.54		2099	-28.1377	-628.647	4.44339	-297.162	6.81747e-05	181.908	0	6.81747e-05	0	0		0	0	-1.99948	-151.12		-0.415565	-1.51783	0	-0.0660832	0	-336.622	-25.6938	-1231.64
	80	304.096	74.6192	378.715		45.189	29.4303			80	406.45		-10.776	-1188.31		2100	-31.493	-660.14	4.23386	-292.928	4.83104e-05	181.908	0	4.83104e-05	0	0		0	0	-1.95142	-153.071		-0.367508	-1.51783	0	-0.0660832	0	-336.622	-29.2105	-1260.85
	81	313.27	73.6291	386.9		44.328	29.3012			81	408.192		-6.38738	-1194.7		2101	-30.3066	-690.446	4.07344	-288.855	3.42616e-05	181.908	0	3.42616e-05	0	0		0	0	-1.91552	-154.987		-0.331608	-1.51783	0	-0.0660832	0	-336.622	-28.1486	-1289
	82	322.531	72.6543	395.185		43.5002	29.1541			82	409.898		-6.2551	-1200.96		2102	-30.9215	-721.368	3.94783	-284.907	2.43249e-05	181.908	0	2.43249e-05	0	0		0	0	-1.8883	-156.875		-0.304381	-1.51783	0	-0.0660832	0	-336.622	-28.8619	-1317.86
	83	331.867	71.6934	403.56		42.7012	28.9922			83	411.573		-6.13887	-1207.1		2103	-31.4525	-752.821	3.84689	-281.06	1.72962e-05	181.908	0	1.72962e-05	0	0		0	0	-1.86727	-158.742		-0.283356	-1.51783	0	-0.0660832	0	-336.622	-29.4729	-1347.34
	84	341.271	70.7457	412.016		41.9277	28.8179			84	413.219		-6.03548	-1213.13		2104	-31.9141	-784.735	3.76347	-277.296	1.23237e-05	181.908	0	1.23237e-05	0	0		0	0	-1.8507	-160.593		-0.266783	-1.51783	0	-0.0660832	0	-336.622	-30.0013	-1377.34
	85	350.356	69.8104	420.166		41.1772	28.6332			85	414.839		-5.94241	-1219.07		2105	-33.2832	-818.018	3.69248	-273.604	8.80529e-06	181.908	0	8.80529e-06	0	0		0	0	-1.83733	-162.43		-0.253415	-1.51783	0	-0.0660832	0	-336.622	-31.4281	-1408.77
	86	359.492	68.8871	428.379		40.4478	28.4393			86	416.17		-4.88069	-1223.95		2106	-33.6402	-851.658	3.63034	-269.974	6.31517e-06	181.908	0	6.31517e-06	0	0		0	0	-1.82629	-164.256		-0.242371	-1.51783	0	-0.0660832	0	-336.622	-31.8362	-1440.6
	87	368.674	67.9755	436.649		39.738	28.2375			87	417.475		-4.78507	-1228.74		2107	-33.9547	-885.613	3.57451	-266.399	4.55222e-06	181.908	0	4.55222e-06	0	0		0	0	-1.81694	-166.073		-0.23302	-1.51783	0	-0.0660832	0	-336.622	-32.1972	-1472.8
	88	377.897	67.0753	444.973		39.0466	28.0287			88	418.757		-4.69816	-1233.44		2108	-34.2328	-919.846	3.52318	-262.876	3.30353e-06	181.908	0	3.30353e-06	0	0		0	0	-1.80883	-167.882		-0.224917	-1.51783	0	-0.0660832	0	-336.622	-32.5185	-1505.32
	89	387.158	66.1864	453.345		38.3727	27.8137			89	420.016		-4.61831	-1238.06		2109	-34.4797	-954.325	3.47509	-259.401	2.41854e-06	181.908	0	2.41854e-06	0	0		0	0	-1.80166	-169.684		-0.217742	-1.51783	0	-0.0660832	0	-336.622	-32.8063	-1538.12
	90	395.722	65.3084	461.03		37.7154	27.5931			90	421.256		-4.54422	-1242.6		2110	-33.3127	-987.638	3.42934	-255.971	1.79078e-06	181.908	0	1.79078e-06	0	0		0	0	-1.79518	-171.479		-0.211267	-1.51783	0	-0.0660832	0	-336.622	-31.6785	-1569.8
	91	404.309	64.4414	468.75		37.074	27.3675			91	422.476		-4.47498	-1247.08		2111	-33.4991	-1021.14	3.38529	-252.586	1.34498e-06	181.908	0	1.34498e-06	0	0		0	0	-1.78925	-173.268		-0.205329	-1.51783	0	-0.0660832	0	-336.622	-31.903	-1601.7
	92	412.918	63.5852	476.504		36.4479	27.1373			92	423.679		-4.40976	-1251.48		2112	-33.6674	-1054.8	3.34251	-249.244	1.02789e-06	181.908	0	1.02789e-06	0	0		0	0	-1.78373	-175.052		-0.199811	-1.51783	0	-0.0660832	0	-336.622	-32.1086	-1633.81
	93	421.549	62.7397	484.289		35.8366	26.9032			93	424.864		-4.34804	-1255.83		2113	-33.8194	-1088.62	3.30068	-245.943	8.01875e-07	181.908	0	8.01875e-07	0	0		0	0	-1.77854	-176.831		-0.194628	-1.51783	0	-0.0660832	0	-336.622	-32.2972	-1666.11
	94	430.2	61.9048	492.105		35.2395	26.6653			94	426.034		-4.28925	-1260.12		2114	-33.9572	-1122.58	3.25959	-242.683	6.40308e-07	181.908	0	6.40308e-07	0	0		0	0	-1.77364	-178.604		-0.18972	-1.51783	0	-0.0660832	0	-336.622	-32.4712	-1698.58
	95	438.097	61.0805	499.178		34.6563	26.4242			95	427.189		-4.23307	-1264.36		2115	-31.3998	-1153.98	3.21907	-239.464	5.24362e-07	181.908	0	5.24362e-07	0	0		0	0	-1.76896	-180.373		-0.18504	-1.51783	0	-0.0660832	0	-336.622	-29.9497	-1728.53
	96	446.003	60.2666	506.269		34.0865	26.1801			96	428.329		-4.1791	-1268.53		2116	-31.4856	-1185.47	3.17904	-236.285	4.40724e-07	181.908	0	4.40724e-07	0	0		0	0	-1.76447	-182.138		-0.180557	-1.51783	0	-0.0660832	0	-336.622	-30.0711	-1758.6
	97	453.917	59.4631	513.38		33.5297	25.9334			97	429.454		-4.12711	-1272.66		2117	-31.5679	-1217.03	3.13941	-233.146	3.79977e-07	181.908	0	3.79977e-07	0	0		0	0	-1.76016	-183.898		-0.176246	-1.51783	0	-0.0660832	0	-336.622	-30.1887	-1788.79
	98	461.841	58.6699	520.511		32.9855	25.6844			98	430.566		-4.07697	-1276.74		2118	-31.646	-1248.68	3.10014	-230.046	3.35461e-07	181.908	0	3.35461e-07	0	0		0	0	-1.756	-185.654		-0.172088	-1.51783	0	-0.0660832	0	-336.622	-30.3019	-1819.09
	99	469.775	57.8869	527.662		32.4535	25.4334			99	431.665		-4.02836	-1280.77		2119	-31.7194	-1280.4	3.06121	-226.984	3.02467e-07	181.908	0	3.02467e-07	0	0		0	0	-1.75199	-187.406		-0.168069	-1.51783	0	-0.0660832	0	-336.622	-30.4102	-1849.5
	100	288.179	177.741	465.92	10.907	139.448	27.3859			100	432.75		-3.98124	-1284.75		2120	-28.957	-1309.36	3.02258	-223.962	2.7766e-07	181.908	0	2.7766e-07	0	0		0	0	-1.74809	-189.154		-0.164178	-1.51783	0	-0.0660832	0	-336.622	-27.6825	-1877.19
																Further Ambition targets scenario
																	6th planting (Mg CO2 eq)																							Plantation (Core)
																Year	Terrestrial C storage		HWP C storage		Forestry/ wood processing emissions (total)		Forestry/ primary wood processing emissions	Secondary wood processing emissions	(BE)CCS (total)		(BE)CCS (primary)	(BE)CCS (secondary)	(BE)CCS (tertiary)	FF offset (total)		Primary electricity offset (biomass + incineration)	Secondary electricity offset (biomass + incineration)	Tertiary electricity offset (biomass + incineration)	Heat offset (biomass)	Heat offset (incineration)	Concrete offset (net)		Net - annual flux	Net - cumulative C sequestration
																	Annual flux	Accumulation	Annual flux	Accumulation	Annual flux	Accumulation			Annual flux	Accumulation				Annual flux	Accumulation						Annual flux	Accumulation
																2020
																2021
																2022
																2023
																2024
																2025	0	0	0	0	5.00358	5.00358	5.00358	0	0	0	0	0	0	0	0	0	0	0	0	0	0	0	5.00358	5.00358
																2026	0.599623	0.599623	0	0	0	5.00358	0	0	0	0	0	0	0	0	0	0	0	0	0	0	0	0	0.599623	5.6032
																2027	-0.507923	0.0917007	0	0	0	5.00358	0	0	0	0	0	0	0	0	0	0	0	0	0	0	0	0	-0.507923	5.09528
																2028	-1.92493	-1.83323	0	0	0	5.00358	0	0	0	0	0	0	0	0	0	0	0	0	0	0	0	0	-1.92493	3.17035
																2029	-3.55635	-5.38958	0	0	0	5.00358	0	0	0	0	0	0	0	0	0	0	0	0	0	0	0	0	-3.55635	-0.386001
																2030	-5.35193	-10.7415	0	0	0	5.00358	0	0	0	0	0	0	0	0	0	0	0	0	0	0	0	0	-5.35193	-5.73793
																2031	-7.27359	-18.0151	0	0	0	5.00358	0	0	0	0	0	0	0	0	0	0	0	0	0	0	0	0	-7.27359	-13.0115
																2032	-9.28859	-27.3037	0	0	0	5.00358	0	0	0	0	0	0	0	0	0	0	0	0	0	0	0	0	-9.28859	-22.3001
																2033	-11.3672	-38.6709	0	0	0	5.00358	0	0	0	0	0	0	0	0	0	0	0	0	0	0	0	0	-11.3672	-33.6673
																2034	-13.4824	-52.1533	0	0	0	5.00358	0	0	0	0	0	0	0	0	0	0	0	0	0	0	0	0	-13.4824	-47.1497
																2035	-15.6095	-67.7629	0	0	0	5.00358	0	0	0	0	0	0	0	0	0	0	0	0	0	0	0	0	-15.6095	-62.7593
																2036	-17.7267	-85.4896	0	0	0	5.00358	0	0	0	0	0	0	0	0	0	0	0	0	0	0	0	0	-17.7267	-80.486
																2037	-19.8148	-105.304	0	0	0	5.00358	0	0	0	0	0	0	0	0	0	0	0	0	0	0	0	0	-19.8148	-100.301
																2038	-21.8574	-127.162	0	0	0	5.00358	0	0	0	0	0	0	0	0	0	0	0	0	0	0	0	0	-21.8574	-122.158
																2039	-23.8412	-151.003	0	0	0	5.00358	0	0	0	0	0	0	0	0	0	0	0	0	0	0	0	0	-23.8412	-145.999
																2040	-25.7549	-176.758	0	0	0	5.00358	0	0	0	0	0	0	0	0	0	0	0	0	0	0	0	0	-25.7549	-171.754
																2041	-27.5896	-204.347	0	0	0	5.00358	0	0	0	0	0	0	0	0	0	0	0	0	0	0	0	0	-27.5896	-199.344
																2042	-29.338	-233.685	0	0	0	5.00358	0	0	0	0	0	0	0	0	0	0	0	0	0	0	0	0	-29.338	-228.682
																2043	-30.9935	-264.679	0	0	0	5.00358	0	0	0	0	0	0	0	0	0	0	0	0	0	0	0	0	-30.9935	-259.675
																2044	-32.5507	-297.23	0	0	0	5.00358	0	0	0	0	0	0	0	0	0	0	0	0	0	0	0	0	-32.5507	-292.226
																2045	-34.0044	-331.234	0	0	0	5.00358	0	0	0	0	0	0	0	0	0	0	0	0	0	0	0	0	-34.0044	-326.23
																2046	17.6073	-313.627	-24.8113	-24.8113	7.32752	12.3311	7.32752	0	0	0	0	0	0	-6.16156	-6.16156	-6.16156	0	0	0	0	0	0	-6.03802	-332.268
																2047	-28.3006	-341.927	2.80517	-22.0061	3.74541e-07	12.3311	0	3.74541e-07	0	0		0	0	-1.78405	-7.9456	0	-0.266212	-1.51783	0	0	0	0	-27.2794	-359.548
																2048	-30.5355	-372.463	0.986722	-21.0194	2.74092e-07	12.3311	0	2.74092e-07	0	0		0	0	-1.71265	-9.65825	0	-0.194816	-1.51783	0	0	0	0	-31.2614	-390.809
																2049	-32.4275	-404.89	0.778555	-20.2408	2.0282e-07	12.3311	0	2.0282e-07	0	0		0	0	-1.66199	-11.3202	0	-0.144158	-1.51783	0	0	0	0	-33.3109	-424.12
																2050	-34.0251	-438.915	0.630603	-19.6102	1.52184e-07	12.3311	0	1.52184e-07	0	0		0	0	-1.626	-12.9462	0	-0.108168	-1.51783	0	0	0	0	-35.0205	-459.141
																2051	-36.8851	-475.8	0.52522	-19.085	1.16148e-07	12.3311	0	1.16148e-07	0	0		0	0	-1.60039	-14.5466	0	-0.0825546	-1.51783	0	0	0	0	-37.9603	-497.101
																2052	-35.2691	-511.07	0.449927	-18.6351	9.04419e-08	12.3311	0	9.04419e-08	0	0		0	0	-1.58212	-16.1287	0	-0.0642833	-1.51783	0	0	0	0	-36.4013	-533.502
																2053	-35.5086	-546.578	0.395902	-18.2392	7.20458e-08	12.3311	0	7.20458e-08	0	0		0	0	-1.56904	-17.6978	0	-0.0512079	-1.51783	0	0	0	0	-36.6817	-570.184
																2054	-35.7094	-582.288	0.356909	-17.8823	5.88248e-08	12.3311	0	5.88248e-08	0	0		0	0	-1.55964	-19.2574	0	-0.0418109	-1.51783	0	0	0	0	-36.9121	-607.096
																2055	-35.8788	-618.166	0.328537	-17.5537	4.92691e-08	12.3311	0	4.92691e-08	0	0		0	0	-1.55285	-20.8103	0	-0.035019	-1.51783	0	0	0	0	-37.1031	-644.199
																2056	-36.9884	-655.155	0.30767	-17.2461	4.23108e-08	12.3311	0	4.23108e-08	0	0		0	0	-1.54791	-22.3582	0	-0.0300732	-1.51783	0	0	0	0	-38.2286	-682.428
																2057	-37.1136	-692.268	0.292104	-16.954	3.71945e-08	12.3311	0	3.71945e-08	0	0		0	0	-1.54427	-23.9025	0	-0.0264367	-1.51783	0	0	0	0	-38.3658	-720.794
																2058	-37.2206	-729.489	0.280281	-16.6737	3.33861e-08	12.3311	0	3.33861e-08	0	0		0	0	-1.54156	-25.444	0	-0.0237298	-1.51783	0	0	0	0	-38.4819	-759.275
																2059	-37.312	-766.801	0.271101	-16.4026	3.05077e-08	12.3311	0	3.05077e-08	0	0		0	0	-1.53952	-26.9835	0	-0.021684	-1.51783	0	0	0	0	-38.5804	-797.856
																2060	-37.3905	-804.191	0.263788	-16.1388	2.8292e-08	12.3311	0	2.8292e-08	0	0		0	0	-1.53794	-28.5215	0	-0.0201091	-1.51783	0	0	0	0	-38.6647	-836.521
																2061	-36.0712	-840.263	0.257791	-15.881	2.65498e-08	12.3311	0	2.65498e-08	0	0		0	0	-1.5367	-30.0582	0	-0.0188708	-1.51783	0	0	0	0	-37.3501	-873.871
																2062	-36.1194	-876.382	0.252723	-15.6283	2.51471e-08	12.3311	0	2.51471e-08	0	0		0	0	-1.53571	-31.5939	0	-0.0178738	-1.51783	0	0	0	0	-37.4024	-911.273
																2063	-36.1622	-912.544	0.24831	-15.38	2.39891e-08	12.3311	0	2.39891e-08	0	0		0	0	-1.53488	-33.1288	0	-0.0170507	-1.51783	0	0	0	0	-37.4487	-948.722
																2064	-36.1997	-948.744	0.244361	-15.1356	2.30087e-08	12.3311	0	2.30087e-08	0	0		0	0	-1.53419	-34.663	0	-0.0163538	-1.51783	0	0	0	0	-37.4895	-986.211
																2065	-36.2329	-984.977	0.240738	-14.8949	2.21581e-08	12.3311	0	2.21581e-08	0	0		0	0	-1.53358	-36.1965	0	-0.0157493	-1.51783	0	0	0	0	-37.5257	-1023.74
																2066	-33.5798	-1018.56	0.237346	-14.6575	2.14037e-08	12.3311	0	2.14037e-08	0	0		0	0	-1.53305	-37.7296	0	-0.0152131	-1.51783	0	0	0	0	-34.8755	-1058.61
																2067	-33.5776	-1052.13	0.234119	-14.4234	2.07213e-08	12.3311	0	2.07213e-08	0	0		0	0	-1.53256	-39.2621	0	-0.0147281	-1.51783	0	0	0	0	-34.8761	-1093.49
																2068	-33.5792	-1085.71	0.231009	-14.1924	2.0094e-08	12.3311	0	2.0094e-08	0	0		0	0	-1.53212	-40.7943	0	-0.0142822	-1.51783	0	0	0	0	-34.8804	-1128.37
																2069	-33.5828	-1119.3	0.227984	-13.9644	1.95094e-08	12.3311	0	1.95094e-08	0	0		0	0	-1.5317	-42.326	0	-0.0138667	-1.51783	0	0	0	0	-34.8865	-1163.26
																2070	-33.5875	-1152.88	0.22502	-13.7394	1.89588e-08	12.3311	0	1.89588e-08	0	0		0	0	-1.53131	-43.8573	0	-0.0134753	-1.51783	0	0	0	0	-34.8938	-1198.15
																2071	-30.7614	-1183.65	0.222103	-13.5173	1.8436e-08	12.3311	0	1.8436e-08	0	0		0	0	-1.53094	-45.3882	0	-0.0131037	-1.51783	0	0	0	0	-32.0703	-1230.22
																2072	-30.732	-1214.38	0.219221	-13.2981	1.79364e-08	12.3311	0	1.79364e-08	0	0		0	0	-1.53058	-46.9188	0	-0.0127486	-1.51783	0	0	0	0	-32.0433	-1262.26
																2073	-30.7102	-1245.09	0.216367	-13.0817	1.74566e-08	12.3311	0	1.74566e-08	0	0		0	0	-1.53024	-48.449	0	-0.0124076	-1.51783	0	0	0	0	-32.0241	-1294.29
																2074	-30.6944	-1275.78	0.213536	-12.8682	1.69943e-08	12.3311	0	1.69943e-08	0	0		0	0	-1.52991	-49.9789	0	-0.0120791	-1.51783	0	0	0	0	-32.0107	-1326.3
																2075	654.627	-621.154	-418.017	-430.885	158.643	170.974	158.643	1.69943e-08	0	0	0	0	0	-41.1201	-91.099	-39.5241	-0.0120791	-1.51783	0	-0.0660832	-327.208	-327.208	26.9248	-1299.37
																2076	54.7601	-566.394	35.4692	-395.416	0.195766	171.17	0	0.195766	0	0		0	0	-3.88268	-94.9817		-2.29876	-1.51783	0	-0.0660832	0	-327.208	86.5425	-1212.83
																2077	45.0223	-521.372	11.316	-384.1	0.138427	171.308	0	0.138427	0	0		0	0	-3.45171	-98.4334		-1.8678	-1.51783	0	-0.0660832	0	-327.208	53.0249	-1159.81
																2078	36.6589	-484.713	9.67397	-374.426	0.097883	171.406	0	0.097883	0	0		0	0	-3.11853	-101.552		-1.53462	-1.51783	0	-0.0660832	0	-327.208	43.3122	-1116.49
																2079	29.3588	-455.354	8.40341	-366.022	0.069214	171.475	0	0.069214	0	0		0	0	-2.8598	-104.412		-1.27589	-1.51783	0	-0.0660832	0	-327.208	34.9717	-1081.52
																2080	22.8921	-432.462	7.41837	-358.604	0.0489419	171.524	0	0.0489419	0	0		0	0	-2.65793	-107.07		-1.07402	-1.51783	0	-0.0660832	0	-327.208	27.7015	-1053.82
																2081	17.0904	-415.372	6.65266	-351.951	0.0346074	171.559	0	0.0346074	0	0		0	0	-2.49965	-109.569		-0.915734	-1.51783	0	-0.0660832	0	-327.208	21.2781	-1032.54
																2082	11.8309	-403.541	6.05542	-345.896	0.0244713	171.583	0	0.0244713	0	0		0	0	-2.37487	-111.944		-0.790956	-1.51783	0	-0.0660832	0	-327.208	15.536	-1017.01
																2083	7.02363	-396.517	5.58754	-340.308	0.017304	171.6	0	0.017304	0	0		0	0	-2.27594	-114.22		-0.692022	-1.51783	0	-0.0660832	0	-327.208	10.3525	-1006.65
																2084	2.60238	-393.915	5.219	-335.089	0.012236	171.613	0	0.012236	0	0		0	0	-2.197	-116.417		-0.613085	-1.51783	0	-0.0660832	0	-327.208	5.63662	-1001.02
																2085	-1.48191	-395.397	4.92676	-330.163	0.0086523	171.621	0	0.0086523	0	0		0	0	-2.13359	-118.551		-0.54967	-1.51783	0	-0.0660832	0	-327.208	1.31992	-999.697
																2086	-5.26639	-400.663	4.69314	-325.469	0.00611825	171.627	0	0.00611825	0	0		0	0	-2.08226	-120.633		-0.498339	-1.51783	0	-0.0660832	0	-327.208	-2.64938	-1002.35
																2087	-8.77949	-409.443	4.50457	-320.965	0.00432641	171.632	0	0.00432641	0	0		0	0	-2.04037	-122.673		-0.45645	-1.51783	0	-0.0660832	0	-327.208	-6.31095	-1008.66
																2088	-12.0439	-421.486	4.35064	-316.614	0.00305937	171.635	0	0.00305937	0	0		0	0	-2.00587	-124.679		-0.421958	-1.51783	0	-0.0660832	0	-327.208	-9.69609	-1018.35
																2089	-15.0777	-436.564	4.22335	-312.391	0.00216344	171.637	0	0.00216344	0	0		0	0	-1.9772	-126.656		-0.393285	-1.51783	0	-0.0660832	0	-327.208	-12.8294	-1031.18
																2090	-17.8959	-454.46	4.11656	-308.274	0.00152991	171.639	0	0.00152991	0	0		0	0	-1.95312	-128.61		-0.369204	-1.51783	0	-0.0660832	0	-327.208	-15.7309	-1046.91
																2091	-20.5107	-474.971	4.02554	-304.249	0.00108193	171.64	0	0.00108193	0	0		0	0	-1.93268	-130.542		-0.348761	-1.51783	0	-0.0660832	0	-327.208	-18.4168	-1065.33
																2092	-22.9322	-497.903	3.94668	-300.302	0.00076516	171.64	0	0.00076516	0	0		0	0	-1.91513	-132.457		-0.331212	-1.51783	0	-0.0660832	0	-327.208	-20.8998	-1086.23
																2093	-25.1684	-523.071	3.87718	-296.425	0.000541165	171.641	0	0.000541165	0	0		0	0	-1.89989	-134.357		-0.315977	-1.51783	0	-0.0660832	0	-327.208	-23.1906	-1109.42
																2094	-27.2256	-550.297	3.8149	-292.61	0.000382773	171.641	0	0.000382773	0	0		0	0	-1.88652	-136.244		-0.3026	-1.51783	0	-0.0660832	0	-327.208	-25.2968	-1134.72
																2095	-29.1086	-579.405	3.75818	-288.852	0.000270769	171.642	0	0.000270769	0	0		0	0	-1.87464	-138.118		-0.290725	-1.51783	0	-0.0660832	0	-327.208	-27.2248	-1161.94
																2096	28.2574	-551.148	-40.7597	-329.612	9.27201	180.914	9.27106	0.00094469	0	0	0	0	0	-6.78336	-144.902	-6.93017	1.73073	-1.51783	0	-0.0660832	0	-327.208	-10.0136	-1171.96
																2097	-23.3968	-574.545	23.2842	-306.327	0.000135982	180.914	0	0.000135982	0	0		0	0	-2.15375	-147.055		-0.569831	-1.51783	0	-0.0660832	0	-327.208	-2.2662	-1174.22
																2098	-25.9644	-600.509	4.72222	-301.605	9.62631e-05	180.914	0	9.62631e-05	0	0		0	0	-2.06461	-149.12		-0.480694	-1.51783	0	-0.0660832	0	-327.208	-23.3067	-1197.53
																2099	-28.1377	-628.647	4.44339	-297.162	6.81747e-05	180.914	0	6.81747e-05	0	0		0	0	-1.99948	-151.12		-0.415565	-1.51783	0	-0.0660832	0	-327.208	-25.6938	-1223.22
																2100	-31.493	-660.14	4.23386	-292.928	4.83104e-05	180.914	0	4.83104e-05	0	0		0	0	-1.95142	-153.071		-0.367508	-1.51783	0	-0.0660832	0	-327.208	-29.2105	-1252.43
																2101	-30.3066	-690.446	4.07344	-288.855	3.42616e-05	180.914	0	3.42616e-05	0	0		0	0	-1.91552	-154.987		-0.331608	-1.51783	0	-0.0660832	0	-327.208	-28.1486	-1280.58
																2102	-30.9215	-721.368	3.94783	-284.907	2.43249e-05	180.914	0	2.43249e-05	0	0		0	0	-1.8883	-156.875		-0.304381	-1.51783	0	-0.0660832	0	-327.208	-28.8619	-1309.44
																2103	-31.4525	-752.821	3.84689	-281.06	1.72962e-05	180.914	0	1.72962e-05	0	0		0	0	-1.86727	-158.742		-0.283356	-1.51783	0	-0.0660832	0	-327.208	-29.4729	-1338.92
																2104	-31.9141	-784.735	3.76347	-277.296	1.23237e-05	180.914	0	1.23237e-05	0	0		0	0	-1.8507	-160.593		-0.266783	-1.51783	0	-0.0660832	0	-327.208	-30.0013	-1368.92
																2105	-33.2832	-818.018	3.69248	-273.604	8.80529e-06	180.914	0	8.80529e-06	0	0		0	0	-1.83733	-162.43		-0.253415	-1.51783	0	-0.0660832	0	-327.208	-31.4281	-1400.35
																2106	-33.6402	-851.658	3.63034	-269.974	6.31517e-06	180.914	0	6.31517e-06	0	0		0	0	-1.82629	-164.256		-0.242371	-1.51783	0	-0.0660832	0	-327.208	-31.8362	-1432.18
																2107	-33.9547	-885.613	3.57451	-266.399	4.55222e-06	180.914	0	4.55222e-06	0	0		0	0	-1.81694	-166.073		-0.23302	-1.51783	0	-0.0660832	0	-327.208	-32.1972	-1464.38
																2108	-34.2328	-919.846	3.52318	-262.876	3.30353e-06	180.914	0	3.30353e-06	0	0		0	0	-1.80883	-167.882		-0.224917	-1.51783	0	-0.0660832	0	-327.208	-32.5185	-1496.9
																2109	-34.4797	-954.325	3.47509	-259.401	2.41854e-06	180.914	0	2.41854e-06	0	0		0	0	-1.80166	-169.684		-0.217742	-1.51783	0	-0.0660832	0	-327.208	-32.8063	-1529.7
																2110	-33.3127	-987.638	3.42934	-255.971	1.79078e-06	180.914	0	1.79078e-06	0	0		0	0	-1.79518	-171.479		-0.211267	-1.51783	0	-0.0660832	0	-327.208	-31.6785	-1561.38
																2111	-33.4991	-1021.14	3.38529	-252.586	1.34498e-06	180.914	0	1.34498e-06	0	0		0	0	-1.78925	-173.268		-0.205329	-1.51783	0	-0.0660832	0	-327.208	-31.903	-1593.29
																2112	-33.6674	-1054.8	3.34251	-249.244	1.02789e-06	180.914	0	1.02789e-06	0	0		0	0	-1.78373	-175.052		-0.199811	-1.51783	0	-0.0660832	0	-327.208	-32.1086	-1625.39
																2113	-33.8194	-1088.62	3.30068	-245.943	8.01875e-07	180.914	0	8.01875e-07	0	0		0	0	-1.77854	-176.831		-0.194628	-1.51783	0	-0.0660832	0	-327.208	-32.2972	-1657.69
																2114	-33.9572	-1122.58	3.25959	-242.683	6.40308e-07	180.914	0	6.40308e-07	0	0		0	0	-1.77364	-178.604		-0.18972	-1.51783	0	-0.0660832	0	-327.208	-32.4712	-1690.16
																2115	-31.3998	-1153.98	3.21907	-239.464	5.24362e-07	180.914	0	5.24362e-07	0	0		0	0	-1.76896	-180.373		-0.18504	-1.51783	0	-0.0660832	0	-327.208	-29.9497	-1720.11
																2116	-31.4856	-1185.47	3.17904	-236.285	4.40724e-07	180.914	0	4.40724e-07	0	0		0	0	-1.76447	-182.138		-0.180557	-1.51783	0	-0.0660832	0	-327.208	-30.0711	-1750.18
																2117	-31.5679	-1217.03	3.13941	-233.146	3.79977e-07	180.914	0	3.79977e-07	0	0		0	0	-1.76016	-183.898		-0.176246	-1.51783	0	-0.0660832	0	-327.208	-30.1887	-1780.37
																2118	-31.646	-1248.68	3.10014	-230.046	3.35461e-07	180.914	0	3.35461e-07	0	0		0	0	-1.756	-185.654		-0.172088	-1.51783	0	-0.0660832	0	-327.208	-30.3019	-1810.67
																2119	-31.7194	-1280.4	3.06121	-226.984	3.02467e-07	180.914	0	3.02467e-07	0	0		0	0	-1.75199	-187.406		-0.168069	-1.51783	0	-0.0660832	0	-327.208	-30.4102	-1841.08
																2120	-28.957	-1309.36	3.02258	-223.962	2.7766e-07	180.914	0	2.7766e-07	0	0		0	0	-1.74809	-189.154		-0.164178	-1.51783	0	-0.0660832	0	-327.208	-27.6825	-1868.77

## Sheet: Yr7
																Summary of emissions discounts to apply (to 2020 assumptions):
																	2020-2029		2030-2039		2040-2049		2050-2084		2085-2120
																	Core	FA	Core	FA	Core	FA	Core	FA	Core	FA
																Avoided emissions - Biomass (heat) - marginal supply	none	none	none	none	none	1	1	1	1	1
																Avoided emissions - Biomass (electricity) - marginal supply	none	none	1	1	1	1	1	1	1	1
																Avoided emissions - Incineration (electricity) - marginal supply	none	none	1	1	1	1	1	1	1	1
																Incineration (heat) - marginal supply	none	none	none	none	none	1	1	1	1	1
																C storage - BECCS (biomass electricity)	none	none	0	0	0	0	0	0	0	0
																C storage - BECCS (biomass heat)	none	none	0	0	0	0	0	0	0	0
																Avoided emissions - Cement production - CCS application (calcination)	n/a	n/a	n/a	n/a	n/a	n/a	none	1	1	1
																Avoided emissions - Cement production - furnace emissions reduction	n/a	n/a	n/a	n/a	n/a	n/a	0.9784	0.95104	0.95104	0.712
																Emissions - Wood panel (particle board) production (CCS on heat production)	none	none	none	none	none	1	none	1	1	1
																Emissions - Harvester/forwarder	none	none	none	none	none	0.55	0.87	0.1	0	0
	Annual C stock - total ecosystem (tonnes C) - >75% thin									Natural Forest' C sequestration
	Time Step	Total Ecosystem(GH model (thinned) average soil v3 Default Simu			Thinned	Thinned	Thinned				'Total Ecosystem(Afforestation (conservation) Default Simulation					Core targets scenario
		Forest ecosystem	HWP total	Net system C	Mulch/S C storage	HWP primary	HWP secondary				Net ecosystem C	Process emissions	Annual C flux	Net cumulative C sequestration and storage			7th planting (Mg CO2 eq)																							Plantation (Core)
	Year	Tonnes C	Tonnes C		Tonnes C					Year	Tonnes C		Mg CO2eq			Year	Terrestrial C storage		HWP C storage		Forestry/ wood processing emissions (total)		Forestry/ primary wood processing emissions	Secondary wood processing emissions	(BE)CCS (total)		(BE)CCS (primary)	(BE)CCS (secondary)	(BE)CCS (tertiary)	FF offset (total)		Primary electricity offset (biomass + incineration)	Secondary electricity offset (biomass + incineration)	Tertiary electricity offset (biomass + incineration)	Heat offset (biomass)	Heat offset (incineration)	Concrete offset (net)		Net - annual flux	Net - cumulative C sequestration
																	Annual flux	Accumulation	Annual flux	Accumulation	Annual flux	Accumulation			Annual flux	Accumulation				Annual flux	Accumulation						Annual flux	Accumulation
	0	81	0	81	0	0	0			0						2020
	1	80.8365	0	80.8365		0	0			1						2021
	2	80.975	0	80.975		0	0			2						2022
	3	81.5	0	81.5		0	0			3						2023
	4	82.4699	0	82.4699		0	0			4						2024
	5	83.9295	0	83.9295		0	0			5						2025
	6	85.9132	0	85.9132		0	0			6	81	1.36461	5.00358	5.00358		2026	0	0	0	0	5.00358	5.00358	5.00358	0	0	0	0	0	0	0	0	0	0	0	0	0	0	0	5.00358	5.00358
	7	88.4465	0	88.4465		0	0			7	80.8429		0.575894	5.57947		2027	0.599623	0.599623	0	0	0	5.00358	0	0	0	0	0	0	0	0	0	0	0	0	0	0	0	0	0.599623	5.6032
	8	91.5466	0	91.5466		0	0			8	80.9424		-0.36473	5.21474		2028	-0.507923	0.0917007	0	0	0	5.00358	0	0	0	0	0	0	0	0	0	0	0	0	0	0	0	0	-0.507923	5.09528
	9	95.2236	0	95.2236		0	0			9	81.3393		-1.45544	3.7593		2029	-1.92493	-1.83323	0	0	0	5.00358	0	0	0	0	0	0	0	0	0	0	0	0	0	0	0	0	-1.92493	3.17035
	10	99.4808	0	99.4808		0	0			10	82.0617		-2.64872	1.11058		2030	-3.55635	-5.38958	0	0	0	5.00358	0	0	0	0	0	0	0	0	0	0	0	0	0	0	0	0	-3.55635	-0.386001
	11	104.315	0	104.315		0	0			11	83.1297		-3.91591	-2.80532		2031	-5.35193	-10.7415	0	0	0	5.00358	0	0	0	0	0	0	0	0	0	0	0	0	0	0	0	0	-5.35193	-5.73793
	12	109.719	0	109.719		0	0			12	84.5573		-5.23457	-8.03989		2032	-7.27359	-18.0151	0	0	0	5.00358	0	0	0	0	0	0	0	0	0	0	0	0	0	0	0	0	-7.27359	-13.0115
	13	115.68	0	115.68		0	0			13	86.3534		-6.58557	-14.6255		2033	-9.28859	-27.3037	0	0	0	5.00358	0	0	0	0	0	0	0	0	0	0	0	0	0	0	0	0	-9.28859	-22.3001
	14	122.183	0	122.183		0	0			14	88.5221		-7.95205	-22.5775		2034	-11.3672	-38.6709	0	0	0	5.00358	0	0	0	0	0	0	0	0	0	0	0	0	0	0	0	0	-11.3672	-33.6673
	15	129.207	0	129.207		0	0			15	91.0637		-9.31896	-31.8965		2035	-13.4824	-52.1533	0	0	0	5.00358	0	0	0	0	0	0	0	0	0	0	0	0	0	0	0	0	-13.4824	-47.1497
	16	136.731	0	136.731		0	0			16	93.9745		-10.673	-42.5695		2036	-15.6095	-67.7629	0	0	0	5.00358	0	0	0	0	0	0	0	0	0	0	0	0	0	0	0	0	-15.6095	-62.7593
	17	144.732	0	144.732		0	0			17	97.2478		-12.0023	-54.5718		2037	-17.7267	-85.4896	0	0	0	5.00358	0	0	0	0	0	0	0	0	0	0	0	0	0	0	0	0	-17.7267	-80.486
	18	153.185	0	153.185		0	0			18	100.874		-13.2969	-67.8687		2038	-19.8148	-105.304	0	0	0	5.00358	0	0	0	0	0	0	0	0	0	0	0	0	0	0	0	0	-19.8148	-100.301
	19	162.063	0	162.063		0	0			19	104.842		-14.548	-82.4167		2039	-21.8574	-127.162	0	0	0	5.00358	0	0	0	0	0	0	0	0	0	0	0	0	0	0	0	0	-21.8574	-122.158
	20	171.337	0	171.337		0	0			20	109.137		-15.7483	-98.165		2040	-23.8412	-151.003	0	0	0	5.00358	0	0	0	0	0	0	0	0	0	0	0	0	0	0	0	0	-23.8412	-145.999
	21	166.535	6.76672	173.301	0.415937	6.35078	0			21	113.744		-16.8918	-115.057		2041	-25.7549	-176.758	0	0	0	5.00358	0	0	0	0	0	0	0	0	0	0	0	0	0	0	0	0	-25.7549	-171.754
	22	174.253	6.00167	180.255		5.40511	0.596564			22	118.646		-17.9733	-133.03		2042	-27.5896	-204.347	0	0	0	5.00358	0	0	0	0	0	0	0	0	0	0	0	0	0	0	0	0	-27.5896	-199.344
	23	182.581	5.73256	188.313		4.71306	1.01951			23	123.824		-18.9887	-152.019		2043	-29.338	-233.685	0	0	0	5.00358	0	0	0	0	0	0	0	0	0	0	0	0	0	0	0	0	-29.338	-228.682
	24	191.425	5.52023	196.945		4.20096	1.31927			24	129.261		-19.9347	-171.953		2044	-30.9935	-264.679	0	0	0	5.00358	0	0	0	0	0	0	0	0	0	0	0	0	0	0	0	0	-30.9935	-259.675
	25	200.704	5.34825	206.052		3.81671	1.53154			25	134.936		-20.8082	-192.762		2045	-32.5507	-297.23	0	0	0	5.00358	0	0	0	0	0	0	0	0	0	0	0	0	0	0	0	0	-32.5507	-292.226
	26	210.764	5.20501	215.969		3.52345	1.68155			26	138.961		-14.7598	-207.521		2046	-34.0044	-331.234	0	0	0	5.00358	0	0	0	0	0	0	0	0	0	0	0	0	0	0	0	0	-34.0044	-326.23
	27	220.383	5.0823	225.465		3.2951	1.7872			27	143.702		-17.382	-224.903		2047	17.6073	-313.627	-24.8113	-24.8113	8.32153	13.3251	8.32153	0	0	0	0	0	0	-6.16156	-6.16156	-6.16156	0	0	0	0	0	0	-5.04402	-331.274
	28	230.067	4.97433	235.041		3.11319	1.86114			28	148.506		-17.6139	-242.517		2048	-28.3006	-341.927	2.80517	-22.0061	3.74541e-07	13.3251	0	3.74541e-07	0	0		0	0	-1.78405	-7.9456	0	-0.266212	-1.51783	0	0	0	0	-27.2794	-358.554
	29	239.806	4.87699	244.683		2.96466	1.91232			29	153.352		-17.7693	-260.287		2049	-30.5355	-372.463	0.986722	-21.0194	2.74092e-07	13.3251	0	2.74092e-07	0	0		0	0	-1.71265	-9.65825	0	-0.194816	-1.51783	0	0	0	0	-31.2614	-389.815
	30	249.591	4.78739	254.378		2.84026	1.94712			30	159.692		-23.2471	-283.534		2050	-32.4275	-404.89	0.778555	-20.2408	2.0282e-07	13.3251	0	2.0282e-07	0	0		0	0	-1.66199	-11.3202	0	-0.144158	-1.51783	0	0	0	0	-33.3109	-423.126
	31	259.679	4.70348	264.382		2.73343	1.97004			31	165.832		-22.5139	-306.048		2051	-34.0251	-438.915	0.630603	-19.6102	1.52184e-07	13.3251	0	1.52184e-07	0	0		0	0	-1.626	-12.9462	0	-0.108168	-1.51783	0	0	0	0	-35.0205	-458.147
	32	269.8	4.62381	274.424		2.63952	1.98429			32	175.455		-35.2823	-341.33		2052	-36.8851	-475.8	0.52522	-19.085	1.16148e-07	13.3251	0	1.16148e-07	0	0		0	0	-1.60039	-14.5466	0	-0.0825546	-1.51783	0	0	0	0	-37.9603	-496.107
	33	279.952	4.54737	284.499		2.55523	1.99214			33	184.967		-34.8791	-376.209		2053	-35.2691	-511.07	0.449927	-18.6351	9.04419e-08	13.3251	0	9.04419e-08	0	0		0	0	-1.58212	-16.1287	0	-0.0642833	-1.51783	0	0	0	0	-36.4013	-532.508
	34	290.127	4.47343	294.601		2.4782	1.99523			34	194.39		-34.5515	-410.761		2054	-35.5086	-546.578	0.395902	-18.2392	7.20458e-08	13.3251	0	7.20458e-08	0	0		0	0	-1.56904	-17.6978	0	-0.0512079	-1.51783	0	0	0	0	-36.6817	-569.19
	35	300.325	4.40149	304.726		2.40676	1.99473			35	203.739		-34.2804	-445.041		2055	-35.7094	-582.288	0.356909	-17.8823	5.88248e-08	13.3251	0	5.88248e-08	0	0		0	0	-1.55964	-19.2574	0	-0.0418109	-1.51783	0	0	0	0	-36.9121	-606.102
	36	310.163	4.33118	314.494		2.33973	1.99146			36	213.027		-34.0532	-479.094		2056	-35.8788	-618.166	0.328537	-17.5537	4.92691e-08	13.3251	0	4.92691e-08	0	0		0	0	-1.55285	-20.8103	0	-0.035019	-1.51783	0	0	0	0	-37.1031	-643.205
	37	320.013	4.26226	324.276		2.27624	1.98602			37	219.105		-22.2888	-501.383		2057	-36.9884	-655.155	0.30767	-17.2461	4.23108e-08	13.3251	0	4.23108e-08	0	0		0	0	-1.54791	-22.3582	0	-0.0300732	-1.51783	0	0	0	0	-38.2286	-681.434
	38	329.876	4.19454	334.07		2.21567	1.97887			38	225.133		-22.1014	-523.484		2058	-37.1136	-692.268	0.292104	-16.954	3.71945e-08	13.3251	0	3.71945e-08	0	0		0	0	-1.54427	-23.9025	0	-0.0264367	-1.51783	0	0	0	0	-38.3658	-719.8
	39	339.748	4.1279	343.876		2.15757	1.97032			39	231.118		-21.9445	-545.429		2059	-37.2206	-729.489	0.280281	-16.6737	3.33861e-08	13.3251	0	3.33861e-08	0	0		0	0	-1.54156	-25.444	0	-0.0237298	-1.51783	0	0	0	0	-38.4819	-758.281
	40	349.63	4.06224	353.692		2.10163	1.96061			40	237.067		-21.8117	-567.241		2060	-37.312	-766.801	0.271101	-16.4026	3.05077e-08	13.3251	0	3.05077e-08	0	0		0	0	-1.53952	-26.9835	0	-0.021684	-1.51783	0	0	0	0	-38.5804	-796.862
	41	358.788	3.99751	362.786		2.04758	1.94993			41	242.985		-21.699	-588.94		2061	-37.3905	-804.191	0.263788	-16.1388	2.8292e-08	13.3251	0	2.8292e-08	0	0		0	0	-1.53794	-28.5215	0	-0.0201091	-1.51783	0	0	0	0	-38.6647	-835.527
	42	367.946	3.93366	371.879		1.99526	1.93839			42	248.464		-20.0901	-609.03		2062	-36.0712	-840.263	0.257791	-15.881	2.65498e-08	13.3251	0	2.65498e-08	0	0		0	0	-1.5367	-30.0582	0	-0.0188708	-1.51783	0	0	0	0	-37.3501	-872.877
	43	377.104	3.87066	380.974		1.94453	1.92613			43	253.915		-19.989	-629.019		2063	-36.1194	-876.382	0.252723	-15.6283	2.51471e-08	13.3251	0	2.51471e-08	0	0		0	0	-1.53571	-31.5939	0	-0.0178738	-1.51783	0	0	0	0	-37.4024	-910.279
	44	386.263	3.80848	390.071		1.89527	1.91321			44	259.343		-19.9032	-648.922		2064	-36.1622	-912.544	0.24831	-15.38	2.39891e-08	13.3251	0	2.39891e-08	0	0		0	0	-1.53488	-33.1288	0	-0.0170507	-1.51783	0	0	0	0	-37.4487	-947.728
	45	395.423	3.74711	399.17		1.8474	1.89971			45	264.751		-19.8296	-668.752		2065	-36.1997	-948.744	0.244361	-15.1356	2.30087e-08	13.3251	0	2.30087e-08	0	0		0	0	-1.53419	-34.663	0	-0.0163538	-1.51783	0	0	0	0	-37.4895	-985.217
	46	403.812	3.68654	407.499		1.80085	1.88568			46	270.142		-19.7665	-688.518		2066	-36.2329	-984.977	0.240738	-14.8949	2.21581e-08	13.3251	0	2.21581e-08	0	0		0	0	-1.53358	-36.1965	0	-0.0157493	-1.51783	0	0	0	0	-37.5257	-1022.74
	47	412.194	3.62675	415.82		1.75557	1.87118			47	275.112		-18.2224	-706.74		2067	-33.5798	-1018.56	0.237346	-14.6575	2.14037e-08	13.3251	0	2.14037e-08	0	0		0	0	-1.53305	-37.7296	0	-0.0152131	-1.51783	0	0	0	0	-34.8755	-1057.62
	48	420.569	3.56774	424.137		1.71149	1.85625			48	280.063		-18.1553	-724.896		2068	-33.5776	-1052.13	0.234119	-14.4234	2.07213e-08	13.3251	0	2.07213e-08	0	0		0	0	-1.53256	-39.2621	0	-0.0147281	-1.51783	0	0	0	0	-34.8761	-1092.49
	49	428.94	3.5095	432.45		1.66858	1.84092			49	284.999		-18.0982	-742.994		2069	-33.5792	-1085.71	0.231009	-14.1924	2.0094e-08	13.3251	0	2.0094e-08	0	0		0	0	-1.53212	-40.7943	0	-0.0142822	-1.51783	0	0	0	0	-34.8804	-1127.37
	50	250.406	117.514	367.92	8.22192	107.466	1.82594			50	289.924		-18.0569	-761.051		2070	-33.5828	-1119.3	0.227984	-13.9644	1.95094e-08	13.3251	0	1.95094e-08	0	0		0	0	-1.5317	-42.326	0	-0.0138667	-1.51783	0	0	0	0	-34.8865	-1162.26
	51	235.471	107.841	343.312		98.6261	9.21454			51	294.838		-18.0171	-779.068		2071	-33.5875	-1152.88	0.22502	-13.7394	1.89588e-08	13.3251	0	1.89588e-08	0	0		0	0	-1.53131	-43.8573	0	-0.0134753	-1.51783	0	0	0	0	-34.8938	-1197.16
	52	223.192	104.754	327.947		91.5144	13.2401			52	299.396		-16.7129	-795.781		2072	-30.7614	-1183.65	0.222103	-13.5173	1.8436e-08	13.3251	0	1.8436e-08	0	0		0	0	-1.53094	-45.3882	0	-0.0131037	-1.51783	0	0	0	0	-32.0703	-1229.23
	53	213.194	102.116	315.311		85.7258	16.3903			53	303.94		-16.6615	-812.442		2073	-30.732	-1214.38	0.219221	-13.2981	1.79364e-08	13.3251	0	1.79364e-08	0	0		0	0	-1.53058	-46.9188	0	-0.0127486	-1.51783	0	0	0	0	-32.0433	-1261.27
	54	205.188	99.8243	305.012		80.9551	18.8692			54	308.472		-16.6177	-829.06		2074	-30.7102	-1245.09	0.216367	-13.0817	1.74566e-08	13.3251	0	1.74566e-08	0	0		0	0	-1.53024	-48.449	0	-0.0124076	-1.51783	0	0	0	0	-32.0241	-1293.29
	55	198.944	97.8011	296.745		76.9713	20.8298			55	312.994		-16.5804	-845.64		2075	-30.6944	-1275.78	0.213536	-12.8682	1.69943e-08	13.3251	0	1.69943e-08	0	0		0	0	-1.52991	-49.9789	0	-0.0120791	-1.51783	0	0	0	0	-32.0107	-1325.3
	56	194.283	95.9867	290.27		73.5991	22.3876			56	317.507		-16.5483	-862.189		2076	654.627	-621.154	-418.017	-430.885	158.643	171.968	158.643	1.69943e-08	0	0	0	0	0	-41.1201	-91.099	-39.5241	-0.0120791	-1.51783	0	-0.0660832	-336.622	-336.622	17.5115	-1307.79
	57	191.057	94.3353	285.392		70.7051	23.6301			57	321.752		-15.5635	-877.752		2077	54.7601	-566.394	35.4692	-395.416	0.195766	172.164	0	0.195766	0	0		0	0	-3.88268	-94.9817		-2.29876	-1.51783	0	-0.0660832	0	-336.622	86.5425	-1221.25
	58	189.141	92.8114	281.952		68.1873	24.6241			58	325.986		-15.5257	-893.278		2078	45.0223	-521.372	11.316	-384.1	0.138427	172.302	0	0.138427	0	0		0	0	-3.45171	-98.4334		-1.8678	-1.51783	0	-0.0660832	0	-336.622	53.0249	-1168.22
	59	188.431	91.388	279.819		65.9673	25.4208			59	330.211		-15.4932	-908.771		2079	36.6589	-484.713	9.67397	-374.426	0.097883	172.4	0	0.097883	0	0		0	0	-3.11853	-101.552		-1.53462	-1.51783	0	-0.0660832	0	-336.622	43.3122	-1124.91
	60	188.835	90.0444	278.88		63.9849	26.0595			60	334.429		-15.4652	-924.236		2080	29.3588	-455.354	8.40341	-366.022	0.069214	172.469	0	0.069214	0	0		0	0	-2.8598	-104.412		-1.27589	-1.51783	0	-0.0660832	0	-336.622	34.9717	-1089.94
	61	190.272	88.7644	279.036		62.1935	26.5709			61	338.64		-15.441	-939.677		2081	22.8921	-432.462	7.41837	-358.604	0.0489419	172.518	0	0.0489419	0	0		0	0	-2.65793	-107.07		-1.07402	-1.51783	0	-0.0660832	0	-336.622	27.7015	-1062.24
	62	192.666	87.5359	280.202		60.5572	26.9787			62	342.529		-14.2596	-953.937		2082	17.0904	-415.372	6.65266	-351.951	0.0346074	172.553	0	0.0346074	0	0		0	0	-2.49965	-109.569		-0.915734	-1.51783	0	-0.0660832	0	-336.622	21.2781	-1040.96
	63	195.951	86.3493	282.3		59.0477	27.3016			63	346.407		-14.2193	-968.156		2083	11.8309	-403.541	6.05542	-345.896	0.0244713	172.577	0	0.0244713	0	0		0	0	-2.37487	-111.944		-0.790956	-1.51783	0	-0.0660832	0	-336.622	15.536	-1025.43
	64	200.063	85.1975	285.26		57.6432	27.5543			64	350.276		-14.1847	-982.341		2084	7.02363	-396.517	5.58754	-340.308	0.017304	172.594	0	0.017304	0	0		0	0	-2.27594	-114.22		-0.692022	-1.51783	0	-0.0660832	0	-336.622	10.3525	-1015.07
	65	204.944	84.0748	289.018		56.3264	27.7484			65	354.136		-14.1547	-996.496		2085	2.60238	-393.915	5.219	-335.089	0.012236	172.607	0	0.012236	0	0		0	0	-2.197	-116.417		-0.613085	-1.51783	0	-0.0660832	0	-336.622	5.63662	-1009.44
	66	210.537	82.977	293.514		55.0837	27.8932			66	358.007		-14.1943	-1010.69		2086	-1.48191	-395.397	4.92676	-330.163	0.0086523	172.615	0	0.0086523	0	0		0	0	-2.13359	-118.551		-0.54967	-1.51783	0	-0.0660832	0	-336.622	1.31992	-1008.12
	67	216.792	81.9006	298.692		53.9045	27.996			67	361.578		-13.0916	-1023.78		2087	-5.26639	-400.663	4.69314	-325.469	0.00611825	172.621	0	0.00611825	0	0		0	0	-2.08226	-120.633		-0.498339	-1.51783	0	-0.0660832	0	-336.622	-2.64938	-1010.77
	68	223.656	80.8432	304.499		52.7802	28.0629			68	365.139		-13.0578	-1036.84		2088	-8.77949	-409.443	4.50457	-320.965	0.00432641	172.626	0	0.00432641	0	0		0	0	-2.04037	-122.673		-0.45645	-1.51783	0	-0.0660832	0	-336.622	-6.31095	-1017.08
	69	231.081	79.8027	310.884		51.704	28.0988			69	368.692		-13.0286	-1049.87		2089	-12.0439	-421.486	4.35064	-316.614	0.00305937	172.629	0	0.00305937	0	0		0	0	-2.00587	-124.679		-0.421958	-1.51783	0	-0.0660832	0	-336.622	-9.69609	-1026.77
	70	239.02	78.7778	317.797		50.6703	28.1075			70	372.239		-13.0033	-1062.87		2090	-15.0777	-436.564	4.22335	-312.391	0.00216344	172.631	0	0.00216344	0	0		0	0	-1.9772	-126.656		-0.393285	-1.51783	0	-0.0660832	0	-336.622	-12.8294	-1039.6
	71	231.313	89.8941	321.207	4.95963	56.8177	28.1167			71	375.779		-12.9809	-1075.85		2091	-17.8959	-454.46	4.11656	-308.274	0.00152991	172.633	0	0.00152991	0	0		0	0	-1.95312	-128.61		-0.369204	-1.51783	0	-0.0660832	0	-336.622	-15.7309	-1055.33
	72	237.694	83.5438	321.238		54.793	28.7508			72	378.979		-11.733	-1087.59		2092	-20.5107	-474.971	4.02554	-304.249	0.00108193	172.634	0	0.00108193	0	0		0	0	-1.93268	-130.542		-0.348761	-1.51783	0	-0.0660832	0	-336.622	-18.4168	-1073.75
	73	244.775	82.256	327.031		53.0851	29.1708			73	382.167		-11.6891	-1099.27		2093	-22.9322	-497.903	3.94668	-300.302	0.00076516	172.634	0	0.00076516	0	0		0	0	-1.91513	-132.457		-0.331212	-1.51783	0	-0.0660832	0	-336.622	-20.8998	-1094.65
	74	252.449	81.0441	333.493		51.6087	29.4354			74	385.344		-11.6509	-1110.93		2094	-25.1684	-523.071	3.87718	-296.425	0.000541165	172.635	0	0.000541165	0	0		0	0	-1.89989	-134.357		-0.315977	-1.51783	0	-0.0660832	0	-336.622	-23.1906	-1117.84
	75	261.038	79.8894	340.928		50.303	29.5864			75	388.513		-11.6174	-1122.54		2095	-27.2256	-550.297	3.8149	-292.61	0.000382773	172.635	0	0.000382773	0	0		0	0	-1.88652	-136.244		-0.3026	-1.51783	0	-0.0660832	0	-336.622	-25.2968	-1143.14
	76	269.304	78.7785	348.082		49.1249	29.6536			76	391.673		-11.5877	-1134.13		2096	-29.1086	-579.405	3.75818	-288.852	0.000270769	172.636	0	0.000270769	0	0		0	0	-1.87464	-138.118		-0.290725	-1.51783	0	-0.0660832	0	-336.622	-27.2248	-1170.36
	77	277.737	77.7018	355.439		48.0436	29.6582			77	394.647		-10.9046	-1145.03		2097	28.2574	-551.148	-40.7597	-329.612	9.27201	181.908	9.27106	0.00094469	0	0	0	0	0	-6.78336	-144.902	-6.93017	1.73073	-1.51783	0	-0.0660832	0	-336.622	-10.0136	-1180.38
	78	286.315	76.6527	362.967		47.0369	29.6157			78	397.611		-10.8671	-1155.9		2098	-23.3968	-574.545	23.2842	-306.327	0.000135982	181.908	0	0.000135982	0	0		0	0	-2.15375	-147.055		-0.569831	-1.51783	0	-0.0660832	0	-336.622	-2.2662	-1182.64
	79	295.019	75.6263	370.645		46.0892	29.5371			79	400.565		-10.8334	-1166.74		2099	-25.9644	-600.509	4.72222	-301.605	9.62631e-05	181.908	0	9.62631e-05	0	0		0	0	-2.06461	-149.12		-0.480694	-1.51783	0	-0.0660832	0	-336.622	-23.3067	-1205.95
	80	304.096	74.6192	378.715		45.189	29.4303			80	403.511		-10.8033	-1177.54		2100	-28.1377	-628.647	4.44339	-297.162	6.81747e-05	181.908	0	6.81747e-05	0	0		0	0	-1.99948	-151.12		-0.415565	-1.51783	0	-0.0660832	0	-336.622	-25.6938	-1231.64
	81	313.27	73.6291	386.9		44.328	29.3012			81	406.45		-10.776	-1188.31		2101	-31.493	-660.14	4.23386	-292.928	4.83104e-05	181.908	0	4.83104e-05	0	0		0	0	-1.95142	-153.071		-0.367508	-1.51783	0	-0.0660832	0	-336.622	-29.2105	-1260.85
	82	322.531	72.6543	395.185		43.5002	29.1541			82	408.192		-6.38738	-1194.7		2102	-30.3066	-690.446	4.07344	-288.855	3.42616e-05	181.908	0	3.42616e-05	0	0		0	0	-1.91552	-154.987		-0.331608	-1.51783	0	-0.0660832	0	-336.622	-28.1486	-1289
	83	331.867	71.6934	403.56		42.7012	28.9922			83	409.898		-6.2551	-1200.96		2103	-30.9215	-721.368	3.94783	-284.907	2.43249e-05	181.908	0	2.43249e-05	0	0		0	0	-1.8883	-156.875		-0.304381	-1.51783	0	-0.0660832	0	-336.622	-28.8619	-1317.86
	84	341.271	70.7457	412.016		41.9277	28.8179			84	411.573		-6.13887	-1207.1		2104	-31.4525	-752.821	3.84689	-281.06	1.72962e-05	181.908	0	1.72962e-05	0	0		0	0	-1.86727	-158.742		-0.283356	-1.51783	0	-0.0660832	0	-336.622	-29.4729	-1347.34
	85	350.356	69.8104	420.166		41.1772	28.6332			85	413.219		-6.03548	-1213.13		2105	-31.9141	-784.735	3.76347	-277.296	1.23237e-05	181.908	0	1.23237e-05	0	0		0	0	-1.8507	-160.593		-0.266783	-1.51783	0	-0.0660832	0	-336.622	-30.0013	-1377.34
	86	359.492	68.8871	428.379		40.4478	28.4393			86	414.839		-5.94241	-1219.07		2106	-33.2832	-818.018	3.69248	-273.604	8.80529e-06	181.908	0	8.80529e-06	0	0		0	0	-1.83733	-162.43		-0.253415	-1.51783	0	-0.0660832	0	-336.622	-31.4281	-1408.77
	87	368.674	67.9755	436.649		39.738	28.2375			87	416.17		-4.88069	-1223.95		2107	-33.6402	-851.658	3.63034	-269.974	6.31517e-06	181.908	0	6.31517e-06	0	0		0	0	-1.82629	-164.256		-0.242371	-1.51783	0	-0.0660832	0	-336.622	-31.8362	-1440.6
	88	377.897	67.0753	444.973		39.0466	28.0287			88	417.475		-4.78507	-1228.74		2108	-33.9547	-885.613	3.57451	-266.399	4.55222e-06	181.908	0	4.55222e-06	0	0		0	0	-1.81694	-166.073		-0.23302	-1.51783	0	-0.0660832	0	-336.622	-32.1972	-1472.8
	89	387.158	66.1864	453.345		38.3727	27.8137			89	418.757		-4.69816	-1233.44		2109	-34.2328	-919.846	3.52318	-262.876	3.30353e-06	181.908	0	3.30353e-06	0	0		0	0	-1.80883	-167.882		-0.224917	-1.51783	0	-0.0660832	0	-336.622	-32.5185	-1505.32
	90	395.722	65.3084	461.03		37.7154	27.5931			90	420.016		-4.61831	-1238.06		2110	-34.4797	-954.325	3.47509	-259.401	2.41854e-06	181.908	0	2.41854e-06	0	0		0	0	-1.80166	-169.684		-0.217742	-1.51783	0	-0.0660832	0	-336.622	-32.8063	-1538.12
	91	404.309	64.4414	468.75		37.074	27.3675			91	421.256		-4.54422	-1242.6		2111	-33.3127	-987.638	3.42934	-255.971	1.79078e-06	181.908	0	1.79078e-06	0	0		0	0	-1.79518	-171.479		-0.211267	-1.51783	0	-0.0660832	0	-336.622	-31.6785	-1569.8
	92	412.918	63.5852	476.504		36.4479	27.1373			92	422.476		-4.47498	-1247.08		2112	-33.4991	-1021.14	3.38529	-252.586	1.34498e-06	181.908	0	1.34498e-06	0	0		0	0	-1.78925	-173.268		-0.205329	-1.51783	0	-0.0660832	0	-336.622	-31.903	-1601.7
	93	421.549	62.7397	484.289		35.8366	26.9032			93	423.679		-4.40976	-1251.48		2113	-33.6674	-1054.8	3.34251	-249.244	1.02789e-06	181.908	0	1.02789e-06	0	0		0	0	-1.78373	-175.052		-0.199811	-1.51783	0	-0.0660832	0	-336.622	-32.1086	-1633.81
	94	430.2	61.9048	492.105		35.2395	26.6653			94	424.864		-4.34804	-1255.83		2114	-33.8194	-1088.62	3.30068	-245.943	8.01875e-07	181.908	0	8.01875e-07	0	0		0	0	-1.77854	-176.831		-0.194628	-1.51783	0	-0.0660832	0	-336.622	-32.2972	-1666.11
	95	438.097	61.0805	499.178		34.6563	26.4242			95	426.034		-4.28925	-1260.12		2115	-33.9572	-1122.58	3.25959	-242.683	6.40308e-07	181.908	0	6.40308e-07	0	0		0	0	-1.77364	-178.604		-0.18972	-1.51783	0	-0.0660832	0	-336.622	-32.4712	-1698.58
	96	446.003	60.2666	506.269		34.0865	26.1801			96	427.189		-4.23307	-1264.36		2116	-31.3998	-1153.98	3.21907	-239.464	5.24362e-07	181.908	0	5.24362e-07	0	0		0	0	-1.76896	-180.373		-0.18504	-1.51783	0	-0.0660832	0	-336.622	-29.9497	-1728.53
	97	453.917	59.4631	513.38		33.5297	25.9334			97	428.329		-4.1791	-1268.53		2117	-31.4856	-1185.47	3.17904	-236.285	4.40724e-07	181.908	0	4.40724e-07	0	0		0	0	-1.76447	-182.138		-0.180557	-1.51783	0	-0.0660832	0	-336.622	-30.0711	-1758.6
	98	461.841	58.6699	520.511		32.9855	25.6844			98	429.454		-4.12711	-1272.66		2118	-31.5679	-1217.03	3.13941	-233.146	3.79977e-07	181.908	0	3.79977e-07	0	0		0	0	-1.76016	-183.898		-0.176246	-1.51783	0	-0.0660832	0	-336.622	-30.1887	-1788.79
	99	469.775	57.8869	527.662		32.4535	25.4334			99	430.566		-4.07697	-1276.74		2119	-31.646	-1248.68	3.10014	-230.046	3.35461e-07	181.908	0	3.35461e-07	0	0		0	0	-1.756	-185.654		-0.172088	-1.51783	0	-0.0660832	0	-336.622	-30.3019	-1819.09
	100	288.179	177.741	465.92	10.907	139.448	27.3859			100	431.665		-4.02836	-1280.77		2120	-31.7194	-1280.4	3.06121	-226.984	3.02467e-07	181.908	0	3.02467e-07	0	0		0	0	-1.75199	-187.406		-0.168069	-1.51783	0	-0.0660832	0	-336.622	-30.4102	-1849.5
																Further Ambition targets scenario
																	7th planting (Mg CO2 eq)																							Plantation (Core)
																Year	Terrestrial C storage		HWP C storage		Forestry/ wood processing emissions (total)		Forestry/ primary wood processing emissions	Secondary wood processing emissions	(BE)CCS (total)		(BE)CCS (primary)	(BE)CCS (secondary)	(BE)CCS (tertiary)	FF offset (total)		Primary electricity offset (biomass + incineration)	Secondary electricity offset (biomass + incineration)	Tertiary electricity offset (biomass + incineration)	Heat offset (biomass)	Heat offset (incineration)	Concrete offset (net)		Net - annual flux	Net - cumulative C sequestration
																	Annual flux	Accumulation	Annual flux	Accumulation	Annual flux	Accumulation			Annual flux	Accumulation				Annual flux	Accumulation						Annual flux	Accumulation
																2020
																2021
																2022
																2023
																2024
																2025
																2026	0	0	0	0	5.00358	5.00358	5.00358	0	0	0	0	0	0	0	0	0	0	0	0	0	0	0	5.00358	5.00358
																2027	0.599623	0.599623	0	0	0	5.00358	0	0	0	0	0	0	0	0	0	0	0	0	0	0	0	0	0.599623	5.6032
																2028	-0.507923	0.0917007	0	0	0	5.00358	0	0	0	0	0	0	0	0	0	0	0	0	0	0	0	0	-0.507923	5.09528
																2029	-1.92493	-1.83323	0	0	0	5.00358	0	0	0	0	0	0	0	0	0	0	0	0	0	0	0	0	-1.92493	3.17035
																2030	-3.55635	-5.38958	0	0	0	5.00358	0	0	0	0	0	0	0	0	0	0	0	0	0	0	0	0	-3.55635	-0.386001
																2031	-5.35193	-10.7415	0	0	0	5.00358	0	0	0	0	0	0	0	0	0	0	0	0	0	0	0	0	-5.35193	-5.73793
																2032	-7.27359	-18.0151	0	0	0	5.00358	0	0	0	0	0	0	0	0	0	0	0	0	0	0	0	0	-7.27359	-13.0115
																2033	-9.28859	-27.3037	0	0	0	5.00358	0	0	0	0	0	0	0	0	0	0	0	0	0	0	0	0	-9.28859	-22.3001
																2034	-11.3672	-38.6709	0	0	0	5.00358	0	0	0	0	0	0	0	0	0	0	0	0	0	0	0	0	-11.3672	-33.6673
																2035	-13.4824	-52.1533	0	0	0	5.00358	0	0	0	0	0	0	0	0	0	0	0	0	0	0	0	0	-13.4824	-47.1497
																2036	-15.6095	-67.7629	0	0	0	5.00358	0	0	0	0	0	0	0	0	0	0	0	0	0	0	0	0	-15.6095	-62.7593
																2037	-17.7267	-85.4896	0	0	0	5.00358	0	0	0	0	0	0	0	0	0	0	0	0	0	0	0	0	-17.7267	-80.486
																2038	-19.8148	-105.304	0	0	0	5.00358	0	0	0	0	0	0	0	0	0	0	0	0	0	0	0	0	-19.8148	-100.301
																2039	-21.8574	-127.162	0	0	0	5.00358	0	0	0	0	0	0	0	0	0	0	0	0	0	0	0	0	-21.8574	-122.158
																2040	-23.8412	-151.003	0	0	0	5.00358	0	0	0	0	0	0	0	0	0	0	0	0	0	0	0	0	-23.8412	-145.999
																2041	-25.7549	-176.758	0	0	0	5.00358	0	0	0	0	0	0	0	0	0	0	0	0	0	0	0	0	-25.7549	-171.754
																2042	-27.5896	-204.347	0	0	0	5.00358	0	0	0	0	0	0	0	0	0	0	0	0	0	0	0	0	-27.5896	-199.344
																2043	-29.338	-233.685	0	0	0	5.00358	0	0	0	0	0	0	0	0	0	0	0	0	0	0	0	0	-29.338	-228.682
																2044	-30.9935	-264.679	0	0	0	5.00358	0	0	0	0	0	0	0	0	0	0	0	0	0	0	0	0	-30.9935	-259.675
																2045	-32.5507	-297.23	0	0	0	5.00358	0	0	0	0	0	0	0	0	0	0	0	0	0	0	0	0	-32.5507	-292.226
																2046	-34.0044	-331.234	0	0	0	5.00358	0	0	0	0	0	0	0	0	0	0	0	0	0	0	0	0	-34.0044	-326.23
																2047	17.6073	-313.627	-24.8113	-24.8113	7.32752	12.3311	7.32752	0	0	0	0	0	0	-6.16156	-6.16156	-6.16156	0	0	0	0	0	0	-6.03802	-332.268
																2048	-28.3006	-341.927	2.80517	-22.0061	3.74541e-07	12.3311	0	3.74541e-07	0	0		0	0	-1.78405	-7.9456	0	-0.266212	-1.51783	0	0	0	0	-27.2794	-359.548
																2049	-30.5355	-372.463	0.986722	-21.0194	2.74092e-07	12.3311	0	2.74092e-07	0	0		0	0	-1.71265	-9.65825	0	-0.194816	-1.51783	0	0	0	0	-31.2614	-390.809
																2050	-32.4275	-404.89	0.778555	-20.2408	2.0282e-07	12.3311	0	2.0282e-07	0	0		0	0	-1.66199	-11.3202	0	-0.144158	-1.51783	0	0	0	0	-33.3109	-424.12
																2051	-34.0251	-438.915	0.630603	-19.6102	1.52184e-07	12.3311	0	1.52184e-07	0	0		0	0	-1.626	-12.9462	0	-0.108168	-1.51783	0	0	0	0	-35.0205	-459.141
																2052	-36.8851	-475.8	0.52522	-19.085	1.16148e-07	12.3311	0	1.16148e-07	0	0		0	0	-1.60039	-14.5466	0	-0.0825546	-1.51783	0	0	0	0	-37.9603	-497.101
																2053	-35.2691	-511.07	0.449927	-18.6351	9.04419e-08	12.3311	0	9.04419e-08	0	0		0	0	-1.58212	-16.1287	0	-0.0642833	-1.51783	0	0	0	0	-36.4013	-533.502
																2054	-35.5086	-546.578	0.395902	-18.2392	7.20458e-08	12.3311	0	7.20458e-08	0	0		0	0	-1.56904	-17.6978	0	-0.0512079	-1.51783	0	0	0	0	-36.6817	-570.184
																2055	-35.7094	-582.288	0.356909	-17.8823	5.88248e-08	12.3311	0	5.88248e-08	0	0		0	0	-1.55964	-19.2574	0	-0.0418109	-1.51783	0	0	0	0	-36.9121	-607.096
																2056	-35.8788	-618.166	0.328537	-17.5537	4.92691e-08	12.3311	0	4.92691e-08	0	0		0	0	-1.55285	-20.8103	0	-0.035019	-1.51783	0	0	0	0	-37.1031	-644.199
																2057	-36.9884	-655.155	0.30767	-17.2461	4.23108e-08	12.3311	0	4.23108e-08	0	0		0	0	-1.54791	-22.3582	0	-0.0300732	-1.51783	0	0	0	0	-38.2286	-682.428
																2058	-37.1136	-692.268	0.292104	-16.954	3.71945e-08	12.3311	0	3.71945e-08	0	0		0	0	-1.54427	-23.9025	0	-0.0264367	-1.51783	0	0	0	0	-38.3658	-720.794
																2059	-37.2206	-729.489	0.280281	-16.6737	3.33861e-08	12.3311	0	3.33861e-08	0	0		0	0	-1.54156	-25.444	0	-0.0237298	-1.51783	0	0	0	0	-38.4819	-759.275
																2060	-37.312	-766.801	0.271101	-16.4026	3.05077e-08	12.3311	0	3.05077e-08	0	0		0	0	-1.53952	-26.9835	0	-0.021684	-1.51783	0	0	0	0	-38.5804	-797.856
																2061	-37.3905	-804.191	0.263788	-16.1388	2.8292e-08	12.3311	0	2.8292e-08	0	0		0	0	-1.53794	-28.5215	0	-0.0201091	-1.51783	0	0	0	0	-38.6647	-836.521
																2062	-36.0712	-840.263	0.257791	-15.881	2.65498e-08	12.3311	0	2.65498e-08	0	0		0	0	-1.5367	-30.0582	0	-0.0188708	-1.51783	0	0	0	0	-37.3501	-873.871
																2063	-36.1194	-876.382	0.252723	-15.6283	2.51471e-08	12.3311	0	2.51471e-08	0	0		0	0	-1.53571	-31.5939	0	-0.0178738	-1.51783	0	0	0	0	-37.4024	-911.273
																2064	-36.1622	-912.544	0.24831	-15.38	2.39891e-08	12.3311	0	2.39891e-08	0	0		0	0	-1.53488	-33.1288	0	-0.0170507	-1.51783	0	0	0	0	-37.4487	-948.722
																2065	-36.1997	-948.744	0.244361	-15.1356	2.30087e-08	12.3311	0	2.30087e-08	0	0		0	0	-1.53419	-34.663	0	-0.0163538	-1.51783	0	0	0	0	-37.4895	-986.211
																2066	-36.2329	-984.977	0.240738	-14.8949	2.21581e-08	12.3311	0	2.21581e-08	0	0		0	0	-1.53358	-36.1965	0	-0.0157493	-1.51783	0	0	0	0	-37.5257	-1023.74
																2067	-33.5798	-1018.56	0.237346	-14.6575	2.14037e-08	12.3311	0	2.14037e-08	0	0		0	0	-1.53305	-37.7296	0	-0.0152131	-1.51783	0	0	0	0	-34.8755	-1058.61
																2068	-33.5776	-1052.13	0.234119	-14.4234	2.07213e-08	12.3311	0	2.07213e-08	0	0		0	0	-1.53256	-39.2621	0	-0.0147281	-1.51783	0	0	0	0	-34.8761	-1093.49
																2069	-33.5792	-1085.71	0.231009	-14.1924	2.0094e-08	12.3311	0	2.0094e-08	0	0		0	0	-1.53212	-40.7943	0	-0.0142822	-1.51783	0	0	0	0	-34.8804	-1128.37
																2070	-33.5828	-1119.3	0.227984	-13.9644	1.95094e-08	12.3311	0	1.95094e-08	0	0		0	0	-1.5317	-42.326	0	-0.0138667	-1.51783	0	0	0	0	-34.8865	-1163.26
																2071	-33.5875	-1152.88	0.22502	-13.7394	1.89588e-08	12.3311	0	1.89588e-08	0	0		0	0	-1.53131	-43.8573	0	-0.0134753	-1.51783	0	0	0	0	-34.8938	-1198.15
																2072	-30.7614	-1183.65	0.222103	-13.5173	1.8436e-08	12.3311	0	1.8436e-08	0	0		0	0	-1.53094	-45.3882	0	-0.0131037	-1.51783	0	0	0	0	-32.0703	-1230.22
																2073	-30.732	-1214.38	0.219221	-13.2981	1.79364e-08	12.3311	0	1.79364e-08	0	0		0	0	-1.53058	-46.9188	0	-0.0127486	-1.51783	0	0	0	0	-32.0433	-1262.26
																2074	-30.7102	-1245.09	0.216367	-13.0817	1.74566e-08	12.3311	0	1.74566e-08	0	0		0	0	-1.53024	-48.449	0	-0.0124076	-1.51783	0	0	0	0	-32.0241	-1294.29
																2075	-30.6944	-1275.78	0.213536	-12.8682	1.69943e-08	12.3311	0	1.69943e-08	0	0		0	0	-1.52991	-49.9789	0	-0.0120791	-1.51783	0	0	0	0	-32.0107	-1326.3
																2076	654.627	-621.154	-418.017	-430.885	158.643	170.974	158.643	1.69943e-08	0	0	0	0	0	-41.1201	-91.099	-39.5241	-0.0120791	-1.51783	0	-0.0660832	-327.208	-327.208	26.9248	-1299.37
																2077	54.7601	-566.394	35.4692	-395.416	0.195766	171.17	0	0.195766	0	0		0	0	-3.88268	-94.9817		-2.29876	-1.51783	0	-0.0660832	0	-327.208	86.5425	-1212.83
																2078	45.0223	-521.372	11.316	-384.1	0.138427	171.308	0	0.138427	0	0		0	0	-3.45171	-98.4334		-1.8678	-1.51783	0	-0.0660832	0	-327.208	53.0249	-1159.81
																2079	36.6589	-484.713	9.67397	-374.426	0.097883	171.406	0	0.097883	0	0		0	0	-3.11853	-101.552		-1.53462	-1.51783	0	-0.0660832	0	-327.208	43.3122	-1116.49
																2080	29.3588	-455.354	8.40341	-366.022	0.069214	171.475	0	0.069214	0	0		0	0	-2.8598	-104.412		-1.27589	-1.51783	0	-0.0660832	0	-327.208	34.9717	-1081.52
																2081	22.8921	-432.462	7.41837	-358.604	0.0489419	171.524	0	0.0489419	0	0		0	0	-2.65793	-107.07		-1.07402	-1.51783	0	-0.0660832	0	-327.208	27.7015	-1053.82
																2082	17.0904	-415.372	6.65266	-351.951	0.0346074	171.559	0	0.0346074	0	0		0	0	-2.49965	-109.569		-0.915734	-1.51783	0	-0.0660832	0	-327.208	21.2781	-1032.54
																2083	11.8309	-403.541	6.05542	-345.896	0.0244713	171.583	0	0.0244713	0	0		0	0	-2.37487	-111.944		-0.790956	-1.51783	0	-0.0660832	0	-327.208	15.536	-1017.01
																2084	7.02363	-396.517	5.58754	-340.308	0.017304	171.6	0	0.017304	0	0		0	0	-2.27594	-114.22		-0.692022	-1.51783	0	-0.0660832	0	-327.208	10.3525	-1006.65
																2085	2.60238	-393.915	5.219	-335.089	0.012236	171.613	0	0.012236	0	0		0	0	-2.197	-116.417		-0.613085	-1.51783	0	-0.0660832	0	-327.208	5.63662	-1001.02
																2086	-1.48191	-395.397	4.92676	-330.163	0.0086523	171.621	0	0.0086523	0	0		0	0	-2.13359	-118.551		-0.54967	-1.51783	0	-0.0660832	0	-327.208	1.31992	-999.697
																2087	-5.26639	-400.663	4.69314	-325.469	0.00611825	171.627	0	0.00611825	0	0		0	0	-2.08226	-120.633		-0.498339	-1.51783	0	-0.0660832	0	-327.208	-2.64938	-1002.35
																2088	-8.77949	-409.443	4.50457	-320.965	0.00432641	171.632	0	0.00432641	0	0		0	0	-2.04037	-122.673		-0.45645	-1.51783	0	-0.0660832	0	-327.208	-6.31095	-1008.66
																2089	-12.0439	-421.486	4.35064	-316.614	0.00305937	171.635	0	0.00305937	0	0		0	0	-2.00587	-124.679		-0.421958	-1.51783	0	-0.0660832	0	-327.208	-9.69609	-1018.35
																2090	-15.0777	-436.564	4.22335	-312.391	0.00216344	171.637	0	0.00216344	0	0		0	0	-1.9772	-126.656		-0.393285	-1.51783	0	-0.0660832	0	-327.208	-12.8294	-1031.18
																2091	-17.8959	-454.46	4.11656	-308.274	0.00152991	171.639	0	0.00152991	0	0		0	0	-1.95312	-128.61		-0.369204	-1.51783	0	-0.0660832	0	-327.208	-15.7309	-1046.91
																2092	-20.5107	-474.971	4.02554	-304.249	0.00108193	171.64	0	0.00108193	0	0		0	0	-1.93268	-130.542		-0.348761	-1.51783	0	-0.0660832	0	-327.208	-18.4168	-1065.33
																2093	-22.9322	-497.903	3.94668	-300.302	0.00076516	171.64	0	0.00076516	0	0		0	0	-1.91513	-132.457		-0.331212	-1.51783	0	-0.0660832	0	-327.208	-20.8998	-1086.23
																2094	-25.1684	-523.071	3.87718	-296.425	0.000541165	171.641	0	0.000541165	0	0		0	0	-1.89989	-134.357		-0.315977	-1.51783	0	-0.0660832	0	-327.208	-23.1906	-1109.42
																2095	-27.2256	-550.297	3.8149	-292.61	0.000382773	171.641	0	0.000382773	0	0		0	0	-1.88652	-136.244		-0.3026	-1.51783	0	-0.0660832	0	-327.208	-25.2968	-1134.72
																2096	-29.1086	-579.405	3.75818	-288.852	0.000270769	171.642	0	0.000270769	0	0		0	0	-1.87464	-138.118		-0.290725	-1.51783	0	-0.0660832	0	-327.208	-27.2248	-1161.94
																2097	28.2574	-551.148	-40.7597	-329.612	9.27201	180.914	9.27106	0.00094469	0	0	0	0	0	-6.78336	-144.902	-6.93017	1.73073	-1.51783	0	-0.0660832	0	-327.208	-10.0136	-1171.96
																2098	-23.3968	-574.545	23.2842	-306.327	0.000135982	180.914	0	0.000135982	0	0		0	0	-2.15375	-147.055		-0.569831	-1.51783	0	-0.0660832	0	-327.208	-2.2662	-1174.22
																2099	-25.9644	-600.509	4.72222	-301.605	9.62631e-05	180.914	0	9.62631e-05	0	0		0	0	-2.06461	-149.12		-0.480694	-1.51783	0	-0.0660832	0	-327.208	-23.3067	-1197.53
																2100	-28.1377	-628.647	4.44339	-297.162	6.81747e-05	180.914	0	6.81747e-05	0	0		0	0	-1.99948	-151.12		-0.415565	-1.51783	0	-0.0660832	0	-327.208	-25.6938	-1223.22
																2101	-31.493	-660.14	4.23386	-292.928	4.83104e-05	180.914	0	4.83104e-05	0	0		0	0	-1.95142	-153.071		-0.367508	-1.51783	0	-0.0660832	0	-327.208	-29.2105	-1252.43
																2102	-30.3066	-690.446	4.07344	-288.855	3.42616e-05	180.914	0	3.42616e-05	0	0		0	0	-1.91552	-154.987		-0.331608	-1.51783	0	-0.0660832	0	-327.208	-28.1486	-1280.58
																2103	-30.9215	-721.368	3.94783	-284.907	2.43249e-05	180.914	0	2.43249e-05	0	0		0	0	-1.8883	-156.875		-0.304381	-1.51783	0	-0.0660832	0	-327.208	-28.8619	-1309.44
																2104	-31.4525	-752.821	3.84689	-281.06	1.72962e-05	180.914	0	1.72962e-05	0	0		0	0	-1.86727	-158.742		-0.283356	-1.51783	0	-0.0660832	0	-327.208	-29.4729	-1338.92
																2105	-31.9141	-784.735	3.76347	-277.296	1.23237e-05	180.914	0	1.23237e-05	0	0		0	0	-1.8507	-160.593		-0.266783	-1.51783	0	-0.0660832	0	-327.208	-30.0013	-1368.92
																2106	-33.2832	-818.018	3.69248	-273.604	8.80529e-06	180.914	0	8.80529e-06	0	0		0	0	-1.83733	-162.43		-0.253415	-1.51783	0	-0.0660832	0	-327.208	-31.4281	-1400.35
																2107	-33.6402	-851.658	3.63034	-269.974	6.31517e-06	180.914	0	6.31517e-06	0	0		0	0	-1.82629	-164.256		-0.242371	-1.51783	0	-0.0660832	0	-327.208	-31.8362	-1432.18
																2108	-33.9547	-885.613	3.57451	-266.399	4.55222e-06	180.914	0	4.55222e-06	0	0		0	0	-1.81694	-166.073		-0.23302	-1.51783	0	-0.0660832	0	-327.208	-32.1972	-1464.38
																2109	-34.2328	-919.846	3.52318	-262.876	3.30353e-06	180.914	0	3.30353e-06	0	0		0	0	-1.80883	-167.882		-0.224917	-1.51783	0	-0.0660832	0	-327.208	-32.5185	-1496.9
																2110	-34.4797	-954.325	3.47509	-259.401	2.41854e-06	180.914	0	2.41854e-06	0	0		0	0	-1.80166	-169.684		-0.217742	-1.51783	0	-0.0660832	0	-327.208	-32.8063	-1529.7
																2111	-33.3127	-987.638	3.42934	-255.971	1.79078e-06	180.914	0	1.79078e-06	0	0		0	0	-1.79518	-171.479		-0.211267	-1.51783	0	-0.0660832	0	-327.208	-31.6785	-1561.38
																2112	-33.4991	-1021.14	3.38529	-252.586	1.34498e-06	180.914	0	1.34498e-06	0	0		0	0	-1.78925	-173.268		-0.205329	-1.51783	0	-0.0660832	0	-327.208	-31.903	-1593.29
																2113	-33.6674	-1054.8	3.34251	-249.244	1.02789e-06	180.914	0	1.02789e-06	0	0		0	0	-1.78373	-175.052		-0.199811	-1.51783	0	-0.0660832	0	-327.208	-32.1086	-1625.39
																2114	-33.8194	-1088.62	3.30068	-245.943	8.01875e-07	180.914	0	8.01875e-07	0	0		0	0	-1.77854	-176.831		-0.194628	-1.51783	0	-0.0660832	0	-327.208	-32.2972	-1657.69
																2115	-33.9572	-1122.58	3.25959	-242.683	6.40308e-07	180.914	0	6.40308e-07	0	0		0	0	-1.77364	-178.604		-0.18972	-1.51783	0	-0.0660832	0	-327.208	-32.4712	-1690.16
																2116	-31.3998	-1153.98	3.21907	-239.464	5.24362e-07	180.914	0	5.24362e-07	0	0		0	0	-1.76896	-180.373		-0.18504	-1.51783	0	-0.0660832	0	-327.208	-29.9497	-1720.11
																2117	-31.4856	-1185.47	3.17904	-236.285	4.40724e-07	180.914	0	4.40724e-07	0	0		0	0	-1.76447	-182.138		-0.180557	-1.51783	0	-0.0660832	0	-327.208	-30.0711	-1750.18
																2118	-31.5679	-1217.03	3.13941	-233.146	3.79977e-07	180.914	0	3.79977e-07	0	0		0	0	-1.76016	-183.898		-0.176246	-1.51783	0	-0.0660832	0	-327.208	-30.1887	-1780.37
																2119	-31.646	-1248.68	3.10014	-230.046	3.35461e-07	180.914	0	3.35461e-07	0	0		0	0	-1.756	-185.654		-0.172088	-1.51783	0	-0.0660832	0	-327.208	-30.3019	-1810.67
																2120	-31.7194	-1280.4	3.06121	-226.984	3.02467e-07	180.914	0	3.02467e-07	0	0		0	0	-1.75199	-187.406		-0.168069	-1.51783	0	-0.0660832	0	-327.208	-30.4102	-1841.08

## Sheet: Yr8
																Summary of emissions discounts to apply (to 2020 assumptions):
																	2020-2029		2030-2039		2040-2049		2050-2084		2085-2120
																	Core	FA	Core	FA	Core	FA	Core	FA	Core	FA
																Avoided emissions - Biomass (heat) - marginal supply	none	none	none	none	none	1	1	1	1	1
																Avoided emissions - Biomass (electricity) - marginal supply	none	none	1	1	1	1	1	1	1	1
																Avoided emissions - Incineration (electricity) - marginal supply	none	none	1	1	1	1	1	1	1	1
																Incineration (heat) - marginal supply	none	none	none	none	none	1	1	1	1	1
																C storage - BECCS (biomass electricity)	none	none	0	0	0	0	0	0	0	0
																C storage - BECCS (biomass heat)	none	none	0	0	0	0	0	0	0	0
																Avoided emissions - Cement production - CCS application (calcination)	n/a	n/a	n/a	n/a	n/a	n/a	none	1	1	1
																Avoided emissions - Cement production - furnace emissions reduction	n/a	n/a	n/a	n/a	n/a	n/a	0.9784	0.95104	0.95104	0.712
																Emissions - Wood panel (particle board) production (CCS on heat production)	none	none	none	none	none	1	none	1	1	1
																Emissions - Harvester/forwarder	none	none	none	none	none	0.55	0.87	0.1	0	0
	Annual C stock - total ecosystem (tonnes C) - >75% thin									Natural Forest' C sequestration
	Time Step	Total Ecosystem(GH model (thinned) average soil v3 Default Simu			Thinned	Thinned	Thinned				'Total Ecosystem(Afforestation (conservation) Default Simulation					Core targets scenario
		Forest ecosystem	HWP total	Net system C	Mulch/S C storage	HWP primary	HWP secondary				Net ecosystem C	Process emissions	Annual C flux	Net cumulative C sequestration and storage			8th planting (Mg CO2 eq)																							Plantation (Core)
	Year	Tonnes C	Tonnes C		Tonnes C					Year	Tonnes C		Mg CO2eq			Year	Terrestrial C storage		HWP C storage		Forestry/ wood processing emissions (total)		Forestry/ primary wood processing emissions	Secondary wood processing emissions	(BE)CCS (total)		(BE)CCS (primary)	(BE)CCS (secondary)	(BE)CCS (tertiary)	FF offset (total)		Primary electricity offset (biomass + incineration)	Secondary electricity offset (biomass + incineration)	Tertiary electricity offset (biomass + incineration)	Heat offset (biomass)	Heat offset (incineration)	Concrete offset (net)		Net - annual flux	Net - cumulative C sequestration
																	Annual flux	Accumulation	Annual flux	Accumulation	Annual flux	Accumulation			Annual flux	Accumulation				Annual flux	Accumulation						Annual flux	Accumulation
	0	81	0	81	0	0	0			0						2020
	1	80.8365	0	80.8365		0	0			1						2021
	2	80.975	0	80.975		0	0			2						2022
	3	81.5	0	81.5		0	0			3						2023
	4	82.4699	0	82.4699		0	0			4						2024
	5	83.9295	0	83.9295		0	0			5						2025
	6	85.9132	0	85.9132		0	0			6						2026
	7	88.4465	0	88.4465		0	0			7	81	1.36461	5.00358	5.00358		2027	0	0	0	0	5.00358	5.00358	5.00358	0	0	0	0	0	0	0	0	0	0	0	0	0	0	0	5.00358	5.00358
	8	91.5466	0	91.5466		0	0			8	80.8429		0.575894	5.57947		2028	0.599623	0.599623	0	0	0	5.00358	0	0	0	0	0	0	0	0	0	0	0	0	0	0	0	0	0.599623	5.6032
	9	95.2236	0	95.2236		0	0			9	80.9424		-0.36473	5.21474		2029	-0.507923	0.0917007	0	0	0	5.00358	0	0	0	0	0	0	0	0	0	0	0	0	0	0	0	0	-0.507923	5.09528
	10	99.4808	0	99.4808		0	0			10	81.3393		-1.45544	3.7593		2030	-1.92493	-1.83323	0	0	0	5.00358	0	0	0	0	0	0	0	0	0	0	0	0	0	0	0	0	-1.92493	3.17035
	11	104.315	0	104.315		0	0			11	82.0617		-2.64872	1.11058		2031	-3.55635	-5.38958	0	0	0	5.00358	0	0	0	0	0	0	0	0	0	0	0	0	0	0	0	0	-3.55635	-0.386001
	12	109.719	0	109.719		0	0			12	83.1297		-3.91591	-2.80532		2032	-5.35193	-10.7415	0	0	0	5.00358	0	0	0	0	0	0	0	0	0	0	0	0	0	0	0	0	-5.35193	-5.73793
	13	115.68	0	115.68		0	0			13	84.5573		-5.23457	-8.03989		2033	-7.27359	-18.0151	0	0	0	5.00358	0	0	0	0	0	0	0	0	0	0	0	0	0	0	0	0	-7.27359	-13.0115
	14	122.183	0	122.183		0	0			14	86.3534		-6.58557	-14.6255		2034	-9.28859	-27.3037	0	0	0	5.00358	0	0	0	0	0	0	0	0	0	0	0	0	0	0	0	0	-9.28859	-22.3001
	15	129.207	0	129.207		0	0			15	88.5221		-7.95205	-22.5775		2035	-11.3672	-38.6709	0	0	0	5.00358	0	0	0	0	0	0	0	0	0	0	0	0	0	0	0	0	-11.3672	-33.6673
	16	136.731	0	136.731		0	0			16	91.0637		-9.31896	-31.8965		2036	-13.4824	-52.1533	0	0	0	5.00358	0	0	0	0	0	0	0	0	0	0	0	0	0	0	0	0	-13.4824	-47.1497
	17	144.732	0	144.732		0	0			17	93.9745		-10.673	-42.5695		2037	-15.6095	-67.7629	0	0	0	5.00358	0	0	0	0	0	0	0	0	0	0	0	0	0	0	0	0	-15.6095	-62.7593
	18	153.185	0	153.185		0	0			18	97.2478		-12.0023	-54.5718		2038	-17.7267	-85.4896	0	0	0	5.00358	0	0	0	0	0	0	0	0	0	0	0	0	0	0	0	0	-17.7267	-80.486
	19	162.063	0	162.063		0	0			19	100.874		-13.2969	-67.8687		2039	-19.8148	-105.304	0	0	0	5.00358	0	0	0	0	0	0	0	0	0	0	0	0	0	0	0	0	-19.8148	-100.301
	20	171.337	0	171.337		0	0			20	104.842		-14.548	-82.4167		2040	-21.8574	-127.162	0	0	0	5.00358	0	0	0	0	0	0	0	0	0	0	0	0	0	0	0	0	-21.8574	-122.158
	21	166.535	6.76672	173.301	0.415937	6.35078	0			21	109.137		-15.7483	-98.165		2041	-23.8412	-151.003	0	0	0	5.00358	0	0	0	0	0	0	0	0	0	0	0	0	0	0	0	0	-23.8412	-145.999
	22	174.253	6.00167	180.255		5.40511	0.596564			22	113.744		-16.8918	-115.057		2042	-25.7549	-176.758	0	0	0	5.00358	0	0	0	0	0	0	0	0	0	0	0	0	0	0	0	0	-25.7549	-171.754
	23	182.581	5.73256	188.313		4.71306	1.01951			23	118.646		-17.9733	-133.03		2043	-27.5896	-204.347	0	0	0	5.00358	0	0	0	0	0	0	0	0	0	0	0	0	0	0	0	0	-27.5896	-199.344
	24	191.425	5.52023	196.945		4.20096	1.31927			24	123.824		-18.9887	-152.019		2044	-29.338	-233.685	0	0	0	5.00358	0	0	0	0	0	0	0	0	0	0	0	0	0	0	0	0	-29.338	-228.682
	25	200.704	5.34825	206.052		3.81671	1.53154			25	129.261		-19.9347	-171.953		2045	-30.9935	-264.679	0	0	0	5.00358	0	0	0	0	0	0	0	0	0	0	0	0	0	0	0	0	-30.9935	-259.675
	26	210.764	5.20501	215.969		3.52345	1.68155			26	134.936		-20.8082	-192.762		2046	-32.5507	-297.23	0	0	0	5.00358	0	0	0	0	0	0	0	0	0	0	0	0	0	0	0	0	-32.5507	-292.226
	27	220.383	5.0823	225.465		3.2951	1.7872			27	138.961		-14.7598	-207.521		2047	-34.0044	-331.234	0	0	0	5.00358	0	0	0	0	0	0	0	0	0	0	0	0	0	0	0	0	-34.0044	-326.23
	28	230.067	4.97433	235.041		3.11319	1.86114			28	143.702		-17.382	-224.903		2048	17.6073	-313.627	-24.8113	-24.8113	8.32153	13.3251	8.32153	0	0	0	0	0	0	-6.16156	-6.16156	-6.16156	0	0	0	0	0	0	-5.04402	-331.274
	29	239.806	4.87699	244.683		2.96466	1.91232			29	148.506		-17.6139	-242.517		2049	-28.3006	-341.927	2.80517	-22.0061	3.74541e-07	13.3251	0	3.74541e-07	0	0		0	0	-1.78405	-7.9456	0	-0.266212	-1.51783	0	0	0	0	-27.2794	-358.554
	30	249.591	4.78739	254.378		2.84026	1.94712			30	153.352		-17.7693	-260.287		2050	-30.5355	-372.463	0.986722	-21.0194	2.74092e-07	13.3251	0	2.74092e-07	0	0		0	0	-1.71265	-9.65825	0	-0.194816	-1.51783	0	0	0	0	-31.2614	-389.815
	31	259.679	4.70348	264.382		2.73343	1.97004			31	159.692		-23.2471	-283.534		2051	-32.4275	-404.89	0.778555	-20.2408	2.0282e-07	13.3251	0	2.0282e-07	0	0		0	0	-1.66199	-11.3202	0	-0.144158	-1.51783	0	0	0	0	-33.3109	-423.126
	32	269.8	4.62381	274.424		2.63952	1.98429			32	165.832		-22.5139	-306.048		2052	-34.0251	-438.915	0.630603	-19.6102	1.52184e-07	13.3251	0	1.52184e-07	0	0		0	0	-1.626	-12.9462	0	-0.108168	-1.51783	0	0	0	0	-35.0205	-458.147
	33	279.952	4.54737	284.499		2.55523	1.99214			33	175.455		-35.2823	-341.33		2053	-36.8851	-475.8	0.52522	-19.085	1.16148e-07	13.3251	0	1.16148e-07	0	0		0	0	-1.60039	-14.5466	0	-0.0825546	-1.51783	0	0	0	0	-37.9603	-496.107
	34	290.127	4.47343	294.601		2.4782	1.99523			34	184.967		-34.8791	-376.209		2054	-35.2691	-511.07	0.449927	-18.6351	9.04419e-08	13.3251	0	9.04419e-08	0	0		0	0	-1.58212	-16.1287	0	-0.0642833	-1.51783	0	0	0	0	-36.4013	-532.508
	35	300.325	4.40149	304.726		2.40676	1.99473			35	194.39		-34.5515	-410.761		2055	-35.5086	-546.578	0.395902	-18.2392	7.20458e-08	13.3251	0	7.20458e-08	0	0		0	0	-1.56904	-17.6978	0	-0.0512079	-1.51783	0	0	0	0	-36.6817	-569.19
	36	310.163	4.33118	314.494		2.33973	1.99146			36	203.739		-34.2804	-445.041		2056	-35.7094	-582.288	0.356909	-17.8823	5.88248e-08	13.3251	0	5.88248e-08	0	0		0	0	-1.55964	-19.2574	0	-0.0418109	-1.51783	0	0	0	0	-36.9121	-606.102
	37	320.013	4.26226	324.276		2.27624	1.98602			37	213.027		-34.0532	-479.094		2057	-35.8788	-618.166	0.328537	-17.5537	4.92691e-08	13.3251	0	4.92691e-08	0	0		0	0	-1.55285	-20.8103	0	-0.035019	-1.51783	0	0	0	0	-37.1031	-643.205
	38	329.876	4.19454	334.07		2.21567	1.97887			38	219.105		-22.2888	-501.383		2058	-36.9884	-655.155	0.30767	-17.2461	4.23108e-08	13.3251	0	4.23108e-08	0	0		0	0	-1.54791	-22.3582	0	-0.0300732	-1.51783	0	0	0	0	-38.2286	-681.434
	39	339.748	4.1279	343.876		2.15757	1.97032			39	225.133		-22.1014	-523.484		2059	-37.1136	-692.268	0.292104	-16.954	3.71945e-08	13.3251	0	3.71945e-08	0	0		0	0	-1.54427	-23.9025	0	-0.0264367	-1.51783	0	0	0	0	-38.3658	-719.8
	40	349.63	4.06224	353.692		2.10163	1.96061			40	231.118		-21.9445	-545.429		2060	-37.2206	-729.489	0.280281	-16.6737	3.33861e-08	13.3251	0	3.33861e-08	0	0		0	0	-1.54156	-25.444	0	-0.0237298	-1.51783	0	0	0	0	-38.4819	-758.281
	41	358.788	3.99751	362.786		2.04758	1.94993			41	237.067		-21.8117	-567.241		2061	-37.312	-766.801	0.271101	-16.4026	3.05077e-08	13.3251	0	3.05077e-08	0	0		0	0	-1.53952	-26.9835	0	-0.021684	-1.51783	0	0	0	0	-38.5804	-796.862
	42	367.946	3.93366	371.879		1.99526	1.93839			42	242.985		-21.699	-588.94		2062	-37.3905	-804.191	0.263788	-16.1388	2.8292e-08	13.3251	0	2.8292e-08	0	0		0	0	-1.53794	-28.5215	0	-0.0201091	-1.51783	0	0	0	0	-38.6647	-835.527
	43	377.104	3.87066	380.974		1.94453	1.92613			43	248.464		-20.0901	-609.03		2063	-36.0712	-840.263	0.257791	-15.881	2.65498e-08	13.3251	0	2.65498e-08	0	0		0	0	-1.5367	-30.0582	0	-0.0188708	-1.51783	0	0	0	0	-37.3501	-872.877
	44	386.263	3.80848	390.071		1.89527	1.91321			44	253.915		-19.989	-629.019		2064	-36.1194	-876.382	0.252723	-15.6283	2.51471e-08	13.3251	0	2.51471e-08	0	0		0	0	-1.53571	-31.5939	0	-0.0178738	-1.51783	0	0	0	0	-37.4024	-910.279
	45	395.423	3.74711	399.17		1.8474	1.89971			45	259.343		-19.9032	-648.922		2065	-36.1622	-912.544	0.24831	-15.38	2.39891e-08	13.3251	0	2.39891e-08	0	0		0	0	-1.53488	-33.1288	0	-0.0170507	-1.51783	0	0	0	0	-37.4487	-947.728
	46	403.812	3.68654	407.499		1.80085	1.88568			46	264.751		-19.8296	-668.752		2066	-36.1997	-948.744	0.244361	-15.1356	2.30087e-08	13.3251	0	2.30087e-08	0	0		0	0	-1.53419	-34.663	0	-0.0163538	-1.51783	0	0	0	0	-37.4895	-985.217
	47	412.194	3.62675	415.82		1.75557	1.87118			47	270.142		-19.7665	-688.518		2067	-36.2329	-984.977	0.240738	-14.8949	2.21581e-08	13.3251	0	2.21581e-08	0	0		0	0	-1.53358	-36.1965	0	-0.0157493	-1.51783	0	0	0	0	-37.5257	-1022.74
	48	420.569	3.56774	424.137		1.71149	1.85625			48	275.112		-18.2224	-706.74		2068	-33.5798	-1018.56	0.237346	-14.6575	2.14037e-08	13.3251	0	2.14037e-08	0	0		0	0	-1.53305	-37.7296	0	-0.0152131	-1.51783	0	0	0	0	-34.8755	-1057.62
	49	428.94	3.5095	432.45		1.66858	1.84092			49	280.063		-18.1553	-724.896		2069	-33.5776	-1052.13	0.234119	-14.4234	2.07213e-08	13.3251	0	2.07213e-08	0	0		0	0	-1.53256	-39.2621	0	-0.0147281	-1.51783	0	0	0	0	-34.8761	-1092.49
	50	250.406	117.514	367.92	8.22192	107.466	1.82594			50	284.999		-18.0982	-742.994		2070	-33.5792	-1085.71	0.231009	-14.1924	2.0094e-08	13.3251	0	2.0094e-08	0	0		0	0	-1.53212	-40.7943	0	-0.0142822	-1.51783	0	0	0	0	-34.8804	-1127.37
	51	235.471	107.841	343.312		98.6261	9.21454			51	289.924		-18.0569	-761.051		2071	-33.5828	-1119.3	0.227984	-13.9644	1.95094e-08	13.3251	0	1.95094e-08	0	0		0	0	-1.5317	-42.326	0	-0.0138667	-1.51783	0	0	0	0	-34.8865	-1162.26
	52	223.192	104.754	327.947		91.5144	13.2401			52	294.838		-18.0171	-779.068		2072	-33.5875	-1152.88	0.22502	-13.7394	1.89588e-08	13.3251	0	1.89588e-08	0	0		0	0	-1.53131	-43.8573	0	-0.0134753	-1.51783	0	0	0	0	-34.8938	-1197.16
	53	213.194	102.116	315.311		85.7258	16.3903			53	299.396		-16.7129	-795.781		2073	-30.7614	-1183.65	0.222103	-13.5173	1.8436e-08	13.3251	0	1.8436e-08	0	0		0	0	-1.53094	-45.3882	0	-0.0131037	-1.51783	0	0	0	0	-32.0703	-1229.23
	54	205.188	99.8243	305.012		80.9551	18.8692			54	303.94		-16.6615	-812.442		2074	-30.732	-1214.38	0.219221	-13.2981	1.79364e-08	13.3251	0	1.79364e-08	0	0		0	0	-1.53058	-46.9188	0	-0.0127486	-1.51783	0	0	0	0	-32.0433	-1261.27
	55	198.944	97.8011	296.745		76.9713	20.8298			55	308.472		-16.6177	-829.06		2075	-30.7102	-1245.09	0.216367	-13.0817	1.74566e-08	13.3251	0	1.74566e-08	0	0		0	0	-1.53024	-48.449	0	-0.0124076	-1.51783	0	0	0	0	-32.0241	-1293.29
	56	194.283	95.9867	290.27		73.5991	22.3876			56	312.994		-16.5804	-845.64		2076	-30.6944	-1275.78	0.213536	-12.8682	1.69943e-08	13.3251	0	1.69943e-08	0	0		0	0	-1.52991	-49.9789	0	-0.0120791	-1.51783	0	0	0	0	-32.0107	-1325.3
	57	191.057	94.3353	285.392		70.7051	23.6301			57	317.507		-16.5483	-862.189		2077	654.627	-621.154	-418.017	-430.885	158.643	171.968	158.643	1.69943e-08	0	0	0	0	0	-41.1201	-91.099	-39.5241	-0.0120791	-1.51783	0	-0.0660832	-336.622	-336.622	17.5115	-1307.79
	58	189.141	92.8114	281.952		68.1873	24.6241			58	321.752		-15.5635	-877.752		2078	54.7601	-566.394	35.4692	-395.416	0.195766	172.164	0	0.195766	0	0		0	0	-3.88268	-94.9817		-2.29876	-1.51783	0	-0.0660832	0	-336.622	86.5425	-1221.25
	59	188.431	91.388	279.819		65.9673	25.4208			59	325.986		-15.5257	-893.278		2079	45.0223	-521.372	11.316	-384.1	0.138427	172.302	0	0.138427	0	0		0	0	-3.45171	-98.4334		-1.8678	-1.51783	0	-0.0660832	0	-336.622	53.0249	-1168.22
	60	188.835	90.0444	278.88		63.9849	26.0595			60	330.211		-15.4932	-908.771		2080	36.6589	-484.713	9.67397	-374.426	0.097883	172.4	0	0.097883	0	0		0	0	-3.11853	-101.552		-1.53462	-1.51783	0	-0.0660832	0	-336.622	43.3122	-1124.91
	61	190.272	88.7644	279.036		62.1935	26.5709			61	334.429		-15.4652	-924.236		2081	29.3588	-455.354	8.40341	-366.022	0.069214	172.469	0	0.069214	0	0		0	0	-2.8598	-104.412		-1.27589	-1.51783	0	-0.0660832	0	-336.622	34.9717	-1089.94
	62	192.666	87.5359	280.202		60.5572	26.9787			62	338.64		-15.441	-939.677		2082	22.8921	-432.462	7.41837	-358.604	0.0489419	172.518	0	0.0489419	0	0		0	0	-2.65793	-107.07		-1.07402	-1.51783	0	-0.0660832	0	-336.622	27.7015	-1062.24
	63	195.951	86.3493	282.3		59.0477	27.3016			63	342.529		-14.2596	-953.937		2083	17.0904	-415.372	6.65266	-351.951	0.0346074	172.553	0	0.0346074	0	0		0	0	-2.49965	-109.569		-0.915734	-1.51783	0	-0.0660832	0	-336.622	21.2781	-1040.96
	64	200.063	85.1975	285.26		57.6432	27.5543			64	346.407		-14.2193	-968.156		2084	11.8309	-403.541	6.05542	-345.896	0.0244713	172.577	0	0.0244713	0	0		0	0	-2.37487	-111.944		-0.790956	-1.51783	0	-0.0660832	0	-336.622	15.536	-1025.43
	65	204.944	84.0748	289.018		56.3264	27.7484			65	350.276		-14.1847	-982.341		2085	7.02363	-396.517	5.58754	-340.308	0.017304	172.594	0	0.017304	0	0		0	0	-2.27594	-114.22		-0.692022	-1.51783	0	-0.0660832	0	-336.622	10.3525	-1015.07
	66	210.537	82.977	293.514		55.0837	27.8932			66	354.136		-14.1547	-996.496		2086	2.60238	-393.915	5.219	-335.089	0.012236	172.607	0	0.012236	0	0		0	0	-2.197	-116.417		-0.613085	-1.51783	0	-0.0660832	0	-336.622	5.63662	-1009.44
	67	216.792	81.9006	298.692		53.9045	27.996			67	358.007		-14.1943	-1010.69		2087	-1.48191	-395.397	4.92676	-330.163	0.0086523	172.615	0	0.0086523	0	0		0	0	-2.13359	-118.551		-0.54967	-1.51783	0	-0.0660832	0	-336.622	1.31992	-1008.12
	68	223.656	80.8432	304.499		52.7802	28.0629			68	361.578		-13.0916	-1023.78		2088	-5.26639	-400.663	4.69314	-325.469	0.00611825	172.621	0	0.00611825	0	0		0	0	-2.08226	-120.633		-0.498339	-1.51783	0	-0.0660832	0	-336.622	-2.64938	-1010.77
	69	231.081	79.8027	310.884		51.704	28.0988			69	365.139		-13.0578	-1036.84		2089	-8.77949	-409.443	4.50457	-320.965	0.00432641	172.626	0	0.00432641	0	0		0	0	-2.04037	-122.673		-0.45645	-1.51783	0	-0.0660832	0	-336.622	-6.31095	-1017.08
	70	239.02	78.7778	317.797		50.6703	28.1075			70	368.692		-13.0286	-1049.87		2090	-12.0439	-421.486	4.35064	-316.614	0.00305937	172.629	0	0.00305937	0	0		0	0	-2.00587	-124.679		-0.421958	-1.51783	0	-0.0660832	0	-336.622	-9.69609	-1026.77
	71	231.313	89.8941	321.207	4.95963	56.8177	28.1167			71	372.239		-13.0033	-1062.87		2091	-15.0777	-436.564	4.22335	-312.391	0.00216344	172.631	0	0.00216344	0	0		0	0	-1.9772	-126.656		-0.393285	-1.51783	0	-0.0660832	0	-336.622	-12.8294	-1039.6
	72	237.694	83.5438	321.238		54.793	28.7508			72	375.779		-12.9809	-1075.85		2092	-17.8959	-454.46	4.11656	-308.274	0.00152991	172.633	0	0.00152991	0	0		0	0	-1.95312	-128.61		-0.369204	-1.51783	0	-0.0660832	0	-336.622	-15.7309	-1055.33
	73	244.775	82.256	327.031		53.0851	29.1708			73	378.979		-11.733	-1087.59		2093	-20.5107	-474.971	4.02554	-304.249	0.00108193	172.634	0	0.00108193	0	0		0	0	-1.93268	-130.542		-0.348761	-1.51783	0	-0.0660832	0	-336.622	-18.4168	-1073.75
	74	252.449	81.0441	333.493		51.6087	29.4354			74	382.167		-11.6891	-1099.27		2094	-22.9322	-497.903	3.94668	-300.302	0.00076516	172.634	0	0.00076516	0	0		0	0	-1.91513	-132.457		-0.331212	-1.51783	0	-0.0660832	0	-336.622	-20.8998	-1094.65
	75	261.038	79.8894	340.928		50.303	29.5864			75	385.344		-11.6509	-1110.93		2095	-25.1684	-523.071	3.87718	-296.425	0.000541165	172.635	0	0.000541165	0	0		0	0	-1.89989	-134.357		-0.315977	-1.51783	0	-0.0660832	0	-336.622	-23.1906	-1117.84
	76	269.304	78.7785	348.082		49.1249	29.6536			76	388.513		-11.6174	-1122.54		2096	-27.2256	-550.297	3.8149	-292.61	0.000382773	172.635	0	0.000382773	0	0		0	0	-1.88652	-136.244		-0.3026	-1.51783	0	-0.0660832	0	-336.622	-25.2968	-1143.14
	77	277.737	77.7018	355.439		48.0436	29.6582			77	391.673		-11.5877	-1134.13		2097	-29.1086	-579.405	3.75818	-288.852	0.000270769	172.636	0	0.000270769	0	0		0	0	-1.87464	-138.118		-0.290725	-1.51783	0	-0.0660832	0	-336.622	-27.2248	-1170.36
	78	286.315	76.6527	362.967		47.0369	29.6157			78	394.647		-10.9046	-1145.03		2098	28.2574	-551.148	-40.7597	-329.612	9.27201	181.908	9.27106	0.00094469	0	0	0	0	0	-6.78336	-144.902	-6.93017	1.73073	-1.51783	0	-0.0660832	0	-336.622	-10.0136	-1180.38
	79	295.019	75.6263	370.645		46.0892	29.5371			79	397.611		-10.8671	-1155.9		2099	-23.3968	-574.545	23.2842	-306.327	0.000135982	181.908	0	0.000135982	0	0		0	0	-2.15375	-147.055		-0.569831	-1.51783	0	-0.0660832	0	-336.622	-2.2662	-1182.64
	80	304.096	74.6192	378.715		45.189	29.4303			80	400.565		-10.8334	-1166.74		2100	-25.9644	-600.509	4.72222	-301.605	9.62631e-05	181.908	0	9.62631e-05	0	0		0	0	-2.06461	-149.12		-0.480694	-1.51783	0	-0.0660832	0	-336.622	-23.3067	-1205.95
	81	313.27	73.6291	386.9		44.328	29.3012			81	403.511		-10.8033	-1177.54		2101	-28.1377	-628.647	4.44339	-297.162	6.81747e-05	181.908	0	6.81747e-05	0	0		0	0	-1.99948	-151.12		-0.415565	-1.51783	0	-0.0660832	0	-336.622	-25.6938	-1231.64
	82	322.531	72.6543	395.185		43.5002	29.1541			82	406.45		-10.776	-1188.31		2102	-31.493	-660.14	4.23386	-292.928	4.83104e-05	181.908	0	4.83104e-05	0	0		0	0	-1.95142	-153.071		-0.367508	-1.51783	0	-0.0660832	0	-336.622	-29.2105	-1260.85
	83	331.867	71.6934	403.56		42.7012	28.9922			83	408.192		-6.38738	-1194.7		2103	-30.3066	-690.446	4.07344	-288.855	3.42616e-05	181.908	0	3.42616e-05	0	0		0	0	-1.91552	-154.987		-0.331608	-1.51783	0	-0.0660832	0	-336.622	-28.1486	-1289
	84	341.271	70.7457	412.016		41.9277	28.8179			84	409.898		-6.2551	-1200.96		2104	-30.9215	-721.368	3.94783	-284.907	2.43249e-05	181.908	0	2.43249e-05	0	0		0	0	-1.8883	-156.875		-0.304381	-1.51783	0	-0.0660832	0	-336.622	-28.8619	-1317.86
	85	350.356	69.8104	420.166		41.1772	28.6332			85	411.573		-6.13887	-1207.1		2105	-31.4525	-752.821	3.84689	-281.06	1.72962e-05	181.908	0	1.72962e-05	0	0		0	0	-1.86727	-158.742		-0.283356	-1.51783	0	-0.0660832	0	-336.622	-29.4729	-1347.34
	86	359.492	68.8871	428.379		40.4478	28.4393			86	413.219		-6.03548	-1213.13		2106	-31.9141	-784.735	3.76347	-277.296	1.23237e-05	181.908	0	1.23237e-05	0	0		0	0	-1.8507	-160.593		-0.266783	-1.51783	0	-0.0660832	0	-336.622	-30.0013	-1377.34
	87	368.674	67.9755	436.649		39.738	28.2375			87	414.839		-5.94241	-1219.07		2107	-33.2832	-818.018	3.69248	-273.604	8.80529e-06	181.908	0	8.80529e-06	0	0		0	0	-1.83733	-162.43		-0.253415	-1.51783	0	-0.0660832	0	-336.622	-31.4281	-1408.77
	88	377.897	67.0753	444.973		39.0466	28.0287			88	416.17		-4.88069	-1223.95		2108	-33.6402	-851.658	3.63034	-269.974	6.31517e-06	181.908	0	6.31517e-06	0	0		0	0	-1.82629	-164.256		-0.242371	-1.51783	0	-0.0660832	0	-336.622	-31.8362	-1440.6
	89	387.158	66.1864	453.345		38.3727	27.8137			89	417.475		-4.78507	-1228.74		2109	-33.9547	-885.613	3.57451	-266.399	4.55222e-06	181.908	0	4.55222e-06	0	0		0	0	-1.81694	-166.073		-0.23302	-1.51783	0	-0.0660832	0	-336.622	-32.1972	-1472.8
	90	395.722	65.3084	461.03		37.7154	27.5931			90	418.757		-4.69816	-1233.44		2110	-34.2328	-919.846	3.52318	-262.876	3.30353e-06	181.908	0	3.30353e-06	0	0		0	0	-1.80883	-167.882		-0.224917	-1.51783	0	-0.0660832	0	-336.622	-32.5185	-1505.32
	91	404.309	64.4414	468.75		37.074	27.3675			91	420.016		-4.61831	-1238.06		2111	-34.4797	-954.325	3.47509	-259.401	2.41854e-06	181.908	0	2.41854e-06	0	0		0	0	-1.80166	-169.684		-0.217742	-1.51783	0	-0.0660832	0	-336.622	-32.8063	-1538.12
	92	412.918	63.5852	476.504		36.4479	27.1373			92	421.256		-4.54422	-1242.6		2112	-33.3127	-987.638	3.42934	-255.971	1.79078e-06	181.908	0	1.79078e-06	0	0		0	0	-1.79518	-171.479		-0.211267	-1.51783	0	-0.0660832	0	-336.622	-31.6785	-1569.8
	93	421.549	62.7397	484.289		35.8366	26.9032			93	422.476		-4.47498	-1247.08		2113	-33.4991	-1021.14	3.38529	-252.586	1.34498e-06	181.908	0	1.34498e-06	0	0		0	0	-1.78925	-173.268		-0.205329	-1.51783	0	-0.0660832	0	-336.622	-31.903	-1601.7
	94	430.2	61.9048	492.105		35.2395	26.6653			94	423.679		-4.40976	-1251.48		2114	-33.6674	-1054.8	3.34251	-249.244	1.02789e-06	181.908	0	1.02789e-06	0	0		0	0	-1.78373	-175.052		-0.199811	-1.51783	0	-0.0660832	0	-336.622	-32.1086	-1633.81
	95	438.097	61.0805	499.178		34.6563	26.4242			95	424.864		-4.34804	-1255.83		2115	-33.8194	-1088.62	3.30068	-245.943	8.01875e-07	181.908	0	8.01875e-07	0	0		0	0	-1.77854	-176.831		-0.194628	-1.51783	0	-0.0660832	0	-336.622	-32.2972	-1666.11
	96	446.003	60.2666	506.269		34.0865	26.1801			96	426.034		-4.28925	-1260.12		2116	-33.9572	-1122.58	3.25959	-242.683	6.40308e-07	181.908	0	6.40308e-07	0	0		0	0	-1.77364	-178.604		-0.18972	-1.51783	0	-0.0660832	0	-336.622	-32.4712	-1698.58
	97	453.917	59.4631	513.38		33.5297	25.9334			97	427.189		-4.23307	-1264.36		2117	-31.3998	-1153.98	3.21907	-239.464	5.24362e-07	181.908	0	5.24362e-07	0	0		0	0	-1.76896	-180.373		-0.18504	-1.51783	0	-0.0660832	0	-336.622	-29.9497	-1728.53
	98	461.841	58.6699	520.511		32.9855	25.6844			98	428.329		-4.1791	-1268.53		2118	-31.4856	-1185.47	3.17904	-236.285	4.40724e-07	181.908	0	4.40724e-07	0	0		0	0	-1.76447	-182.138		-0.180557	-1.51783	0	-0.0660832	0	-336.622	-30.0711	-1758.6
	99	469.775	57.8869	527.662		32.4535	25.4334			99	429.454		-4.12711	-1272.66		2119	-31.5679	-1217.03	3.13941	-233.146	3.79977e-07	181.908	0	3.79977e-07	0	0		0	0	-1.76016	-183.898		-0.176246	-1.51783	0	-0.0660832	0	-336.622	-30.1887	-1788.79
	100	288.179	177.741	465.92	10.907	139.448	27.3859			100	430.566		-4.07697	-1276.74		2120	-31.646	-1248.68	3.10014	-230.046	3.35461e-07	181.908	0	3.35461e-07	0	0		0	0	-1.756	-185.654		-0.172088	-1.51783	0	-0.0660832	0	-336.622	-30.3019	-1819.09
																Further Ambition targets scenario
																	8th planting (Mg CO2 eq)																							Plantation (Core)
																Year	Terrestrial C storage		HWP C storage		Forestry/ wood processing emissions (total)		Forestry/ primary wood processing emissions	Secondary wood processing emissions	(BE)CCS (total)		(BE)CCS (primary)	(BE)CCS (secondary)	(BE)CCS (tertiary)	FF offset (total)		Primary electricity offset (biomass + incineration)	Secondary electricity offset (biomass + incineration)	Tertiary electricity offset (biomass + incineration)	Heat offset (biomass)	Heat offset (incineration)	Concrete offset (net)		Net - annual flux	Net - cumulative C sequestration
																	Annual flux	Accumulation	Annual flux	Accumulation	Annual flux	Accumulation			Annual flux	Accumulation				Annual flux	Accumulation						Annual flux	Accumulation
																2020
																2021
																2022
																2023
																2024
																2025
																2026
																2027	0	0	0	0	5.00358	5.00358	5.00358	0	0	0	0	0	0	0	0	0	0	0	0	0	0	0	5.00358	5.00358
																2028	0.599623	0.599623	0	0	0	5.00358	0	0	0	0	0	0	0	0	0	0	0	0	0	0	0	0	0.599623	5.6032
																2029	-0.507923	0.0917007	0	0	0	5.00358	0	0	0	0	0	0	0	0	0	0	0	0	0	0	0	0	-0.507923	5.09528
																2030	-1.92493	-1.83323	0	0	0	5.00358	0	0	0	0	0	0	0	0	0	0	0	0	0	0	0	0	-1.92493	3.17035
																2031	-3.55635	-5.38958	0	0	0	5.00358	0	0	0	0	0	0	0	0	0	0	0	0	0	0	0	0	-3.55635	-0.386001
																2032	-5.35193	-10.7415	0	0	0	5.00358	0	0	0	0	0	0	0	0	0	0	0	0	0	0	0	0	-5.35193	-5.73793
																2033	-7.27359	-18.0151	0	0	0	5.00358	0	0	0	0	0	0	0	0	0	0	0	0	0	0	0	0	-7.27359	-13.0115
																2034	-9.28859	-27.3037	0	0	0	5.00358	0	0	0	0	0	0	0	0	0	0	0	0	0	0	0	0	-9.28859	-22.3001
																2035	-11.3672	-38.6709	0	0	0	5.00358	0	0	0	0	0	0	0	0	0	0	0	0	0	0	0	0	-11.3672	-33.6673
																2036	-13.4824	-52.1533	0	0	0	5.00358	0	0	0	0	0	0	0	0	0	0	0	0	0	0	0	0	-13.4824	-47.1497
																2037	-15.6095	-67.7629	0	0	0	5.00358	0	0	0	0	0	0	0	0	0	0	0	0	0	0	0	0	-15.6095	-62.7593
																2038	-17.7267	-85.4896	0	0	0	5.00358	0	0	0	0	0	0	0	0	0	0	0	0	0	0	0	0	-17.7267	-80.486
																2039	-19.8148	-105.304	0	0	0	5.00358	0	0	0	0	0	0	0	0	0	0	0	0	0	0	0	0	-19.8148	-100.301
																2040	-21.8574	-127.162	0	0	0	5.00358	0	0	0	0	0	0	0	0	0	0	0	0	0	0	0	0	-21.8574	-122.158
																2041	-23.8412	-151.003	0	0	0	5.00358	0	0	0	0	0	0	0	0	0	0	0	0	0	0	0	0	-23.8412	-145.999
																2042	-25.7549	-176.758	0	0	0	5.00358	0	0	0	0	0	0	0	0	0	0	0	0	0	0	0	0	-25.7549	-171.754
																2043	-27.5896	-204.347	0	0	0	5.00358	0	0	0	0	0	0	0	0	0	0	0	0	0	0	0	0	-27.5896	-199.344
																2044	-29.338	-233.685	0	0	0	5.00358	0	0	0	0	0	0	0	0	0	0	0	0	0	0	0	0	-29.338	-228.682
																2045	-30.9935	-264.679	0	0	0	5.00358	0	0	0	0	0	0	0	0	0	0	0	0	0	0	0	0	-30.9935	-259.675
																2046	-32.5507	-297.23	0	0	0	5.00358	0	0	0	0	0	0	0	0	0	0	0	0	0	0	0	0	-32.5507	-292.226
																2047	-34.0044	-331.234	0	0	0	5.00358	0	0	0	0	0	0	0	0	0	0	0	0	0	0	0	0	-34.0044	-326.23
																2048	17.6073	-313.627	-24.8113	-24.8113	7.32752	12.3311	7.32752	0	0	0	0	0	0	-6.16156	-6.16156	-6.16156	0	0	0	0	0	0	-6.03802	-332.268
																2049	-28.3006	-341.927	2.80517	-22.0061	3.74541e-07	12.3311	0	3.74541e-07	0	0		0	0	-1.78405	-7.9456	0	-0.266212	-1.51783	0	0	0	0	-27.2794	-359.548
																2050	-30.5355	-372.463	0.986722	-21.0194	2.74092e-07	12.3311	0	2.74092e-07	0	0		0	0	-1.71265	-9.65825	0	-0.194816	-1.51783	0	0	0	0	-31.2614	-390.809
																2051	-32.4275	-404.89	0.778555	-20.2408	2.0282e-07	12.3311	0	2.0282e-07	0	0		0	0	-1.66199	-11.3202	0	-0.144158	-1.51783	0	0	0	0	-33.3109	-424.12
																2052	-34.0251	-438.915	0.630603	-19.6102	1.52184e-07	12.3311	0	1.52184e-07	0	0		0	0	-1.626	-12.9462	0	-0.108168	-1.51783	0	0	0	0	-35.0205	-459.141
																2053	-36.8851	-475.8	0.52522	-19.085	1.16148e-07	12.3311	0	1.16148e-07	0	0		0	0	-1.60039	-14.5466	0	-0.0825546	-1.51783	0	0	0	0	-37.9603	-497.101
																2054	-35.2691	-511.07	0.449927	-18.6351	9.04419e-08	12.3311	0	9.04419e-08	0	0		0	0	-1.58212	-16.1287	0	-0.0642833	-1.51783	0	0	0	0	-36.4013	-533.502
																2055	-35.5086	-546.578	0.395902	-18.2392	7.20458e-08	12.3311	0	7.20458e-08	0	0		0	0	-1.56904	-17.6978	0	-0.0512079	-1.51783	0	0	0	0	-36.6817	-570.184
																2056	-35.7094	-582.288	0.356909	-17.8823	5.88248e-08	12.3311	0	5.88248e-08	0	0		0	0	-1.55964	-19.2574	0	-0.0418109	-1.51783	0	0	0	0	-36.9121	-607.096
																2057	-35.8788	-618.166	0.328537	-17.5537	4.92691e-08	12.3311	0	4.92691e-08	0	0		0	0	-1.55285	-20.8103	0	-0.035019	-1.51783	0	0	0	0	-37.1031	-644.199
																2058	-36.9884	-655.155	0.30767	-17.2461	4.23108e-08	12.3311	0	4.23108e-08	0	0		0	0	-1.54791	-22.3582	0	-0.0300732	-1.51783	0	0	0	0	-38.2286	-682.428
																2059	-37.1136	-692.268	0.292104	-16.954	3.71945e-08	12.3311	0	3.71945e-08	0	0		0	0	-1.54427	-23.9025	0	-0.0264367	-1.51783	0	0	0	0	-38.3658	-720.794
																2060	-37.2206	-729.489	0.280281	-16.6737	3.33861e-08	12.3311	0	3.33861e-08	0	0		0	0	-1.54156	-25.444	0	-0.0237298	-1.51783	0	0	0	0	-38.4819	-759.275
																2061	-37.312	-766.801	0.271101	-16.4026	3.05077e-08	12.3311	0	3.05077e-08	0	0		0	0	-1.53952	-26.9835	0	-0.021684	-1.51783	0	0	0	0	-38.5804	-797.856
																2062	-37.3905	-804.191	0.263788	-16.1388	2.8292e-08	12.3311	0	2.8292e-08	0	0		0	0	-1.53794	-28.5215	0	-0.0201091	-1.51783	0	0	0	0	-38.6647	-836.521
																2063	-36.0712	-840.263	0.257791	-15.881	2.65498e-08	12.3311	0	2.65498e-08	0	0		0	0	-1.5367	-30.0582	0	-0.0188708	-1.51783	0	0	0	0	-37.3501	-873.871
																2064	-36.1194	-876.382	0.252723	-15.6283	2.51471e-08	12.3311	0	2.51471e-08	0	0		0	0	-1.53571	-31.5939	0	-0.0178738	-1.51783	0	0	0	0	-37.4024	-911.273
																2065	-36.1622	-912.544	0.24831	-15.38	2.39891e-08	12.3311	0	2.39891e-08	0	0		0	0	-1.53488	-33.1288	0	-0.0170507	-1.51783	0	0	0	0	-37.4487	-948.722
																2066	-36.1997	-948.744	0.244361	-15.1356	2.30087e-08	12.3311	0	2.30087e-08	0	0		0	0	-1.53419	-34.663	0	-0.0163538	-1.51783	0	0	0	0	-37.4895	-986.211
																2067	-36.2329	-984.977	0.240738	-14.8949	2.21581e-08	12.3311	0	2.21581e-08	0	0		0	0	-1.53358	-36.1965	0	-0.0157493	-1.51783	0	0	0	0	-37.5257	-1023.74
																2068	-33.5798	-1018.56	0.237346	-14.6575	2.14037e-08	12.3311	0	2.14037e-08	0	0		0	0	-1.53305	-37.7296	0	-0.0152131	-1.51783	0	0	0	0	-34.8755	-1058.61
																2069	-33.5776	-1052.13	0.234119	-14.4234	2.07213e-08	12.3311	0	2.07213e-08	0	0		0	0	-1.53256	-39.2621	0	-0.0147281	-1.51783	0	0	0	0	-34.8761	-1093.49
																2070	-33.5792	-1085.71	0.231009	-14.1924	2.0094e-08	12.3311	0	2.0094e-08	0	0		0	0	-1.53212	-40.7943	0	-0.0142822	-1.51783	0	0	0	0	-34.8804	-1128.37
																2071	-33.5828	-1119.3	0.227984	-13.9644	1.95094e-08	12.3311	0	1.95094e-08	0	0		0	0	-1.5317	-42.326	0	-0.0138667	-1.51783	0	0	0	0	-34.8865	-1163.26
																2072	-33.5875	-1152.88	0.22502	-13.7394	1.89588e-08	12.3311	0	1.89588e-08	0	0		0	0	-1.53131	-43.8573	0	-0.0134753	-1.51783	0	0	0	0	-34.8938	-1198.15
																2073	-30.7614	-1183.65	0.222103	-13.5173	1.8436e-08	12.3311	0	1.8436e-08	0	0		0	0	-1.53094	-45.3882	0	-0.0131037	-1.51783	0	0	0	0	-32.0703	-1230.22
																2074	-30.732	-1214.38	0.219221	-13.2981	1.79364e-08	12.3311	0	1.79364e-08	0	0		0	0	-1.53058	-46.9188	0	-0.0127486	-1.51783	0	0	0	0	-32.0433	-1262.26
																2075	-30.7102	-1245.09	0.216367	-13.0817	1.74566e-08	12.3311	0	1.74566e-08	0	0		0	0	-1.53024	-48.449	0	-0.0124076	-1.51783	0	0	0	0	-32.0241	-1294.29
																2076	-30.6944	-1275.78	0.213536	-12.8682	1.69943e-08	12.3311	0	1.69943e-08	0	0		0	0	-1.52991	-49.9789	0	-0.0120791	-1.51783	0	0	0	0	-32.0107	-1326.3
																2077	654.627	-621.154	-418.017	-430.885	158.643	170.974	158.643	1.69943e-08	0	0	0	0	0	-41.1201	-91.099	-39.5241	-0.0120791	-1.51783	0	-0.0660832	-327.208	-327.208	26.9248	-1299.37
																2078	54.7601	-566.394	35.4692	-395.416	0.195766	171.17	0	0.195766	0	0		0	0	-3.88268	-94.9817		-2.29876	-1.51783	0	-0.0660832	0	-327.208	86.5425	-1212.83
																2079	45.0223	-521.372	11.316	-384.1	0.138427	171.308	0	0.138427	0	0		0	0	-3.45171	-98.4334		-1.8678	-1.51783	0	-0.0660832	0	-327.208	53.0249	-1159.81
																2080	36.6589	-484.713	9.67397	-374.426	0.097883	171.406	0	0.097883	0	0		0	0	-3.11853	-101.552		-1.53462	-1.51783	0	-0.0660832	0	-327.208	43.3122	-1116.49
																2081	29.3588	-455.354	8.40341	-366.022	0.069214	171.475	0	0.069214	0	0		0	0	-2.8598	-104.412		-1.27589	-1.51783	0	-0.0660832	0	-327.208	34.9717	-1081.52
																2082	22.8921	-432.462	7.41837	-358.604	0.0489419	171.524	0	0.0489419	0	0		0	0	-2.65793	-107.07		-1.07402	-1.51783	0	-0.0660832	0	-327.208	27.7015	-1053.82
																2083	17.0904	-415.372	6.65266	-351.951	0.0346074	171.559	0	0.0346074	0	0		0	0	-2.49965	-109.569		-0.915734	-1.51783	0	-0.0660832	0	-327.208	21.2781	-1032.54
																2084	11.8309	-403.541	6.05542	-345.896	0.0244713	171.583	0	0.0244713	0	0		0	0	-2.37487	-111.944		-0.790956	-1.51783	0	-0.0660832	0	-327.208	15.536	-1017.01
																2085	7.02363	-396.517	5.58754	-340.308	0.017304	171.6	0	0.017304	0	0		0	0	-2.27594	-114.22		-0.692022	-1.51783	0	-0.0660832	0	-327.208	10.3525	-1006.65
																2086	2.60238	-393.915	5.219	-335.089	0.012236	171.613	0	0.012236	0	0		0	0	-2.197	-116.417		-0.613085	-1.51783	0	-0.0660832	0	-327.208	5.63662	-1001.02
																2087	-1.48191	-395.397	4.92676	-330.163	0.0086523	171.621	0	0.0086523	0	0		0	0	-2.13359	-118.551		-0.54967	-1.51783	0	-0.0660832	0	-327.208	1.31992	-999.697
																2088	-5.26639	-400.663	4.69314	-325.469	0.00611825	171.627	0	0.00611825	0	0		0	0	-2.08226	-120.633		-0.498339	-1.51783	0	-0.0660832	0	-327.208	-2.64938	-1002.35
																2089	-8.77949	-409.443	4.50457	-320.965	0.00432641	171.632	0	0.00432641	0	0		0	0	-2.04037	-122.673		-0.45645	-1.51783	0	-0.0660832	0	-327.208	-6.31095	-1008.66
																2090	-12.0439	-421.486	4.35064	-316.614	0.00305937	171.635	0	0.00305937	0	0		0	0	-2.00587	-124.679		-0.421958	-1.51783	0	-0.0660832	0	-327.208	-9.69609	-1018.35
																2091	-15.0777	-436.564	4.22335	-312.391	0.00216344	171.637	0	0.00216344	0	0		0	0	-1.9772	-126.656		-0.393285	-1.51783	0	-0.0660832	0	-327.208	-12.8294	-1031.18
																2092	-17.8959	-454.46	4.11656	-308.274	0.00152991	171.639	0	0.00152991	0	0		0	0	-1.95312	-128.61		-0.369204	-1.51783	0	-0.0660832	0	-327.208	-15.7309	-1046.91
																2093	-20.5107	-474.971	4.02554	-304.249	0.00108193	171.64	0	0.00108193	0	0		0	0	-1.93268	-130.542		-0.348761	-1.51783	0	-0.0660832	0	-327.208	-18.4168	-1065.33
																2094	-22.9322	-497.903	3.94668	-300.302	0.00076516	171.64	0	0.00076516	0	0		0	0	-1.91513	-132.457		-0.331212	-1.51783	0	-0.0660832	0	-327.208	-20.8998	-1086.23
																2095	-25.1684	-523.071	3.87718	-296.425	0.000541165	171.641	0	0.000541165	0	0		0	0	-1.89989	-134.357		-0.315977	-1.51783	0	-0.0660832	0	-327.208	-23.1906	-1109.42
																2096	-27.2256	-550.297	3.8149	-292.61	0.000382773	171.641	0	0.000382773	0	0		0	0	-1.88652	-136.244		-0.3026	-1.51783	0	-0.0660832	0	-327.208	-25.2968	-1134.72
																2097	-29.1086	-579.405	3.75818	-288.852	0.000270769	171.642	0	0.000270769	0	0		0	0	-1.87464	-138.118		-0.290725	-1.51783	0	-0.0660832	0	-327.208	-27.2248	-1161.94
																2098	28.2574	-551.148	-40.7597	-329.612	9.27201	180.914	9.27106	0.00094469	0	0	0	0	0	-6.78336	-144.902	-6.93017	1.73073	-1.51783	0	-0.0660832	0	-327.208	-10.0136	-1171.96
																2099	-23.3968	-574.545	23.2842	-306.327	0.000135982	180.914	0	0.000135982	0	0		0	0	-2.15375	-147.055		-0.569831	-1.51783	0	-0.0660832	0	-327.208	-2.2662	-1174.22
																2100	-25.9644	-600.509	4.72222	-301.605	9.62631e-05	180.914	0	9.62631e-05	0	0		0	0	-2.06461	-149.12		-0.480694	-1.51783	0	-0.0660832	0	-327.208	-23.3067	-1197.53
																2101	-28.1377	-628.647	4.44339	-297.162	6.81747e-05	180.914	0	6.81747e-05	0	0		0	0	-1.99948	-151.12		-0.415565	-1.51783	0	-0.0660832	0	-327.208	-25.6938	-1223.22
																2102	-31.493	-660.14	4.23386	-292.928	4.83104e-05	180.914	0	4.83104e-05	0	0		0	0	-1.95142	-153.071		-0.367508	-1.51783	0	-0.0660832	0	-327.208	-29.2105	-1252.43
																2103	-30.3066	-690.446	4.07344	-288.855	3.42616e-05	180.914	0	3.42616e-05	0	0		0	0	-1.91552	-154.987		-0.331608	-1.51783	0	-0.0660832	0	-327.208	-28.1486	-1280.58
																2104	-30.9215	-721.368	3.94783	-284.907	2.43249e-05	180.914	0	2.43249e-05	0	0		0	0	-1.8883	-156.875		-0.304381	-1.51783	0	-0.0660832	0	-327.208	-28.8619	-1309.44
																2105	-31.4525	-752.821	3.84689	-281.06	1.72962e-05	180.914	0	1.72962e-05	0	0		0	0	-1.86727	-158.742		-0.283356	-1.51783	0	-0.0660832	0	-327.208	-29.4729	-1338.92
																2106	-31.9141	-784.735	3.76347	-277.296	1.23237e-05	180.914	0	1.23237e-05	0	0		0	0	-1.8507	-160.593		-0.266783	-1.51783	0	-0.0660832	0	-327.208	-30.0013	-1368.92
																2107	-33.2832	-818.018	3.69248	-273.604	8.80529e-06	180.914	0	8.80529e-06	0	0		0	0	-1.83733	-162.43		-0.253415	-1.51783	0	-0.0660832	0	-327.208	-31.4281	-1400.35
																2108	-33.6402	-851.658	3.63034	-269.974	6.31517e-06	180.914	0	6.31517e-06	0	0		0	0	-1.82629	-164.256		-0.242371	-1.51783	0	-0.0660832	0	-327.208	-31.8362	-1432.18
																2109	-33.9547	-885.613	3.57451	-266.399	4.55222e-06	180.914	0	4.55222e-06	0	0		0	0	-1.81694	-166.073		-0.23302	-1.51783	0	-0.0660832	0	-327.208	-32.1972	-1464.38
																2110	-34.2328	-919.846	3.52318	-262.876	3.30353e-06	180.914	0	3.30353e-06	0	0		0	0	-1.80883	-167.882		-0.224917	-1.51783	0	-0.0660832	0	-327.208	-32.5185	-1496.9
																2111	-34.4797	-954.325	3.47509	-259.401	2.41854e-06	180.914	0	2.41854e-06	0	0		0	0	-1.80166	-169.684		-0.217742	-1.51783	0	-0.0660832	0	-327.208	-32.8063	-1529.7
																2112	-33.3127	-987.638	3.42934	-255.971	1.79078e-06	180.914	0	1.79078e-06	0	0		0	0	-1.79518	-171.479		-0.211267	-1.51783	0	-0.0660832	0	-327.208	-31.6785	-1561.38
																2113	-33.4991	-1021.14	3.38529	-252.586	1.34498e-06	180.914	0	1.34498e-06	0	0		0	0	-1.78925	-173.268		-0.205329	-1.51783	0	-0.0660832	0	-327.208	-31.903	-1593.29
																2114	-33.6674	-1054.8	3.34251	-249.244	1.02789e-06	180.914	0	1.02789e-06	0	0		0	0	-1.78373	-175.052		-0.199811	-1.51783	0	-0.0660832	0	-327.208	-32.1086	-1625.39
																2115	-33.8194	-1088.62	3.30068	-245.943	8.01875e-07	180.914	0	8.01875e-07	0	0		0	0	-1.77854	-176.831		-0.194628	-1.51783	0	-0.0660832	0	-327.208	-32.2972	-1657.69
																2116	-33.9572	-1122.58	3.25959	-242.683	6.40308e-07	180.914	0	6.40308e-07	0	0		0	0	-1.77364	-178.604		-0.18972	-1.51783	0	-0.0660832	0	-327.208	-32.4712	-1690.16
																2117	-31.3998	-1153.98	3.21907	-239.464	5.24362e-07	180.914	0	5.24362e-07	0	0		0	0	-1.76896	-180.373		-0.18504	-1.51783	0	-0.0660832	0	-327.208	-29.9497	-1720.11
																2118	-31.4856	-1185.47	3.17904	-236.285	4.40724e-07	180.914	0	4.40724e-07	0	0		0	0	-1.76447	-182.138		-0.180557	-1.51783	0	-0.0660832	0	-327.208	-30.0711	-1750.18
																2119	-31.5679	-1217.03	3.13941	-233.146	3.79977e-07	180.914	0	3.79977e-07	0	0		0	0	-1.76016	-183.898		-0.176246	-1.51783	0	-0.0660832	0	-327.208	-30.1887	-1780.37
																2120	-31.646	-1248.68	3.10014	-230.046	3.35461e-07	180.914	0	3.35461e-07	0	0		0	0	-1.756	-185.654		-0.172088	-1.51783	0	-0.0660832	0	-327.208	-30.3019	-1810.67

## Sheet: Yr9
																Summary of emissions discounts to apply (to 2020 assumptions):
																	2020-2029		2030-2039		2040-2049		2050-2084		2085-2120
																	Core	FA	Core	FA	Core	FA	Core	FA	Core	FA
																Avoided emissions - Biomass (heat) - marginal supply	none	none	none	none	none	1	1	1	1	1
																Avoided emissions - Biomass (electricity) - marginal supply	none	none	1	1	1	1	1	1	1	1
																Avoided emissions - Incineration (electricity) - marginal supply	none	none	1	1	1	1	1	1	1	1
																Incineration (heat) - marginal supply	none	none	none	none	none	1	1	1	1	1
																C storage - BECCS (biomass electricity)	none	none	0	0	0	0	0	0	0	0
																C storage - BECCS (biomass heat)	none	none	0	0	0	0	0	0	0	0
																Avoided emissions - Cement production - CCS application (calcination)	n/a	n/a	n/a	n/a	n/a	n/a	none	1	1	1
																Avoided emissions - Cement production - furnace emissions reduction	n/a	n/a	n/a	n/a	n/a	n/a	0.9784	0.95104	0.95104	0.712
																Emissions - Wood panel (particle board) production (CCS on heat production)	none	none	none	none	none	1	none	1	1	1
																Emissions - Harvester/forwarder	none	none	none	none	none	0.55	0.87	0.1	0	0
	Annual C stock - total ecosystem (tonnes C) - >75% thin									Natural Forest' C sequestration
	Time Step	Total Ecosystem(GH model (thinned) average soil v3 Default Simu			Thinned	Thinned	Thinned				'Total Ecosystem(Afforestation (conservation) Default Simulation					Core targets scenario
		Forest ecosystem	HWP total	Net system C	Mulch/S C storage	HWP primary	HWP secondary				Net ecosystem C	Process emissions	Annual C flux	Net cumulative C sequestration and storage			9th planting (Mg CO2 eq)																							Plantation (Core)
	Year	Tonnes C	Tonnes C		Tonnes C					Year	Tonnes C		Mg CO2eq			Year	Terrestrial C storage		HWP C storage		Forestry/ wood processing emissions (total)		Forestry/ primary wood processing emissions	Secondary wood processing emissions	(BE)CCS (total)		(BE)CCS (primary)	(BE)CCS (secondary)	(BE)CCS (tertiary)	FF offset (total)		Primary electricity offset (biomass + incineration)	Secondary electricity offset (biomass + incineration)	Tertiary electricity offset (biomass + incineration)	Heat offset (biomass)	Heat offset (incineration)	Concrete offset (net)		Net - annual flux	Net - cumulative C sequestration
																	Annual flux	Accumulation	Annual flux	Accumulation	Annual flux	Accumulation			Annual flux	Accumulation				Annual flux	Accumulation						Annual flux	Accumulation
	0	81	0	81	0	0	0			0						2020
	1	80.8365	0	80.8365		0	0			1						2021
	2	80.975	0	80.975		0	0			2						2022
	3	81.5	0	81.5		0	0			3						2023
	4	82.4699	0	82.4699		0	0			4						2024
	5	83.9295	0	83.9295		0	0			5						2025
	6	85.9132	0	85.9132		0	0			6						2026
	7	88.4465	0	88.4465		0	0			7						2027
	8	91.5466	0	91.5466		0	0			8	81	1.36461	5.00358	5.00358		2028	0	0	0	0	5.00358	5.00358	5.00358	0	0	0	0	0	0	0	0	0	0	0	0	0	0	0	5.00358	5.00358
	9	95.2236	0	95.2236		0	0			9	80.8429		0.575894	5.57947		2029	0.599623	0.599623	0	0	0	5.00358	0	0	0	0	0	0	0	0	0	0	0	0	0	0	0	0	0.599623	5.6032
	10	99.4808	0	99.4808		0	0			10	80.9424		-0.36473	5.21474		2030	-0.507923	0.0917007	0	0	0	5.00358	0	0	0	0	0	0	0	0	0	0	0	0	0	0	0	0	-0.507923	5.09528
	11	104.315	0	104.315		0	0			11	81.3393		-1.45544	3.7593		2031	-1.92493	-1.83323	0	0	0	5.00358	0	0	0	0	0	0	0	0	0	0	0	0	0	0	0	0	-1.92493	3.17035
	12	109.719	0	109.719		0	0			12	82.0617		-2.64872	1.11058		2032	-3.55635	-5.38958	0	0	0	5.00358	0	0	0	0	0	0	0	0	0	0	0	0	0	0	0	0	-3.55635	-0.386001
	13	115.68	0	115.68		0	0			13	83.1297		-3.91591	-2.80532		2033	-5.35193	-10.7415	0	0	0	5.00358	0	0	0	0	0	0	0	0	0	0	0	0	0	0	0	0	-5.35193	-5.73793
	14	122.183	0	122.183		0	0			14	84.5573		-5.23457	-8.03989		2034	-7.27359	-18.0151	0	0	0	5.00358	0	0	0	0	0	0	0	0	0	0	0	0	0	0	0	0	-7.27359	-13.0115
	15	129.207	0	129.207		0	0			15	86.3534		-6.58557	-14.6255		2035	-9.28859	-27.3037	0	0	0	5.00358	0	0	0	0	0	0	0	0	0	0	0	0	0	0	0	0	-9.28859	-22.3001
	16	136.731	0	136.731		0	0			16	88.5221		-7.95205	-22.5775		2036	-11.3672	-38.6709	0	0	0	5.00358	0	0	0	0	0	0	0	0	0	0	0	0	0	0	0	0	-11.3672	-33.6673
	17	144.732	0	144.732		0	0			17	91.0637		-9.31896	-31.8965		2037	-13.4824	-52.1533	0	0	0	5.00358	0	0	0	0	0	0	0	0	0	0	0	0	0	0	0	0	-13.4824	-47.1497
	18	153.185	0	153.185		0	0			18	93.9745		-10.673	-42.5695		2038	-15.6095	-67.7629	0	0	0	5.00358	0	0	0	0	0	0	0	0	0	0	0	0	0	0	0	0	-15.6095	-62.7593
	19	162.063	0	162.063		0	0			19	97.2478		-12.0023	-54.5718		2039	-17.7267	-85.4896	0	0	0	5.00358	0	0	0	0	0	0	0	0	0	0	0	0	0	0	0	0	-17.7267	-80.486
	20	171.337	0	171.337		0	0			20	100.874		-13.2969	-67.8687		2040	-19.8148	-105.304	0	0	0	5.00358	0	0	0	0	0	0	0	0	0	0	0	0	0	0	0	0	-19.8148	-100.301
	21	166.535	6.76672	173.301	0.415937	6.35078	0			21	104.842		-14.548	-82.4167		2041	-21.8574	-127.162	0	0	0	5.00358	0	0	0	0	0	0	0	0	0	0	0	0	0	0	0	0	-21.8574	-122.158
	22	174.253	6.00167	180.255		5.40511	0.596564			22	109.137		-15.7483	-98.165		2042	-23.8412	-151.003	0	0	0	5.00358	0	0	0	0	0	0	0	0	0	0	0	0	0	0	0	0	-23.8412	-145.999
	23	182.581	5.73256	188.313		4.71306	1.01951			23	113.744		-16.8918	-115.057		2043	-25.7549	-176.758	0	0	0	5.00358	0	0	0	0	0	0	0	0	0	0	0	0	0	0	0	0	-25.7549	-171.754
	24	191.425	5.52023	196.945		4.20096	1.31927			24	118.646		-17.9733	-133.03		2044	-27.5896	-204.347	0	0	0	5.00358	0	0	0	0	0	0	0	0	0	0	0	0	0	0	0	0	-27.5896	-199.344
	25	200.704	5.34825	206.052		3.81671	1.53154			25	123.824		-18.9887	-152.019		2045	-29.338	-233.685	0	0	0	5.00358	0	0	0	0	0	0	0	0	0	0	0	0	0	0	0	0	-29.338	-228.682
	26	210.764	5.20501	215.969		3.52345	1.68155			26	129.261		-19.9347	-171.953		2046	-30.9935	-264.679	0	0	0	5.00358	0	0	0	0	0	0	0	0	0	0	0	0	0	0	0	0	-30.9935	-259.675
	27	220.383	5.0823	225.465		3.2951	1.7872			27	134.936		-20.8082	-192.762		2047	-32.5507	-297.23	0	0	0	5.00358	0	0	0	0	0	0	0	0	0	0	0	0	0	0	0	0	-32.5507	-292.226
	28	230.067	4.97433	235.041		3.11319	1.86114			28	138.961		-14.7598	-207.521		2048	-34.0044	-331.234	0	0	0	5.00358	0	0	0	0	0	0	0	0	0	0	0	0	0	0	0	0	-34.0044	-326.23
	29	239.806	4.87699	244.683		2.96466	1.91232			29	143.702		-17.382	-224.903		2049	17.6073	-313.627	-24.8113	-24.8113	8.32153	13.3251	8.32153	0	0	0	0	0	0	-6.16156	-6.16156	-6.16156	0	0	0	0	0	0	-5.04402	-331.274
	30	249.591	4.78739	254.378		2.84026	1.94712			30	148.506		-17.6139	-242.517		2050	-28.3006	-341.927	2.80517	-22.0061	3.74541e-07	13.3251	0	3.74541e-07	0	0		0	0	-1.78405	-7.9456	0	-0.266212	-1.51783	0	0	0	0	-27.2794	-358.554
	31	259.679	4.70348	264.382		2.73343	1.97004			31	153.352		-17.7693	-260.287		2051	-30.5355	-372.463	0.986722	-21.0194	2.74092e-07	13.3251	0	2.74092e-07	0	0		0	0	-1.71265	-9.65825	0	-0.194816	-1.51783	0	0	0	0	-31.2614	-389.815
	32	269.8	4.62381	274.424		2.63952	1.98429			32	159.692		-23.2471	-283.534		2052	-32.4275	-404.89	0.778555	-20.2408	2.0282e-07	13.3251	0	2.0282e-07	0	0		0	0	-1.66199	-11.3202	0	-0.144158	-1.51783	0	0	0	0	-33.3109	-423.126
	33	279.952	4.54737	284.499		2.55523	1.99214			33	165.832		-22.5139	-306.048		2053	-34.0251	-438.915	0.630603	-19.6102	1.52184e-07	13.3251	0	1.52184e-07	0	0		0	0	-1.626	-12.9462	0	-0.108168	-1.51783	0	0	0	0	-35.0205	-458.147
	34	290.127	4.47343	294.601		2.4782	1.99523			34	175.455		-35.2823	-341.33		2054	-36.8851	-475.8	0.52522	-19.085	1.16148e-07	13.3251	0	1.16148e-07	0	0		0	0	-1.60039	-14.5466	0	-0.0825546	-1.51783	0	0	0	0	-37.9603	-496.107
	35	300.325	4.40149	304.726		2.40676	1.99473			35	184.967		-34.8791	-376.209		2055	-35.2691	-511.07	0.449927	-18.6351	9.04419e-08	13.3251	0	9.04419e-08	0	0		0	0	-1.58212	-16.1287	0	-0.0642833	-1.51783	0	0	0	0	-36.4013	-532.508
	36	310.163	4.33118	314.494		2.33973	1.99146			36	194.39		-34.5515	-410.761		2056	-35.5086	-546.578	0.395902	-18.2392	7.20458e-08	13.3251	0	7.20458e-08	0	0		0	0	-1.56904	-17.6978	0	-0.0512079	-1.51783	0	0	0	0	-36.6817	-569.19
	37	320.013	4.26226	324.276		2.27624	1.98602			37	203.739		-34.2804	-445.041		2057	-35.7094	-582.288	0.356909	-17.8823	5.88248e-08	13.3251	0	5.88248e-08	0	0		0	0	-1.55964	-19.2574	0	-0.0418109	-1.51783	0	0	0	0	-36.9121	-606.102
	38	329.876	4.19454	334.07		2.21567	1.97887			38	213.027		-34.0532	-479.094		2058	-35.8788	-618.166	0.328537	-17.5537	4.92691e-08	13.3251	0	4.92691e-08	0	0		0	0	-1.55285	-20.8103	0	-0.035019	-1.51783	0	0	0	0	-37.1031	-643.205
	39	339.748	4.1279	343.876		2.15757	1.97032			39	219.105		-22.2888	-501.383		2059	-36.9884	-655.155	0.30767	-17.2461	4.23108e-08	13.3251	0	4.23108e-08	0	0		0	0	-1.54791	-22.3582	0	-0.0300732	-1.51783	0	0	0	0	-38.2286	-681.434
	40	349.63	4.06224	353.692		2.10163	1.96061			40	225.133		-22.1014	-523.484		2060	-37.1136	-692.268	0.292104	-16.954	3.71945e-08	13.3251	0	3.71945e-08	0	0		0	0	-1.54427	-23.9025	0	-0.0264367	-1.51783	0	0	0	0	-38.3658	-719.8
	41	358.788	3.99751	362.786		2.04758	1.94993			41	231.118		-21.9445	-545.429		2061	-37.2206	-729.489	0.280281	-16.6737	3.33861e-08	13.3251	0	3.33861e-08	0	0		0	0	-1.54156	-25.444	0	-0.0237298	-1.51783	0	0	0	0	-38.4819	-758.281
	42	367.946	3.93366	371.879		1.99526	1.93839			42	237.067		-21.8117	-567.241		2062	-37.312	-766.801	0.271101	-16.4026	3.05077e-08	13.3251	0	3.05077e-08	0	0		0	0	-1.53952	-26.9835	0	-0.021684	-1.51783	0	0	0	0	-38.5804	-796.862
	43	377.104	3.87066	380.974		1.94453	1.92613			43	242.985		-21.699	-588.94		2063	-37.3905	-804.191	0.263788	-16.1388	2.8292e-08	13.3251	0	2.8292e-08	0	0		0	0	-1.53794	-28.5215	0	-0.0201091	-1.51783	0	0	0	0	-38.6647	-835.527
	44	386.263	3.80848	390.071		1.89527	1.91321			44	248.464		-20.0901	-609.03		2064	-36.0712	-840.263	0.257791	-15.881	2.65498e-08	13.3251	0	2.65498e-08	0	0		0	0	-1.5367	-30.0582	0	-0.0188708	-1.51783	0	0	0	0	-37.3501	-872.877
	45	395.423	3.74711	399.17		1.8474	1.89971			45	253.915		-19.989	-629.019		2065	-36.1194	-876.382	0.252723	-15.6283	2.51471e-08	13.3251	0	2.51471e-08	0	0		0	0	-1.53571	-31.5939	0	-0.0178738	-1.51783	0	0	0	0	-37.4024	-910.279
	46	403.812	3.68654	407.499		1.80085	1.88568			46	259.343		-19.9032	-648.922		2066	-36.1622	-912.544	0.24831	-15.38	2.39891e-08	13.3251	0	2.39891e-08	0	0		0	0	-1.53488	-33.1288	0	-0.0170507	-1.51783	0	0	0	0	-37.4487	-947.728
	47	412.194	3.62675	415.82		1.75557	1.87118			47	264.751		-19.8296	-668.752		2067	-36.1997	-948.744	0.244361	-15.1356	2.30087e-08	13.3251	0	2.30087e-08	0	0		0	0	-1.53419	-34.663	0	-0.0163538	-1.51783	0	0	0	0	-37.4895	-985.217
	48	420.569	3.56774	424.137		1.71149	1.85625			48	270.142		-19.7665	-688.518		2068	-36.2329	-984.977	0.240738	-14.8949	2.21581e-08	13.3251	0	2.21581e-08	0	0		0	0	-1.53358	-36.1965	0	-0.0157493	-1.51783	0	0	0	0	-37.5257	-1022.74
	49	428.94	3.5095	432.45		1.66858	1.84092			49	275.112		-18.2224	-706.74		2069	-33.5798	-1018.56	0.237346	-14.6575	2.14037e-08	13.3251	0	2.14037e-08	0	0		0	0	-1.53305	-37.7296	0	-0.0152131	-1.51783	0	0	0	0	-34.8755	-1057.62
	50	250.406	117.514	367.92	8.22192	107.466	1.82594			50	280.063		-18.1553	-724.896		2070	-33.5776	-1052.13	0.234119	-14.4234	2.07213e-08	13.3251	0	2.07213e-08	0	0		0	0	-1.53256	-39.2621	0	-0.0147281	-1.51783	0	0	0	0	-34.8761	-1092.49
	51	235.471	107.841	343.312		98.6261	9.21454			51	284.999		-18.0982	-742.994		2071	-33.5792	-1085.71	0.231009	-14.1924	2.0094e-08	13.3251	0	2.0094e-08	0	0		0	0	-1.53212	-40.7943	0	-0.0142822	-1.51783	0	0	0	0	-34.8804	-1127.37
	52	223.192	104.754	327.947		91.5144	13.2401			52	289.924		-18.0569	-761.051		2072	-33.5828	-1119.3	0.227984	-13.9644	1.95094e-08	13.3251	0	1.95094e-08	0	0		0	0	-1.5317	-42.326	0	-0.0138667	-1.51783	0	0	0	0	-34.8865	-1162.26
	53	213.194	102.116	315.311		85.7258	16.3903			53	294.838		-18.0171	-779.068		2073	-33.5875	-1152.88	0.22502	-13.7394	1.89588e-08	13.3251	0	1.89588e-08	0	0		0	0	-1.53131	-43.8573	0	-0.0134753	-1.51783	0	0	0	0	-34.8938	-1197.16
	54	205.188	99.8243	305.012		80.9551	18.8692			54	299.396		-16.7129	-795.781		2074	-30.7614	-1183.65	0.222103	-13.5173	1.8436e-08	13.3251	0	1.8436e-08	0	0		0	0	-1.53094	-45.3882	0	-0.0131037	-1.51783	0	0	0	0	-32.0703	-1229.23
	55	198.944	97.8011	296.745		76.9713	20.8298			55	303.94		-16.6615	-812.442		2075	-30.732	-1214.38	0.219221	-13.2981	1.79364e-08	13.3251	0	1.79364e-08	0	0		0	0	-1.53058	-46.9188	0	-0.0127486	-1.51783	0	0	0	0	-32.0433	-1261.27
	56	194.283	95.9867	290.27		73.5991	22.3876			56	308.472		-16.6177	-829.06		2076	-30.7102	-1245.09	0.216367	-13.0817	1.74566e-08	13.3251	0	1.74566e-08	0	0		0	0	-1.53024	-48.449	0	-0.0124076	-1.51783	0	0	0	0	-32.0241	-1293.29
	57	191.057	94.3353	285.392		70.7051	23.6301			57	312.994		-16.5804	-845.64		2077	-30.6944	-1275.78	0.213536	-12.8682	1.69943e-08	13.3251	0	1.69943e-08	0	0		0	0	-1.52991	-49.9789	0	-0.0120791	-1.51783	0	0	0	0	-32.0107	-1325.3
	58	189.141	92.8114	281.952		68.1873	24.6241			58	317.507		-16.5483	-862.189		2078	654.627	-621.154	-418.017	-430.885	158.643	171.968	158.643	1.69943e-08	0	0	0	0	0	-41.1201	-91.099	-39.5241	-0.0120791	-1.51783	0	-0.0660832	-336.622	-336.622	17.5115	-1307.79
	59	188.431	91.388	279.819		65.9673	25.4208			59	321.752		-15.5635	-877.752		2079	54.7601	-566.394	35.4692	-395.416	0.195766	172.164	0	0.195766	0	0		0	0	-3.88268	-94.9817		-2.29876	-1.51783	0	-0.0660832	0	-336.622	86.5425	-1221.25
	60	188.835	90.0444	278.88		63.9849	26.0595			60	325.986		-15.5257	-893.278		2080	45.0223	-521.372	11.316	-384.1	0.138427	172.302	0	0.138427	0	0		0	0	-3.45171	-98.4334		-1.8678	-1.51783	0	-0.0660832	0	-336.622	53.0249	-1168.22
	61	190.272	88.7644	279.036		62.1935	26.5709			61	330.211		-15.4932	-908.771		2081	36.6589	-484.713	9.67397	-374.426	0.097883	172.4	0	0.097883	0	0		0	0	-3.11853	-101.552		-1.53462	-1.51783	0	-0.0660832	0	-336.622	43.3122	-1124.91
	62	192.666	87.5359	280.202		60.5572	26.9787			62	334.429		-15.4652	-924.236		2082	29.3588	-455.354	8.40341	-366.022	0.069214	172.469	0	0.069214	0	0		0	0	-2.8598	-104.412		-1.27589	-1.51783	0	-0.0660832	0	-336.622	34.9717	-1089.94
	63	195.951	86.3493	282.3		59.0477	27.3016			63	338.64		-15.441	-939.677		2083	22.8921	-432.462	7.41837	-358.604	0.0489419	172.518	0	0.0489419	0	0		0	0	-2.65793	-107.07		-1.07402	-1.51783	0	-0.0660832	0	-336.622	27.7015	-1062.24
	64	200.063	85.1975	285.26		57.6432	27.5543			64	342.529		-14.2596	-953.937		2084	17.0904	-415.372	6.65266	-351.951	0.0346074	172.553	0	0.0346074	0	0		0	0	-2.49965	-109.569		-0.915734	-1.51783	0	-0.0660832	0	-336.622	21.2781	-1040.96
	65	204.944	84.0748	289.018		56.3264	27.7484			65	346.407		-14.2193	-968.156		2085	11.8309	-403.541	6.05542	-345.896	0.0244713	172.577	0	0.0244713	0	0		0	0	-2.37487	-111.944		-0.790956	-1.51783	0	-0.0660832	0	-336.622	15.536	-1025.43
	66	210.537	82.977	293.514		55.0837	27.8932			66	350.276		-14.1847	-982.341		2086	7.02363	-396.517	5.58754	-340.308	0.017304	172.594	0	0.017304	0	0		0	0	-2.27594	-114.22		-0.692022	-1.51783	0	-0.0660832	0	-336.622	10.3525	-1015.07
	67	216.792	81.9006	298.692		53.9045	27.996			67	354.136		-14.1547	-996.496		2087	2.60238	-393.915	5.219	-335.089	0.012236	172.607	0	0.012236	0	0		0	0	-2.197	-116.417		-0.613085	-1.51783	0	-0.0660832	0	-336.622	5.63662	-1009.44
	68	223.656	80.8432	304.499		52.7802	28.0629			68	358.007		-14.1943	-1010.69		2088	-1.48191	-395.397	4.92676	-330.163	0.0086523	172.615	0	0.0086523	0	0		0	0	-2.13359	-118.551		-0.54967	-1.51783	0	-0.0660832	0	-336.622	1.31992	-1008.12
	69	231.081	79.8027	310.884		51.704	28.0988			69	361.578		-13.0916	-1023.78		2089	-5.26639	-400.663	4.69314	-325.469	0.00611825	172.621	0	0.00611825	0	0		0	0	-2.08226	-120.633		-0.498339	-1.51783	0	-0.0660832	0	-336.622	-2.64938	-1010.77
	70	239.02	78.7778	317.797		50.6703	28.1075			70	365.139		-13.0578	-1036.84		2090	-8.77949	-409.443	4.50457	-320.965	0.00432641	172.626	0	0.00432641	0	0		0	0	-2.04037	-122.673		-0.45645	-1.51783	0	-0.0660832	0	-336.622	-6.31095	-1017.08
	71	231.313	89.8941	321.207	4.95963	56.8177	28.1167			71	368.692		-13.0286	-1049.87		2091	-12.0439	-421.486	4.35064	-316.614	0.00305937	172.629	0	0.00305937	0	0		0	0	-2.00587	-124.679		-0.421958	-1.51783	0	-0.0660832	0	-336.622	-9.69609	-1026.77
	72	237.694	83.5438	321.238		54.793	28.7508			72	372.239		-13.0033	-1062.87		2092	-15.0777	-436.564	4.22335	-312.391	0.00216344	172.631	0	0.00216344	0	0		0	0	-1.9772	-126.656		-0.393285	-1.51783	0	-0.0660832	0	-336.622	-12.8294	-1039.6
	73	244.775	82.256	327.031		53.0851	29.1708			73	375.779		-12.9809	-1075.85		2093	-17.8959	-454.46	4.11656	-308.274	0.00152991	172.633	0	0.00152991	0	0		0	0	-1.95312	-128.61		-0.369204	-1.51783	0	-0.0660832	0	-336.622	-15.7309	-1055.33
	74	252.449	81.0441	333.493		51.6087	29.4354			74	378.979		-11.733	-1087.59		2094	-20.5107	-474.971	4.02554	-304.249	0.00108193	172.634	0	0.00108193	0	0		0	0	-1.93268	-130.542		-0.348761	-1.51783	0	-0.0660832	0	-336.622	-18.4168	-1073.75
	75	261.038	79.8894	340.928		50.303	29.5864			75	382.167		-11.6891	-1099.27		2095	-22.9322	-497.903	3.94668	-300.302	0.00076516	172.634	0	0.00076516	0	0		0	0	-1.91513	-132.457		-0.331212	-1.51783	0	-0.0660832	0	-336.622	-20.8998	-1094.65
	76	269.304	78.7785	348.082		49.1249	29.6536			76	385.344		-11.6509	-1110.93		2096	-25.1684	-523.071	3.87718	-296.425	0.000541165	172.635	0	0.000541165	0	0		0	0	-1.89989	-134.357		-0.315977	-1.51783	0	-0.0660832	0	-336.622	-23.1906	-1117.84
	77	277.737	77.7018	355.439		48.0436	29.6582			77	388.513		-11.6174	-1122.54		2097	-27.2256	-550.297	3.8149	-292.61	0.000382773	172.635	0	0.000382773	0	0		0	0	-1.88652	-136.244		-0.3026	-1.51783	0	-0.0660832	0	-336.622	-25.2968	-1143.14
	78	286.315	76.6527	362.967		47.0369	29.6157			78	391.673		-11.5877	-1134.13		2098	-29.1086	-579.405	3.75818	-288.852	0.000270769	172.636	0	0.000270769	0	0		0	0	-1.87464	-138.118		-0.290725	-1.51783	0	-0.0660832	0	-336.622	-27.2248	-1170.36
	79	295.019	75.6263	370.645		46.0892	29.5371			79	394.647		-10.9046	-1145.03		2099	28.2574	-551.148	-40.7597	-329.612	9.27201	181.908	9.27106	0.00094469	0	0	0	0	0	-6.78336	-144.902	-6.93017	1.73073	-1.51783	0	-0.0660832	0	-336.622	-10.0136	-1180.38
	80	304.096	74.6192	378.715		45.189	29.4303			80	397.611		-10.8671	-1155.9		2100	-23.3968	-574.545	23.2842	-306.327	0.000135982	181.908	0	0.000135982	0	0		0	0	-2.15375	-147.055		-0.569831	-1.51783	0	-0.0660832	0	-336.622	-2.2662	-1182.64
	81	313.27	73.6291	386.9		44.328	29.3012			81	400.565		-10.8334	-1166.74		2101	-25.9644	-600.509	4.72222	-301.605	9.62631e-05	181.908	0	9.62631e-05	0	0		0	0	-2.06461	-149.12		-0.480694	-1.51783	0	-0.0660832	0	-336.622	-23.3067	-1205.95
	82	322.531	72.6543	395.185		43.5002	29.1541			82	403.511		-10.8033	-1177.54		2102	-28.1377	-628.647	4.44339	-297.162	6.81747e-05	181.908	0	6.81747e-05	0	0		0	0	-1.99948	-151.12		-0.415565	-1.51783	0	-0.0660832	0	-336.622	-25.6938	-1231.64
	83	331.867	71.6934	403.56		42.7012	28.9922			83	406.45		-10.776	-1188.31		2103	-31.493	-660.14	4.23386	-292.928	4.83104e-05	181.908	0	4.83104e-05	0	0		0	0	-1.95142	-153.071		-0.367508	-1.51783	0	-0.0660832	0	-336.622	-29.2105	-1260.85
	84	341.271	70.7457	412.016		41.9277	28.8179			84	408.192		-6.38738	-1194.7		2104	-30.3066	-690.446	4.07344	-288.855	3.42616e-05	181.908	0	3.42616e-05	0	0		0	0	-1.91552	-154.987		-0.331608	-1.51783	0	-0.0660832	0	-336.622	-28.1486	-1289
	85	350.356	69.8104	420.166		41.1772	28.6332			85	409.898		-6.2551	-1200.96		2105	-30.9215	-721.368	3.94783	-284.907	2.43249e-05	181.908	0	2.43249e-05	0	0		0	0	-1.8883	-156.875		-0.304381	-1.51783	0	-0.0660832	0	-336.622	-28.8619	-1317.86
	86	359.492	68.8871	428.379		40.4478	28.4393			86	411.573		-6.13887	-1207.1		2106	-31.4525	-752.821	3.84689	-281.06	1.72962e-05	181.908	0	1.72962e-05	0	0		0	0	-1.86727	-158.742		-0.283356	-1.51783	0	-0.0660832	0	-336.622	-29.4729	-1347.34
	87	368.674	67.9755	436.649		39.738	28.2375			87	413.219		-6.03548	-1213.13		2107	-31.9141	-784.735	3.76347	-277.296	1.23237e-05	181.908	0	1.23237e-05	0	0		0	0	-1.8507	-160.593		-0.266783	-1.51783	0	-0.0660832	0	-336.622	-30.0013	-1377.34
	88	377.897	67.0753	444.973		39.0466	28.0287			88	414.839		-5.94241	-1219.07		2108	-33.2832	-818.018	3.69248	-273.604	8.80529e-06	181.908	0	8.80529e-06	0	0		0	0	-1.83733	-162.43		-0.253415	-1.51783	0	-0.0660832	0	-336.622	-31.4281	-1408.77
	89	387.158	66.1864	453.345		38.3727	27.8137			89	416.17		-4.88069	-1223.95		2109	-33.6402	-851.658	3.63034	-269.974	6.31517e-06	181.908	0	6.31517e-06	0	0		0	0	-1.82629	-164.256		-0.242371	-1.51783	0	-0.0660832	0	-336.622	-31.8362	-1440.6
	90	395.722	65.3084	461.03		37.7154	27.5931			90	417.475		-4.78507	-1228.74		2110	-33.9547	-885.613	3.57451	-266.399	4.55222e-06	181.908	0	4.55222e-06	0	0		0	0	-1.81694	-166.073		-0.23302	-1.51783	0	-0.0660832	0	-336.622	-32.1972	-1472.8
	91	404.309	64.4414	468.75		37.074	27.3675			91	418.757		-4.69816	-1233.44		2111	-34.2328	-919.846	3.52318	-262.876	3.30353e-06	181.908	0	3.30353e-06	0	0		0	0	-1.80883	-167.882		-0.224917	-1.51783	0	-0.0660832	0	-336.622	-32.5185	-1505.32
	92	412.918	63.5852	476.504		36.4479	27.1373			92	420.016		-4.61831	-1238.06		2112	-34.4797	-954.325	3.47509	-259.401	2.41854e-06	181.908	0	2.41854e-06	0	0		0	0	-1.80166	-169.684		-0.217742	-1.51783	0	-0.0660832	0	-336.622	-32.8063	-1538.12
	93	421.549	62.7397	484.289		35.8366	26.9032			93	421.256		-4.54422	-1242.6		2113	-33.3127	-987.638	3.42934	-255.971	1.79078e-06	181.908	0	1.79078e-06	0	0		0	0	-1.79518	-171.479		-0.211267	-1.51783	0	-0.0660832	0	-336.622	-31.6785	-1569.8
	94	430.2	61.9048	492.105		35.2395	26.6653			94	422.476		-4.47498	-1247.08		2114	-33.4991	-1021.14	3.38529	-252.586	1.34498e-06	181.908	0	1.34498e-06	0	0		0	0	-1.78925	-173.268		-0.205329	-1.51783	0	-0.0660832	0	-336.622	-31.903	-1601.7
	95	438.097	61.0805	499.178		34.6563	26.4242			95	423.679		-4.40976	-1251.48		2115	-33.6674	-1054.8	3.34251	-249.244	1.02789e-06	181.908	0	1.02789e-06	0	0		0	0	-1.78373	-175.052		-0.199811	-1.51783	0	-0.0660832	0	-336.622	-32.1086	-1633.81
	96	446.003	60.2666	506.269		34.0865	26.1801			96	424.864		-4.34804	-1255.83		2116	-33.8194	-1088.62	3.30068	-245.943	8.01875e-07	181.908	0	8.01875e-07	0	0		0	0	-1.77854	-176.831		-0.194628	-1.51783	0	-0.0660832	0	-336.622	-32.2972	-1666.11
	97	453.917	59.4631	513.38		33.5297	25.9334			97	426.034		-4.28925	-1260.12		2117	-33.9572	-1122.58	3.25959	-242.683	6.40308e-07	181.908	0	6.40308e-07	0	0		0	0	-1.77364	-178.604		-0.18972	-1.51783	0	-0.0660832	0	-336.622	-32.4712	-1698.58
	98	461.841	58.6699	520.511		32.9855	25.6844			98	427.189		-4.23307	-1264.36		2118	-31.3998	-1153.98	3.21907	-239.464	5.24362e-07	181.908	0	5.24362e-07	0	0		0	0	-1.76896	-180.373		-0.18504	-1.51783	0	-0.0660832	0	-336.622	-29.9497	-1728.53
	99	469.775	57.8869	527.662		32.4535	25.4334			99	428.329		-4.1791	-1268.53		2119	-31.4856	-1185.47	3.17904	-236.285	4.40724e-07	181.908	0	4.40724e-07	0	0		0	0	-1.76447	-182.138		-0.180557	-1.51783	0	-0.0660832	0	-336.622	-30.0711	-1758.6
	100	288.179	177.741	465.92	10.907	139.448	27.3859			100	429.454		-4.12711	-1272.66		2120	-31.5679	-1217.03	3.13941	-233.146	3.79977e-07	181.908	0	3.79977e-07	0	0		0	0	-1.76016	-183.898		-0.176246	-1.51783	0	-0.0660832	0	-336.622	-30.1887	-1788.79
																Further Ambition targets scenario
																	9th planting (Mg CO2 eq)																							Plantation (Core)
																Year	Terrestrial C storage		HWP C storage		Forestry/ wood processing emissions (total)		Forestry/ primary wood processing emissions	Secondary wood processing emissions	(BE)CCS (total)		(BE)CCS (primary)	(BE)CCS (secondary)	(BE)CCS (tertiary)	FF offset (total)		Primary electricity offset (biomass + incineration)	Secondary electricity offset (biomass + incineration)	Tertiary electricity offset (biomass + incineration)	Heat offset (biomass)	Heat offset (incineration)	Concrete offset (net)		Net - annual flux	Net - cumulative C sequestration
																	Annual flux	Accumulation	Annual flux	Accumulation	Annual flux	Accumulation			Annual flux	Accumulation				Annual flux	Accumulation						Annual flux	Accumulation
																2020
																2021
																2022
																2023
																2024
																2025
																2026
																2027
																2028	0	0	0	0	5.00358	5.00358	5.00358	0	0	0	0	0	0	0	0	0	0	0	0	0	0	0	5.00358	5.00358
																2029	0.599623	0.599623	0	0	0	5.00358	0	0	0	0	0	0	0	0	0	0	0	0	0	0	0	0	0.599623	5.6032
																2030	-0.507923	0.0917007	0	0	0	5.00358	0	0	0	0	0	0	0	0	0	0	0	0	0	0	0	0	-0.507923	5.09528
																2031	-1.92493	-1.83323	0	0	0	5.00358	0	0	0	0	0	0	0	0	0	0	0	0	0	0	0	0	-1.92493	3.17035
																2032	-3.55635	-5.38958	0	0	0	5.00358	0	0	0	0	0	0	0	0	0	0	0	0	0	0	0	0	-3.55635	-0.386001
																2033	-5.35193	-10.7415	0	0	0	5.00358	0	0	0	0	0	0	0	0	0	0	0	0	0	0	0	0	-5.35193	-5.73793
																2034	-7.27359	-18.0151	0	0	0	5.00358	0	0	0	0	0	0	0	0	0	0	0	0	0	0	0	0	-7.27359	-13.0115
																2035	-9.28859	-27.3037	0	0	0	5.00358	0	0	0	0	0	0	0	0	0	0	0	0	0	0	0	0	-9.28859	-22.3001
																2036	-11.3672	-38.6709	0	0	0	5.00358	0	0	0	0	0	0	0	0	0	0	0	0	0	0	0	0	-11.3672	-33.6673
																2037	-13.4824	-52.1533	0	0	0	5.00358	0	0	0	0	0	0	0	0	0	0	0	0	0	0	0	0	-13.4824	-47.1497
																2038	-15.6095	-67.7629	0	0	0	5.00358	0	0	0	0	0	0	0	0	0	0	0	0	0	0	0	0	-15.6095	-62.7593
																2039	-17.7267	-85.4896	0	0	0	5.00358	0	0	0	0	0	0	0	0	0	0	0	0	0	0	0	0	-17.7267	-80.486
																2040	-19.8148	-105.304	0	0	0	5.00358	0	0	0	0	0	0	0	0	0	0	0	0	0	0	0	0	-19.8148	-100.301
																2041	-21.8574	-127.162	0	0	0	5.00358	0	0	0	0	0	0	0	0	0	0	0	0	0	0	0	0	-21.8574	-122.158
																2042	-23.8412	-151.003	0	0	0	5.00358	0	0	0	0	0	0	0	0	0	0	0	0	0	0	0	0	-23.8412	-145.999
																2043	-25.7549	-176.758	0	0	0	5.00358	0	0	0	0	0	0	0	0	0	0	0	0	0	0	0	0	-25.7549	-171.754
																2044	-27.5896	-204.347	0	0	0	5.00358	0	0	0	0	0	0	0	0	0	0	0	0	0	0	0	0	-27.5896	-199.344
																2045	-29.338	-233.685	0	0	0	5.00358	0	0	0	0	0	0	0	0	0	0	0	0	0	0	0	0	-29.338	-228.682
																2046	-30.9935	-264.679	0	0	0	5.00358	0	0	0	0	0	0	0	0	0	0	0	0	0	0	0	0	-30.9935	-259.675
																2047	-32.5507	-297.23	0	0	0	5.00358	0	0	0	0	0	0	0	0	0	0	0	0	0	0	0	0	-32.5507	-292.226
																2048	-34.0044	-331.234	0	0	0	5.00358	0	0	0	0	0	0	0	0	0	0	0	0	0	0	0	0	-34.0044	-326.23
																2049	17.6073	-313.627	-24.8113	-24.8113	7.32752	12.3311	7.32752	0	0	0	0	0	0	-6.16156	-6.16156	-6.16156	0	0	0	0	0	0	-6.03802	-332.268
																2050	-28.3006	-341.927	2.80517	-22.0061	3.74541e-07	12.3311	0	3.74541e-07	0	0		0	0	-1.78405	-7.9456	0	-0.266212	-1.51783	0	0	0	0	-27.2794	-359.548
																2051	-30.5355	-372.463	0.986722	-21.0194	2.74092e-07	12.3311	0	2.74092e-07	0	0		0	0	-1.71265	-9.65825	0	-0.194816	-1.51783	0	0	0	0	-31.2614	-390.809
																2052	-32.4275	-404.89	0.778555	-20.2408	2.0282e-07	12.3311	0	2.0282e-07	0	0		0	0	-1.66199	-11.3202	0	-0.144158	-1.51783	0	0	0	0	-33.3109	-424.12
																2053	-34.0251	-438.915	0.630603	-19.6102	1.52184e-07	12.3311	0	1.52184e-07	0	0		0	0	-1.626	-12.9462	0	-0.108168	-1.51783	0	0	0	0	-35.0205	-459.141
																2054	-36.8851	-475.8	0.52522	-19.085	1.16148e-07	12.3311	0	1.16148e-07	0	0		0	0	-1.60039	-14.5466	0	-0.0825546	-1.51783	0	0	0	0	-37.9603	-497.101
																2055	-35.2691	-511.07	0.449927	-18.6351	9.04419e-08	12.3311	0	9.04419e-08	0	0		0	0	-1.58212	-16.1287	0	-0.0642833	-1.51783	0	0	0	0	-36.4013	-533.502
																2056	-35.5086	-546.578	0.395902	-18.2392	7.20458e-08	12.3311	0	7.20458e-08	0	0		0	0	-1.56904	-17.6978	0	-0.0512079	-1.51783	0	0	0	0	-36.6817	-570.184
																2057	-35.7094	-582.288	0.356909	-17.8823	5.88248e-08	12.3311	0	5.88248e-08	0	0		0	0	-1.55964	-19.2574	0	-0.0418109	-1.51783	0	0	0	0	-36.9121	-607.096
																2058	-35.8788	-618.166	0.328537	-17.5537	4.92691e-08	12.3311	0	4.92691e-08	0	0		0	0	-1.55285	-20.8103	0	-0.035019	-1.51783	0	0	0	0	-37.1031	-644.199
																2059	-36.9884	-655.155	0.30767	-17.2461	4.23108e-08	12.3311	0	4.23108e-08	0	0		0	0	-1.54791	-22.3582	0	-0.0300732	-1.51783	0	0	0	0	-38.2286	-682.428
																2060	-37.1136	-692.268	0.292104	-16.954	3.71945e-08	12.3311	0	3.71945e-08	0	0		0	0	-1.54427	-23.9025	0	-0.0264367	-1.51783	0	0	0	0	-38.3658	-720.794
																2061	-37.2206	-729.489	0.280281	-16.6737	3.33861e-08	12.3311	0	3.33861e-08	0	0		0	0	-1.54156	-25.444	0	-0.0237298	-1.51783	0	0	0	0	-38.4819	-759.275
																2062	-37.312	-766.801	0.271101	-16.4026	3.05077e-08	12.3311	0	3.05077e-08	0	0		0	0	-1.53952	-26.9835	0	-0.021684	-1.51783	0	0	0	0	-38.5804	-797.856
																2063	-37.3905	-804.191	0.263788	-16.1388	2.8292e-08	12.3311	0	2.8292e-08	0	0		0	0	-1.53794	-28.5215	0	-0.0201091	-1.51783	0	0	0	0	-38.6647	-836.521
																2064	-36.0712	-840.263	0.257791	-15.881	2.65498e-08	12.3311	0	2.65498e-08	0	0		0	0	-1.5367	-30.0582	0	-0.0188708	-1.51783	0	0	0	0	-37.3501	-873.871
																2065	-36.1194	-876.382	0.252723	-15.6283	2.51471e-08	12.3311	0	2.51471e-08	0	0		0	0	-1.53571	-31.5939	0	-0.0178738	-1.51783	0	0	0	0	-37.4024	-911.273
																2066	-36.1622	-912.544	0.24831	-15.38	2.39891e-08	12.3311	0	2.39891e-08	0	0		0	0	-1.53488	-33.1288	0	-0.0170507	-1.51783	0	0	0	0	-37.4487	-948.722
																2067	-36.1997	-948.744	0.244361	-15.1356	2.30087e-08	12.3311	0	2.30087e-08	0	0		0	0	-1.53419	-34.663	0	-0.0163538	-1.51783	0	0	0	0	-37.4895	-986.211
																2068	-36.2329	-984.977	0.240738	-14.8949	2.21581e-08	12.3311	0	2.21581e-08	0	0		0	0	-1.53358	-36.1965	0	-0.0157493	-1.51783	0	0	0	0	-37.5257	-1023.74
																2069	-33.5798	-1018.56	0.237346	-14.6575	2.14037e-08	12.3311	0	2.14037e-08	0	0		0	0	-1.53305	-37.7296	0	-0.0152131	-1.51783	0	0	0	0	-34.8755	-1058.61
																2070	-33.5776	-1052.13	0.234119	-14.4234	2.07213e-08	12.3311	0	2.07213e-08	0	0		0	0	-1.53256	-39.2621	0	-0.0147281	-1.51783	0	0	0	0	-34.8761	-1093.49
																2071	-33.5792	-1085.71	0.231009	-14.1924	2.0094e-08	12.3311	0	2.0094e-08	0	0		0	0	-1.53212	-40.7943	0	-0.0142822	-1.51783	0	0	0	0	-34.8804	-1128.37
																2072	-33.5828	-1119.3	0.227984	-13.9644	1.95094e-08	12.3311	0	1.95094e-08	0	0		0	0	-1.5317	-42.326	0	-0.0138667	-1.51783	0	0	0	0	-34.8865	-1163.26
																2073	-33.5875	-1152.88	0.22502	-13.7394	1.89588e-08	12.3311	0	1.89588e-08	0	0		0	0	-1.53131	-43.8573	0	-0.0134753	-1.51783	0	0	0	0	-34.8938	-1198.15
																2074	-30.7614	-1183.65	0.222103	-13.5173	1.8436e-08	12.3311	0	1.8436e-08	0	0		0	0	-1.53094	-45.3882	0	-0.0131037	-1.51783	0	0	0	0	-32.0703	-1230.22
																2075	-30.732	-1214.38	0.219221	-13.2981	1.79364e-08	12.3311	0	1.79364e-08	0	0		0	0	-1.53058	-46.9188	0	-0.0127486	-1.51783	0	0	0	0	-32.0433	-1262.26
																2076	-30.7102	-1245.09	0.216367	-13.0817	1.74566e-08	12.3311	0	1.74566e-08	0	0		0	0	-1.53024	-48.449	0	-0.0124076	-1.51783	0	0	0	0	-32.0241	-1294.29
																2077	-30.6944	-1275.78	0.213536	-12.8682	1.69943e-08	12.3311	0	1.69943e-08	0	0		0	0	-1.52991	-49.9789	0	-0.0120791	-1.51783	0	0	0	0	-32.0107	-1326.3
																2078	654.627	-621.154	-418.017	-430.885	158.643	170.974	158.643	1.69943e-08	0	0	0	0	0	-41.1201	-91.099	-39.5241	-0.0120791	-1.51783	0	-0.0660832	-327.208	-327.208	26.9248	-1299.37
																2079	54.7601	-566.394	35.4692	-395.416	0.195766	171.17	0	0.195766	0	0		0	0	-3.88268	-94.9817		-2.29876	-1.51783	0	-0.0660832	0	-327.208	86.5425	-1212.83
																2080	45.0223	-521.372	11.316	-384.1	0.138427	171.308	0	0.138427	0	0		0	0	-3.45171	-98.4334		-1.8678	-1.51783	0	-0.0660832	0	-327.208	53.0249	-1159.81
																2081	36.6589	-484.713	9.67397	-374.426	0.097883	171.406	0	0.097883	0	0		0	0	-3.11853	-101.552		-1.53462	-1.51783	0	-0.0660832	0	-327.208	43.3122	-1116.49
																2082	29.3588	-455.354	8.40341	-366.022	0.069214	171.475	0	0.069214	0	0		0	0	-2.8598	-104.412		-1.27589	-1.51783	0	-0.0660832	0	-327.208	34.9717	-1081.52
																2083	22.8921	-432.462	7.41837	-358.604	0.0489419	171.524	0	0.0489419	0	0		0	0	-2.65793	-107.07		-1.07402	-1.51783	0	-0.0660832	0	-327.208	27.7015	-1053.82
																2084	17.0904	-415.372	6.65266	-351.951	0.0346074	171.559	0	0.0346074	0	0		0	0	-2.49965	-109.569		-0.915734	-1.51783	0	-0.0660832	0	-327.208	21.2781	-1032.54
																2085	11.8309	-403.541	6.05542	-345.896	0.0244713	171.583	0	0.0244713	0	0		0	0	-2.37487	-111.944		-0.790956	-1.51783	0	-0.0660832	0	-327.208	15.536	-1017.01
																2086	7.02363	-396.517	5.58754	-340.308	0.017304	171.6	0	0.017304	0	0		0	0	-2.27594	-114.22		-0.692022	-1.51783	0	-0.0660832	0	-327.208	10.3525	-1006.65
																2087	2.60238	-393.915	5.219	-335.089	0.012236	171.613	0	0.012236	0	0		0	0	-2.197	-116.417		-0.613085	-1.51783	0	-0.0660832	0	-327.208	5.63662	-1001.02
																2088	-1.48191	-395.397	4.92676	-330.163	0.0086523	171.621	0	0.0086523	0	0		0	0	-2.13359	-118.551		-0.54967	-1.51783	0	-0.0660832	0	-327.208	1.31992	-999.697
																2089	-5.26639	-400.663	4.69314	-325.469	0.00611825	171.627	0	0.00611825	0	0		0	0	-2.08226	-120.633		-0.498339	-1.51783	0	-0.0660832	0	-327.208	-2.64938	-1002.35
																2090	-8.77949	-409.443	4.50457	-320.965	0.00432641	171.632	0	0.00432641	0	0		0	0	-2.04037	-122.673		-0.45645	-1.51783	0	-0.0660832	0	-327.208	-6.31095	-1008.66
																2091	-12.0439	-421.486	4.35064	-316.614	0.00305937	171.635	0	0.00305937	0	0		0	0	-2.00587	-124.679		-0.421958	-1.51783	0	-0.0660832	0	-327.208	-9.69609	-1018.35
																2092	-15.0777	-436.564	4.22335	-312.391	0.00216344	171.637	0	0.00216344	0	0		0	0	-1.9772	-126.656		-0.393285	-1.51783	0	-0.0660832	0	-327.208	-12.8294	-1031.18
																2093	-17.8959	-454.46	4.11656	-308.274	0.00152991	171.639	0	0.00152991	0	0		0	0	-1.95312	-128.61		-0.369204	-1.51783	0	-0.0660832	0	-327.208	-15.7309	-1046.91
																2094	-20.5107	-474.971	4.02554	-304.249	0.00108193	171.64	0	0.00108193	0	0		0	0	-1.93268	-130.542		-0.348761	-1.51783	0	-0.0660832	0	-327.208	-18.4168	-1065.33
																2095	-22.9322	-497.903	3.94668	-300.302	0.00076516	171.64	0	0.00076516	0	0		0	0	-1.91513	-132.457		-0.331212	-1.51783	0	-0.0660832	0	-327.208	-20.8998	-1086.23
																2096	-25.1684	-523.071	3.87718	-296.425	0.000541165	171.641	0	0.000541165	0	0		0	0	-1.89989	-134.357		-0.315977	-1.51783	0	-0.0660832	0	-327.208	-23.1906	-1109.42
																2097	-27.2256	-550.297	3.8149	-292.61	0.000382773	171.641	0	0.000382773	0	0		0	0	-1.88652	-136.244		-0.3026	-1.51783	0	-0.0660832	0	-327.208	-25.2968	-1134.72
																2098	-29.1086	-579.405	3.75818	-288.852	0.000270769	171.642	0	0.000270769	0	0		0	0	-1.87464	-138.118		-0.290725	-1.51783	0	-0.0660832	0	-327.208	-27.2248	-1161.94
																2099	28.2574	-551.148	-40.7597	-329.612	9.27201	180.914	9.27106	0.00094469	0	0	0	0	0	-6.78336	-144.902	-6.93017	1.73073	-1.51783	0	-0.0660832	0	-327.208	-10.0136	-1171.96
																2100	-23.3968	-574.545	23.2842	-306.327	0.000135982	180.914	0	0.000135982	0	0		0	0	-2.15375	-147.055		-0.569831	-1.51783	0	-0.0660832	0	-327.208	-2.2662	-1174.22
																2101	-25.9644	-600.509	4.72222	-301.605	9.62631e-05	180.914	0	9.62631e-05	0	0		0	0	-2.06461	-149.12		-0.480694	-1.51783	0	-0.0660832	0	-327.208	-23.3067	-1197.53
																2102	-28.1377	-628.647	4.44339	-297.162	6.81747e-05	180.914	0	6.81747e-05	0	0		0	0	-1.99948	-151.12		-0.415565	-1.51783	0	-0.0660832	0	-327.208	-25.6938	-1223.22
																2103	-31.493	-660.14	4.23386	-292.928	4.83104e-05	180.914	0	4.83104e-05	0	0		0	0	-1.95142	-153.071		-0.367508	-1.51783	0	-0.0660832	0	-327.208	-29.2105	-1252.43
																2104	-30.3066	-690.446	4.07344	-288.855	3.42616e-05	180.914	0	3.42616e-05	0	0		0	0	-1.91552	-154.987		-0.331608	-1.51783	0	-0.0660832	0	-327.208	-28.1486	-1280.58
																2105	-30.9215	-721.368	3.94783	-284.907	2.43249e-05	180.914	0	2.43249e-05	0	0		0	0	-1.8883	-156.875		-0.304381	-1.51783	0	-0.0660832	0	-327.208	-28.8619	-1309.44
																2106	-31.4525	-752.821	3.84689	-281.06	1.72962e-05	180.914	0	1.72962e-05	0	0		0	0	-1.86727	-158.742		-0.283356	-1.51783	0	-0.0660832	0	-327.208	-29.4729	-1338.92
																2107	-31.9141	-784.735	3.76347	-277.296	1.23237e-05	180.914	0	1.23237e-05	0	0		0	0	-1.8507	-160.593		-0.266783	-1.51783	0	-0.0660832	0	-327.208	-30.0013	-1368.92
																2108	-33.2832	-818.018	3.69248	-273.604	8.80529e-06	180.914	0	8.80529e-06	0	0		0	0	-1.83733	-162.43		-0.253415	-1.51783	0	-0.0660832	0	-327.208	-31.4281	-1400.35
																2109	-33.6402	-851.658	3.63034	-269.974	6.31517e-06	180.914	0	6.31517e-06	0	0		0	0	-1.82629	-164.256		-0.242371	-1.51783	0	-0.0660832	0	-327.208	-31.8362	-1432.18
																2110	-33.9547	-885.613	3.57451	-266.399	4.55222e-06	180.914	0	4.55222e-06	0	0		0	0	-1.81694	-166.073		-0.23302	-1.51783	0	-0.0660832	0	-327.208	-32.1972	-1464.38
																2111	-34.2328	-919.846	3.52318	-262.876	3.30353e-06	180.914	0	3.30353e-06	0	0		0	0	-1.80883	-167.882		-0.224917	-1.51783	0	-0.0660832	0	-327.208	-32.5185	-1496.9
																2112	-34.4797	-954.325	3.47509	-259.401	2.41854e-06	180.914	0	2.41854e-06	0	0		0	0	-1.80166	-169.684		-0.217742	-1.51783	0	-0.0660832	0	-327.208	-32.8063	-1529.7
																2113	-33.3127	-987.638	3.42934	-255.971	1.79078e-06	180.914	0	1.79078e-06	0	0		0	0	-1.79518	-171.479		-0.211267	-1.51783	0	-0.0660832	0	-327.208	-31.6785	-1561.38
																2114	-33.4991	-1021.14	3.38529	-252.586	1.34498e-06	180.914	0	1.34498e-06	0	0		0	0	-1.78925	-173.268		-0.205329	-1.51783	0	-0.0660832	0	-327.208	-31.903	-1593.29
																2115	-33.6674	-1054.8	3.34251	-249.244	1.02789e-06	180.914	0	1.02789e-06	0	0		0	0	-1.78373	-175.052		-0.199811	-1.51783	0	-0.0660832	0	-327.208	-32.1086	-1625.39
																2116	-33.8194	-1088.62	3.30068	-245.943	8.01875e-07	180.914	0	8.01875e-07	0	0		0	0	-1.77854	-176.831		-0.194628	-1.51783	0	-0.0660832	0	-327.208	-32.2972	-1657.69
																2117	-33.9572	-1122.58	3.25959	-242.683	6.40308e-07	180.914	0	6.40308e-07	0	0		0	0	-1.77364	-178.604		-0.18972	-1.51783	0	-0.0660832	0	-327.208	-32.4712	-1690.16
																2118	-31.3998	-1153.98	3.21907	-239.464	5.24362e-07	180.914	0	5.24362e-07	0	0		0	0	-1.76896	-180.373		-0.18504	-1.51783	0	-0.0660832	0	-327.208	-29.9497	-1720.11
																2119	-31.4856	-1185.47	3.17904	-236.285	4.40724e-07	180.914	0	4.40724e-07	0	0		0	0	-1.76447	-182.138		-0.180557	-1.51783	0	-0.0660832	0	-327.208	-30.0711	-1750.18
																2120	-31.5679	-1217.03	3.13941	-233.146	3.79977e-07	180.914	0	3.79977e-07	0	0		0	0	-1.76016	-183.898		-0.176246	-1.51783	0	-0.0660832	0	-327.208	-30.1887	-1780.37

[truncated: 33 more sheets: Yr10, Yr11, Yr12, Yr13, Yr14, Yr15, Yr16, Yr17, Yr18, Yr19, Yr20, Yr21, Yr22, Yr23, Yr24, Yr25, Yr26, Yr27, Yr28, Yr29 …]
