# Supplementary material for: Commercial afforestation can deliver effective climate change mitigation under multiple decarbonisation pathways
Source: Nat Commun. 2021 Jun 22;12:3831. doi: 10.1038/s41467-021-24084-x (PMC8219817; doi:10.1038/s41467-021-24084-x)
Supplement: Supplementary file 10 — Supplementary Data 7 [file 41467_2021_24084_MOESM10_ESM.xlsx]

## Sheet: Description of worksheets
	Worksheet name	Description
1	LCIA (Yr1 & Yr1-100)	Life cycle impact assessment (LCIA) results for a 1 ha planting taking place in year 1 and also the results of tree planting taking place from 2020 to 2050 (over 100 year period).
2	Yr2… Yr31	These sheets are all duplicated from worksheet 'LCIA (Yr1 & Yr1-100)' and represent the GHG mitigation for each subsequent year of planting. These sheets feed back into worksheet 'LCIA (Yr1 & Yr1-100)' to calculate the cumulative impact of tree planting from 2020 to 2050.
3	LCIA (preliminary)	This worksheet contains preliminary LCIA results - calculating year 100 GWP impact (applying current (2019) marginal energy assumptions and process emissions data throughout the 100 year period). These LCIA results were performed prior to accounting for the dynamic effects of marginal energy and decarbonisation (i.e. before 'LCIA (Yr1 & Yr1-100)' was produced) in order to gauge the relative contr…
4	Material flow	This worksheet presents the wood flow through all the life cycle stages. It is calculated in percentages. These percentages are used in combination with harvest data (in tonnes or m3) to quantify actual flows.
5	Database	This worksheet contains the emissions factors for all ecoinvent unit processes used in the LCIA to calculate GWP impact.
6	CBM-CFS2 data	This worksheet contains the carbon modelling data produced by CBM-CFS2 that is used in the LCA.
7	HWP	This worksheet calculates the retirement of primary products from the HWP carbon pool and the retirement of secondary (recycled) products from the HWP carbon pool (for 1ha of commercial plantation). It also calculates the GHG emissions from wood products that are landfilled at the end of their life.
8	HWP (1ha yr to 2050)	This worksheet is duplicated from 'HWP' and calculates the % composition of products making up the HWP carbon pool after 100 years, for tree planting between 2020 and 2050 by accounting for retirement of primary and secondary products from the HWP carbon pool from each planting year.
9	Energy and FF Displacement	This presents assumptions used in the calculation of avoided emissions from marginal energy substitution.
10	Constrn_ff_displacement	This worksheet calculates the substitution factor for construction materials substituted by carcassing to enable avoided emissions to be calculated.
11	Mulch C storage	This worksheet calculates the carbon storage and degradation of bark chips used for horticultural mulch.
12	Life cycle inventory	This worksheet contains a table summarising the key inputs and outputs of the forestry value chain throughout the life cycle.

## Sheet: LCIA (Yr1 & Yr1-100)
																Summary of emissions discounts to apply (to 2020 assumptions) (see Sx):
																																											30 yrs of Planting graphs:
																	2020-2029		2030-2039		2040-2049		2050-2084		2085-2120
																	Core	FA	Core	FA	Core	FA	Core	FA	Core	FA
																Avoided emissions - Biomass (heat) - marginal supply	none	none	none	none	none	1	1	1	1	1
																Avoided emissions - Biomass (electricity) - marginal supply	none	none	1	1	1	1	1	1	1	1
																Avoided emissions - Incineration (electricity) - marginal supply	none	none	1	1	1	1	1	1	1	1
																Incineration (heat) - marginal supply	none	none	none	none	none	1	1	1	1	1
																C storage - BECCS (biomass electricity)	none	none	0	0	0	0	0	0	0	0
																C storage - BECCS (biomass heat)	none	none	0	0	0	0	0	0	0	0
																Avoided emissions - Cement production - CCS application (calcination)	n/a	n/a	n/a	n/a	n/a	n/a	none	1	1	1
																Avoided emissions - Cement production - furnace emissions reduction	n/a	n/a	n/a	n/a	n/a	n/a	0.9784	0.95104	0.95104	0.712
																Emissions - Wood panel (particle board) production (CCS on heat production)	none	none	none	none	none	1	none	1	1	1
																Emissions - Harvester/forwarder	none	none	none	none	none	0.55	0.87	0.1	0	0
	Annual C stock - total ecosystem (tonnes C) - >75% thin									Natural Forest' C sequestration
		Total Ecosystem(GH model (thinned) average soil v3 Default Simu			Thinned					(Core targets scenario)	'Total Ecosystem(Afforestation (conservation) Default Simulation					Core targets scenario																											Core targets scenario			Annual planting rate:	1	ha/yr
		Forest ecosystem (thinned)	HWP total	Net system C	Mulch/S C storage	HWP primary	HWP secondary				Net ecosystem C	Process emissions	Annual C flux	Net cumulative C sequestration and storage			1st planting (Mg CO2 eq)																							Plantation (Core)				31 yrs of planting (Mg CO2 eq)
	Year	Tonnes C			Tonnes C					Year	Tonnes C	Tonnes C	Mg CO2eq			Year	Terrestrial C storage		HWP C storage		Forestry/ wood processing emissions (total)		Forestry/ primary wood processing emissions	Secondary wood processing emissions	(BE)CCS (total)		(BE)CCS (primary)	(BE)CCS (secondary)	(BE)CCS (tertiary)	FF offset (total)		Primary electricity offset (biomass + incineration)	Secondary electricity offset (biomass + incineration)	Tertiary electricity offset (biomass + incineration)	Heat offset (biomass)	Heat offset (incineration)	Concrete offset (net)		Net - annual flux	Net - cumulative C sequestration	% more net C accumulation compared to conservation		Year	Terrestrial C storage		HWP C storage		Forestry/ wood processing emissions (total)
																	Annual flux	Accumulation	Annual flux	Accumulation	Annual flux	Accumulation			Annual flux	Accumulation				Annual flux	Accumulation						Annual flux	Accumulation						Annual flux	Accumulation	Annual flux	Accumulation	Annual flux	Accumulation
	0	81	0	81	0	0	0			2020	81	1.36461	5.00358	5.00358		2020	0	0	0	0	5.00358	5.00358	5.00358	0	0	0	0	0	0	0	0	0	0	0	0	0	0	0	5.00358	5.00358	0		2020	0	0	0	0	5.00358	5.00358
	1	80.8365	0	80.8365		0	0			2021	80.8429		0.575894	5.57947		2021	0.599623	0.599623	0	0	0	5.00358	0	0	0	0	0	0	0	0	0	0	0	0	0	0	0	0	0.599623	5.6032	0.00425291		2021	0.599623	0.599623	0	0	5.00358	10.0072
	2	80.975	0	80.975		0	0			2022	80.9424		-0.36473	5.21474		2022	-0.507923	0.0917007	0	0	0	5.00358	0	0	0	0	0	0	0	0	0	0	0	0	0	0	0	0	-0.507923	5.09528	-0.0229087		2022	0.0917007	0.691324	0	0	5.00358	15.0107
	3	81.5	0	81.5		0	0			2023	81.3393		-1.45544	3.7593		2023	-1.92493	-1.83323	0	0	0	5.00358	0	0	0	0	0	0	0	0	0	0	0	0	0	0	0	0	-1.92493	3.17035	-0.156665		2023	-1.83323	-1.14191	0	0	5.00358	20.0143
	4	82.4699	0	82.4699		0	0			2024	82.0617		-2.64872	1.11058		2024	-3.55635	-5.38958	0	0	0	5.00358	0	0	0	0	0	0	0	0	0	0	0	0	0	0	0	0	-3.55635	-0.386001	-1.34757		2024	-5.38958	-6.53149	0	0	5.00358	25.0179
	5	83.9295	0	83.9295		0	0			2025	83.1297		-3.91591	-2.80532		2025	-5.35193	-10.7415	0	0	0	5.00358	0	0	0	0	0	0	0	0	0	0	0	0	0	0	0	0	-5.35193	-5.73793	1.04537		2025	-10.7415	-17.273	0	0	5.00358	30.0215
	6	85.9132	0	85.9132		0	0			2026	84.5573		-5.23457	-8.03989		2026	-7.27359	-18.0151	0	0	0	5.00358	0	0	0	0	0	0	0	0	0	0	0	0	0	0	0	0	-7.27359	-13.0115	0.618371		2026	-18.0151	-35.2881	0	0	5.00358	35.0251
	7	88.4465	0	88.4465		0	0			2027	86.3534		-6.58557	-14.6255		2027	-9.28859	-27.3037	0	0	0	5.00358	0	0	0	0	0	0	0	0	0	0	0	0	0	0	0	0	-9.28859	-22.3001	0.524746		2027	-27.3037	-62.5918	0	0	5.00358	40.0286
	8	91.5466	0	91.5466		0	0			2028	88.5221		-7.95205	-22.5775		2028	-11.3672	-38.6709	0	0	0	5.00358	0	0	0	0	0	0	0	0	0	0	0	0	0	0	0	0	-11.3672	-33.6673	0.491189		2028	-38.6709	-101.263	0	0	5.00358	45.0322
	9	95.2236	0	95.2236		0	0			2029	91.0637		-9.31896	-31.8965		2029	-13.4824	-52.1533	0	0	0	5.00358	0	0	0	0	0	0	0	0	0	0	0	0	0	0	0	0	-13.4824	-47.1497	0.478212		2029	-52.1533	-153.416	0	0	5.00358	50.0358
	10	99.4808	0	99.4808		0	0			2030	93.9745		-10.673	-42.5695		2030	-15.6095	-67.7629	0	0	0	5.00358	0	0	0	0	0	0	0	0	0	0	0	0	0	0	0	0	-15.6095	-62.7593	0.47428		2030	-67.7629	-221.179	0	0	5.00358	55.0394
	11	104.315	0	104.315		0	0			2031	97.2478		-12.0023	-54.5718		2031	-17.7267	-85.4896	0	0	0	5.00358	0	0	0	0	0	0	0	0	0	0	0	0	0	0	0	0	-17.7267	-80.486	0.474865		2031	-85.4896	-306.668	0	0	5.00358	60.043
	12	109.719	0	109.719		0	0			2032	100.874		-13.2969	-67.8687		2032	-19.8148	-105.304	0	0	0	5.00358	0	0	0	0	0	0	0	0	0	0	0	0	0	0	0	0	-19.8148	-100.301	0.477865		2032	-105.304	-411.973	0	0	5.00358	65.0465
	13	115.68	0	115.68		0	0			2033	104.842		-14.548	-82.4167		2033	-21.8574	-127.162	0	0	0	5.00358	0	0	0	0	0	0	0	0	0	0	0	0	0	0	0	0	-21.8574	-122.158	0.482202		2033	-127.162	-539.135	0	0	5.00358	70.0501
	14	122.183	0	122.183		0	0			2034	109.137		-15.7483	-98.165		2034	-23.8412	-151.003	0	0	0	5.00358	0	0	0	0	0	0	0	0	0	0	0	0	0	0	0	0	-23.8412	-145.999	0.487285		2034	-151.003	-690.137	0	0	5.00358	75.0537
	15	129.207	0	129.207		0	0			2035	113.744		-16.8918	-115.057		2035	-25.7549	-176.758	0	0	0	5.00358	0	0	0	0	0	0	0	0	0	0	0	0	0	0	0	0	-25.7549	-171.754	0.492778		2035	-176.758	-866.895	0	0	5.00358	80.0573
	16	136.731	0	136.731		0	0			2036	118.646		-17.9733	-133.03		2036	-27.5896	-204.347	0	0	0	5.00358	0	0	0	0	0	0	0	0	0	0	0	0	0	0	0	0	-27.5896	-199.344	0.498488		2036	-204.347	-1071.24	0	0	5.00358	85.0609
	17	144.732	0	144.732		0	0			2037	123.824		-18.9887	-152.019		2037	-29.338	-233.685	0	0	0	5.00358	0	0	0	0	0	0	0	0	0	0	0	0	0	0	0	0	-29.338	-228.682	0.504301		2037	-233.685	-1304.93	0	0	5.00358	90.0644
	18	153.185	0	153.185		0	0			2038	129.261		-19.9347	-171.953		2038	-30.9935	-264.679	0	0	0	5.00358	0	0	0	0	0	0	0	0	0	0	0	0	0	0	0	0	-30.9935	-259.675	0.51015		2038	-264.679	-1569.61	0	0	5.00358	95.068
	19	162.063	0	162.063		0	0			2039	134.936		-20.8082	-192.762		2039	-32.5507	-297.23	0	0	0	5.00358	0	0	0	0	0	0	0	0	0	0	0	0	0	0	0	0	-32.5507	-292.226	0.515997		2039	-297.23	-1866.84	0	0	5.00358	100.072
	20	171.337	0	171.337		0	0			2040	138.961		-14.7598	-207.521		2040	-34.0044	-331.234	0	0	0	5.00358	0	0	0	0	0	0	0	0	0	0	0	0	0	0	0	0	-34.0044	-326.23	0.572032		2040	-331.234	-2198.07	0	0	5.00358	105.075
	21	166.535	0	166.535	0	0	0			2041	143.702		-17.382	-224.903		2041	17.6073	-313.627	0	0	3.06854	8.07212	3.06854	0	0	0	0	0	0	-16.6958	-16.6958	-16.6958	0	0	0	0	0	0	3.98001	-322.25	0.432839		2041	-313.627	-2511.7	0	0	8.07212	113.147
	22	174.253	0	174.253		0	0			2042	148.506		-17.6139	-242.517		2042	-28.3006	-341.927	0	0	0	8.07212	0	0	0	0		0	0	-0.799598	-17.4954	0	0	-0.799598	0	0	0	0	-29.1002	-351.351	0.448765		2042	-341.927	-2853.62	0	0	8.07212	121.219
	23	182.581	0	182.581		0	0			2043	153.352		-17.7693	-260.287		2043	-30.5355	-372.463	0	0	0	8.07212	0	0	0	0		0	0	-0.799598	-18.295	0	0	-0.799598	0	0	0	0	-31.3351	-382.686	0.470247		2043	-372.463	-3226.09	0	0	8.07212	129.292
	24	191.425	0	191.425		0	0			2044	159.692		-23.2471	-283.534		2044	-32.4275	-404.89	0	0	0	8.07212	0	0	0	0		0	0	-0.799598	-19.0946	0	0	-0.799598	0	0	0	0	-33.2271	-415.913	0.46689		2044	-404.89	-3630.98	0	0	8.07212	137.364
	25	200.704	0	200.704		0	0			2045	165.832		-22.5139	-306.048		2045	-34.0251	-438.915	0	0	0	8.07212	0	0	0	0		0	0	-0.799598	-19.8942	0	0	-0.799598	0	0	0	0	-34.8247	-450.737	0.472769		2045	-438.915	-4069.89	0	0	8.07212	145.436
	26	210.764	0	210.764		0	0			2046	175.455		-35.2823	-341.33		2046	-36.8851	-475.8	0	0	0	8.07212	0	0	0	0		0	0	-0.799598	-20.6938	0	0	-0.799598	0	0	0	0	-37.6847	-488.422	0.430938		2046	-475.8	-4545.69	0	0	8.07212	153.508
	27	220.383	0	220.383		0	0			2047	184.967		-34.8791	-376.209		2047	-35.2691	-511.07	0	0	0	8.07212	0	0	0	0		0	0	-0.799598	-21.4934	0	0	-0.799598	0	0	0	0	-36.0687	-524.491	0.394147		2047	-511.07	-5056.76	0	0	8.07212	161.58
	28	230.067	0	230.067		0	0			2048	194.39		-34.5515	-410.761		2048	-35.5086	-546.578	0	0	0	8.07212	0	0	0	0		0	0	-0.799598	-22.293	0	0	-0.799598	0	0	0	0	-36.3082	-560.799	0.36527		2048	-546.578	-5603.34	0	0	8.07212	169.652
	29	239.806	0	239.806		0	0			2049	203.739		-34.2804	-445.041		2049	-35.7094	-582.288	0	0	0	8.07212	0	0	0	0		0	0	-0.799598	-23.0926	0	0	-0.799598	0	0	0	0	-36.509	-597.308	0.342141		2049	-582.288	-6185.63	0	0	8.07212	177.724
	30	249.591	0	249.591		0	0			2050	213.027		-34.0532	-479.094		2050	-35.8788	-618.166	0	0	0	8.07212	0	0	0	0		0	0	-0.799598	-23.8922	0	0	-0.799598	0	0	0	0	-36.6784	-633.986	0.323302		2050	-618.166	-6803.79	0	0	7.32824	185.052
	31	259.679	0	259.679		0	0			2051	219.105		-22.2888	-501.383		2051	-36.9884	-655.155	0	0	0	8.07212	0	0	0	0		0	0	-0.799598	-24.6918	0	0	-0.799598	0	0	0	0	-37.788	-671.774	0.339842		2051	-655.155	-7458.95	0	0	2.97513	188.028
	32	269.8	0	269.8		0	0			2052	225.133		-22.1014	-523.484		2052	-37.1136	-692.268	0	0	0	8.07212	0	0	0	0		0	0	-0.799598	-25.4914	0	0	-0.799598	0	0	0	0	-37.9132	-709.688	0.355699		2052	-692.868	-8151.82	0	0	2.97513	191.003
	33	279.952	0	279.952		0	0			2053	231.118		-21.9445	-545.429		2053	-37.2206	-729.489	0	0	0	8.07212	0	0	0	0		0	0	-0.799598	-26.291	0	0	-0.799598	0	0	0	0	-38.0202	-747.708	0.370862		2053	-729.581	-8881.4	0	0	2.97513	193.978
	34	290.127	0	290.127		0	0			2054	237.067		-21.8117	-567.241		2054	-37.312	-766.801	0	0	0	8.07212	0	0	0	0		0	0	-0.799598	-27.0906	0	0	-0.799598	0	0	0	0	-38.1116	-785.819	0.385337		2054	-764.968	-9646.37	0	0	2.97513	196.953
	35	300.325	0	300.325		0	0			2055	242.985		-21.699	-588.94		2055	-37.3905	-804.191	0	0	0	8.07212	0	0	0	0		0	0	-0.799598	-27.8902	0	0	-0.799598	0	0	0	0	-38.1901	-824.009	0.399141		2055	-798.802	-10445.2	0	0	2.97513	199.928
	36	310.163	0	310.163		0	0			2056	248.464		-20.0901	-609.03		2056	-36.0712	-840.263	0	0	0	8.07212	0	0	0	0		0	0	-0.799598	-28.6898	0	0	-0.799598	0	0	0	0	-36.8708	-860.88	0.413527		2056	-829.521	-11274.7	0	0	2.97513	202.903
	37	320.013	0	320.013		0	0			2057	253.915		-19.989	-629.019		2057	-36.1194	-876.382	0	0	0	8.07212	0	0	0	0		0	0	-0.799598	-29.4894	0	0	-0.799598	0	0	0	0	-36.919	-897.799	0.427301		2057	-858.367	-12133.1	0	0	2.97513	205.878
	38	329.876	0	329.876		0	0			2058	259.343		-19.9032	-648.922		2058	-36.1622	-912.544	0	0	0	8.07212	0	0	0	0		0	0	-0.799598	-30.289	0	0	-0.799598	0	0	0	0	-36.9618	-934.761	0.440483		2058	-885.24	-13018.3	0	0	2.97513	208.853
	39	339.748	0	339.748		0	0			2059	264.751		-19.8296	-668.752		2059	-36.1997	-948.744	0	0	0	8.07212	0	0	0	0		0	0	-0.799598	-31.0886	0	0	-0.799598	0	0	0	0	-36.9992	-971.76	0.453096		2059	-910.073	-13928.4	0	0	2.97513	211.829
	40	349.63	0	349.63		0	0			2060	270.142		-19.7665	-688.518		2060	-36.2329	-984.977	0	0	0	8.07212	0	0	0	0		0	0	-0.799598	-31.8882	0	0	-0.799598	0	0	0	0	-37.0325	-1008.79	0.465165		2060	-932.823	-14861.2	0	0	2.97513	214.804
	41	358.788	0	358.788		0	0			2061	275.112		-18.2224	-706.74		2061	-33.5798	-1018.56	0	0	0	8.07212	0	0	0	0		0	0	-0.799598	-32.6878	0	0	-0.799598	0	0	0	0	-34.3794	-1043.17	0.476033		2061	-950.794	-15812	0	0	2.97513	217.779
	42	367.946	0	367.946		0	0			2062	280.063		-18.1553	-724.896		2062	-33.5776	-1052.13	0	0	0	8.07212	0	0	0	0		0	0	-0.799598	-33.4874	0	0	-0.799598	0	0	0	0	-34.3772	-1077.55	0.486489		2062	-966.645	-16778.6	0	0	2.97513	220.754
	43	377.104	0	377.104		0	0			2063	284.999		-18.0982	-742.994		2063	-33.5792	-1085.71	0	0	0	8.07212	0	0	0	0		0	0	-0.799598	-34.287	0	0	-0.799598	0	0	0	0	-34.3788	-1111.93	0.496551		2063	-980.409	-17759	0	0	2.97513	223.729
	44	386.263	0	386.263		0	0			2064	289.924		-18.0569	-761.051		2064	-33.5828	-1119.3	0	0	0	8.07212	0	0	0	0		0	0	-0.799598	-35.0866	0	0	-0.799598	0	0	0	0	-34.3824	-1146.31	0.506221		2064	-992.134	-18751.2	0	0	2.97513	226.704
	45	395.423	0	395.423		0	0			2065	294.838		-18.0171	-779.068		2065	-33.5875	-1152.88	0	0	0	8.07212	0	0	0	0		0	0	-0.799598	-35.8862	0	0	-0.799598	0	0	0	0	-34.3871	-1180.7	0.515526		2065	-1001.88	-19753.1	0	0	2.97513	229.679
	46	403.812	0	403.812		0	0			2066	299.396		-16.7129	-795.781		2066	-30.7614	-1183.65	0	0	0	8.07212	0	0	0	0		0	0	-0.799598	-36.6858	0	0	-0.799598	0	0	0	0	-31.561	-1212.26	0.523358		2066	-1006.89	-20759.9	0	0	2.97513	232.654
	47	412.194	0	412.194		0	0			2067	303.94		-16.6615	-812.442		2067	-30.732	-1214.38	0	0	0	8.07212	0	0	0	0		0	0	-0.799598	-37.4854	0	0	-0.799598	0	0	0	0	-31.5316	-1243.79	0.530928		2067	-1010.03	-21770	0	0	2.97513	235.63
	48	420.569	0	420.569		0	0			2068	308.472		-16.6177	-829.06		2068	-30.7102	-1245.09	0	0	0	8.07212	0	0	0	0		0	0	-0.799598	-38.285	0	0	-0.799598	0	0	0	0	-31.5098	-1275.3	0.538248		2068	-1011.4	-22781.4	0	0	2.97513	238.605
	49	428.94	0	428.94		0	0			2069	312.994		-16.5804	-845.64		2069	-30.6944	-1275.78	0	0	0	8.07212	0	0	0	0		0	0	-0.799598	-39.0846	0	0	-0.799598	0	0	0	0	-31.494	-1306.79	0.545331		2069	-1011.1	-23792.5	0	0	2.97513	241.58
	50	250.406	50.277	300.683	0	50.277	0			2070	317.507		-16.5483	-862.189		2070	654.627	-621.154	-184.349	-184.349	117.484	125.556	117.484	0	0	0	0	0	0	-154.451	-193.536	-153.631	0	-0.799598	0	-0.0201153	-336.622	-336.622	96.6894	-1210.1	0.403526		2070	-323.925	-24116.4	-184.349	-184.349	120.459	362.039
	51	235.471	45.0608	280.532		45.0608	0			2071	321.752		-15.5635	-877.752		2071	54.7601	-566.394	19.126	-165.223	0	125.556	0	0	0	0		0	0	-7.06008	-200.596		-6.24037	-0.799598	0	-0.0201153	0	-336.622	66.8261	-1143.28	0.302507		2071	-235.16	-24351.6	-165.223	-349.572	120.459	482.498
	52	223.192	40.8812	264.074		40.8812	0			2072	325.986		-15.5257	-893.278		2072	45.0223	-521.372	15.3254	-149.898	0	125.556	0	0	0	0		0	0	-5.82002	-206.416		-5.00031	-0.799598	0	-0.0201153	0	-336.622	54.5276	-1088.75	0.218827		2072	-207.745	-24559.3	-149.898	-499.47	117.484	599.982
	53	213.194	37.5245	250.719		37.5245	0			2073	330.211		-15.4932	-908.771		2073	36.6589	-484.713	12.3077	-137.59	0	125.556	0	0	0	0		0	0	-4.83542	-211.251		-4.01571	-0.799598	0	-0.0201153	0	-336.622	44.1312	-1044.62	0.149486		2073	-142.786	-24702.1	-137.59	-637.06	117.484	717.466
	54	205.188	34.8214	240.009		34.8214	0			2074	334.429		-15.4652	-924.236		2074	29.3588	-455.354	9.91144	-127.679	0	125.556	0	0	0	0		0	0	-4.05358	-215.305		-3.23387	-0.799598	0	-0.0201153	0	-336.622	35.2167	-1009.4	0.0921482		2074	-82.8915	-24785	-127.679	-764.738	117.484	834.949
	55	198.944	32.6373	231.582		32.6373	0			2075	338.64		-15.441	-939.677		2075	22.8921	-432.462	8.00845	-119.67	0	125.556	0	0	0	0		0	0	-3.43268	-218.737		-2.61297	-0.799598	0	-0.0201153	0	-336.622	27.4679	-981.935	0.0449707		2075	-27.5719	-24812.6	-119.67	-884.408	117.484	952.433
	56	194.283	30.8654	225.149		30.8654	0			2076	342.529		-14.2596	-953.937		2076	17.0904	-415.372	6.49695	-113.173	0	125.556	0	0	0	0		0	0	-2.93951	-221.677		-2.1198	-0.799598	0	-0.0201153	0	-336.622	20.6479	-961.287	0.00770537		2076	23.5436	-24789	-113.173	-997.581	117.484	1069.92
	57	191.057	29.421	220.478		29.421	0			2077	346.407		-14.2193	-968.156		2077	11.8309	-403.541	5.29619	-107.877	0	125.556	0	0	0	0		0	0	-2.54774	-224.225		-1.72802	-0.799598	0	-0.0201153	0	-336.622	14.5794	-946.708	-0.0221537		2077	72.2597	-24716.8	-107.877	-1105.46	117.484	1187.4
	58	189.141	28.2368	217.378		28.2368	0			2078	350.276		-14.1847	-982.341		2078	7.02363	-396.517	4.34208	-103.535	0	125.556	0	0	0	0		0	0	-2.23643	-226.461		-1.41672	-0.799598	0	-0.0201153	0	-336.622	9.12928	-937.579	-0.0455669		2078	114.552	-24602.2	-103.535	-1208.99	117.484	1304.88
	59	188.431	27.2594	215.691		27.2594	0			2079	354.136		-14.1547	-996.496		2079	2.60238	-393.915	3.58374	-99.9511	0	125.556	0	0	0	0		0	0	-1.989	-228.45		-1.16929	-0.799598	0	-0.0201153	0	-336.622	4.19712	-933.382	-0.063336		2079	152.663	-24449.5	-99.9511	-1308.94	117.484	1422.37
	60	188.835	26.4465	215.282		26.4465	0			2080	358.007		-14.1943	-1010.69		2080	-1.48191	-395.397	2.98079	-96.9703	0	125.556	0	0	0	0		0	0	-1.79228	-230.242		-0.972562	-0.799598	0	-0.0201153	0	-336.622	-0.293394	-933.675	-0.0762004		2080	186.891	-24262.6	-96.9703	-1405.91	117.484	1539.85
	61	190.272	25.7643	216.036		25.7643	0			2081	361.578		-13.0916	-1023.78		2081	-5.26639	-400.663	2.50118	-94.4691	0	125.556	0	0	0	0		0	0	-1.63579	-231.878		-0.816077	-0.799598	0	-0.0201153	0	-336.622	-4.40099	-938.076	-0.0837147		2081	217.503	-24045.1	-94.4691	-1500.38	117.484	1657.34
	62	192.666	25.1863	217.852		25.1863	0			2082	365.139		-13.0578	-1036.84		2082	-8.77949	-409.443	2.11948	-92.3497	0	125.556	0	0	0	0		0	0	-1.51125	-233.389		-0.691536	-0.799598	0	-0.0201153	0	-336.622	-8.17126	-946.247	-0.0873733		2082	245.712	-23799.4	-92.3497	-1592.73	117.484	1774.82
	63	195.951	24.6911	220.642		24.6911	0			2083	368.692		-13.0286	-1049.87		2083	-12.0439	-421.486	1.81549	-90.5342	0	125.556	0	0	0	0		0	0	-1.41207	-234.801		-0.592352	-0.799598	0	-0.0201153	0	-336.622	-11.6405	-957.888	-0.0876112		2083	270.782	-23528.6	-90.5342	-1683.27	117.484	1892.3
	64	200.063	24.2621	224.325		24.2621	0			2084	372.239		-13.0033	-1062.87		2084	-15.0777	-436.564	1.57319	-88.961	0	125.556	0	0	0	0		0	0	-1.33301	-236.134		-0.513296	-0.799598	0	-0.0201153	0	-336.622	-14.8375	-972.725	-0.0848136		2084	292.925	-23235.7	-88.961	-1772.23	117.484	2009.79
	65	204.944	23.8858	228.829		23.8858	0			2085	375.779		-12.9809	-1075.85		2085	-17.8959	-454.46	1.37987	-87.5811	0	125.556	0	0	0	0		0	0	-1.26993	-237.404		-0.450218	-0.799598	0	-0.0201153	0	-336.622	-17.786	-990.511	-0.079324		2085	312.341	-22923.4	-87.5811	-1859.81	117.484	2127.27
	66	210.537	23.5516	234.089		23.5516	0			2086	378.979		-11.733	-1087.59		2086	-20.5107	-474.971	1.22542	-86.3557	0	125.556	0	0	0	0		0	0	-1.21954	-238.624		-0.399825	-0.799598	0	-0.0201153	0	-336.622	-20.5048	-1011.02	-0.0704028		2086	329.221	-22594.2	-86.3557	-1946.17	117.484	2244.76
	67	216.792	23.2511	240.043		23.2511	0			2087	382.167		-11.6891	-1099.27		2087	-22.9322	-497.903	1.10183	-85.2539	0	125.556	0	0	0	0		0	0	-1.17921	-239.803		-0.359501	-0.799598	0	-0.0201153	0	-336.622	-23.0095	-1034.03	-0.0593561		2087	342.36	-22251.8	-85.2539	-2031.42	117.484	2362.24
	68	223.656	22.9776	246.633		22.9776	0			2088	385.344		-11.6509	-1110.93		2088	-25.1684	-523.071	1.00275	-84.2511	0	125.556	0	0	0	0		0	0	-1.14689	-240.95		-0.327173	-0.799598	0	-0.0201153	0	-336.622	-25.3125	-1059.34	-0.046436		2088	353.311	-21898.5	-84.2511	-2115.67	117.484	2479.72
	69	231.081	22.7258	253.807		22.7258	0			2089	388.513		-11.6174	-1122.54		2089	-27.2256	-550.297	0.923124	-83.328	0	125.556	0	0	0	0		0	0	-1.12091	-242.071		-0.301194	-0.799598	0	-0.0201153	0	-336.622	-27.4234	-1086.76	-0.0318749		2089	362.247	-21536.2	-83.328	-2199	117.484	2597.21
	70	239.02	22.4916	261.511		22.4916	0			2090	391.673		-11.5877	-1134.13		2090	-29.1086	-579.405	0.85895	-82.469	0	125.556	0	0	0	0		0	0	-1.09997	-243.171		-0.280255	-0.799598	0	-0.0201153	0	-336.622	-29.3496	-1116.11	-0.015888		2090	369.338	-21166.9	-82.469	-2281.47	117.484	2714.69
	71	231.313	22.2715	253.585	0	22.2715	0			2091	394.647		-10.9046	-1145.03		2091	28.2574	-551.148	0.807045	-81.662	3.3628	128.919	3.3628	0	0	0	0	0	0	-19.8616	-263.032	-18.7785	-0.26332	-0.799598	0	-0.0201153	0	-336.622	12.5657	-1103.55	-0.0362342		2091	433.829	-20733.1	-81.662	-2363.13	120.847	2835.54
	72	237.694	22.0628	259.757		22.0628	0			2092	397.611		-10.8671	-1155.9		2092	-23.3968	-574.545	0.764888	-80.8971	0	128.919	0	0	0	0		0	0	-1.06928	-264.102		-0.249565	-0.799598	0	-0.0201153	0	-336.622	-23.7012	-1127.25	-0.0247904		2092	444.012	-20289.1	-80.8971	-2444.03	120.847	2956.38
	73	244.775	21.8636	266.639		21.8636	0			2093	400.565		-10.8334	-1166.74		2093	-25.9644	-600.509	0.730473	-80.1666	0	128.919	0	0	0	0		0	0	-1.05805	-265.16		-0.238336	-0.799598	0	-0.0201153	0	-336.622	-26.292	-1153.54	-0.0113108		2093	451.625	-19837.4	-80.1666	-2524.19	120.847	3077.23
	74	252.449	21.6721	274.121		21.6721	0			2094	403.511		-10.8033	-1177.54		2094	-28.1377	-628.647	0.702212	-79.4644	0	128.919	0	0	0	0		0	0	-1.04883	-266.209		-0.229115	-0.799598	0	-0.0201153	0	-336.622	-28.4843	-1182.02	0.0038082		2094	457.066	-19380.4	-79.4644	-2603.66	120.847	3198.08
	75	261.038	21.487	282.525		21.487	0			2095	406.45		-10.776	-1188.31		2095	-31.493	-660.14	0.678842	-78.7856	0	128.919	0	0	0	0		0	0	-1.0412	-267.25		-0.22149	-0.799598	0	-0.0201153	0	-336.622	-31.8553	-1213.88	0.0215126		2095	459.156	-18921.2	-78.7856	-2682.44	120.847	3318.92
	76	269.304	21.3071	290.611		21.3071	0			2096	408.192		-6.38738	-1194.7		2096	-30.3066	-690.446	0.65936	-78.1262	0	128.919	0	0	0	0		0	0	-1.03485	-268.285		-0.215134	-0.799598	0	-0.0201153	0	-336.622	-30.6821	-1244.56	0.0417329		2096	462.437	-18458.8	-78.1262	-2760.57	120.847	3439.77
	77	277.737	21.1318	298.869		21.1318	0			2097	409.898		-6.2551	-1200.96		2097	-30.9215	-721.368	0.642973	-77.4832	0	128.919	0	0	0	0		0	0	-1.0295	-269.314		-0.209787	-0.799598	0	-0.0201153	0	-336.622	-31.308	-1275.87	0.0623763		2097	462.277	-17996.5	-77.4832	-2838.05	120.847	3560.62
	78	286.315	20.9602	307.275		20.9602	0			2098	411.573		-6.13887	-1207.1		2098	-31.4525	-752.821	0.629049	-76.8542	0	128.919	0	0	0	0		0	0	-1.02496	-270.339		-0.205244	-0.799598	0	-0.0201153	0	-336.622	-31.8484	-1307.72	0.0833578		2098	461.557	-17534.9	-76.8542	-2914.91	120.847	3681.46
	79	295.019	20.7919	315.81		20.7919	0			2099	413.219		-6.03548	-1213.13		2099	-31.9141	-784.735	0.617086	-76.2371	0	128.919	0	0	0	0		0	0	-1.02105	-271.36		-0.201341	-0.799598	0	-0.0201153	0	-336.622	-32.318	-1340.03	0.104608		2099	460.353	-17074.6	-76.2371	-2991.14	120.847	3802.31
	80	304.096	20.6265	324.722		20.6265	0			2100	414.839		-5.94241	-1219.07		2100	-33.2832	-818.018	0.606687	-75.6304	0	128.919	0	0	0	0		0	0	-1.01766	-272.378		-0.197948	-0.799598	0	-0.0201153	0	-336.622	-33.6942	-1373.73	0.126863		2100	457.764	-16616.8	-75.6304	-3066.77	120.847	3923.16
	81	313.27	20.4635	333.734		20.4635	0			2101	416.17		-4.88069	-1223.95		2101	-33.6402	-851.658	0.597537	-75.0329	0	128.919	0	0	0	0		0	0	-1.01468	-273.392		-0.194962	-0.799598	0	-0.0201153	0	-336.622	-34.0574	-1407.79	0.150195		2101	-230.504	-16847.3	109.316	-2957.46	3.3628	3926.52
	82	322.531	20.3028	342.834		20.3028	0			2102	417.475		-4.78507	-1228.74		2102	-33.9547	-885.613	0.589385	-74.4435	0	128.919	0	0	0	0		0	0	-1.01202	-274.405		-0.192302	-0.799598	0	-0.0201153	0	-336.622	-34.3774	-1442.16	0.173694		2102	-319.219	-17166.6	90.7795	-2866.68	3.3628	3929.88
	83	331.867	20.144	352.011		20.144	0			2103	418.757		-4.69816	-1233.44		2103	-34.2328	-919.846	0.582031	-73.8615	0	128.919	0	0	0	0		0	0	-1.00962	-275.414		-0.189903	-0.799598	0	-0.0201153	0	-336.622	-34.6604	-1476.82	0.197324		2103	-398.474	-17565	76.0362	-2790.64	3.3628	3933.25
	84	341.271	19.9871	361.258		19.9871	0			2104	420.016		-4.61831	-1238.06		2104	-34.4797	-954.325	0.575317	-73.2861	0	128.919	0	0	0	0		0	0	-1.00743	-276.422		-0.187712	-0.799598	0	-0.0201153	0	-336.622	-34.9118	-1511.74	0.221056		2104	-469.612	-18034.6	64.3038	-2726.34	3.3628	3936.61
	85	350.356	19.8319	370.188		19.8319	0			2105	421.256		-4.54422	-1242.6		2105	-33.3127	-987.638	0.569119	-72.717	0	128.919	0	0	0	0		0	0	-1.0054	-277.427		-0.18569	-0.799598	0	-0.0201153	0	-336.622	-33.7489	-1545.48	0.243751		2105	-532.284	-18566.9	54.9615	-2671.38	3.3628	3939.97
	86	359.492	19.6783	379.17		19.6783	0			2106	422.476		-4.47498	-1247.08		2106	-33.4991	-1021.14	0.563337	-72.1537	0	128.919	0	0	0	0		0	0	-1.00352	-278.43		-0.183804	-0.799598	0	-0.0201153	0	-336.622	-33.9392	-1579.42	0.266503		2106	-588.675	-19155.6	47.5164	-2623.86	3.3628	3943.33
	87	368.674	19.5261	388.2		19.5261	0			2107	423.679		-4.40976	-1251.48		2107	-33.6674	-1054.8	0.557891	-71.5958	0	128.919	0	0	0	0		0	0	-1.00174	-279.432		-0.182027	-0.799598	0	-0.0201153	0	-336.622	-34.1113	-1613.54	0.289297		2107	-639.433	-19795	41.5773	-2582.28	3.3628	3946.7
	88	377.897	19.3754	397.273		19.3754	0			2108	424.864		-4.34804	-1255.83		2108	-33.8194	-1088.62	0.552719	-71.0431	0	128.919	0	0	0	0		0	0	-1.00005	-280.432		-0.180339	-0.799598	0	-0.0201153	0	-336.622	-34.2667	-1647.8	0.312119		2108	-685.083	-20480.1	36.8339	-2545.45	3.3628	3950.06
	89	387.158	19.226	406.384		19.226	0			2109	426.034		-4.28925	-1260.12		2109	-33.9572	-1122.58	0.54777	-70.4953	0	128.919	0	0	0	0		0	0	-0.998438	-281.431		-0.178725	-0.799598	0	-0.0201153	0	-336.622	-34.4078	-1682.21	0.334958		2109	-726.064	-21206.2	33.0395	-2512.41	3.3628	3953.42
	90	395.722	19.0779	414.8		19.0779	0			2110	427.189		-4.23307	-1264.36		2110	-31.3998	-1153.98	0.543006	-69.9523	0	128.919	0	0	0	0		0	0	-0.996883	-282.428		-0.17717	-0.799598	0	-0.0201153	0	-336.622	-31.8537	-1714.06	0.355682		2110	-760.066	-21966.2	29.9988	-2482.41	3.3628	3956.79
	91	404.309	18.9311	423.24		18.9311	0			2111	428.329		-4.1791	-1268.53		2111	-31.4856	-1185.47	0.538394	-69.4139	0	128.919	0	0	0	0		0	0	-0.995378	-283.423		-0.175665	-0.799598	0	-0.0201153	0	-336.622	-31.9426	-1746.01	0.376396		2111	-790.07	-22756.3	27.5564	-2454.85	3.3628	3960.15
	92	412.918	18.7855	431.704		18.7855	0			2112	429.454		-4.12711	-1272.66		2112	-31.5679	-1217.03	0.533909	-68.88	0	128.919	0	0	0	0		0	0	-0.993915	-284.417		-0.174202	-0.799598	0	-0.0201153	0	-336.622	-32.0279	-1778.03	0.397099		2112	-816.371	-23572.7	25.5891	-2429.27	3.3628	3963.51
	93	421.549	18.641	440.19		18.641	0			2113	430.566		-4.07697	-1276.74		2113	-31.646	-1248.68	0.529532	-68.3505	0	128.919	0	0	0	0		0	0	-0.992487	-285.409		-0.172774	-0.799598	0	-0.0201153	0	-336.622	-32.109	-1810.14	0.417787		2113	-839.238	-24411.9	23.9992	-2405.27	3.3628	3966.87
	94	430.2	18.4978	448.698		18.4978	0			2114	431.665		-4.02836	-1280.77		2114	-31.7194	-1280.4	0.525246	-67.8252	0	128.919	0	0	0	0		0	0	-0.991089	-286.4		-0.171376	-0.799598	0	-0.0201153	0	-336.622	-32.1853	-1842.33	0.438457		2114	-858.913	-25270.8	22.7089	-2382.56	3.3628	3970.24
	95	438.097	18.3557	456.453		18.3557	0			2115	432.75		-3.98124	-1284.75		2115	-28.957	-1309.36	0.52104	-67.3042	0	128.919	0	0	0	0		0	0	-0.989716	-287.39		-0.170003	-0.799598	0	-0.0201153	0	-336.622	-29.4257	-1871.75	0.456904		2115	-872.793	-26143.6	21.6568	-2360.9	3.3628	3973.6
	96	446.003	18.2147	464.217		18.2147	0			2116	433.824		-3.93546	-1288.68		2116	-28.9865	-1338.34	0.516902	-66.7873	0	128.919	0	0	0	0		0	0	-0.988366	-288.379		-0.168653	-0.799598	0	-0.0201153	0	-336.622	-29.458	-1901.21	0.475313		2116	-883.883	-27027.5	20.7938	-2340.11	3.3628	3976.96
	97	453.917	18.0749	471.992		18.0749	0			2117	434.885		-3.89085	-1292.57		2117	-29.0196	-1367.36	0.512825	-66.2745	0	128.919	0	0	0	0		0	0	-0.987036	-289.366		-0.167323	-0.799598	0	-0.0201153	0	-336.622	-29.4938	-1930.71	0.49369		2117	-892.392	-27919.9	20.0812	-2320.03	3.3628	3980.33
	98	461.841	17.9361	479.777		17.9361	0			2118	435.934		-3.84742	-1296.42		2118	-29.0548	-1396.42	0.508802	-65.7657	0	128.919	0	0	0	0		0	0	-0.985723	-290.351		-0.16601	-0.799598	0	-0.0201153	0	-336.622	-29.5318	-1960.24	0.512037		2118	-898.515	-28818.4	19.4882	-2300.54	3.3628	3983.69
	99	469.775	17.7984	487.574		17.7984	0			2119	436.972		-3.80506	-1300.23		2119	-29.091	-1425.51	0.504828	-65.2608	0	128.919		0	0	0		0	0	-0.984427	-291.336		-0.164713	-0.799598	0	-0.0201153	0	-336.622	-29.5706	-1989.81	0.530355		2119	-902.437	-29720.9	18.9903	-2281.55	3.3628	3987.05
	100	288.179	68.7347	356.913	0	68.7347	0			2120	437.998		-3.76367	-1303.99		2120	665.854	-759.655	-186.766	-252.027	115.216	244.135	115.216	0	0	0	0	0	0	-157.048	-448.383	-156.063	-0.164713	-0.799598	0	-0.0201153	-332.388	-669.009	104.869	-1884.94	0.445516		2120	-209.358	-29930.2	-168.699	-2450.25	118.579	4105.63
																																								Average	0.274919
																Further Ambition targets scenario																											Further Ambition targets scenario
																	1st planting (Mg CO2 eq)																							Plantation (Core)				31 yrs of planting (Mg CO2 eq)
																Year	Terrestrial C storage		HWP C storage		Forestry/ wood processing emissions (total)		Forestry/ primary wood processing emissions	Secondary wood processing emissions	(BE)CCS (total)		(BE)CCS (primary)	(BE)CCS (secondary)	(BE)CCS (tertiary)	FF offset (total)		Primary electricity offset (biomass + incineration)	Secondary electricity offset (biomass + incineration)	Tertiary electricity offset (biomass + incineration)	Heat offset (biomass)	Heat offset (incineration)	Concrete offset (net)		Net - annual flux	Net - cumulative C sequestration	% more net C accumulation compared to conservation		Year	Terrestrial C		HWP		Forestry/ wood processing emissions (total)
																	Annual flux	Accumulation	Annual flux	Accumulation	Annual flux	Accumulation			Annual flux	Accumulation				Annual flux	Accumulation						Annual flux	Accumulation						Annual flux	Accumulation	Annual flux	Accumulation	Annual flux	Accumulation
																2020	0	0	0	0	5.00358	5.00358	5.00358	0	0	0	0	0	0	0	0	0	0	0	0	0	0	0	5.00358	5.00358	0		2020	0	0	0	0	5.00358	5.00358
																2021	0.599623	0.599623	0	0	0	5.00358	0	0	0	0	0	0	0	0	0	0	0	0	0	0	0	0	0.599623	5.6032	0.00425291		2021	0.599623	0.599623	0	0	5.00358	10.0072
																2022	-0.507923	0.0917007	0	0	0	5.00358	0	0	0	0	0	0	0	0	0	0	0	0	0	0	0	0	-0.507923	5.09528	-0.0229087		2022	0.0917007	0.691324	0	0	5.00358	15.0107
																2023	-1.92493	-1.83323	0	0	0	5.00358	0	0	0	0	0	0	0	0	0	0	0	0	0	0	0	0	-1.92493	3.17035	-0.156665		2023	-1.83323	-1.14191	0	0	5.00358	20.0143
																2024	-3.55635	-5.38958	0	0	0	5.00358	0	0	0	0	0	0	0	0	0	0	0	0	0	0	0	0	-3.55635	-0.386001	-1.34757		2024	-5.38958	-6.53149	0	0	5.00358	25.0179
																2025	-5.35193	-10.7415	0	0	0	5.00358	0	0	0	0	0	0	0	0	0	0	0	0	0	0	0	0	-5.35193	-5.73793	1.04537		2025	-10.7415	-17.273	0	0	5.00358	30.0215
																2026	-7.27359	-18.0151	0	0	0	5.00358	0	0	0	0	0	0	0	0	0	0	0	0	0	0	0	0	-7.27359	-13.0115	0.618371		2026	-18.0151	-35.2881	0	0	5.00358	35.0251
																2027	-9.28859	-27.3037	0	0	0	5.00358	0	0	0	0	0	0	0	0	0	0	0	0	0	0	0	0	-9.28859	-22.3001	0.524746		2027	-27.3037	-62.5918	0	0	5.00358	40.0286
																2028	-11.3672	-38.6709	0	0	0	5.00358	0	0	0	0	0	0	0	0	0	0	0	0	0	0	0	0	-11.3672	-33.6673	0.491189		2028	-38.6709	-101.263	0	0	5.00358	45.0322
																2029	-13.4824	-52.1533	0	0	0	5.00358	0	0	0	0	0	0	0	0	0	0	0	0	0	0	0	0	-13.4824	-47.1497	0.478212		2029	-52.1533	-153.416	0	0	5.00358	50.0358
																2030	-15.6095	-67.7629	0	0	0	5.00358	0	0	0	0	0	0	0	0	0	0	0	0	0	0	0	0	-15.6095	-62.7593	0.47428		2030	-67.7629	-221.179	0	0	5.00358	55.0394
																2031	-17.7267	-85.4896	0	0	0	5.00358	0	0	0	0	0	0	0	0	0	0	0	0	0	0	0	0	-17.7267	-80.486	0.474865		2031	-85.4896	-306.668	0	0	5.00358	60.043
																2032	-19.8148	-105.304	0	0	0	5.00358	0	0	0	0	0	0	0	0	0	0	0	0	0	0	0	0	-19.8148	-100.301	0.477865		2032	-105.304	-411.973	0	0	5.00358	65.0465
																2033	-21.8574	-127.162	0	0	0	5.00358	0	0	0	0	0	0	0	0	0	0	0	0	0	0	0	0	-21.8574	-122.158	0.482202		2033	-127.162	-539.135	0	0	5.00358	70.0501
																2034	-23.8412	-151.003	0	0	0	5.00358	0	0	0	0	0	0	0	0	0	0	0	0	0	0	0	0	-23.8412	-145.999	0.487285		2034	-151.003	-690.137	0	0	5.00358	75.0537
																2035	-25.7549	-176.758	0	0	0	5.00358	0	0	0	0	0	0	0	0	0	0	0	0	0	0	0	0	-25.7549	-171.754	0.492778		2035	-176.758	-866.895	0	0	5.00358	80.0573
																2036	-27.5896	-204.347	0	0	0	5.00358	0	0	0	0	0	0	0	0	0	0	0	0	0	0	0	0	-27.5896	-199.344	0.498488		2036	-204.347	-1071.24	0	0	5.00358	85.0609
																2037	-29.338	-233.685	0	0	0	5.00358	0	0	0	0	0	0	0	0	0	0	0	0	0	0	0	0	-29.338	-228.682	0.504301		2037	-233.685	-1304.93	0	0	5.00358	90.0644
																2038	-30.9935	-264.679	0	0	0	5.00358	0	0	0	0	0	0	0	0	0	0	0	0	0	0	0	0	-30.9935	-259.675	0.51015		2038	-264.679	-1569.61	0	0	5.00358	95.068
																2039	-32.5507	-297.23	0	0	0	5.00358	0	0	0	0	0	0	0	0	0	0	0	0	0	0	0	0	-32.5507	-292.226	0.515997		2039	-297.23	-1866.84	0	0	5.00358	100.072
																2040	-34.0044	-331.234	0	0	0	5.00358	0	0	0	0	0	0	0	0	0	0	0	0	0	0	0	0	-34.0044	-326.23	0.572032		2040	-331.234	-2198.07	0	0	2.75197	102.824
																2041	17.6073	-313.627	0	0	2.74519	7.74877	2.74519	0	0	0	0	0	0	-16.6958	-16.6958	-16.6958	0	0	0	0	0	0	3.65666	-322.574	0.434277		2041	-313.627	-2511.7	0	0	5.49716	108.321
																2042	-28.3006	-341.927	0	0	0	7.74877	0	0	0	0		0	0	-0.799598	-17.4954	0	0	-0.799598	0	0	0	0	-29.1002	-351.674	0.450098		2042	-341.927	-2853.62	0	0	5.49716	113.818
																2043	-30.5355	-372.463	0	0	0	7.74877	0	0	0	0		0	0	-0.799598	-18.295	0	0	-0.799598	0	0	0	0	-31.3351	-383.009	0.471489		2043	-372.463	-3226.09	0	0	5.49716	119.315
																2044	-32.4275	-404.89	0	0	0	7.74877	0	0	0	0		0	0	-0.799598	-19.0946	0	0	-0.799598	0	0	0	0	-33.2271	-416.236	0.46803		2044	-404.89	-3630.98	0	0	5.49716	124.812
																2045	-34.0251	-438.915	0	0	0	7.74877	0	0	0	0		0	0	-0.799598	-19.8942	0	0	-0.799598	0	0	0	0	-34.8247	-451.061	0.473825		2045	-438.915	-4069.89	0	0	5.49716	130.309
																2046	-36.8851	-475.8	0	0	0	7.74877	0	0	0	0		0	0	-0.799598	-20.6938	0	0	-0.799598	0	0	0	0	-37.6847	-488.746	0.431886		2046	-475.8	-4545.69	0	0	5.49716	135.806
																2047	-35.2691	-511.07	0	0	0	7.74877	0	0	0	0		0	0	-0.799598	-21.4934	0	0	-0.799598	0	0	0	0	-36.0687	-524.814	0.395007		2047	-511.07	-5056.76	0	0	5.49716	141.304
																2048	-35.5086	-546.578	0	0	0	7.74877	0	0	0	0		0	0	-0.799598	-22.293	0	0	-0.799598	0	0	0	0	-36.3082	-561.122	0.366057		2048	-546.578	-5603.34	0	0	5.49716	146.801
																2049	-35.7094	-582.288	0	0	0	7.74877	0	0	0	0		0	0	-0.799598	-23.0926	0	0	-0.799598	0	0	0	0	-36.509	-597.631	0.342868		2049	-582.288	-6185.63	0	0	5.49716	152.298
																2050	-35.8788	-618.166	0	0	0	7.74877	0	0	0	0		0	0	-0.799598	-23.8922	0	0	-0.799598	0	0	0	0	-36.6784	-634.31	0.323977		2050	-618.166	-6803.79	0	0	2.92219	155.22
																2051	-36.9884	-655.155	0	0	0	7.74877	0	0	0	0		0	0	-0.799598	-24.6918	0	0	-0.799598	0	0	0	0	-37.788	-672.098	0.340487		2051	-655.155	-7458.95	0	0	2.42184	157.642
																2052	-37.1136	-692.268	0	0	0	7.74877	0	0	0	0		0	0	-0.799598	-25.4914	0	0	-0.799598	0	0	0	0	-37.9132	-710.011	0.356317		2052	-692.868	-8151.82	0	0	2.42184	160.064
																2053	-37.2206	-729.489	0	0	0	7.74877	0	0	0	0		0	0	-0.799598	-26.291	0	0	-0.799598	0	0	0	0	-38.0202	-748.031	0.371455		2053	-729.581	-8881.4	0	0	2.42184	162.486
																2054	-37.312	-766.801	0	0	0	7.74877	0	0	0	0		0	0	-0.799598	-27.0906	0	0	-0.799598	0	0	0	0	-38.1116	-786.143	0.385907		2054	-764.968	-9646.37	0	0	2.42184	164.907
																2055	-37.3905	-804.191	0	0	0	7.74877	0	0	0	0		0	0	-0.799598	-27.8902	0	0	-0.799598	0	0	0	0	-38.1901	-824.333	0.39969		2055	-798.802	-10445.2	0	0	2.42184	167.329
																2056	-36.0712	-840.263	0	0	0	7.74877	0	0	0	0		0	0	-0.799598	-28.6898	0	0	-0.799598	0	0	0	0	-36.8708	-861.204	0.414058		2056	-829.521	-11274.7	0	0	2.42184	169.751
																2057	-36.1194	-876.382	0	0	0	7.74877	0	0	0	0		0	0	-0.799598	-29.4894	0	0	-0.799598	0	0	0	0	-36.919	-898.123	0.427815		2057	-858.367	-12133.1	0	0	2.42184	172.173
																2058	-36.1622	-912.544	0	0	0	7.74877	0	0	0	0		0	0	-0.799598	-30.289	0	0	-0.799598	0	0	0	0	-36.9618	-935.084	0.440981		2058	-885.24	-13018.3	0	0	2.42184	174.595
																2059	-36.1997	-948.744	0	0	0	7.74877	0	0	0	0		0	0	-0.799598	-31.0886	0	0	-0.799598	0	0	0	0	-36.9992	-972.084	0.453579		2059	-910.073	-13928.4	0	0	2.42184	177.017
																2060	-36.2329	-984.977	0	0	0	7.74877	0	0	0	0		0	0	-0.799598	-31.8882	0	0	-0.799598	0	0	0	0	-37.0325	-1009.12	0.465635		2060	-932.823	-14861.2	0	0	2.42184	179.439
																2061	-33.5798	-1018.56	0	0	0	7.74877	0	0	0	0		0	0	-0.799598	-32.6878	0	0	-0.799598	0	0	0	0	-34.3794	-1043.5	0.47649		2061	-950.794	-15812	0	0	2.42184	181.86
																2062	-33.5776	-1052.13	0	0	0	7.74877	0	0	0	0		0	0	-0.799598	-33.4874	0	0	-0.799598	0	0	0	0	-34.3772	-1077.87	0.486935		2062	-966.645	-16778.6	0	0	2.42184	184.282
																2063	-33.5792	-1085.71	0	0	0	7.74877	0	0	0	0		0	0	-0.799598	-34.287	0	0	-0.799598	0	0	0	0	-34.3788	-1112.25	0.496986		2063	-980.409	-17759	0	0	2.42184	186.704
																2064	-33.5828	-1119.3	0	0	0	7.74877	0	0	0	0		0	0	-0.799598	-35.0866	0	0	-0.799598	0	0	0	0	-34.3824	-1146.63	0.506646		2064	-992.134	-18751.2	0	0	2.42184	189.126
																2065	-33.5875	-1152.88	0	0	0	7.74877	0	0	0	0		0	0	-0.799598	-35.8862	0	0	-0.799598	0	0	0	0	-34.3871	-1181.02	0.515941		2065	-1001.88	-19753.1	0	0	2.42184	191.548
																2066	-30.7614	-1183.65	0	0	0	7.74877	0	0	0	0		0	0	-0.799598	-36.6858	0	0	-0.799598	0	0	0	0	-31.561	-1212.58	0.523764		2066	-1006.89	-20759.9	0	0	2.42184	193.97
																2067	-30.732	-1214.38	0	0	0	7.74877	0	0	0	0		0	0	-0.799598	-37.4854	0	0	-0.799598	0	0	0	0	-31.5316	-1244.11	0.531326		2067	-1010.03	-21770	0	0	2.42184	196.391
																2068	-30.7102	-1245.09	0	0	0	7.74877	0	0	0	0		0	0	-0.799598	-38.285	0	0	-0.799598	0	0	0	0	-31.5098	-1275.62	0.538638		2068	-1011.4	-22781.4	0	0	2.42184	198.813
																2069	-30.6944	-1275.78	0	0	0	7.74877	0	0	0	0		0	0	-0.799598	-39.0846	0	0	-0.799598	0	0	0	0	-31.494	-1307.12	0.545713		2069	-1011.1	-23792.5	0	0	2.42184	201.235
																2070	654.627	-621.154	-184.349	-184.349	117.484	125.233	117.484	0	0	0	0	0	0	-154.451	-193.536	-153.631	0	-0.799598	0	-0.0201153	-327.208	-327.208	106.103	-1201.01	0.392984		2070	-323.925	-24116.4	-184.349	-184.349	119.906	321.141
																2071	54.7601	-566.394	19.126	-165.223	0	125.233	0	0	0	0		0	0	-7.06008	-200.596		-6.24037	-0.799598	0	-0.0201153	0	-327.208	66.8261	-1134.19	0.292151		2071	-235.16	-24351.6	-165.223	-349.572	119.906	441.046
																2072	45.0223	-521.372	15.3254	-149.898	0	125.233	0	0	0	0		0	0	-5.82002	-206.416		-5.00031	-0.799598	0	-0.0201153	0	-327.208	54.5276	-1079.66	0.208651		2072	-207.745	-24559.3	-149.898	-499.47	117.484	558.53
																2073	36.6589	-484.713	12.3077	-137.59	0	125.233	0	0	0	0		0	0	-4.83542	-211.251		-4.01571	-0.799598	0	-0.0201153	0	-327.208	44.1312	-1035.53	0.139484		2073	-142.786	-24702.1	-137.59	-637.06	117.484	676.014
																2074	29.3588	-455.354	9.91144	-127.679	0	125.233	0	0	0	0		0	0	-4.05358	-215.305		-3.23387	-0.799598	0	-0.0201153	0	-327.208	35.2167	-1000.31	0.0823131		2074	-82.8915	-24785	-127.679	-764.738	117.484	793.498
																2075	22.8921	-432.462	8.00845	-119.67	0	125.233	0	0	0	0		0	0	-3.43268	-218.737		-2.61297	-0.799598	0	-0.0201153	0	-327.208	27.4679	-972.845	0.0352972		2075	-27.5719	-24812.6	-119.67	-884.408	117.484	910.982
																2076	17.0904	-415.372	6.49695	-113.173	0	125.233	0	0	0	0		0	0	-2.93951	-221.677		-2.1198	-0.799598	0	-0.0201153	0	-327.208	20.6479	-952.197	-0.0018235		2076	23.5436	-24789	-113.173	-997.581	117.484	1028.47
																2077	11.8309	-403.541	5.29619	-107.877	0	125.233	0	0	0	0		0	0	-2.54774	-224.225		-1.72802	-0.799598	0	-0.0201153	0	-327.208	14.5794	-937.618	-0.0315426		2077	72.2597	-24716.8	-107.877	-1105.46	117.484	1145.95
																2078	7.02363	-396.517	4.34208	-103.535	0	125.233	0	0	0	0		0	0	-2.23643	-226.461		-1.41672	-0.799598	0	-0.0201153	0	-327.208	9.12928	-928.489	-0.0548202		2078	114.552	-24602.2	-103.535	-1208.99	117.484	1263.43
																2079	2.60238	-393.915	3.58374	-99.9511	0	125.233	0	0	0	0		0	0	-1.989	-228.45		-1.16929	-0.799598	0	-0.0201153	0	-327.208	4.19712	-924.292	-0.0724579		2079	152.663	-24449.5	-99.9511	-1308.94	117.484	1380.92
																2080	-1.48191	-395.397	2.98079	-96.9703	0	125.233	0	0	0	0		0	0	-1.79228	-230.242		-0.972562	-0.799598	0	-0.0201153	0	-327.208	-0.293394	-924.585	-0.0851942		2080	186.891	-24262.6	-96.9703	-1405.91	117.484	1498.4
																2081	-5.26639	-400.663	2.50118	-94.4691	0	125.233	0	0	0	0		0	0	-1.63579	-231.878		-0.816077	-0.799598	0	-0.0201153	0	-327.208	-4.40099	-928.986	-0.0925935		2081	217.503	-24045.1	-94.4691	-1500.38	117.484	1615.89
																2082	-8.77949	-409.443	2.11948	-92.3497	0	125.233	0	0	0	0		0	0	-1.51125	-233.389		-0.691536	-0.799598	0	-0.0201153	0	-327.208	-8.17126	-937.157	-0.0961403		2082	245.712	-23799.4	-92.3497	-1592.73	117.484	1733.37
																2083	-12.0439	-421.486	1.81549	-90.5342	0	125.233	0	0	0	0		0	0	-1.41207	-234.801		-0.592352	-0.799598	0	-0.0201153	0	-327.208	-11.6405	-948.798	-0.0962694		2083	270.782	-23528.6	-90.5342	-1683.27	117.484	1850.85
																2084	-15.0777	-436.564	1.57319	-88.961	0	125.233	0	0	0	0		0	0	-1.33301	-236.134		-0.513296	-0.799598	0	-0.0201153	0	-327.208	-14.8375	-963.635	-0.0933659		2084	292.925	-23235.7	-88.961	-1772.23	117.484	1968.34
																2085	-17.8959	-454.46	1.37987	-87.5811	0	125.233	0	0	0	0		0	0	-1.26993	-237.404		-0.450218	-0.799598	0	-0.0201153	0	-327.208	-17.786	-981.421	-0.0877731		2085	312.341	-22923.4	-87.5811	-1859.81	117.484	2085.82
																2086	-20.5107	-474.971	1.22542	-86.3557	0	125.233	0	0	0	0		0	0	-1.21954	-238.624		-0.399825	-0.799598	0	-0.0201153	0	-327.208	-20.5048	-1001.93	-0.0787607		2086	329.221	-22594.2	-86.3557	-1946.17	117.484	2203.3
																2087	-22.9322	-497.903	1.10183	-85.2539	0	125.233	0	0	0	0		0	0	-1.17921	-239.803		-0.359501	-0.799598	0	-0.0201153	0	-327.208	-23.0095	-1024.94	-0.0676251		2087	342.36	-22251.8	-85.2539	-2031.42	117.484	2320.79
																2088	-25.1684	-523.071	1.00275	-84.2511	0	125.233	0	0	0	0		0	0	-1.14689	-240.95		-0.327173	-0.799598	0	-0.0201153	0	-327.208	-25.3125	-1050.25	-0.0546184		2088	353.311	-21898.5	-84.2511	-2115.67	117.484	2438.27
																2089	-27.2256	-550.297	0.923124	-83.328	0	125.233	0	0	0	0		0	0	-1.12091	-242.071		-0.301194	-0.799598	0	-0.0201153	0	-327.208	-27.4234	-1077.67	-0.0399726		2089	362.247	-21536.2	-83.328	-2199	117.484	2555.76
																2090	-29.1086	-579.405	0.85895	-82.469	0	125.233	0	0	0	0		0	0	-1.09997	-243.171		-0.280255	-0.799598	0	-0.0201153	0	-327.208	-29.3496	-1107.02	-0.0239029		2090	369.338	-21166.9	-82.469	-2281.47	117.484	2673.24
																2091	28.2574	-551.148	0.807045	-81.662	3.3628	128.595	3.3628	0	0	0	0	0	0	-19.8616	-263.032	-18.7785	-0.26332	-0.799598	0	-0.0201153	0	-327.208	12.5657	-1094.46	-0.0441727		2091	433.829	-20733.1	-81.662	-2363.13	120.847	2794.09
																2092	-23.3968	-574.545	0.764888	-80.8971	0	128.595	0	0	0	0		0	0	-1.06928	-264.102		-0.249565	-0.799598	0	-0.0201153	0	-327.208	-23.7012	-1118.16	-0.0326544		2092	444.012	-20289.1	-80.8971	-2444.03	120.847	2914.93
																2093	-25.9644	-600.509	0.730473	-80.1666	0	128.595	0	0	0	0		0	0	-1.05805	-265.16		-0.238336	-0.799598	0	-0.0201153	0	-327.208	-26.292	-1144.45	-0.0191018		2093	451.625	-19837.4	-80.1666	-2524.19	120.847	3035.78
																2094	-28.1377	-628.647	0.702212	-79.4644	0	128.595	0	0	0	0		0	0	-1.04883	-266.209		-0.229115	-0.799598	0	-0.0201153	0	-327.208	-28.4843	-1172.93	-0.00391125		2094	457.066	-19380.4	-79.4644	-2603.66	120.847	3156.63
																2095	-31.493	-660.14	0.678842	-78.7856	0	128.595	0	0	0	0		0	0	-1.0412	-267.25		-0.22149	-0.799598	0	-0.0201153	0	-327.208	-31.8553	-1204.79	0.0138631		2095	459.156	-18921.2	-78.7856	-2682.44	120.847	3277.47
																2096	-30.3066	-690.446	0.65936	-78.1262	0	128.595	0	0	0	0		0	0	-1.03485	-268.285		-0.215134	-0.799598	0	-0.0201153	0	-327.208	-30.6821	-1235.47	0.0341244		2096	462.437	-18458.8	-78.1262	-2760.57	120.847	3398.32
																2097	-30.9215	-721.368	0.642973	-77.4832	0	128.595	0	0	0	0		0	0	-1.0295	-269.314		-0.209787	-0.799598	0	-0.0201153	0	-327.208	-31.308	-1266.78	0.0548074		2097	462.277	-17996.5	-77.4832	-2838.05	120.847	3519.17
																2098	-31.4525	-752.821	0.629049	-76.8542	0	128.595	0	0	0	0		0	0	-1.02496	-270.339		-0.205244	-0.799598	0	-0.0201153	0	-327.208	-31.8484	-1298.63	0.0758274		2098	461.557	-17534.9	-76.8542	-2914.91	120.847	3640.01
																2099	-31.9141	-784.735	0.617086	-76.2371	0	128.595	0	0	0	0		0	0	-1.02105	-271.36		-0.201341	-0.799598	0	-0.0201153	0	-327.208	-32.318	-1330.94	0.0971152		2099	460.353	-17074.6	-76.2371	-2991.14	120.847	3760.86
																2100	-33.2832	-818.018	0.606687	-75.6304	0	128.595	0	0	0	0		0	0	-1.01766	-272.378		-0.197948	-0.799598	0	-0.0201153	0	-327.208	-33.6942	-1364.64	0.119406		2100	457.764	-16616.8	-75.6304	-3066.77	120.847	3881.71
																2101	-33.6402	-851.658	0.597537	-75.0329	0	128.595	0	0	0	0		0	0	-1.01468	-273.392		-0.194962	-0.799598	0	-0.0201153	0	-327.208	-34.0574	-1398.7	0.142768		2101	-230.504	-16847.3	109.316	-2957.46	3.3628	3885.07
																2102	-33.9547	-885.613	0.589385	-74.4435	0	128.595	0	0	0	0		0	0	-1.01202	-274.405		-0.192302	-0.799598	0	-0.0201153	0	-327.208	-34.3774	-1433.07	0.166296		2102	-319.219	-17166.6	90.7795	-2866.68	3.3628	3888.43
																2103	-34.2328	-919.846	0.582031	-73.8615	0	128.595	0	0	0	0		0	0	-1.00962	-275.414		-0.189903	-0.799598	0	-0.0201153	0	-327.208	-34.6604	-1467.73	0.189954		2103	-398.474	-17565	76.0362	-2790.64	3.3628	3891.79
																2104	-34.4797	-954.325	0.575317	-73.2861	0	128.595	0	0	0	0		0	0	-1.00743	-276.422		-0.187712	-0.799598	0	-0.0201153	0	-327.208	-34.9118	-1502.65	0.213714		2104	-469.612	-18034.6	64.3038	-2726.34	3.3628	3895.16
																2105	-33.3127	-987.638	0.569119	-72.717	0	128.595	0	0	0	0		0	0	-1.0054	-277.427		-0.18569	-0.799598	0	-0.0201153	0	-327.208	-33.7489	-1536.39	0.236435		2105	-532.284	-18566.9	54.9615	-2671.38	3.3628	3898.52
																2106	-33.4991	-1021.14	0.563337	-72.1537	0	128.595	0	0	0	0		0	0	-1.00352	-278.43		-0.183804	-0.799598	0	-0.0201153	0	-327.208	-33.9392	-1570.33	0.259214		2106	-588.675	-19155.6	47.5164	-2623.86	3.3628	3901.88
																2107	-33.6674	-1054.8	0.557891	-71.5958	0	128.595	0	0	0	0		0	0	-1.00174	-279.432		-0.182027	-0.799598	0	-0.0201153	0	-327.208	-34.1113	-1604.45	0.282033		2107	-639.433	-19795	41.5773	-2582.28	3.3628	3905.25
																2108	-33.8194	-1088.62	0.552719	-71.0431	0	128.595	0	0	0	0		0	0	-1.00005	-280.432		-0.180339	-0.799598	0	-0.0201153	0	-327.208	-34.2667	-1638.71	0.304881		2108	-685.083	-20480.1	36.8339	-2545.45	3.3628	3908.61
																2109	-33.9572	-1122.58	0.54777	-70.4953	0	128.595	0	0	0	0		0	0	-0.998438	-281.431		-0.178725	-0.799598	0	-0.0201153	0	-327.208	-34.4078	-1673.12	0.327744		2109	-726.064	-21206.2	33.0395	-2512.41	3.3628	3911.97
																2110	-31.3998	-1153.98	0.543006	-69.9523	0	128.595	0	0	0	0		0	0	-0.996883	-282.428		-0.17717	-0.799598	0	-0.0201153	0	-327.208	-31.8537	-1704.97	0.348493		2110	-760.066	-21966.2	29.9988	-2482.41	3.3628	3915.33
																2111	-31.4856	-1185.47	0.538394	-69.4139	0	128.595	0	0	0	0		0	0	-0.995378	-283.423		-0.175665	-0.799598	0	-0.0201153	0	-327.208	-31.9426	-1736.92	0.369231		2111	-790.07	-22756.3	27.5564	-2454.85	3.3628	3918.7
																2112	-31.5679	-1217.03	0.533909	-68.88	0	128.595	0	0	0	0		0	0	-0.993915	-284.417		-0.174202	-0.799598	0	-0.0201153	0	-327.208	-32.0279	-1768.94	0.389957		2112	-816.371	-23572.7	25.5891	-2429.27	3.3628	3922.06
																2113	-31.646	-1248.68	0.529532	-68.3505	0	128.595	0	0	0	0		0	0	-0.992487	-285.409		-0.172774	-0.799598	0	-0.0201153	0	-327.208	-32.109	-1801.05	0.410667		2113	-839.238	-24411.9	23.9992	-2405.27	3.3628	3925.42
																2114	-31.7194	-1280.4	0.525246	-67.8252	0	128.595	0	0	0	0		0	0	-0.991089	-286.4		-0.171376	-0.799598	0	-0.0201153	0	-327.208	-32.1853	-1833.24	0.43136		2114	-858.913	-25270.8	22.7089	-2382.56	3.3628	3928.79
																2115	-28.957	-1309.36	0.52104	-67.3042	0	128.595	0	0	0	0		0	0	-0.989716	-287.39		-0.170003	-0.799598	0	-0.0201153	0	-327.208	-29.4257	-1862.66	0.449828		2115	-872.793	-26143.6	21.6568	-2360.9	3.3628	3932.15
																2116	-28.9865	-1338.34	0.516902	-66.7873	0	128.595	0	0	0	0		0	0	-0.988366	-288.379		-0.168653	-0.799598	0	-0.0201153	0	-327.208	-29.458	-1892.12	0.46826		2116	-883.883	-27027.5	20.7938	-2340.11	3.3628	3935.51
																2117	-29.0196	-1367.36	0.512825	-66.2745	0	128.595	0	0	0	0		0	0	-0.987036	-289.366		-0.167323	-0.799598	0	-0.0201153	0	-327.208	-29.4938	-1921.62	0.486658		2117	-892.392	-27919.9	20.0812	-2320.03	3.3628	3938.87
																2118	-29.0548	-1396.42	0.508802	-65.7657	0	128.595	0	0	0	0		0	0	-0.985723	-290.351		-0.16601	-0.799598	0	-0.0201153	0	-327.208	-29.5318	-1951.15	0.505025		2118	-898.515	-28818.4	19.4882	-2300.54	3.3628	3942.24
																2119	-29.091	-1425.51	0.504828	-65.2608	0	128.595		0	0	0		0	0	-0.984427	-291.336		-0.164713	-0.799598	0	-0.0201153	0	-327.208	-29.5706	-1980.72	0.523364		2119	-902.437	-29720.9	18.9903	-2281.55	3.3628	3945.6
																2120	665.854	-759.655	-186.766	-252.027	115.216	243.812	115.216	0	0	0	0	0	0	-157.048	-448.383	-156.063	-0.164713	-0.799598	0	-0.0201153	-248.843	-576.052	188.413	-1792.3	0.374477		2120	-209.358	-29930.2	-168.699	-2450.25	118.579	4064.18
																																								average	0.270404
[truncated: 73 more columns]

## Sheet: Yr2
																Summary of emissions discounts to apply (to 2020 assumptions):
																	2020-2029		2030-2039		2040-2049		2050-2084		2085-2120
																	Core	FA	Core	FA	Core	FA	Core	FA	Core	FA
																Avoided emissions - Biomass (heat) - marginal supply	none	none	none	none	none	1	1	1	1	1
																Avoided emissions - Biomass (electricity) - marginal supply	none	none	1	1	1	1	1	1	1	1
																Avoided emissions - Incineration (electricity) - marginal supply	none	none	1	1	1	1	1	1	1	1
																Incineration (heat) - marginal supply	none	none	none	none	none	1	1	1	1	1
																C storage - BECCS (biomass electricity)	none	none	0	0	0	0	0	0	0	0
																C storage - BECCS (biomass heat)	none	none	0	0	0	0	0	0	0	0
																Avoided emissions - Cement production - CCS application (calcination)	n/a	n/a	n/a	n/a	n/a	n/a	none	1	1	1
																Avoided emissions - Cement production - furnace emissions reduction	n/a	n/a	n/a	n/a	n/a	n/a	0.9784	0.95104	0.95104	0.712
																Emissions - Wood panel (particle board) production (CCS on heat production)	none	none	none	none	none	1	none	1	1	1
																Emissions - Harvester/forwarder	none	none	none	none	none	0.55	0.87	0.1	0	0
	Annual C stock - total ecosystem (tonnes C) - >75% thin									Natural Forest' C sequestration
	Time Step	Total Ecosystem(GH model (thinned) average soil v3 Default Simu			Thinned	Thinned	Thinned				'Total Ecosystem(Afforestation (conservation) Default Simulation					Core targets scenario
		Forest ecosystem	HWP total	Net system C	Mulch/S C storage	HWP primary	HWP secondary				Net ecosystem C	Process emissions	Annual C flux	Net cumulative C sequestration and storage			2nd planting (Mg CO2 eq)																							Plantation (Core)
	Year	Tonnes C	Tonnes C		Tonnes C					Year	Tonnes C	Tonnes C	Mg CO2eq			Year	Terrestrial C storage		HWP C storage		Forestry/ wood processing emissions (total)		Forestry/ primary wood processing emissions	Secondary wood processing emissions	(BE)CCS (total)		(BE)CCS (primary)	(BE)CCS (secondary)	(BE)CCS (tertiary)	FF offset (total)		Primary electricity offset (biomass + incineration)	Secondary electricity offset (biomass + incineration)	Tertiary electricity offset (biomass + incineration)	Heat offset (biomass)	Heat offset (incineration)	Concrete offset (net)		Net - annual flux	Net - cumulative C sequestration
																	Annual flux	Accumulation	Annual flux	Accumulation	Annual flux	Accumulation			Annual flux	Accumulation				Annual flux	Accumulation						Annual flux	Accumulation
	0	81	0	81	0	0	0			0						2020
	1	80.8365	0	80.8365		0	0			1	81	1.36461	5.00358	5.00358		2021	0	0	0	0	5.00358	5.00358	5.00358	0	0	0	0	0	0	0	0	0	0	0	0	0	0	0	5.00358	5.00358
	2	80.975	0	80.975		0	0			2	80.8429		0.575894	5.57947		2022	0.599623	0.599623	0	0	0	5.00358	0	0	0	0	0	0	0	0	0	0	0	0	0	0	0	0	0.599623	5.6032
	3	81.5	0	81.5		0	0			3	80.9424		-0.36473	5.21474		2023	-0.507923	0.0917007	0	0	0	5.00358	0	0	0	0	0	0	0	0	0	0	0	0	0	0	0	0	-0.507923	5.09528
	4	82.4699	0	82.4699		0	0			4	81.3393		-1.45544	3.7593		2024	-1.92493	-1.83323	0	0	0	5.00358	0	0	0	0	0	0	0	0	0	0	0	0	0	0	0	0	-1.92493	3.17035
	5	83.9295	0	83.9295		0	0			5	82.0617		-2.64872	1.11058		2025	-3.55635	-5.38958	0	0	0	5.00358	0	0	0	0	0	0	0	0	0	0	0	0	0	0	0	0	-3.55635	-0.386001
	6	85.9132	0	85.9132		0	0			6	83.1297		-3.91591	-2.80532		2026	-5.35193	-10.7415	0	0	0	5.00358	0	0	0	0	0	0	0	0	0	0	0	0	0	0	0	0	-5.35193	-5.73793
	7	88.4465	0	88.4465		0	0			7	84.5573		-5.23457	-8.03989		2027	-7.27359	-18.0151	0	0	0	5.00358	0	0	0	0	0	0	0	0	0	0	0	0	0	0	0	0	-7.27359	-13.0115
	8	91.5466	0	91.5466		0	0			8	86.3534		-6.58557	-14.6255		2028	-9.28859	-27.3037	0	0	0	5.00358	0	0	0	0	0	0	0	0	0	0	0	0	0	0	0	0	-9.28859	-22.3001
	9	95.2236	0	95.2236		0	0			9	88.5221		-7.95205	-22.5775		2029	-11.3672	-38.6709	0	0	0	5.00358	0	0	0	0	0	0	0	0	0	0	0	0	0	0	0	0	-11.3672	-33.6673
	10	99.4808	0	99.4808		0	0			10	91.0637		-9.31896	-31.8965		2030	-13.4824	-52.1533	0	0	0	5.00358	0	0	0	0	0	0	0	0	0	0	0	0	0	0	0	0	-13.4824	-47.1497
	11	104.315	0	104.315		0	0			11	93.9745		-10.673	-42.5695		2031	-15.6095	-67.7629	0	0	0	5.00358	0	0	0	0	0	0	0	0	0	0	0	0	0	0	0	0	-15.6095	-62.7593
	12	109.719	0	109.719		0	0			12	97.2478		-12.0023	-54.5718		2032	-17.7267	-85.4896	0	0	0	5.00358	0	0	0	0	0	0	0	0	0	0	0	0	0	0	0	0	-17.7267	-80.486
	13	115.68	0	115.68		0	0			13	100.874		-13.2969	-67.8687		2033	-19.8148	-105.304	0	0	0	5.00358	0	0	0	0	0	0	0	0	0	0	0	0	0	0	0	0	-19.8148	-100.301
	14	122.183	0	122.183		0	0			14	104.842		-14.548	-82.4167		2034	-21.8574	-127.162	0	0	0	5.00358	0	0	0	0	0	0	0	0	0	0	0	0	0	0	0	0	-21.8574	-122.158
	15	129.207	0	129.207		0	0			15	109.137		-15.7483	-98.165		2035	-23.8412	-151.003	0	0	0	5.00358	0	0	0	0	0	0	0	0	0	0	0	0	0	0	0	0	-23.8412	-145.999
	16	136.731	0	136.731		0	0			16	113.744		-16.8918	-115.057		2036	-25.7549	-176.758	0	0	0	5.00358	0	0	0	0	0	0	0	0	0	0	0	0	0	0	0	0	-25.7549	-171.754
	17	144.732	0	144.732		0	0			17	118.646		-17.9733	-133.03		2037	-27.5896	-204.347	0	0	0	5.00358	0	0	0	0	0	0	0	0	0	0	0	0	0	0	0	0	-27.5896	-199.344
	18	153.185	0	153.185		0	0			18	123.824		-18.9887	-152.019		2038	-29.338	-233.685	0	0	0	5.00358	0	0	0	0	0	0	0	0	0	0	0	0	0	0	0	0	-29.338	-228.682
	19	162.063	0	162.063		0	0			19	129.261		-19.9347	-171.953		2039	-30.9935	-264.679	0	0	0	5.00358	0	0	0	0	0	0	0	0	0	0	0	0	0	0	0	0	-30.9935	-259.675
	20	171.337	0	171.337		0	0			20	134.936		-20.8082	-192.762		2040	-32.5507	-297.23	0	0	0	5.00358	0	0	0	0	0	0	0	0	0	0	0	0	0	0	0	0	-32.5507	-292.226
	21	166.535	0	166.535	0	0	0			21	138.961		-14.7598	-207.521		2041	-34.0044	-331.234	0	0	0	5.00358	0	0	0	0	0	0	0	0	0	0	0	0	0	0	0	0	-34.0044	-326.23
	22	174.253	0	174.253		0	0			22	143.702		-17.382	-224.903		2042	17.6073	-313.627	0	0	3.06854	8.07212	3.06854	0	0	0	0	0	0	-16.6958	-16.6958	-16.6958	0	0	0	0	0	0	3.98001	-322.25
	23	182.581	0	182.581		0	0			23	148.506		-17.6139	-242.517		2043	-28.3006	-341.927	0	0	0	8.07212	0	0	0	0		0	0	-0.799598	-17.4954	0	0	-0.799598	0	0	0	0	-29.1002	-351.351
	24	191.425	0	191.425		0	0			24	153.352		-17.7693	-260.287		2044	-30.5355	-372.463	0	0	0	8.07212	0	0	0	0		0	0	-0.799598	-18.295	0	0	-0.799598	0	0	0	0	-31.3351	-382.686
	25	200.704	0	200.704		0	0			25	159.692		-23.2471	-283.534		2045	-32.4275	-404.89	0	0	0	8.07212	0	0	0	0		0	0	-0.799598	-19.0946	0	0	-0.799598	0	0	0	0	-33.2271	-415.913
	26	210.764	0	210.764		0	0			26	165.832		-22.5139	-306.048		2046	-34.0251	-438.915	0	0	0	8.07212	0	0	0	0		0	0	-0.799598	-19.8942	0	0	-0.799598	0	0	0	0	-34.8247	-450.737
	27	220.383	0	220.383		0	0			27	175.455		-35.2823	-341.33		2047	-36.8851	-475.8	0	0	0	8.07212	0	0	0	0		0	0	-0.799598	-20.6938	0	0	-0.799598	0	0	0	0	-37.6847	-488.422
	28	230.067	0	230.067		0	0			28	184.967		-34.8791	-376.209		2048	-35.2691	-511.07	0	0	0	8.07212	0	0	0	0		0	0	-0.799598	-21.4934	0	0	-0.799598	0	0	0	0	-36.0687	-524.491
	29	239.806	0	239.806		0	0			29	194.39		-34.5515	-410.761		2049	-35.5086	-546.578	0	0	0	8.07212	0	0	0	0		0	0	-0.799598	-22.293	0	0	-0.799598	0	0	0	0	-36.3082	-560.799
	30	249.591	0	249.591		0	0			30	203.739		-34.2804	-445.041		2050	-35.7094	-582.288	0	0	0	8.07212	0	0	0	0		0	0	-0.799598	-23.0926	0	0	-0.799598	0	0	0	0	-36.509	-597.308
	31	259.679	0	259.679		0	0			31	213.027		-34.0532	-479.094		2051	-35.8788	-618.166	0	0	0	8.07212	0	0	0	0		0	0	-0.799598	-23.8922	0	0	-0.799598	0	0	0	0	-36.6784	-633.986
	32	269.8	0	269.8		0	0			32	219.105		-22.2888	-501.383		2052	-36.9884	-655.155	0	0	0	8.07212	0	0	0	0		0	0	-0.799598	-24.6918	0	0	-0.799598	0	0	0	0	-37.788	-671.774
	33	279.952	0	279.952		0	0			33	225.133		-22.1014	-523.484		2053	-37.1136	-692.268	0	0	0	8.07212	0	0	0	0		0	0	-0.799598	-25.4914	0	0	-0.799598	0	0	0	0	-37.9132	-709.688
	34	290.127	0	290.127		0	0			34	231.118		-21.9445	-545.429		2054	-37.2206	-729.489	0	0	0	8.07212	0	0	0	0		0	0	-0.799598	-26.291	0	0	-0.799598	0	0	0	0	-38.0202	-747.708
	35	300.325	0	300.325		0	0			35	237.067		-21.8117	-567.241		2055	-37.312	-766.801	0	0	0	8.07212	0	0	0	0		0	0	-0.799598	-27.0906	0	0	-0.799598	0	0	0	0	-38.1116	-785.819
	36	310.163	0	310.163		0	0			36	242.985		-21.699	-588.94		2056	-37.3905	-804.191	0	0	0	8.07212	0	0	0	0		0	0	-0.799598	-27.8902	0	0	-0.799598	0	0	0	0	-38.1901	-824.009
	37	320.013	0	320.013		0	0			37	248.464		-20.0901	-609.03		2057	-36.0712	-840.263	0	0	0	8.07212	0	0	0	0		0	0	-0.799598	-28.6898	0	0	-0.799598	0	0	0	0	-36.8708	-860.88
	38	329.876	0	329.876		0	0			38	253.915		-19.989	-629.019		2058	-36.1194	-876.382	0	0	0	8.07212	0	0	0	0		0	0	-0.799598	-29.4894	0	0	-0.799598	0	0	0	0	-36.919	-897.799
	39	339.748	0	339.748		0	0			39	259.343		-19.9032	-648.922		2059	-36.1622	-912.544	0	0	0	8.07212	0	0	0	0		0	0	-0.799598	-30.289	0	0	-0.799598	0	0	0	0	-36.9618	-934.761
	40	349.63	0	349.63		0	0			40	264.751		-19.8296	-668.752		2060	-36.1997	-948.744	0	0	0	8.07212	0	0	0	0		0	0	-0.799598	-31.0886	0	0	-0.799598	0	0	0	0	-36.9992	-971.76
	41	358.788	0	358.788		0	0			41	270.142		-19.7665	-688.518		2061	-36.2329	-984.977	0	0	0	8.07212	0	0	0	0		0	0	-0.799598	-31.8882	0	0	-0.799598	0	0	0	0	-37.0325	-1008.79
	42	367.946	0	367.946		0	0			42	275.112		-18.2224	-706.74		2062	-33.5798	-1018.56	0	0	0	8.07212	0	0	0	0		0	0	-0.799598	-32.6878	0	0	-0.799598	0	0	0	0	-34.3794	-1043.17
	43	377.104	0	377.104		0	0			43	280.063		-18.1553	-724.896		2063	-33.5776	-1052.13	0	0	0	8.07212	0	0	0	0		0	0	-0.799598	-33.4874	0	0	-0.799598	0	0	0	0	-34.3772	-1077.55
	44	386.263	0	386.263		0	0			44	284.999		-18.0982	-742.994		2064	-33.5792	-1085.71	0	0	0	8.07212	0	0	0	0		0	0	-0.799598	-34.287	0	0	-0.799598	0	0	0	0	-34.3788	-1111.93
	45	395.423	0	395.423		0	0			45	289.924		-18.0569	-761.051		2065	-33.5828	-1119.3	0	0	0	8.07212	0	0	0	0		0	0	-0.799598	-35.0866	0	0	-0.799598	0	0	0	0	-34.3824	-1146.31
	46	403.812	0	403.812		0	0			46	294.838		-18.0171	-779.068		2066	-33.5875	-1152.88	0	0	0	8.07212	0	0	0	0		0	0	-0.799598	-35.8862	0	0	-0.799598	0	0	0	0	-34.3871	-1180.7
	47	412.194	0	412.194		0	0			47	299.396		-16.7129	-795.781		2067	-30.7614	-1183.65	0	0	0	8.07212	0	0	0	0		0	0	-0.799598	-36.6858	0	0	-0.799598	0	0	0	0	-31.561	-1212.26
	48	420.569	0	420.569		0	0			48	303.94		-16.6615	-812.442		2068	-30.732	-1214.38	0	0	0	8.07212	0	0	0	0		0	0	-0.799598	-37.4854	0	0	-0.799598	0	0	0	0	-31.5316	-1243.79
	49	428.94	0	428.94		0	0			49	308.472		-16.6177	-829.06		2069	-30.7102	-1245.09	0	0	0	8.07212	0	0	0	0		0	0	-0.799598	-38.285	0	0	-0.799598	0	0	0	0	-31.5098	-1275.3
	50	250.406	50.277	300.683	0	50.277	0			50	312.994		-16.5804	-845.64		2070	-30.6944	-1275.78	0	0	0	8.07212	0	0	0	0		0	0	-0.799598	-39.0846	0	0	-0.799598	0	0	0	0	-31.494	-1306.79
	51	235.471	45.0608	280.532		45.0608	0			51	317.507		-16.5483	-862.189		2071	654.627	-621.154	-184.349	-184.349	117.484	125.556	117.484	0	0	0	0	0	0	-154.451	-193.536	-153.631	0	-0.799598	0	-0.0201153	-336.622	-336.622	96.6894	-1210.1
	52	223.192	40.8812	264.074		40.8812	0			52	321.752		-15.5635	-877.752		2072	54.7601	-566.394	19.126	-165.223	0	125.556	0	0	0	0		0	0	-7.06008	-200.596		-6.24037	-0.799598	0	-0.0201153	0	-336.622	66.8261	-1143.28
	53	213.194	37.5245	250.719		37.5245	0			53	325.986		-15.5257	-893.278		2073	45.0223	-521.372	15.3254	-149.898	0	125.556	0	0	0	0		0	0	-5.82002	-206.416		-5.00031	-0.799598	0	-0.0201153	0	-336.622	54.5276	-1088.75
	54	205.188	34.8214	240.009		34.8214	0			54	330.211		-15.4932	-908.771		2074	36.6589	-484.713	12.3077	-137.59	0	125.556	0	0	0	0		0	0	-4.83542	-211.251		-4.01571	-0.799598	0	-0.0201153	0	-336.622	44.1312	-1044.62
	55	198.944	32.6373	231.582		32.6373	0			55	334.429		-15.4652	-924.236		2075	29.3588	-455.354	9.91144	-127.679	0	125.556	0	0	0	0		0	0	-4.05358	-215.305		-3.23387	-0.799598	0	-0.0201153	0	-336.622	35.2167	-1009.4
	56	194.283	30.8654	225.149		30.8654	0			56	338.64		-15.441	-939.677		2076	22.8921	-432.462	8.00845	-119.67	0	125.556	0	0	0	0		0	0	-3.43268	-218.737		-2.61297	-0.799598	0	-0.0201153	0	-336.622	27.4679	-981.935
	57	191.057	29.421	220.478		29.421	0			57	342.529		-14.2596	-953.937		2077	17.0904	-415.372	6.49695	-113.173	0	125.556	0	0	0	0		0	0	-2.93951	-221.677		-2.1198	-0.799598	0	-0.0201153	0	-336.622	20.6479	-961.287
	58	189.141	28.2368	217.378		28.2368	0			58	346.407		-14.2193	-968.156		2078	11.8309	-403.541	5.29619	-107.877	0	125.556	0	0	0	0		0	0	-2.54774	-224.225		-1.72802	-0.799598	0	-0.0201153	0	-336.622	14.5794	-946.708
	59	188.431	27.2594	215.691		27.2594	0			59	350.276		-14.1847	-982.341		2079	7.02363	-396.517	4.34208	-103.535	0	125.556	0	0	0	0		0	0	-2.23643	-226.461		-1.41672	-0.799598	0	-0.0201153	0	-336.622	9.12928	-937.579
	60	188.835	26.4465	215.282		26.4465	0			60	354.136		-14.1547	-996.496		2080	2.60238	-393.915	3.58374	-99.9511	0	125.556	0	0	0	0		0	0	-1.989	-228.45		-1.16929	-0.799598	0	-0.0201153	0	-336.622	4.19712	-933.382
	61	190.272	25.7643	216.036		25.7643	0			61	358.007		-14.1943	-1010.69		2081	-1.48191	-395.397	2.98079	-96.9703	0	125.556	0	0	0	0		0	0	-1.79228	-230.242		-0.972562	-0.799598	0	-0.0201153	0	-336.622	-0.293394	-933.675
	62	192.666	25.1863	217.852		25.1863	0			62	361.578		-13.0916	-1023.78		2082	-5.26639	-400.663	2.50118	-94.4691	0	125.556	0	0	0	0		0	0	-1.63579	-231.878		-0.816077	-0.799598	0	-0.0201153	0	-336.622	-4.40099	-938.076
	63	195.951	24.6911	220.642		24.6911	0			63	365.139		-13.0578	-1036.84		2083	-8.77949	-409.443	2.11948	-92.3497	0	125.556	0	0	0	0		0	0	-1.51125	-233.389		-0.691536	-0.799598	0	-0.0201153	0	-336.622	-8.17126	-946.247
	64	200.063	24.2621	224.325		24.2621	0			64	368.692		-13.0286	-1049.87		2084	-12.0439	-421.486	1.81549	-90.5342	0	125.556	0	0	0	0		0	0	-1.41207	-234.801		-0.592352	-0.799598	0	-0.0201153	0	-336.622	-11.6405	-957.888
	65	204.944	23.8858	228.829		23.8858	0			65	372.239		-13.0033	-1062.87		2085	-15.0777	-436.564	1.57319	-88.961	0	125.556	0	0	0	0		0	0	-1.33301	-236.134		-0.513296	-0.799598	0	-0.0201153	0	-336.622	-14.8375	-972.725
	66	210.537	23.5516	234.089		23.5516	0			66	375.779		-12.9809	-1075.85		2086	-17.8959	-454.46	1.37987	-87.5811	0	125.556	0	0	0	0		0	0	-1.26993	-237.404		-0.450218	-0.799598	0	-0.0201153	0	-336.622	-17.786	-990.511
	67	216.792	23.2511	240.043		23.2511	0			67	378.979		-11.733	-1087.59		2087	-20.5107	-474.971	1.22542	-86.3557	0	125.556	0	0	0	0		0	0	-1.21954	-238.624		-0.399825	-0.799598	0	-0.0201153	0	-336.622	-20.5048	-1011.02
	68	223.656	22.9776	246.633		22.9776	0			68	382.167		-11.6891	-1099.27		2088	-22.9322	-497.903	1.10183	-85.2539	0	125.556	0	0	0	0		0	0	-1.17921	-239.803		-0.359501	-0.799598	0	-0.0201153	0	-336.622	-23.0095	-1034.03
	69	231.081	22.7258	253.807		22.7258	0			69	385.344		-11.6509	-1110.93		2089	-25.1684	-523.071	1.00275	-84.2511	0	125.556	0	0	0	0		0	0	-1.14689	-240.95		-0.327173	-0.799598	0	-0.0201153	0	-336.622	-25.3125	-1059.34
	70	239.02	22.4916	261.511		22.4916	0			70	388.513		-11.6174	-1122.54		2090	-27.2256	-550.297	0.923124	-83.328	0	125.556	0	0	0	0		0	0	-1.12091	-242.071		-0.301194	-0.799598	0	-0.0201153	0	-336.622	-27.4234	-1086.76
	71	231.313	22.2715	253.585	0	22.2715	0			71	391.673		-11.5877	-1134.13		2091	-29.1086	-579.405	0.85895	-82.469	0	125.556	0	0	0	0		0	0	-1.09997	-243.171		-0.280255	-0.799598	0	-0.0201153	0	-336.622	-29.3496	-1116.11
	72	237.694	22.0628	259.757		22.0628	0			72	394.647		-10.9046	-1145.03		2092	28.2574	-551.148	0.807045	-81.662	3.3628	128.919	3.3628	0	0	0	0	0	0	-19.8616	-263.032	-18.7785	-0.26332	-0.799598	0	-0.0201153	0	-336.622	12.5657	-1103.55
	73	244.775	21.8636	266.639		21.8636	0			73	397.611		-10.8671	-1155.9		2093	-23.3968	-574.545	0.764888	-80.8971	0	128.919	0	0	0	0		0	0	-1.06928	-264.102		-0.249565	-0.799598	0	-0.0201153	0	-336.622	-23.7012	-1127.25
	74	252.449	21.6721	274.121		21.6721	0			74	400.565		-10.8334	-1166.74		2094	-25.9644	-600.509	0.730473	-80.1666	0	128.919	0	0	0	0		0	0	-1.05805	-265.16		-0.238336	-0.799598	0	-0.0201153	0	-336.622	-26.292	-1153.54
	75	261.038	21.487	282.525		21.487	0			75	403.511		-10.8033	-1177.54		2095	-28.1377	-628.647	0.702212	-79.4644	0	128.919	0	0	0	0		0	0	-1.04883	-266.209		-0.229115	-0.799598	0	-0.0201153	0	-336.622	-28.4843	-1182.02
	76	269.304	21.3071	290.611		21.3071	0			76	406.45		-10.776	-1188.31		2096	-31.493	-660.14	0.678842	-78.7856	0	128.919	0	0	0	0		0	0	-1.0412	-267.25		-0.22149	-0.799598	0	-0.0201153	0	-336.622	-31.8553	-1213.88
	77	277.737	21.1318	298.869		21.1318	0			77	408.192		-6.38738	-1194.7		2097	-30.3066	-690.446	0.65936	-78.1262	0	128.919	0	0	0	0		0	0	-1.03485	-268.285		-0.215134	-0.799598	0	-0.0201153	0	-336.622	-30.6821	-1244.56
	78	286.315	20.9602	307.275		20.9602	0			78	409.898		-6.2551	-1200.96		2098	-30.9215	-721.368	0.642973	-77.4832	0	128.919	0	0	0	0		0	0	-1.0295	-269.314		-0.209787	-0.799598	0	-0.0201153	0	-336.622	-31.308	-1275.87
	79	295.019	20.7919	315.81		20.7919	0			79	411.573		-6.13887	-1207.1		2099	-31.4525	-752.821	0.629049	-76.8542	0	128.919	0	0	0	0		0	0	-1.02496	-270.339		-0.205244	-0.799598	0	-0.0201153	0	-336.622	-31.8484	-1307.72
	80	304.096	20.6265	324.722		20.6265	0			80	413.219		-6.03548	-1213.13		2100	-31.9141	-784.735	0.617086	-76.2371	0	128.919	0	0	0	0		0	0	-1.02105	-271.36		-0.201341	-0.799598	0	-0.0201153	0	-336.622	-32.318	-1340.03
	81	313.27	20.4635	333.734		20.4635	0			81	414.839		-5.94241	-1219.07		2101	-33.2832	-818.018	0.606687	-75.6304	0	128.919	0	0	0	0		0	0	-1.01766	-272.378		-0.197948	-0.799598	0	-0.0201153	0	-336.622	-33.6942	-1373.73
	82	322.531	20.3028	342.834		20.3028	0			82	416.17		-4.88069	-1223.95		2102	-33.6402	-851.658	0.597537	-75.0329	0	128.919	0	0	0	0		0	0	-1.01468	-273.392		-0.194962	-0.799598	0	-0.0201153	0	-336.622	-34.0574	-1407.79
	83	331.867	20.144	352.011		20.144	0			83	417.475		-4.78507	-1228.74		2103	-33.9547	-885.613	0.589385	-74.4435	0	128.919	0	0	0	0		0	0	-1.01202	-274.405		-0.192302	-0.799598	0	-0.0201153	0	-336.622	-34.3774	-1442.16
	84	341.271	19.9871	361.258		19.9871	0			84	418.757		-4.69816	-1233.44		2104	-34.2328	-919.846	0.582031	-73.8615	0	128.919	0	0	0	0		0	0	-1.00962	-275.414		-0.189903	-0.799598	0	-0.0201153	0	-336.622	-34.6604	-1476.82
	85	350.356	19.8319	370.188		19.8319	0			85	420.016		-4.61831	-1238.06		2105	-34.4797	-954.325	0.575317	-73.2861	0	128.919	0	0	0	0		0	0	-1.00743	-276.422		-0.187712	-0.799598	0	-0.0201153	0	-336.622	-34.9118	-1511.74
	86	359.492	19.6783	379.17		19.6783	0			86	421.256		-4.54422	-1242.6		2106	-33.3127	-987.638	0.569119	-72.717	0	128.919	0	0	0	0		0	0	-1.0054	-277.427		-0.18569	-0.799598	0	-0.0201153	0	-336.622	-33.7489	-1545.48
	87	368.674	19.5261	388.2		19.5261	0			87	422.476		-4.47498	-1247.08		2107	-33.4991	-1021.14	0.563337	-72.1537	0	128.919	0	0	0	0		0	0	-1.00352	-278.43		-0.183804	-0.799598	0	-0.0201153	0	-336.622	-33.9392	-1579.42
	88	377.897	19.3754	397.273		19.3754	0			88	423.679		-4.40976	-1251.48		2108	-33.6674	-1054.8	0.557891	-71.5958	0	128.919	0	0	0	0		0	0	-1.00174	-279.432		-0.182027	-0.799598	0	-0.0201153	0	-336.622	-34.1113	-1613.54
	89	387.158	19.226	406.384		19.226	0			89	424.864		-4.34804	-1255.83		2109	-33.8194	-1088.62	0.552719	-71.0431	0	128.919	0	0	0	0		0	0	-1.00005	-280.432		-0.180339	-0.799598	0	-0.0201153	0	-336.622	-34.2667	-1647.8
	90	395.722	19.0779	414.8		19.0779	0			90	426.034		-4.28925	-1260.12		2110	-33.9572	-1122.58	0.54777	-70.4953	0	128.919	0	0	0	0		0	0	-0.998438	-281.431		-0.178725	-0.799598	0	-0.0201153	0	-336.622	-34.4078	-1682.21
	91	404.309	18.9311	423.24		18.9311	0			91	427.189		-4.23307	-1264.36		2111	-31.3998	-1153.98	0.543006	-69.9523	0	128.919	0	0	0	0		0	0	-0.996883	-282.428		-0.17717	-0.799598	0	-0.0201153	0	-336.622	-31.8537	-1714.06
	92	412.918	18.7855	431.704		18.7855	0			92	428.329		-4.1791	-1268.53		2112	-31.4856	-1185.47	0.538394	-69.4139	0	128.919	0	0	0	0		0	0	-0.995378	-283.423		-0.175665	-0.799598	0	-0.0201153	0	-336.622	-31.9426	-1746.01
	93	421.549	18.641	440.19		18.641	0			93	429.454		-4.12711	-1272.66		2113	-31.5679	-1217.03	0.533909	-68.88	0	128.919	0	0	0	0		0	0	-0.993915	-284.417		-0.174202	-0.799598	0	-0.0201153	0	-336.622	-32.0279	-1778.03
	94	430.2	18.4978	448.698		18.4978	0			94	430.566		-4.07697	-1276.74		2114	-31.646	-1248.68	0.529532	-68.3505	0	128.919	0	0	0	0		0	0	-0.992487	-285.409		-0.172774	-0.799598	0	-0.0201153	0	-336.622	-32.109	-1810.14
	95	438.097	18.3557	456.453		18.3557	0			95	431.665		-4.02836	-1280.77		2115	-31.7194	-1280.4	0.525246	-67.8252	0	128.919	0	0	0	0		0	0	-0.991089	-286.4		-0.171376	-0.799598	0	-0.0201153	0	-336.622	-32.1853	-1842.33
	96	446.003	18.2147	464.217		18.2147	0			96	432.75		-3.98124	-1284.75		2116	-28.957	-1309.36	0.52104	-67.3042	0	128.919	0	0	0	0		0	0	-0.989716	-287.39		-0.170003	-0.799598	0	-0.0201153	0	-336.622	-29.4257	-1871.75
	97	453.917	18.0749	471.992		18.0749	0			97	433.824		-3.93546	-1288.68		2117	-28.9865	-1338.34	0.516902	-66.7873	0	128.919	0	0	0	0		0	0	-0.988366	-288.379		-0.168653	-0.799598	0	-0.0201153	0	-336.622	-29.458	-1901.21
	98	461.841	17.9361	479.777		17.9361	0			98	434.885		-3.89085	-1292.57		2118	-29.0196	-1367.36	0.512825	-66.2745	0	128.919	0	0	0	0		0	0	-0.987036	-289.366		-0.167323	-0.799598	0	-0.0201153	0	-336.622	-29.4938	-1930.71
	99	469.775	17.7984	487.574		17.7984	0			99	435.934		-3.84742	-1296.42		2119	-29.0548	-1396.42	0.508802	-65.7657	0	128.919	0	0	0	0		0	0	-0.985723	-290.351		-0.16601	-0.799598	0	-0.0201153	0	-336.622	-29.5318	-1960.24
	100	288.179	68.7347	356.913	0	68.7347	0			100	436.972		-3.80506	-1300.23		2120	-29.091	-1425.51	0.504828	-65.2608	0	128.919		0	0	0		0	0	-0.984427	-291.336		-0.164713	-0.799598	0	-0.0201153	0	-336.622	-29.5706	-1989.81
																Further Ambition targets scenario
																	2nd planting (Mg CO2 eq)																							Plantation (Core)
																Year	Terrestrial C storage		HWP C storage		Forestry/ wood processing emissions (total)		Forestry/ primary wood processing emissions	Secondary wood processing emissions	(BE)CCS (total)		(BE)CCS (primary)	(BE)CCS (secondary)	(BE)CCS (tertiary)	FF offset (total)		Primary electricity offset (biomass + incineration)	Secondary electricity offset (biomass + incineration)	Tertiary electricity offset (biomass + incineration)	Heat offset (biomass)	Heat offset (incineration)	Concrete offset (net)		Net - annual flux	Net - cumulative C sequestration
																	Annual flux	Accumulation	Annual flux	Accumulation	Annual flux	Accumulation			Annual flux	Accumulation				Annual flux	Accumulation						Annual flux	Accumulation
																2020
																2021	0	0	0	0	5.00358	5.00358	5.00358	0	0	0	0	0	0	0	0	0	0	0	0	0	0	0	5.00358	5.00358
																2022	0.599623	0.599623	0	0	0	5.00358	0	0	0	0	0	0	0	0	0	0	0	0	0	0	0	0	0.599623	5.6032
																2023	-0.507923	0.0917007	0	0	0	5.00358	0	0	0	0	0	0	0	0	0	0	0	0	0	0	0	0	-0.507923	5.09528
																2024	-1.92493	-1.83323	0	0	0	5.00358	0	0	0	0	0	0	0	0	0	0	0	0	0	0	0	0	-1.92493	3.17035
																2025	-3.55635	-5.38958	0	0	0	5.00358	0	0	0	0	0	0	0	0	0	0	0	0	0	0	0	0	-3.55635	-0.386001
																2026	-5.35193	-10.7415	0	0	0	5.00358	0	0	0	0	0	0	0	0	0	0	0	0	0	0	0	0	-5.35193	-5.73793
																2027	-7.27359	-18.0151	0	0	0	5.00358	0	0	0	0	0	0	0	0	0	0	0	0	0	0	0	0	-7.27359	-13.0115
																2028	-9.28859	-27.3037	0	0	0	5.00358	0	0	0	0	0	0	0	0	0	0	0	0	0	0	0	0	-9.28859	-22.3001
																2029	-11.3672	-38.6709	0	0	0	5.00358	0	0	0	0	0	0	0	0	0	0	0	0	0	0	0	0	-11.3672	-33.6673
																2030	-13.4824	-52.1533	0	0	0	5.00358	0	0	0	0	0	0	0	0	0	0	0	0	0	0	0	0	-13.4824	-47.1497
																2031	-15.6095	-67.7629	0	0	0	5.00358	0	0	0	0	0	0	0	0	0	0	0	0	0	0	0	0	-15.6095	-62.7593
																2032	-17.7267	-85.4896	0	0	0	5.00358	0	0	0	0	0	0	0	0	0	0	0	0	0	0	0	0	-17.7267	-80.486
																2033	-19.8148	-105.304	0	0	0	5.00358	0	0	0	0	0	0	0	0	0	0	0	0	0	0	0	0	-19.8148	-100.301
																2034	-21.8574	-127.162	0	0	0	5.00358	0	0	0	0	0	0	0	0	0	0	0	0	0	0	0	0	-21.8574	-122.158
																2035	-23.8412	-151.003	0	0	0	5.00358	0	0	0	0	0	0	0	0	0	0	0	0	0	0	0	0	-23.8412	-145.999
																2036	-25.7549	-176.758	0	0	0	5.00358	0	0	0	0	0	0	0	0	0	0	0	0	0	0	0	0	-25.7549	-171.754
																2037	-27.5896	-204.347	0	0	0	5.00358	0	0	0	0	0	0	0	0	0	0	0	0	0	0	0	0	-27.5896	-199.344
																2038	-29.338	-233.685	0	0	0	5.00358	0	0	0	0	0	0	0	0	0	0	0	0	0	0	0	0	-29.338	-228.682
																2039	-30.9935	-264.679	0	0	0	5.00358	0	0	0	0	0	0	0	0	0	0	0	0	0	0	0	0	-30.9935	-259.675
																2040	-32.5507	-297.23	0	0	0	5.00358	0	0	0	0	0	0	0	0	0	0	0	0	0	0	0	0	-32.5507	-292.226
																2041	-34.0044	-331.234	0	0	0	5.00358	0	0	0	0	0	0	0	0	0	0	0	0	0	0	0	0	-34.0044	-326.23
																2042	17.6073	-313.627	0	0	2.74519	7.74877	2.74519	0	0	0	0	0	0	-16.6958	-16.6958	-16.6958	0	0	0	0	0	0	3.65666	-322.574
																2043	-28.3006	-341.927	0	0	0	7.74877	0	0	0	0		0	0	-0.799598	-17.4954	0	0	-0.799598	0	0	0	0	-29.1002	-351.674
																2044	-30.5355	-372.463	0	0	0	7.74877	0	0	0	0		0	0	-0.799598	-18.295	0	0	-0.799598	0	0	0	0	-31.3351	-383.009
																2045	-32.4275	-404.89	0	0	0	7.74877	0	0	0	0		0	0	-0.799598	-19.0946	0	0	-0.799598	0	0	0	0	-33.2271	-416.236
																2046	-34.0251	-438.915	0	0	0	7.74877	0	0	0	0		0	0	-0.799598	-19.8942	0	0	-0.799598	0	0	0	0	-34.8247	-451.061
																2047	-36.8851	-475.8	0	0	0	7.74877	0	0	0	0		0	0	-0.799598	-20.6938	0	0	-0.799598	0	0	0	0	-37.6847	-488.746
																2048	-35.2691	-511.07	0	0	0	7.74877	0	0	0	0		0	0	-0.799598	-21.4934	0	0	-0.799598	0	0	0	0	-36.0687	-524.814
																2049	-35.5086	-546.578	0	0	0	7.74877	0	0	0	0		0	0	-0.799598	-22.293	0	0	-0.799598	0	0	0	0	-36.3082	-561.122
																2050	-35.7094	-582.288	0	0	0	7.74877	0	0	0	0		0	0	-0.799598	-23.0926	0	0	-0.799598	0	0	0	0	-36.509	-597.631
																2051	-35.8788	-618.166	0	0	0	7.74877	0	0	0	0		0	0	-0.799598	-23.8922	0	0	-0.799598	0	0	0	0	-36.6784	-634.31
																2052	-36.9884	-655.155	0	0	0	7.74877	0	0	0	0		0	0	-0.799598	-24.6918	0	0	-0.799598	0	0	0	0	-37.788	-672.098
																2053	-37.1136	-692.268	0	0	0	7.74877	0	0	0	0		0	0	-0.799598	-25.4914	0	0	-0.799598	0	0	0	0	-37.9132	-710.011
																2054	-37.2206	-729.489	0	0	0	7.74877	0	0	0	0		0	0	-0.799598	-26.291	0	0	-0.799598	0	0	0	0	-38.0202	-748.031
																2055	-37.312	-766.801	0	0	0	7.74877	0	0	0	0		0	0	-0.799598	-27.0906	0	0	-0.799598	0	0	0	0	-38.1116	-786.143
																2056	-37.3905	-804.191	0	0	0	7.74877	0	0	0	0		0	0	-0.799598	-27.8902	0	0	-0.799598	0	0	0	0	-38.1901	-824.333
																2057	-36.0712	-840.263	0	0	0	7.74877	0	0	0	0		0	0	-0.799598	-28.6898	0	0	-0.799598	0	0	0	0	-36.8708	-861.204
																2058	-36.1194	-876.382	0	0	0	7.74877	0	0	0	0		0	0	-0.799598	-29.4894	0	0	-0.799598	0	0	0	0	-36.919	-898.123
																2059	-36.1622	-912.544	0	0	0	7.74877	0	0	0	0		0	0	-0.799598	-30.289	0	0	-0.799598	0	0	0	0	-36.9618	-935.084
																2060	-36.1997	-948.744	0	0	0	7.74877	0	0	0	0		0	0	-0.799598	-31.0886	0	0	-0.799598	0	0	0	0	-36.9992	-972.084
																2061	-36.2329	-984.977	0	0	0	7.74877	0	0	0	0		0	0	-0.799598	-31.8882	0	0	-0.799598	0	0	0	0	-37.0325	-1009.12
																2062	-33.5798	-1018.56	0	0	0	7.74877	0	0	0	0		0	0	-0.799598	-32.6878	0	0	-0.799598	0	0	0	0	-34.3794	-1043.5
																2063	-33.5776	-1052.13	0	0	0	7.74877	0	0	0	0		0	0	-0.799598	-33.4874	0	0	-0.799598	0	0	0	0	-34.3772	-1077.87
																2064	-33.5792	-1085.71	0	0	0	7.74877	0	0	0	0		0	0	-0.799598	-34.287	0	0	-0.799598	0	0	0	0	-34.3788	-1112.25
																2065	-33.5828	-1119.3	0	0	0	7.74877	0	0	0	0		0	0	-0.799598	-35.0866	0	0	-0.799598	0	0	0	0	-34.3824	-1146.63
																2066	-33.5875	-1152.88	0	0	0	7.74877	0	0	0	0		0	0	-0.799598	-35.8862	0	0	-0.799598	0	0	0	0	-34.3871	-1181.02
																2067	-30.7614	-1183.65	0	0	0	7.74877	0	0	0	0		0	0	-0.799598	-36.6858	0	0	-0.799598	0	0	0	0	-31.561	-1212.58
																2068	-30.732	-1214.38	0	0	0	7.74877	0	0	0	0		0	0	-0.799598	-37.4854	0	0	-0.799598	0	0	0	0	-31.5316	-1244.11
																2069	-30.7102	-1245.09	0	0	0	7.74877	0	0	0	0		0	0	-0.799598	-38.285	0	0	-0.799598	0	0	0	0	-31.5098	-1275.62
																2070	-30.6944	-1275.78	0	0	0	7.74877	0	0	0	0		0	0	-0.799598	-39.0846	0	0	-0.799598	0	0	0	0	-31.494	-1307.12
																2071	654.627	-621.154	-184.349	-184.349	117.484	125.233	117.484	0	0	0	0	0	0	-154.451	-193.536	-153.631	0	-0.799598	0	-0.0201153	-327.208	-327.208	106.103	-1201.01
																2072	54.7601	-566.394	19.126	-165.223	0	125.233	0	0	0	0		0	0	-7.06008	-200.596		-6.24037	-0.799598	0	-0.0201153	0	-327.208	66.8261	-1134.19
																2073	45.0223	-521.372	15.3254	-149.898	0	125.233	0	0	0	0		0	0	-5.82002	-206.416		-5.00031	-0.799598	0	-0.0201153	0	-327.208	54.5276	-1079.66
																2074	36.6589	-484.713	12.3077	-137.59	0	125.233	0	0	0	0		0	0	-4.83542	-211.251		-4.01571	-0.799598	0	-0.0201153	0	-327.208	44.1312	-1035.53
																2075	29.3588	-455.354	9.91144	-127.679	0	125.233	0	0	0	0		0	0	-4.05358	-215.305		-3.23387	-0.799598	0	-0.0201153	0	-327.208	35.2167	-1000.31
																2076	22.8921	-432.462	8.00845	-119.67	0	125.233	0	0	0	0		0	0	-3.43268	-218.737		-2.61297	-0.799598	0	-0.0201153	0	-327.208	27.4679	-972.845
																2077	17.0904	-415.372	6.49695	-113.173	0	125.233	0	0	0	0		0	0	-2.93951	-221.677		-2.1198	-0.799598	0	-0.0201153	0	-327.208	20.6479	-952.197
																2078	11.8309	-403.541	5.29619	-107.877	0	125.233	0	0	0	0		0	0	-2.54774	-224.225		-1.72802	-0.799598	0	-0.0201153	0	-327.208	14.5794	-937.618
																2079	7.02363	-396.517	4.34208	-103.535	0	125.233	0	0	0	0		0	0	-2.23643	-226.461		-1.41672	-0.799598	0	-0.0201153	0	-327.208	9.12928	-928.489
																2080	2.60238	-393.915	3.58374	-99.9511	0	125.233	0	0	0	0		0	0	-1.989	-228.45		-1.16929	-0.799598	0	-0.0201153	0	-327.208	4.19712	-924.292
																2081	-1.48191	-395.397	2.98079	-96.9703	0	125.233	0	0	0	0		0	0	-1.79228	-230.242		-0.972562	-0.799598	0	-0.0201153	0	-327.208	-0.293394	-924.585
																2082	-5.26639	-400.663	2.50118	-94.4691	0	125.233	0	0	0	0		0	0	-1.63579	-231.878		-0.816077	-0.799598	0	-0.0201153	0	-327.208	-4.40099	-928.986
																2083	-8.77949	-409.443	2.11948	-92.3497	0	125.233	0	0	0	0		0	0	-1.51125	-233.389		-0.691536	-0.799598	0	-0.0201153	0	-327.208	-8.17126	-937.157
																2084	-12.0439	-421.486	1.81549	-90.5342	0	125.233	0	0	0	0		0	0	-1.41207	-234.801		-0.592352	-0.799598	0	-0.0201153	0	-327.208	-11.6405	-948.798
																2085	-15.0777	-436.564	1.57319	-88.961	0	125.233	0	0	0	0		0	0	-1.33301	-236.134		-0.513296	-0.799598	0	-0.0201153	0	-327.208	-14.8375	-963.635
																2086	-17.8959	-454.46	1.37987	-87.5811	0	125.233	0	0	0	0		0	0	-1.26993	-237.404		-0.450218	-0.799598	0	-0.0201153	0	-327.208	-17.786	-981.421
																2087	-20.5107	-474.971	1.22542	-86.3557	0	125.233	0	0	0	0		0	0	-1.21954	-238.624		-0.399825	-0.799598	0	-0.0201153	0	-327.208	-20.5048	-1001.93
																2088	-22.9322	-497.903	1.10183	-85.2539	0	125.233	0	0	0	0		0	0	-1.17921	-239.803		-0.359501	-0.799598	0	-0.0201153	0	-327.208	-23.0095	-1024.94
																2089	-25.1684	-523.071	1.00275	-84.2511	0	125.233	0	0	0	0		0	0	-1.14689	-240.95		-0.327173	-0.799598	0	-0.0201153	0	-327.208	-25.3125	-1050.25
																2090	-27.2256	-550.297	0.923124	-83.328	0	125.233	0	0	0	0		0	0	-1.12091	-242.071		-0.301194	-0.799598	0	-0.0201153	0	-327.208	-27.4234	-1077.67
																2091	-29.1086	-579.405	0.85895	-82.469	0	125.233	0	0	0	0		0	0	-1.09997	-243.171		-0.280255	-0.799598	0	-0.0201153	0	-327.208	-29.3496	-1107.02
																2092	28.2574	-551.148	0.807045	-81.662	3.3628	128.595	3.3628	0	0	0	0	0	0	-19.8616	-263.032	-18.7785	-0.26332	-0.799598	0	-0.0201153	0	-327.208	12.5657	-1094.46
																2093	-23.3968	-574.545	0.764888	-80.8971	0	128.595	0	0	0	0		0	0	-1.06928	-264.102		-0.249565	-0.799598	0	-0.0201153	0	-327.208	-23.7012	-1118.16
																2094	-25.9644	-600.509	0.730473	-80.1666	0	128.595	0	0	0	0		0	0	-1.05805	-265.16		-0.238336	-0.799598	0	-0.0201153	0	-327.208	-26.292	-1144.45
																2095	-28.1377	-628.647	0.702212	-79.4644	0	128.595	0	0	0	0		0	0	-1.04883	-266.209		-0.229115	-0.799598	0	-0.0201153	0	-327.208	-28.4843	-1172.93
																2096	-31.493	-660.14	0.678842	-78.7856	0	128.595	0	0	0	0		0	0	-1.0412	-267.25		-0.22149	-0.799598	0	-0.0201153	0	-327.208	-31.8553	-1204.79
																2097	-30.3066	-690.446	0.65936	-78.1262	0	128.595	0	0	0	0		0	0	-1.03485	-268.285		-0.215134	-0.799598	0	-0.0201153	0	-327.208	-30.6821	-1235.47
																2098	-30.9215	-721.368	0.642973	-77.4832	0	128.595	0	0	0	0		0	0	-1.0295	-269.314		-0.209787	-0.799598	0	-0.0201153	0	-327.208	-31.308	-1266.78
																2099	-31.4525	-752.821	0.629049	-76.8542	0	128.595	0	0	0	0		0	0	-1.02496	-270.339		-0.205244	-0.799598	0	-0.0201153	0	-327.208	-31.8484	-1298.63
																2100	-31.9141	-784.735	0.617086	-76.2371	0	128.595	0	0	0	0		0	0	-1.02105	-271.36		-0.201341	-0.799598	0	-0.0201153	0	-327.208	-32.318	-1330.94
																2101	-33.2832	-818.018	0.606687	-75.6304	0	128.595	0	0	0	0		0	0	-1.01766	-272.378		-0.197948	-0.799598	0	-0.0201153	0	-327.208	-33.6942	-1364.64
																2102	-33.6402	-851.658	0.597537	-75.0329	0	128.595	0	0	0	0		0	0	-1.01468	-273.392		-0.194962	-0.799598	0	-0.0201153	0	-327.208	-34.0574	-1398.7
																2103	-33.9547	-885.613	0.589385	-74.4435	0	128.595	0	0	0	0		0	0	-1.01202	-274.405		-0.192302	-0.799598	0	-0.0201153	0	-327.208	-34.3774	-1433.07
																2104	-34.2328	-919.846	0.582031	-73.8615	0	128.595	0	0	0	0		0	0	-1.00962	-275.414		-0.189903	-0.799598	0	-0.0201153	0	-327.208	-34.6604	-1467.73
																2105	-34.4797	-954.325	0.575317	-73.2861	0	128.595	0	0	0	0		0	0	-1.00743	-276.422		-0.187712	-0.799598	0	-0.0201153	0	-327.208	-34.9118	-1502.65
																2106	-33.3127	-987.638	0.569119	-72.717	0	128.595	0	0	0	0		0	0	-1.0054	-277.427		-0.18569	-0.799598	0	-0.0201153	0	-327.208	-33.7489	-1536.39
																2107	-33.4991	-1021.14	0.563337	-72.1537	0	128.595	0	0	0	0		0	0	-1.00352	-278.43		-0.183804	-0.799598	0	-0.0201153	0	-327.208	-33.9392	-1570.33
																2108	-33.6674	-1054.8	0.557891	-71.5958	0	128.595	0	0	0	0		0	0	-1.00174	-279.432		-0.182027	-0.799598	0	-0.0201153	0	-327.208	-34.1113	-1604.45
																2109	-33.8194	-1088.62	0.552719	-71.0431	0	128.595	0	0	0	0		0	0	-1.00005	-280.432		-0.180339	-0.799598	0	-0.0201153	0	-327.208	-34.2667	-1638.71
																2110	-33.9572	-1122.58	0.54777	-70.4953	0	128.595	0	0	0	0		0	0	-0.998438	-281.431		-0.178725	-0.799598	0	-0.0201153	0	-327.208	-34.4078	-1673.12
																2111	-31.3998	-1153.98	0.543006	-69.9523	0	128.595	0	0	0	0		0	0	-0.996883	-282.428		-0.17717	-0.799598	0	-0.0201153	0	-327.208	-31.8537	-1704.97
																2112	-31.4856	-1185.47	0.538394	-69.4139	0	128.595	0	0	0	0		0	0	-0.995378	-283.423		-0.175665	-0.799598	0	-0.0201153	0	-327.208	-31.9426	-1736.92
																2113	-31.5679	-1217.03	0.533909	-68.88	0	128.595	0	0	0	0		0	0	-0.993915	-284.417		-0.174202	-0.799598	0	-0.0201153	0	-327.208	-32.0279	-1768.94
																2114	-31.646	-1248.68	0.529532	-68.3505	0	128.595	0	0	0	0		0	0	-0.992487	-285.409		-0.172774	-0.799598	0	-0.0201153	0	-327.208	-32.109	-1801.05
																2115	-31.7194	-1280.4	0.525246	-67.8252	0	128.595	0	0	0	0		0	0	-0.991089	-286.4		-0.171376	-0.799598	0	-0.0201153	0	-327.208	-32.1853	-1833.24
																2116	-28.957	-1309.36	0.52104	-67.3042	0	128.595	0	0	0	0		0	0	-0.989716	-287.39		-0.170003	-0.799598	0	-0.0201153	0	-327.208	-29.4257	-1862.66
																2117	-28.9865	-1338.34	0.516902	-66.7873	0	128.595	0	0	0	0		0	0	-0.988366	-288.379		-0.168653	-0.799598	0	-0.0201153	0	-327.208	-29.458	-1892.12
																2118	-29.0196	-1367.36	0.512825	-66.2745	0	128.595	0	0	0	0		0	0	-0.987036	-289.366		-0.167323	-0.799598	0	-0.0201153	0	-327.208	-29.4938	-1921.62
																2119	-29.0548	-1396.42	0.508802	-65.7657	0	128.595	0	0	0	0		0	0	-0.985723	-290.351		-0.16601	-0.799598	0	-0.0201153	0	-327.208	-29.5318	-1951.15
																2120	-29.091	-1425.51	0.504828	-65.2608	0	128.595		0	0	0		0	0	-0.984427	-291.336		-0.164713	-0.799598	0	-0.0201153	0	-327.208	-29.5706	-1980.72

## Sheet: Yr3
																Summary of emissions discounts to apply (to 2020 assumptions):
																	2020-2029		2030-2039		2040-2049		2050-2084		2085-2120
																	Core	FA	Core	FA	Core	FA	Core	FA	Core	FA
																Avoided emissions - Biomass (heat) - marginal supply	none	none	none	none	none	1	1	1	1	1
																Avoided emissions - Biomass (electricity) - marginal supply	none	none	1	1	1	1	1	1	1	1
																Avoided emissions - Incineration (electricity) - marginal supply	none	none	1	1	1	1	1	1	1	1
																Incineration (heat) - marginal supply	none	none	none	none	none	1	1	1	1	1
																C storage - BECCS (biomass electricity)	none	none	0	0	0	0	0	0	0	0
																C storage - BECCS (biomass heat)	none	none	0	0	0	0	0	0	0	0
																Avoided emissions - Cement production - CCS application (calcination)	n/a	n/a	n/a	n/a	n/a	n/a	none	1	1	1
																Avoided emissions - Cement production - furnace emissions reduction	n/a	n/a	n/a	n/a	n/a	n/a	0.9784	0.95104	0.95104	0.712
																Emissions - Wood panel (particle board) production (CCS on heat production)	none	none	none	none	none	1	none	1	1	1
																Emissions - Harvester/forwarder	none	none	none	none	none	0.55	0.87	0.1	0	0
	Annual C stock - total ecosystem (tonnes C) - >75% thin									Natural Forest' C sequestration
	Time Step	Total Ecosystem(GH model (thinned) average soil v3 Default Simu			Thinned	Thinned	Thinned				'Total Ecosystem(Afforestation (conservation) Default Simulation					Core targets scenario
		Forest ecosystem	HWP total	Net system C	Mulch/S C storage	HWP primary	HWP secondary				Net ecosystem C	Process emissions	Annual C flux	Net cumulative C sequestration and storage			3rd planting (Mg CO2 eq)																							Plantation (Core)
	Year	Tonnes C	Tonnes C		Tonnes C					Year	Tonnes C		Mg CO2eq			Year	Terrestrial C storage		HWP C storage		Forestry/ wood processing emissions (total)		Forestry/ primary wood processing emissions	Secondary wood processing emissions	(BE)CCS (total)		(BE)CCS (primary)	(BE)CCS (secondary)	(BE)CCS (tertiary)	FF offset (total)		Primary electricity offset (biomass + incineration)	Secondary electricity offset (biomass + incineration)	Tertiary electricity offset (biomass + incineration)	Heat offset (biomass)	Heat offset (incineration)	Concrete offset (net)		Net - annual flux	Net - cumulative C sequestration
																	Annual flux	Accumulation	Annual flux	Accumulation	Annual flux	Accumulation			Annual flux	Accumulation				Annual flux	Accumulation						Annual flux	Accumulation
	0	81	0	81	0	0	0			0						2020
	1	80.8365	0	80.8365		0	0			1						2021
	2	80.975	0	80.975		0	0			2	81	1.36461	5.00358	5.00358		2022	0	0	0	0	5.00358	5.00358	5.00358	0	0	0	0	0	0	0	0	0	0	0	0	0	0	0	5.00358	5.00358
	3	81.5	0	81.5		0	0			3	80.8429		0.575894	5.57947		2023	0.599623	0.599623	0	0	0	5.00358	0	0	0	0	0	0	0	0	0	0	0	0	0	0	0	0	0.599623	5.6032
	4	82.4699	0	82.4699		0	0			4	80.9424		-0.36473	5.21474		2024	-0.507923	0.0917007	0	0	0	5.00358	0	0	0	0	0	0	0	0	0	0	0	0	0	0	0	0	-0.507923	5.09528
	5	83.9295	0	83.9295		0	0			5	81.3393		-1.45544	3.7593		2025	-1.92493	-1.83323	0	0	0	5.00358	0	0	0	0	0	0	0	0	0	0	0	0	0	0	0	0	-1.92493	3.17035
	6	85.9132	0	85.9132		0	0			6	82.0617		-2.64872	1.11058		2026	-3.55635	-5.38958	0	0	0	5.00358	0	0	0	0	0	0	0	0	0	0	0	0	0	0	0	0	-3.55635	-0.386001
	7	88.4465	0	88.4465		0	0			7	83.1297		-3.91591	-2.80532		2027	-5.35193	-10.7415	0	0	0	5.00358	0	0	0	0	0	0	0	0	0	0	0	0	0	0	0	0	-5.35193	-5.73793
	8	91.5466	0	91.5466		0	0			8	84.5573		-5.23457	-8.03989		2028	-7.27359	-18.0151	0	0	0	5.00358	0	0	0	0	0	0	0	0	0	0	0	0	0	0	0	0	-7.27359	-13.0115
	9	95.2236	0	95.2236		0	0			9	86.3534		-6.58557	-14.6255		2029	-9.28859	-27.3037	0	0	0	5.00358	0	0	0	0	0	0	0	0	0	0	0	0	0	0	0	0	-9.28859	-22.3001
	10	99.4808	0	99.4808		0	0			10	88.5221		-7.95205	-22.5775		2030	-11.3672	-38.6709	0	0	0	5.00358	0	0	0	0	0	0	0	0	0	0	0	0	0	0	0	0	-11.3672	-33.6673
	11	104.315	0	104.315		0	0			11	91.0637		-9.31896	-31.8965		2031	-13.4824	-52.1533	0	0	0	5.00358	0	0	0	0	0	0	0	0	0	0	0	0	0	0	0	0	-13.4824	-47.1497
	12	109.719	0	109.719		0	0			12	93.9745		-10.673	-42.5695		2032	-15.6095	-67.7629	0	0	0	5.00358	0	0	0	0	0	0	0	0	0	0	0	0	0	0	0	0	-15.6095	-62.7593
	13	115.68	0	115.68		0	0			13	97.2478		-12.0023	-54.5718		2033	-17.7267	-85.4896	0	0	0	5.00358	0	0	0	0	0	0	0	0	0	0	0	0	0	0	0	0	-17.7267	-80.486
	14	122.183	0	122.183		0	0			14	100.874		-13.2969	-67.8687		2034	-19.8148	-105.304	0	0	0	5.00358	0	0	0	0	0	0	0	0	0	0	0	0	0	0	0	0	-19.8148	-100.301
	15	129.207	0	129.207		0	0			15	104.842		-14.548	-82.4167		2035	-21.8574	-127.162	0	0	0	5.00358	0	0	0	0	0	0	0	0	0	0	0	0	0	0	0	0	-21.8574	-122.158
	16	136.731	0	136.731		0	0			16	109.137		-15.7483	-98.165		2036	-23.8412	-151.003	0	0	0	5.00358	0	0	0	0	0	0	0	0	0	0	0	0	0	0	0	0	-23.8412	-145.999
	17	144.732	0	144.732		0	0			17	113.744		-16.8918	-115.057		2037	-25.7549	-176.758	0	0	0	5.00358	0	0	0	0	0	0	0	0	0	0	0	0	0	0	0	0	-25.7549	-171.754
	18	153.185	0	153.185		0	0			18	118.646		-17.9733	-133.03		2038	-27.5896	-204.347	0	0	0	5.00358	0	0	0	0	0	0	0	0	0	0	0	0	0	0	0	0	-27.5896	-199.344
	19	162.063	0	162.063		0	0			19	123.824		-18.9887	-152.019		2039	-29.338	-233.685	0	0	0	5.00358	0	0	0	0	0	0	0	0	0	0	0	0	0	0	0	0	-29.338	-228.682
	20	171.337	0	171.337		0	0			20	129.261		-19.9347	-171.953		2040	-30.9935	-264.679	0	0	0	5.00358	0	0	0	0	0	0	0	0	0	0	0	0	0	0	0	0	-30.9935	-259.675
	21	166.535	0	166.535	0	0	0			21	134.936		-20.8082	-192.762		2041	-32.5507	-297.23	0	0	0	5.00358	0	0	0	0	0	0	0	0	0	0	0	0	0	0	0	0	-32.5507	-292.226
	22	174.253	0	174.253		0	0			22	138.961		-14.7598	-207.521		2042	-34.0044	-331.234	0	0	0	5.00358	0	0	0	0	0	0	0	0	0	0	0	0	0	0	0	0	-34.0044	-326.23
	23	182.581	0	182.581		0	0			23	143.702		-17.382	-224.903		2043	17.6073	-313.627	0	0	3.06854	8.07212	3.06854	0	0	0	0	0	0	-16.6958	-16.6958	-16.6958	0	0	0	0	0	0	3.98001	-322.25
	24	191.425	0	191.425		0	0			24	148.506		-17.6139	-242.517		2044	-28.3006	-341.927	0	0	0	8.07212	0	0	0	0		0	0	-0.799598	-17.4954	0	0	-0.799598	0	0	0	0	-29.1002	-351.351
	25	200.704	0	200.704		0	0			25	153.352		-17.7693	-260.287		2045	-30.5355	-372.463	0	0	0	8.07212	0	0	0	0		0	0	-0.799598	-18.295	0	0	-0.799598	0	0	0	0	-31.3351	-382.686
	26	210.764	0	210.764		0	0			26	159.692		-23.2471	-283.534		2046	-32.4275	-404.89	0	0	0	8.07212	0	0	0	0		0	0	-0.799598	-19.0946	0	0	-0.799598	0	0	0	0	-33.2271	-415.913
	27	220.383	0	220.383		0	0			27	165.832		-22.5139	-306.048		2047	-34.0251	-438.915	0	0	0	8.07212	0	0	0	0		0	0	-0.799598	-19.8942	0	0	-0.799598	0	0	0	0	-34.8247	-450.737
	28	230.067	0	230.067		0	0			28	175.455		-35.2823	-341.33		2048	-36.8851	-475.8	0	0	0	8.07212	0	0	0	0		0	0	-0.799598	-20.6938	0	0	-0.799598	0	0	0	0	-37.6847	-488.422
	29	239.806	0	239.806		0	0			29	184.967		-34.8791	-376.209		2049	-35.2691	-511.07	0	0	0	8.07212	0	0	0	0		0	0	-0.799598	-21.4934	0	0	-0.799598	0	0	0	0	-36.0687	-524.491
	30	249.591	0	249.591		0	0			30	194.39		-34.5515	-410.761		2050	-35.5086	-546.578	0	0	0	8.07212	0	0	0	0		0	0	-0.799598	-22.293	0	0	-0.799598	0	0	0	0	-36.3082	-560.799
	31	259.679	0	259.679		0	0			31	203.739		-34.2804	-445.041		2051	-35.7094	-582.288	0	0	0	8.07212	0	0	0	0		0	0	-0.799598	-23.0926	0	0	-0.799598	0	0	0	0	-36.509	-597.308
	32	269.8	0	269.8		0	0			32	213.027		-34.0532	-479.094		2052	-35.8788	-618.166	0	0	0	8.07212	0	0	0	0		0	0	-0.799598	-23.8922	0	0	-0.799598	0	0	0	0	-36.6784	-633.986
	33	279.952	0	279.952		0	0			33	219.105		-22.2888	-501.383		2053	-36.9884	-655.155	0	0	0	8.07212	0	0	0	0		0	0	-0.799598	-24.6918	0	0	-0.799598	0	0	0	0	-37.788	-671.774
	34	290.127	0	290.127		0	0			34	225.133		-22.1014	-523.484		2054	-37.1136	-692.268	0	0	0	8.07212	0	0	0	0		0	0	-0.799598	-25.4914	0	0	-0.799598	0	0	0	0	-37.9132	-709.688
	35	300.325	0	300.325		0	0			35	231.118		-21.9445	-545.429		2055	-37.2206	-729.489	0	0	0	8.07212	0	0	0	0		0	0	-0.799598	-26.291	0	0	-0.799598	0	0	0	0	-38.0202	-747.708
	36	310.163	0	310.163		0	0			36	237.067		-21.8117	-567.241		2056	-37.312	-766.801	0	0	0	8.07212	0	0	0	0		0	0	-0.799598	-27.0906	0	0	-0.799598	0	0	0	0	-38.1116	-785.819
	37	320.013	0	320.013		0	0			37	242.985		-21.699	-588.94		2057	-37.3905	-804.191	0	0	0	8.07212	0	0	0	0		0	0	-0.799598	-27.8902	0	0	-0.799598	0	0	0	0	-38.1901	-824.009
	38	329.876	0	329.876		0	0			38	248.464		-20.0901	-609.03		2058	-36.0712	-840.263	0	0	0	8.07212	0	0	0	0		0	0	-0.799598	-28.6898	0	0	-0.799598	0	0	0	0	-36.8708	-860.88
	39	339.748	0	339.748		0	0			39	253.915		-19.989	-629.019		2059	-36.1194	-876.382	0	0	0	8.07212	0	0	0	0		0	0	-0.799598	-29.4894	0	0	-0.799598	0	0	0	0	-36.919	-897.799
	40	349.63	0	349.63		0	0			40	259.343		-19.9032	-648.922		2060	-36.1622	-912.544	0	0	0	8.07212	0	0	0	0		0	0	-0.799598	-30.289	0	0	-0.799598	0	0	0	0	-36.9618	-934.761
	41	358.788	0	358.788		0	0			41	264.751		-19.8296	-668.752		2061	-36.1997	-948.744	0	0	0	8.07212	0	0	0	0		0	0	-0.799598	-31.0886	0	0	-0.799598	0	0	0	0	-36.9992	-971.76
	42	367.946	0	367.946		0	0			42	270.142		-19.7665	-688.518		2062	-36.2329	-984.977	0	0	0	8.07212	0	0	0	0		0	0	-0.799598	-31.8882	0	0	-0.799598	0	0	0	0	-37.0325	-1008.79
	43	377.104	0	377.104		0	0			43	275.112		-18.2224	-706.74		2063	-33.5798	-1018.56	0	0	0	8.07212	0	0	0	0		0	0	-0.799598	-32.6878	0	0	-0.799598	0	0	0	0	-34.3794	-1043.17
	44	386.263	0	386.263		0	0			44	280.063		-18.1553	-724.896		2064	-33.5776	-1052.13	0	0	0	8.07212	0	0	0	0		0	0	-0.799598	-33.4874	0	0	-0.799598	0	0	0	0	-34.3772	-1077.55
	45	395.423	0	395.423		0	0			45	284.999		-18.0982	-742.994		2065	-33.5792	-1085.71	0	0	0	8.07212	0	0	0	0		0	0	-0.799598	-34.287	0	0	-0.799598	0	0	0	0	-34.3788	-1111.93
	46	403.812	0	403.812		0	0			46	289.924		-18.0569	-761.051		2066	-33.5828	-1119.3	0	0	0	8.07212	0	0	0	0		0	0	-0.799598	-35.0866	0	0	-0.799598	0	0	0	0	-34.3824	-1146.31
	47	412.194	0	412.194		0	0			47	294.838		-18.0171	-779.068		2067	-33.5875	-1152.88	0	0	0	8.07212	0	0	0	0		0	0	-0.799598	-35.8862	0	0	-0.799598	0	0	0	0	-34.3871	-1180.7
	48	420.569	0	420.569		0	0			48	299.396		-16.7129	-795.781		2068	-30.7614	-1183.65	0	0	0	8.07212	0	0	0	0		0	0	-0.799598	-36.6858	0	0	-0.799598	0	0	0	0	-31.561	-1212.26
	49	428.94	0	428.94		0	0			49	303.94		-16.6615	-812.442		2069	-30.732	-1214.38	0	0	0	8.07212	0	0	0	0		0	0	-0.799598	-37.4854	0	0	-0.799598	0	0	0	0	-31.5316	-1243.79
	50	250.406	50.277	300.683	0	50.277	0			50	308.472		-16.6177	-829.06		2070	-30.7102	-1245.09	0	0	0	8.07212	0	0	0	0		0	0	-0.799598	-38.285	0	0	-0.799598	0	0	0	0	-31.5098	-1275.3
	51	235.471	45.0608	280.532		45.0608	0			51	312.994		-16.5804	-845.64		2071	-30.6944	-1275.78	0	0	0	8.07212	0	0	0	0		0	0	-0.799598	-39.0846	0	0	-0.799598	0	0	0	0	-31.494	-1306.79
	52	223.192	40.8812	264.074		40.8812	0			52	317.507		-16.5483	-862.189		2072	654.627	-621.154	-184.349	-184.349	117.484	125.556	117.484	0	0	0	0	0	0	-154.451	-193.536	-153.631	0	-0.799598	0	-0.0201153	-336.622	-336.622	96.6894	-1210.1
	53	213.194	37.5245	250.719		37.5245	0			53	321.752		-15.5635	-877.752		2073	54.7601	-566.394	19.126	-165.223	0	125.556	0	0	0	0		0	0	-7.06008	-200.596		-6.24037	-0.799598	0	-0.0201153	0	-336.622	66.8261	-1143.28
	54	205.188	34.8214	240.009		34.8214	0			54	325.986		-15.5257	-893.278		2074	45.0223	-521.372	15.3254	-149.898	0	125.556	0	0	0	0		0	0	-5.82002	-206.416		-5.00031	-0.799598	0	-0.0201153	0	-336.622	54.5276	-1088.75
	55	198.944	32.6373	231.582		32.6373	0			55	330.211		-15.4932	-908.771		2075	36.6589	-484.713	12.3077	-137.59	0	125.556	0	0	0	0		0	0	-4.83542	-211.251		-4.01571	-0.799598	0	-0.0201153	0	-336.622	44.1312	-1044.62
	56	194.283	30.8654	225.149		30.8654	0			56	334.429		-15.4652	-924.236		2076	29.3588	-455.354	9.91144	-127.679	0	125.556	0	0	0	0		0	0	-4.05358	-215.305		-3.23387	-0.799598	0	-0.0201153	0	-336.622	35.2167	-1009.4
	57	191.057	29.421	220.478		29.421	0			57	338.64		-15.441	-939.677		2077	22.8921	-432.462	8.00845	-119.67	0	125.556	0	0	0	0		0	0	-3.43268	-218.737		-2.61297	-0.799598	0	-0.0201153	0	-336.622	27.4679	-981.935
	58	189.141	28.2368	217.378		28.2368	0			58	342.529		-14.2596	-953.937		2078	17.0904	-415.372	6.49695	-113.173	0	125.556	0	0	0	0		0	0	-2.93951	-221.677		-2.1198	-0.799598	0	-0.0201153	0	-336.622	20.6479	-961.287
	59	188.431	27.2594	215.691		27.2594	0			59	346.407		-14.2193	-968.156		2079	11.8309	-403.541	5.29619	-107.877	0	125.556	0	0	0	0		0	0	-2.54774	-224.225		-1.72802	-0.799598	0	-0.0201153	0	-336.622	14.5794	-946.708
	60	188.835	26.4465	215.282		26.4465	0			60	350.276		-14.1847	-982.341		2080	7.02363	-396.517	4.34208	-103.535	0	125.556	0	0	0	0		0	0	-2.23643	-226.461		-1.41672	-0.799598	0	-0.0201153	0	-336.622	9.12928	-937.579
	61	190.272	25.7643	216.036		25.7643	0			61	354.136		-14.1547	-996.496		2081	2.60238	-393.915	3.58374	-99.9511	0	125.556	0	0	0	0		0	0	-1.989	-228.45		-1.16929	-0.799598	0	-0.0201153	0	-336.622	4.19712	-933.382
	62	192.666	25.1863	217.852		25.1863	0			62	358.007		-14.1943	-1010.69		2082	-1.48191	-395.397	2.98079	-96.9703	0	125.556	0	0	0	0		0	0	-1.79228	-230.242		-0.972562	-0.799598	0	-0.0201153	0	-336.622	-0.293394	-933.675
	63	195.951	24.6911	220.642		24.6911	0			63	361.578		-13.0916	-1023.78		2083	-5.26639	-400.663	2.50118	-94.4691	0	125.556	0	0	0	0		0	0	-1.63579	-231.878		-0.816077	-0.799598	0	-0.0201153	0	-336.622	-4.40099	-938.076
	64	200.063	24.2621	224.325		24.2621	0			64	365.139		-13.0578	-1036.84		2084	-8.77949	-409.443	2.11948	-92.3497	0	125.556	0	0	0	0		0	0	-1.51125	-233.389		-0.691536	-0.799598	0	-0.0201153	0	-336.622	-8.17126	-946.247
	65	204.944	23.8858	228.829		23.8858	0			65	368.692		-13.0286	-1049.87		2085	-12.0439	-421.486	1.81549	-90.5342	0	125.556	0	0	0	0		0	0	-1.41207	-234.801		-0.592352	-0.799598	0	-0.0201153	0	-336.622	-11.6405	-957.888
	66	210.537	23.5516	234.089		23.5516	0			66	372.239		-13.0033	-1062.87		2086	-15.0777	-436.564	1.57319	-88.961	0	125.556	0	0	0	0		0	0	-1.33301	-236.134		-0.513296	-0.799598	0	-0.0201153	0	-336.622	-14.8375	-972.725
	67	216.792	23.2511	240.043		23.2511	0			67	375.779		-12.9809	-1075.85		2087	-17.8959	-454.46	1.37987	-87.5811	0	125.556	0	0	0	0		0	0	-1.26993	-237.404		-0.450218	-0.799598	0	-0.0201153	0	-336.622	-17.786	-990.511
	68	223.656	22.9776	246.633		22.9776	0			68	378.979		-11.733	-1087.59		2088	-20.5107	-474.971	1.22542	-86.3557	0	125.556	0	0	0	0		0	0	-1.21954	-238.624		-0.399825	-0.799598	0	-0.0201153	0	-336.622	-20.5048	-1011.02
	69	231.081	22.7258	253.807		22.7258	0			69	382.167		-11.6891	-1099.27		2089	-22.9322	-497.903	1.10183	-85.2539	0	125.556	0	0	0	0		0	0	-1.17921	-239.803		-0.359501	-0.799598	0	-0.0201153	0	-336.622	-23.0095	-1034.03
	70	239.02	22.4916	261.511		22.4916	0			70	385.344		-11.6509	-1110.93		2090	-25.1684	-523.071	1.00275	-84.2511	0	125.556	0	0	0	0		0	0	-1.14689	-240.95		-0.327173	-0.799598	0	-0.0201153	0	-336.622	-25.3125	-1059.34
	71	231.313	22.2715	253.585	0	22.2715	0			71	388.513		-11.6174	-1122.54		2091	-27.2256	-550.297	0.923124	-83.328	0	125.556	0	0	0	0		0	0	-1.12091	-242.071		-0.301194	-0.799598	0	-0.0201153	0	-336.622	-27.4234	-1086.76
	72	237.694	22.0628	259.757		22.0628	0			72	391.673		-11.5877	-1134.13		2092	-29.1086	-579.405	0.85895	-82.469	0	125.556	0	0	0	0		0	0	-1.09997	-243.171		-0.280255	-0.799598	0	-0.0201153	0	-336.622	-29.3496	-1116.11
	73	244.775	21.8636	266.639		21.8636	0			73	394.647		-10.9046	-1145.03		2093	28.2574	-551.148	0.807045	-81.662	3.3628	128.919	3.3628	0	0	0	0	0	0	-19.8616	-263.032	-18.7785	-0.26332	-0.799598	0	-0.0201153	0	-336.622	12.5657	-1103.55
	74	252.449	21.6721	274.121		21.6721	0			74	397.611		-10.8671	-1155.9		2094	-23.3968	-574.545	0.764888	-80.8971	0	128.919	0	0	0	0		0	0	-1.06928	-264.102		-0.249565	-0.799598	0	-0.0201153	0	-336.622	-23.7012	-1127.25
	75	261.038	21.487	282.525		21.487	0			75	400.565		-10.8334	-1166.74		2095	-25.9644	-600.509	0.730473	-80.1666	0	128.919	0	0	0	0		0	0	-1.05805	-265.16		-0.238336	-0.799598	0	-0.0201153	0	-336.622	-26.292	-1153.54
	76	269.304	21.3071	290.611		21.3071	0			76	403.511		-10.8033	-1177.54		2096	-28.1377	-628.647	0.702212	-79.4644	0	128.919	0	0	0	0		0	0	-1.04883	-266.209		-0.229115	-0.799598	0	-0.0201153	0	-336.622	-28.4843	-1182.02
	77	277.737	21.1318	298.869		21.1318	0			77	406.45		-10.776	-1188.31		2097	-31.493	-660.14	0.678842	-78.7856	0	128.919	0	0	0	0		0	0	-1.0412	-267.25		-0.22149	-0.799598	0	-0.0201153	0	-336.622	-31.8553	-1213.88
	78	286.315	20.9602	307.275		20.9602	0			78	408.192		-6.38738	-1194.7		2098	-30.3066	-690.446	0.65936	-78.1262	0	128.919	0	0	0	0		0	0	-1.03485	-268.285		-0.215134	-0.799598	0	-0.0201153	0	-336.622	-30.6821	-1244.56
	79	295.019	20.7919	315.81		20.7919	0			79	409.898		-6.2551	-1200.96		2099	-30.9215	-721.368	0.642973	-77.4832	0	128.919	0	0	0	0		0	0	-1.0295	-269.314		-0.209787	-0.799598	0	-0.0201153	0	-336.622	-31.308	-1275.87
	80	304.096	20.6265	324.722		20.6265	0			80	411.573		-6.13887	-1207.1		2100	-31.4525	-752.821	0.629049	-76.8542	0	128.919	0	0	0	0		0	0	-1.02496	-270.339		-0.205244	-0.799598	0	-0.0201153	0	-336.622	-31.8484	-1307.72
	81	313.27	20.4635	333.734		20.4635	0			81	413.219		-6.03548	-1213.13		2101	-31.9141	-784.735	0.617086	-76.2371	0	128.919	0	0	0	0		0	0	-1.02105	-271.36		-0.201341	-0.799598	0	-0.0201153	0	-336.622	-32.318	-1340.03
	82	322.531	20.3028	342.834		20.3028	0			82	414.839		-5.94241	-1219.07		2102	-33.2832	-818.018	0.606687	-75.6304	0	128.919	0	0	0	0		0	0	-1.01766	-272.378		-0.197948	-0.799598	0	-0.0201153	0	-336.622	-33.6942	-1373.73
	83	331.867	20.144	352.011		20.144	0			83	416.17		-4.88069	-1223.95		2103	-33.6402	-851.658	0.597537	-75.0329	0	128.919	0	0	0	0		0	0	-1.01468	-273.392		-0.194962	-0.799598	0	-0.0201153	0	-336.622	-34.0574	-1407.79
	84	341.271	19.9871	361.258		19.9871	0			84	417.475		-4.78507	-1228.74		2104	-33.9547	-885.613	0.589385	-74.4435	0	128.919	0	0	0	0		0	0	-1.01202	-274.405		-0.192302	-0.799598	0	-0.0201153	0	-336.622	-34.3774	-1442.16
	85	350.356	19.8319	370.188		19.8319	0			85	418.757		-4.69816	-1233.44		2105	-34.2328	-919.846	0.582031	-73.8615	0	128.919	0	0	0	0		0	0	-1.00962	-275.414		-0.189903	-0.799598	0	-0.0201153	0	-336.622	-34.6604	-1476.82
	86	359.492	19.6783	379.17		19.6783	0			86	420.016		-4.61831	-1238.06		2106	-34.4797	-954.325	0.575317	-73.2861	0	128.919	0	0	0	0		0	0	-1.00743	-276.422		-0.187712	-0.799598	0	-0.0201153	0	-336.622	-34.9118	-1511.74
	87	368.674	19.5261	388.2		19.5261	0			87	421.256		-4.54422	-1242.6		2107	-33.3127	-987.638	0.569119	-72.717	0	128.919	0	0	0	0		0	0	-1.0054	-277.427		-0.18569	-0.799598	0	-0.0201153	0	-336.622	-33.7489	-1545.48
	88	377.897	19.3754	397.273		19.3754	0			88	422.476		-4.47498	-1247.08		2108	-33.4991	-1021.14	0.563337	-72.1537	0	128.919	0	0	0	0		0	0	-1.00352	-278.43		-0.183804	-0.799598	0	-0.0201153	0	-336.622	-33.9392	-1579.42
	89	387.158	19.226	406.384		19.226	0			89	423.679		-4.40976	-1251.48		2109	-33.6674	-1054.8	0.557891	-71.5958	0	128.919	0	0	0	0		0	0	-1.00174	-279.432		-0.182027	-0.799598	0	-0.0201153	0	-336.622	-34.1113	-1613.54
	90	395.722	19.0779	414.8		19.0779	0			90	424.864		-4.34804	-1255.83		2110	-33.8194	-1088.62	0.552719	-71.0431	0	128.919	0	0	0	0		0	0	-1.00005	-280.432		-0.180339	-0.799598	0	-0.0201153	0	-336.622	-34.2667	-1647.8
	91	404.309	18.9311	423.24		18.9311	0			91	426.034		-4.28925	-1260.12		2111	-33.9572	-1122.58	0.54777	-70.4953	0	128.919	0	0	0	0		0	0	-0.998438	-281.431		-0.178725	-0.799598	0	-0.0201153	0	-336.622	-34.4078	-1682.21
	92	412.918	18.7855	431.704		18.7855	0			92	427.189		-4.23307	-1264.36		2112	-31.3998	-1153.98	0.543006	-69.9523	0	128.919	0	0	0	0		0	0	-0.996883	-282.428		-0.17717	-0.799598	0	-0.0201153	0	-336.622	-31.8537	-1714.06
	93	421.549	18.641	440.19		18.641	0			93	428.329		-4.1791	-1268.53		2113	-31.4856	-1185.47	0.538394	-69.4139	0	128.919	0	0	0	0		0	0	-0.995378	-283.423		-0.175665	-0.799598	0	-0.0201153	0	-336.622	-31.9426	-1746.01
	94	430.2	18.4978	448.698		18.4978	0			94	429.454		-4.12711	-1272.66		2114	-31.5679	-1217.03	0.533909	-68.88	0	128.919	0	0	0	0		0	0	-0.993915	-284.417		-0.174202	-0.799598	0	-0.0201153	0	-336.622	-32.0279	-1778.03
	95	438.097	18.3557	456.453		18.3557	0			95	430.566		-4.07697	-1276.74		2115	-31.646	-1248.68	0.529532	-68.3505	0	128.919	0	0	0	0		0	0	-0.992487	-285.409		-0.172774	-0.799598	0	-0.0201153	0	-336.622	-32.109	-1810.14
	96	446.003	18.2147	464.217		18.2147	0			96	431.665		-4.02836	-1280.77		2116	-31.7194	-1280.4	0.525246	-67.8252	0	128.919	0	0	0	0		0	0	-0.991089	-286.4		-0.171376	-0.799598	0	-0.0201153	0	-336.622	-32.1853	-1842.33
	97	453.917	18.0749	471.992		18.0749	0			97	432.75		-3.98124	-1284.75		2117	-28.957	-1309.36	0.52104	-67.3042	0	128.919	0	0	0	0		0	0	-0.989716	-287.39		-0.170003	-0.799598	0	-0.0201153	0	-336.622	-29.4257	-1871.75
	98	461.841	17.9361	479.777		17.9361	0			98	433.824		-3.93546	-1288.68		2118	-28.9865	-1338.34	0.516902	-66.7873	0	128.919	0	0	0	0		0	0	-0.988366	-288.379		-0.168653	-0.799598	0	-0.0201153	0	-336.622	-29.458	-1901.21
	99	469.775	17.7984	487.574		17.7984	0			99	434.885		-3.89085	-1292.57		2119	-29.0196	-1367.36	0.512825	-66.2745	0	128.919	0	0	0	0		0	0	-0.987036	-289.366		-0.167323	-0.799598	0	-0.0201153	0	-336.622	-29.4938	-1930.71
	100	288.179	68.7347	356.913	0	68.7347	0			100	435.934		-3.84742	-1296.42		2120	-29.0548	-1396.42	0.508802	-65.7657	0	128.919	0	0	0	0		0	0	-0.985723	-290.351		-0.16601	-0.799598	0	-0.0201153	0	-336.622	-29.5318	-1960.24
																Further Ambition targets scenario
																	3rd planting (Mg CO2 eq)																							Plantation (Core)
																Year	Terrestrial C storage		HWP C storage		Forestry/ wood processing emissions (total)		Forestry/ primary wood processing emissions	Secondary wood processing emissions	(BE)CCS (total)		(BE)CCS (primary)	(BE)CCS (secondary)	(BE)CCS (tertiary)	FF offset (total)		Primary electricity offset (biomass + incineration)	Secondary electricity offset (biomass + incineration)	Tertiary electricity offset (biomass + incineration)	Heat offset (biomass)	Heat offset (incineration)	Concrete offset (net)		Net - annual flux	Net - cumulative C sequestration
																	Annual flux	Accumulation	Annual flux	Accumulation	Annual flux	Accumulation			Annual flux	Accumulation				Annual flux	Accumulation						Annual flux	Accumulation
																2020
																2021
																2022	0	0	0	0	5.00358	5.00358	5.00358	0	0	0	0	0	0	0	0	0	0	0	0	0	0	0	5.00358	5.00358
																2023	0.599623	0.599623	0	0	0	5.00358	0	0	0	0	0	0	0	0	0	0	0	0	0	0	0	0	0.599623	5.6032
																2024	-0.507923	0.0917007	0	0	0	5.00358	0	0	0	0	0	0	0	0	0	0	0	0	0	0	0	0	-0.507923	5.09528
																2025	-1.92493	-1.83323	0	0	0	5.00358	0	0	0	0	0	0	0	0	0	0	0	0	0	0	0	0	-1.92493	3.17035
																2026	-3.55635	-5.38958	0	0	0	5.00358	0	0	0	0	0	0	0	0	0	0	0	0	0	0	0	0	-3.55635	-0.386001
																2027	-5.35193	-10.7415	0	0	0	5.00358	0	0	0	0	0	0	0	0	0	0	0	0	0	0	0	0	-5.35193	-5.73793
																2028	-7.27359	-18.0151	0	0	0	5.00358	0	0	0	0	0	0	0	0	0	0	0	0	0	0	0	0	-7.27359	-13.0115
																2029	-9.28859	-27.3037	0	0	0	5.00358	0	0	0	0	0	0	0	0	0	0	0	0	0	0	0	0	-9.28859	-22.3001
																2030	-11.3672	-38.6709	0	0	0	5.00358	0	0	0	0	0	0	0	0	0	0	0	0	0	0	0	0	-11.3672	-33.6673
																2031	-13.4824	-52.1533	0	0	0	5.00358	0	0	0	0	0	0	0	0	0	0	0	0	0	0	0	0	-13.4824	-47.1497
																2032	-15.6095	-67.7629	0	0	0	5.00358	0	0	0	0	0	0	0	0	0	0	0	0	0	0	0	0	-15.6095	-62.7593
																2033	-17.7267	-85.4896	0	0	0	5.00358	0	0	0	0	0	0	0	0	0	0	0	0	0	0	0	0	-17.7267	-80.486
																2034	-19.8148	-105.304	0	0	0	5.00358	0	0	0	0	0	0	0	0	0	0	0	0	0	0	0	0	-19.8148	-100.301
																2035	-21.8574	-127.162	0	0	0	5.00358	0	0	0	0	0	0	0	0	0	0	0	0	0	0	0	0	-21.8574	-122.158
																2036	-23.8412	-151.003	0	0	0	5.00358	0	0	0	0	0	0	0	0	0	0	0	0	0	0	0	0	-23.8412	-145.999
																2037	-25.7549	-176.758	0	0	0	5.00358	0	0	0	0	0	0	0	0	0	0	0	0	0	0	0	0	-25.7549	-171.754
																2038	-27.5896	-204.347	0	0	0	5.00358	0	0	0	0	0	0	0	0	0	0	0	0	0	0	0	0	-27.5896	-199.344
																2039	-29.338	-233.685	0	0	0	5.00358	0	0	0	0	0	0	0	0	0	0	0	0	0	0	0	0	-29.338	-228.682
																2040	-30.9935	-264.679	0	0	0	5.00358	0	0	0	0	0	0	0	0	0	0	0	0	0	0	0	0	-30.9935	-259.675
																2041	-32.5507	-297.23	0	0	0	5.00358	0	0	0	0	0	0	0	0	0	0	0	0	0	0	0	0	-32.5507	-292.226
																2042	-34.0044	-331.234	0	0	0	5.00358	0	0	0	0	0	0	0	0	0	0	0	0	0	0	0	0	-34.0044	-326.23
																2043	17.6073	-313.627	0	0	2.74519	7.74877	2.74519	0	0	0	0	0	0	-16.6958	-16.6958	-16.6958	0	0	0	0	0	0	3.65666	-322.574
																2044	-28.3006	-341.927	0	0	0	7.74877	0	0	0	0		0	0	-0.799598	-17.4954	0	0	-0.799598	0	0	0	0	-29.1002	-351.674
																2045	-30.5355	-372.463	0	0	0	7.74877	0	0	0	0		0	0	-0.799598	-18.295	0	0	-0.799598	0	0	0	0	-31.3351	-383.009
																2046	-32.4275	-404.89	0	0	0	7.74877	0	0	0	0		0	0	-0.799598	-19.0946	0	0	-0.799598	0	0	0	0	-33.2271	-416.236
																2047	-34.0251	-438.915	0	0	0	7.74877	0	0	0	0		0	0	-0.799598	-19.8942	0	0	-0.799598	0	0	0	0	-34.8247	-451.061
																2048	-36.8851	-475.8	0	0	0	7.74877	0	0	0	0		0	0	-0.799598	-20.6938	0	0	-0.799598	0	0	0	0	-37.6847	-488.746
																2049	-35.2691	-511.07	0	0	0	7.74877	0	0	0	0		0	0	-0.799598	-21.4934	0	0	-0.799598	0	0	0	0	-36.0687	-524.814
																2050	-35.5086	-546.578	0	0	0	7.74877	0	0	0	0		0	0	-0.799598	-22.293	0	0	-0.799598	0	0	0	0	-36.3082	-561.122
																2051	-35.7094	-582.288	0	0	0	7.74877	0	0	0	0		0	0	-0.799598	-23.0926	0	0	-0.799598	0	0	0	0	-36.509	-597.631
																2052	-35.8788	-618.166	0	0	0	7.74877	0	0	0	0		0	0	-0.799598	-23.8922	0	0	-0.799598	0	0	0	0	-36.6784	-634.31
																2053	-36.9884	-655.155	0	0	0	7.74877	0	0	0	0		0	0	-0.799598	-24.6918	0	0	-0.799598	0	0	0	0	-37.788	-672.098
																2054	-37.1136	-692.268	0	0	0	7.74877	0	0	0	0		0	0	-0.799598	-25.4914	0	0	-0.799598	0	0	0	0	-37.9132	-710.011
																2055	-37.2206	-729.489	0	0	0	7.74877	0	0	0	0		0	0	-0.799598	-26.291	0	0	-0.799598	0	0	0	0	-38.0202	-748.031
																2056	-37.312	-766.801	0	0	0	7.74877	0	0	0	0		0	0	-0.799598	-27.0906	0	0	-0.799598	0	0	0	0	-38.1116	-786.143
																2057	-37.3905	-804.191	0	0	0	7.74877	0	0	0	0		0	0	-0.799598	-27.8902	0	0	-0.799598	0	0	0	0	-38.1901	-824.333
																2058	-36.0712	-840.263	0	0	0	7.74877	0	0	0	0		0	0	-0.799598	-28.6898	0	0	-0.799598	0	0	0	0	-36.8708	-861.204
																2059	-36.1194	-876.382	0	0	0	7.74877	0	0	0	0		0	0	-0.799598	-29.4894	0	0	-0.799598	0	0	0	0	-36.919	-898.123
																2060	-36.1622	-912.544	0	0	0	7.74877	0	0	0	0		0	0	-0.799598	-30.289	0	0	-0.799598	0	0	0	0	-36.9618	-935.084
																2061	-36.1997	-948.744	0	0	0	7.74877	0	0	0	0		0	0	-0.799598	-31.0886	0	0	-0.799598	0	0	0	0	-36.9992	-972.084
																2062	-36.2329	-984.977	0	0	0	7.74877	0	0	0	0		0	0	-0.799598	-31.8882	0	0	-0.799598	0	0	0	0	-37.0325	-1009.12
																2063	-33.5798	-1018.56	0	0	0	7.74877	0	0	0	0		0	0	-0.799598	-32.6878	0	0	-0.799598	0	0	0	0	-34.3794	-1043.5
																2064	-33.5776	-1052.13	0	0	0	7.74877	0	0	0	0		0	0	-0.799598	-33.4874	0	0	-0.799598	0	0	0	0	-34.3772	-1077.87
																2065	-33.5792	-1085.71	0	0	0	7.74877	0	0	0	0		0	0	-0.799598	-34.287	0	0	-0.799598	0	0	0	0	-34.3788	-1112.25
																2066	-33.5828	-1119.3	0	0	0	7.74877	0	0	0	0		0	0	-0.799598	-35.0866	0	0	-0.799598	0	0	0	0	-34.3824	-1146.63
																2067	-33.5875	-1152.88	0	0	0	7.74877	0	0	0	0		0	0	-0.799598	-35.8862	0	0	-0.799598	0	0	0	0	-34.3871	-1181.02
																2068	-30.7614	-1183.65	0	0	0	7.74877	0	0	0	0		0	0	-0.799598	-36.6858	0	0	-0.799598	0	0	0	0	-31.561	-1212.58
																2069	-30.732	-1214.38	0	0	0	7.74877	0	0	0	0		0	0	-0.799598	-37.4854	0	0	-0.799598	0	0	0	0	-31.5316	-1244.11
																2070	-30.7102	-1245.09	0	0	0	7.74877	0	0	0	0		0	0	-0.799598	-38.285	0	0	-0.799598	0	0	0	0	-31.5098	-1275.62
																2071	-30.6944	-1275.78	0	0	0	7.74877	0	0	0	0		0	0	-0.799598	-39.0846	0	0	-0.799598	0	0	0	0	-31.494	-1307.12
																2072	654.627	-621.154	-184.349	-184.349	117.484	125.233	117.484	0	0	0	0	0	0	-154.451	-193.536	-153.631	0	-0.799598	0	-0.0201153	-327.208	-327.208	106.103	-1201.01
																2073	54.7601	-566.394	19.126	-165.223	0	125.233	0	0	0	0		0	0	-7.06008	-200.596		-6.24037	-0.799598	0	-0.0201153	0	-327.208	66.8261	-1134.19
																2074	45.0223	-521.372	15.3254	-149.898	0	125.233	0	0	0	0		0	0	-5.82002	-206.416		-5.00031	-0.799598	0	-0.0201153	0	-327.208	54.5276	-1079.66
																2075	36.6589	-484.713	12.3077	-137.59	0	125.233	0	0	0	0		0	0	-4.83542	-211.251		-4.01571	-0.799598	0	-0.0201153	0	-327.208	44.1312	-1035.53
																2076	29.3588	-455.354	9.91144	-127.679	0	125.233	0	0	0	0		0	0	-4.05358	-215.305		-3.23387	-0.799598	0	-0.0201153	0	-327.208	35.2167	-1000.31
																2077	22.8921	-432.462	8.00845	-119.67	0	125.233	0	0	0	0		0	0	-3.43268	-218.737		-2.61297	-0.799598	0	-0.0201153	0	-327.208	27.4679	-972.845
																2078	17.0904	-415.372	6.49695	-113.173	0	125.233	0	0	0	0		0	0	-2.93951	-221.677		-2.1198	-0.799598	0	-0.0201153	0	-327.208	20.6479	-952.197
																2079	11.8309	-403.541	5.29619	-107.877	0	125.233	0	0	0	0		0	0	-2.54774	-224.225		-1.72802	-0.799598	0	-0.0201153	0	-327.208	14.5794	-937.618
																2080	7.02363	-396.517	4.34208	-103.535	0	125.233	0	0	0	0		0	0	-2.23643	-226.461		-1.41672	-0.799598	0	-0.0201153	0	-327.208	9.12928	-928.489
																2081	2.60238	-393.915	3.58374	-99.9511	0	125.233	0	0	0	0		0	0	-1.989	-228.45		-1.16929	-0.799598	0	-0.0201153	0	-327.208	4.19712	-924.292
																2082	-1.48191	-395.397	2.98079	-96.9703	0	125.233	0	0	0	0		0	0	-1.79228	-230.242		-0.972562	-0.799598	0	-0.0201153	0	-327.208	-0.293394	-924.585
																2083	-5.26639	-400.663	2.50118	-94.4691	0	125.233	0	0	0	0		0	0	-1.63579	-231.878		-0.816077	-0.799598	0	-0.0201153	0	-327.208	-4.40099	-928.986
																2084	-8.77949	-409.443	2.11948	-92.3497	0	125.233	0	0	0	0		0	0	-1.51125	-233.389		-0.691536	-0.799598	0	-0.0201153	0	-327.208	-8.17126	-937.157
																2085	-12.0439	-421.486	1.81549	-90.5342	0	125.233	0	0	0	0		0	0	-1.41207	-234.801		-0.592352	-0.799598	0	-0.0201153	0	-327.208	-11.6405	-948.798
																2086	-15.0777	-436.564	1.57319	-88.961	0	125.233	0	0	0	0		0	0	-1.33301	-236.134		-0.513296	-0.799598	0	-0.0201153	0	-327.208	-14.8375	-963.635
																2087	-17.8959	-454.46	1.37987	-87.5811	0	125.233	0	0	0	0		0	0	-1.26993	-237.404		-0.450218	-0.799598	0	-0.0201153	0	-327.208	-17.786	-981.421
																2088	-20.5107	-474.971	1.22542	-86.3557	0	125.233	0	0	0	0		0	0	-1.21954	-238.624		-0.399825	-0.799598	0	-0.0201153	0	-327.208	-20.5048	-1001.93
																2089	-22.9322	-497.903	1.10183	-85.2539	0	125.233	0	0	0	0		0	0	-1.17921	-239.803		-0.359501	-0.799598	0	-0.0201153	0	-327.208	-23.0095	-1024.94
																2090	-25.1684	-523.071	1.00275	-84.2511	0	125.233	0	0	0	0		0	0	-1.14689	-240.95		-0.327173	-0.799598	0	-0.0201153	0	-327.208	-25.3125	-1050.25
																2091	-27.2256	-550.297	0.923124	-83.328	0	125.233	0	0	0	0		0	0	-1.12091	-242.071		-0.301194	-0.799598	0	-0.0201153	0	-327.208	-27.4234	-1077.67
																2092	-29.1086	-579.405	0.85895	-82.469	0	125.233	0	0	0	0		0	0	-1.09997	-243.171		-0.280255	-0.799598	0	-0.0201153	0	-327.208	-29.3496	-1107.02
																2093	28.2574	-551.148	0.807045	-81.662	3.3628	128.595	3.3628	0	0	0	0	0	0	-19.8616	-263.032	-18.7785	-0.26332	-0.799598	0	-0.0201153	0	-327.208	12.5657	-1094.46
																2094	-23.3968	-574.545	0.764888	-80.8971	0	128.595	0	0	0	0		0	0	-1.06928	-264.102		-0.249565	-0.799598	0	-0.0201153	0	-327.208	-23.7012	-1118.16
																2095	-25.9644	-600.509	0.730473	-80.1666	0	128.595	0	0	0	0		0	0	-1.05805	-265.16		-0.238336	-0.799598	0	-0.0201153	0	-327.208	-26.292	-1144.45
																2096	-28.1377	-628.647	0.702212	-79.4644	0	128.595	0	0	0	0		0	0	-1.04883	-266.209		-0.229115	-0.799598	0	-0.0201153	0	-327.208	-28.4843	-1172.93
																2097	-31.493	-660.14	0.678842	-78.7856	0	128.595	0	0	0	0		0	0	-1.0412	-267.25		-0.22149	-0.799598	0	-0.0201153	0	-327.208	-31.8553	-1204.79
																2098	-30.3066	-690.446	0.65936	-78.1262	0	128.595	0	0	0	0		0	0	-1.03485	-268.285		-0.215134	-0.799598	0	-0.0201153	0	-327.208	-30.6821	-1235.47
																2099	-30.9215	-721.368	0.642973	-77.4832	0	128.595	0	0	0	0		0	0	-1.0295	-269.314		-0.209787	-0.799598	0	-0.0201153	0	-327.208	-31.308	-1266.78
																2100	-31.4525	-752.821	0.629049	-76.8542	0	128.595	0	0	0	0		0	0	-1.02496	-270.339		-0.205244	-0.799598	0	-0.0201153	0	-327.208	-31.8484	-1298.63
																2101	-31.9141	-784.735	0.617086	-76.2371	0	128.595	0	0	0	0		0	0	-1.02105	-271.36		-0.201341	-0.799598	0	-0.0201153	0	-327.208	-32.318	-1330.94
																2102	-33.2832	-818.018	0.606687	-75.6304	0	128.595	0	0	0	0		0	0	-1.01766	-272.378		-0.197948	-0.799598	0	-0.0201153	0	-327.208	-33.6942	-1364.64
																2103	-33.6402	-851.658	0.597537	-75.0329	0	128.595	0	0	0	0		0	0	-1.01468	-273.392		-0.194962	-0.799598	0	-0.0201153	0	-327.208	-34.0574	-1398.7
																2104	-33.9547	-885.613	0.589385	-74.4435	0	128.595	0	0	0	0		0	0	-1.01202	-274.405		-0.192302	-0.799598	0	-0.0201153	0	-327.208	-34.3774	-1433.07
																2105	-34.2328	-919.846	0.582031	-73.8615	0	128.595	0	0	0	0		0	0	-1.00962	-275.414		-0.189903	-0.799598	0	-0.0201153	0	-327.208	-34.6604	-1467.73
																2106	-34.4797	-954.325	0.575317	-73.2861	0	128.595	0	0	0	0		0	0	-1.00743	-276.422		-0.187712	-0.799598	0	-0.0201153	0	-327.208	-34.9118	-1502.65
																2107	-33.3127	-987.638	0.569119	-72.717	0	128.595	0	0	0	0		0	0	-1.0054	-277.427		-0.18569	-0.799598	0	-0.0201153	0	-327.208	-33.7489	-1536.39
																2108	-33.4991	-1021.14	0.563337	-72.1537	0	128.595	0	0	0	0		0	0	-1.00352	-278.43		-0.183804	-0.799598	0	-0.0201153	0	-327.208	-33.9392	-1570.33
																2109	-33.6674	-1054.8	0.557891	-71.5958	0	128.595	0	0	0	0		0	0	-1.00174	-279.432		-0.182027	-0.799598	0	-0.0201153	0	-327.208	-34.1113	-1604.45
																2110	-33.8194	-1088.62	0.552719	-71.0431	0	128.595	0	0	0	0		0	0	-1.00005	-280.432		-0.180339	-0.799598	0	-0.0201153	0	-327.208	-34.2667	-1638.71
																2111	-33.9572	-1122.58	0.54777	-70.4953	0	128.595	0	0	0	0		0	0	-0.998438	-281.431		-0.178725	-0.799598	0	-0.0201153	0	-327.208	-34.4078	-1673.12
																2112	-31.3998	-1153.98	0.543006	-69.9523	0	128.595	0	0	0	0		0	0	-0.996883	-282.428		-0.17717	-0.799598	0	-0.0201153	0	-327.208	-31.8537	-1704.97
																2113	-31.4856	-1185.47	0.538394	-69.4139	0	128.595	0	0	0	0		0	0	-0.995378	-283.423		-0.175665	-0.799598	0	-0.0201153	0	-327.208	-31.9426	-1736.92
																2114	-31.5679	-1217.03	0.533909	-68.88	0	128.595	0	0	0	0		0	0	-0.993915	-284.417		-0.174202	-0.799598	0	-0.0201153	0	-327.208	-32.0279	-1768.94
																2115	-31.646	-1248.68	0.529532	-68.3505	0	128.595	0	0	0	0		0	0	-0.992487	-285.409		-0.172774	-0.799598	0	-0.0201153	0	-327.208	-32.109	-1801.05
																2116	-31.7194	-1280.4	0.525246	-67.8252	0	128.595	0	0	0	0		0	0	-0.991089	-286.4		-0.171376	-0.799598	0	-0.0201153	0	-327.208	-32.1853	-1833.24
																2117	-28.957	-1309.36	0.52104	-67.3042	0	128.595	0	0	0	0		0	0	-0.989716	-287.39		-0.170003	-0.799598	0	-0.0201153	0	-327.208	-29.4257	-1862.66
																2118	-28.9865	-1338.34	0.516902	-66.7873	0	128.595	0	0	0	0		0	0	-0.988366	-288.379		-0.168653	-0.799598	0	-0.0201153	0	-327.208	-29.458	-1892.12
																2119	-29.0196	-1367.36	0.512825	-66.2745	0	128.595	0	0	0	0		0	0	-0.987036	-289.366		-0.167323	-0.799598	0	-0.0201153	0	-327.208	-29.4938	-1921.62
																2120	-29.0548	-1396.42	0.508802	-65.7657	0	128.595	0	0	0	0		0	0	-0.985723	-290.351		-0.16601	-0.799598	0	-0.0201153	0	-327.208	-29.5318	-1951.15

## Sheet: Yr4
																Summary of emissions discounts to apply (to 2020 assumptions):
																	2020-2029		2030-2039		2040-2049		2050-2084		2085-2120
																	Core	FA	Core	FA	Core	FA	Core	FA	Core	FA
																Avoided emissions - Biomass (heat) - marginal supply	none	none	none	none	none	1	1	1	1	1
																Avoided emissions - Biomass (electricity) - marginal supply	none	none	1	1	1	1	1	1	1	1
																Avoided emissions - Incineration (electricity) - marginal supply	none	none	1	1	1	1	1	1	1	1
																Incineration (heat) - marginal supply	none	none	none	none	none	1	1	1	1	1
																C storage - BECCS (biomass electricity)	none	none	0	0	0	0	0	0	0	0
																C storage - BECCS (biomass heat)	none	none	0	0	0	0	0	0	0	0
																Avoided emissions - Cement production - CCS application (calcination)	n/a	n/a	n/a	n/a	n/a	n/a	none	1	1	1
																Avoided emissions - Cement production - furnace emissions reduction	n/a	n/a	n/a	n/a	n/a	n/a	0.9784	0.95104	0.95104	0.712
																Emissions - Wood panel (particle board) production (CCS on heat production)	none	none	none	none	none	1	none	1	1	1
																Emissions - Harvester/forwarder	none	none	none	none	none	0.55	0.87	0.1	0	0
	Annual C stock - total ecosystem (tonnes C) - >75% thin									Natural Forest' C sequestration
	Time Step	Total Ecosystem(GH model (thinned) average soil v3 Default Simu			Thinned	Thinned	Thinned				'Total Ecosystem(Afforestation (conservation) Default Simulation					Core targets scenario
		Forest ecosystem	HWP total	Net system C	Mulch/S C storage	HWP primary	HWP secondary				Net ecosystem C	Process emissions	Annual C flux	Net cumulative C sequestration and storage			4th planting (Mg CO2 eq)																							Plantation (Core)
	Year	Tonnes C	Tonnes C		Tonnes C					Year	Tonnes C		Mg CO2eq			Year	Terrestrial C storage		HWP C storage		Forestry/ wood processing emissions (total)		Forestry/ primary wood processing emissions	Secondary wood processing emissions	(BE)CCS (total)		(BE)CCS (primary)	(BE)CCS (secondary)	(BE)CCS (tertiary)	FF offset (total)		Primary electricity offset (biomass + incineration)	Secondary electricity offset (biomass + incineration)	Tertiary electricity offset (biomass + incineration)	Heat offset (biomass)	Heat offset (incineration)	Concrete offset (net)		Net - annual flux	Net - cumulative C sequestration
																	Annual flux	Accumulation	Annual flux	Accumulation	Annual flux	Accumulation			Annual flux	Accumulation				Annual flux	Accumulation						Annual flux	Accumulation
	0	81	0	81	0	0	0			0						2020
	1	80.8365	0	80.8365		0	0			1						2021
	2	80.975	0	80.975		0	0			2						2022
	3	81.5	0	81.5		0	0			3	81	1.36461	5.00358	5.00358		2023	0	0	0	0	5.00358	5.00358	5.00358	0	0	0	0	0	0	0	0	0	0	0	0	0	0	0	5.00358	5.00358
	4	82.4699	0	82.4699		0	0			4	80.8429		0.575894	5.57947		2024	0.599623	0.599623	0	0	0	5.00358	0	0	0	0	0	0	0	0	0	0	0	0	0	0	0	0	0.599623	5.6032
	5	83.9295	0	83.9295		0	0			5	80.9424		-0.36473	5.21474		2025	-0.507923	0.0917007	0	0	0	5.00358	0	0	0	0	0	0	0	0	0	0	0	0	0	0	0	0	-0.507923	5.09528
	6	85.9132	0	85.9132		0	0			6	81.3393		-1.45544	3.7593		2026	-1.92493	-1.83323	0	0	0	5.00358	0	0	0	0	0	0	0	0	0	0	0	0	0	0	0	0	-1.92493	3.17035
	7	88.4465	0	88.4465		0	0			7	82.0617		-2.64872	1.11058		2027	-3.55635	-5.38958	0	0	0	5.00358	0	0	0	0	0	0	0	0	0	0	0	0	0	0	0	0	-3.55635	-0.386001
	8	91.5466	0	91.5466		0	0			8	83.1297		-3.91591	-2.80532		2028	-5.35193	-10.7415	0	0	0	5.00358	0	0	0	0	0	0	0	0	0	0	0	0	0	0	0	0	-5.35193	-5.73793
	9	95.2236	0	95.2236		0	0			9	84.5573		-5.23457	-8.03989		2029	-7.27359	-18.0151	0	0	0	5.00358	0	0	0	0	0	0	0	0	0	0	0	0	0	0	0	0	-7.27359	-13.0115
	10	99.4808	0	99.4808		0	0			10	86.3534		-6.58557	-14.6255		2030	-9.28859	-27.3037	0	0	0	5.00358	0	0	0	0	0	0	0	0	0	0	0	0	0	0	0	0	-9.28859	-22.3001
	11	104.315	0	104.315		0	0			11	88.5221		-7.95205	-22.5775		2031	-11.3672	-38.6709	0	0	0	5.00358	0	0	0	0	0	0	0	0	0	0	0	0	0	0	0	0	-11.3672	-33.6673
	12	109.719	0	109.719		0	0			12	91.0637		-9.31896	-31.8965		2032	-13.4824	-52.1533	0	0	0	5.00358	0	0	0	0	0	0	0	0	0	0	0	0	0	0	0	0	-13.4824	-47.1497
	13	115.68	0	115.68		0	0			13	93.9745		-10.673	-42.5695		2033	-15.6095	-67.7629	0	0	0	5.00358	0	0	0	0	0	0	0	0	0	0	0	0	0	0	0	0	-15.6095	-62.7593
	14	122.183	0	122.183		0	0			14	97.2478		-12.0023	-54.5718		2034	-17.7267	-85.4896	0	0	0	5.00358	0	0	0	0	0	0	0	0	0	0	0	0	0	0	0	0	-17.7267	-80.486
	15	129.207	0	129.207		0	0			15	100.874		-13.2969	-67.8687		2035	-19.8148	-105.304	0	0	0	5.00358	0	0	0	0	0	0	0	0	0	0	0	0	0	0	0	0	-19.8148	-100.301
	16	136.731	0	136.731		0	0			16	104.842		-14.548	-82.4167		2036	-21.8574	-127.162	0	0	0	5.00358	0	0	0	0	0	0	0	0	0	0	0	0	0	0	0	0	-21.8574	-122.158
	17	144.732	0	144.732		0	0			17	109.137		-15.7483	-98.165		2037	-23.8412	-151.003	0	0	0	5.00358	0	0	0	0	0	0	0	0	0	0	0	0	0	0	0	0	-23.8412	-145.999
	18	153.185	0	153.185		0	0			18	113.744		-16.8918	-115.057		2038	-25.7549	-176.758	0	0	0	5.00358	0	0	0	0	0	0	0	0	0	0	0	0	0	0	0	0	-25.7549	-171.754
	19	162.063	0	162.063		0	0			19	118.646		-17.9733	-133.03		2039	-27.5896	-204.347	0	0	0	5.00358	0	0	0	0	0	0	0	0	0	0	0	0	0	0	0	0	-27.5896	-199.344
	20	171.337	0	171.337		0	0			20	123.824		-18.9887	-152.019		2040	-29.338	-233.685	0	0	0	5.00358	0	0	0	0	0	0	0	0	0	0	0	0	0	0	0	0	-29.338	-228.682
	21	166.535	0	166.535	0	0	0			21	129.261		-19.9347	-171.953		2041	-30.9935	-264.679	0	0	0	5.00358	0	0	0	0	0	0	0	0	0	0	0	0	0	0	0	0	-30.9935	-259.675
	22	174.253	0	174.253		0	0			22	134.936		-20.8082	-192.762		2042	-32.5507	-297.23	0	0	0	5.00358	0	0	0	0	0	0	0	0	0	0	0	0	0	0	0	0	-32.5507	-292.226
	23	182.581	0	182.581		0	0			23	138.961		-14.7598	-207.521		2043	-34.0044	-331.234	0	0	0	5.00358	0	0	0	0	0	0	0	0	0	0	0	0	0	0	0	0	-34.0044	-326.23
	24	191.425	0	191.425		0	0			24	143.702		-17.382	-224.903		2044	17.6073	-313.627	0	0	3.06854	8.07212	3.06854	0	0	0	0	0	0	-16.6958	-16.6958	-16.6958	0	0	0	0	0	0	3.98001	-322.25
	25	200.704	0	200.704		0	0			25	148.506		-17.6139	-242.517		2045	-28.3006	-341.927	0	0	0	8.07212	0	0	0	0		0	0	-0.799598	-17.4954	0	0	-0.799598	0	0	0	0	-29.1002	-351.351
	26	210.764	0	210.764		0	0			26	153.352		-17.7693	-260.287		2046	-30.5355	-372.463	0	0	0	8.07212	0	0	0	0		0	0	-0.799598	-18.295	0	0	-0.799598	0	0	0	0	-31.3351	-382.686
	27	220.383	0	220.383		0	0			27	159.692		-23.2471	-283.534		2047	-32.4275	-404.89	0	0	0	8.07212	0	0	0	0		0	0	-0.799598	-19.0946	0	0	-0.799598	0	0	0	0	-33.2271	-415.913
	28	230.067	0	230.067		0	0			28	165.832		-22.5139	-306.048		2048	-34.0251	-438.915	0	0	0	8.07212	0	0	0	0		0	0	-0.799598	-19.8942	0	0	-0.799598	0	0	0	0	-34.8247	-450.737
	29	239.806	0	239.806		0	0			29	175.455		-35.2823	-341.33		2049	-36.8851	-475.8	0	0	0	8.07212	0	0	0	0		0	0	-0.799598	-20.6938	0	0	-0.799598	0	0	0	0	-37.6847	-488.422
	30	249.591	0	249.591		0	0			30	184.967		-34.8791	-376.209		2050	-35.2691	-511.07	0	0	0	8.07212	0	0	0	0		0	0	-0.799598	-21.4934	0	0	-0.799598	0	0	0	0	-36.0687	-524.491
	31	259.679	0	259.679		0	0			31	194.39		-34.5515	-410.761		2051	-35.5086	-546.578	0	0	0	8.07212	0	0	0	0		0	0	-0.799598	-22.293	0	0	-0.799598	0	0	0	0	-36.3082	-560.799
	32	269.8	0	269.8		0	0			32	203.739		-34.2804	-445.041		2052	-35.7094	-582.288	0	0	0	8.07212	0	0	0	0		0	0	-0.799598	-23.0926	0	0	-0.799598	0	0	0	0	-36.509	-597.308
	33	279.952	0	279.952		0	0			33	213.027		-34.0532	-479.094		2053	-35.8788	-618.166	0	0	0	8.07212	0	0	0	0		0	0	-0.799598	-23.8922	0	0	-0.799598	0	0	0	0	-36.6784	-633.986
	34	290.127	0	290.127		0	0			34	219.105		-22.2888	-501.383		2054	-36.9884	-655.155	0	0	0	8.07212	0	0	0	0		0	0	-0.799598	-24.6918	0	0	-0.799598	0	0	0	0	-37.788	-671.774
	35	300.325	0	300.325		0	0			35	225.133		-22.1014	-523.484		2055	-37.1136	-692.268	0	0	0	8.07212	0	0	0	0		0	0	-0.799598	-25.4914	0	0	-0.799598	0	0	0	0	-37.9132	-709.688
	36	310.163	0	310.163		0	0			36	231.118		-21.9445	-545.429		2056	-37.2206	-729.489	0	0	0	8.07212	0	0	0	0		0	0	-0.799598	-26.291	0	0	-0.799598	0	0	0	0	-38.0202	-747.708
	37	320.013	0	320.013		0	0			37	237.067		-21.8117	-567.241		2057	-37.312	-766.801	0	0	0	8.07212	0	0	0	0		0	0	-0.799598	-27.0906	0	0	-0.799598	0	0	0	0	-38.1116	-785.819
	38	329.876	0	329.876		0	0			38	242.985		-21.699	-588.94		2058	-37.3905	-804.191	0	0	0	8.07212	0	0	0	0		0	0	-0.799598	-27.8902	0	0	-0.799598	0	0	0	0	-38.1901	-824.009
	39	339.748	0	339.748		0	0			39	248.464		-20.0901	-609.03		2059	-36.0712	-840.263	0	0	0	8.07212	0	0	0	0		0	0	-0.799598	-28.6898	0	0	-0.799598	0	0	0	0	-36.8708	-860.88
	40	349.63	0	349.63		0	0			40	253.915		-19.989	-629.019		2060	-36.1194	-876.382	0	0	0	8.07212	0	0	0	0		0	0	-0.799598	-29.4894	0	0	-0.799598	0	0	0	0	-36.919	-897.799
	41	358.788	0	358.788		0	0			41	259.343		-19.9032	-648.922		2061	-36.1622	-912.544	0	0	0	8.07212	0	0	0	0		0	0	-0.799598	-30.289	0	0	-0.799598	0	0	0	0	-36.9618	-934.761
	42	367.946	0	367.946		0	0			42	264.751		-19.8296	-668.752		2062	-36.1997	-948.744	0	0	0	8.07212	0	0	0	0		0	0	-0.799598	-31.0886	0	0	-0.799598	0	0	0	0	-36.9992	-971.76
	43	377.104	0	377.104		0	0			43	270.142		-19.7665	-688.518		2063	-36.2329	-984.977	0	0	0	8.07212	0	0	0	0		0	0	-0.799598	-31.8882	0	0	-0.799598	0	0	0	0	-37.0325	-1008.79
	44	386.263	0	386.263		0	0			44	275.112		-18.2224	-706.74		2064	-33.5798	-1018.56	0	0	0	8.07212	0	0	0	0		0	0	-0.799598	-32.6878	0	0	-0.799598	0	0	0	0	-34.3794	-1043.17
	45	395.423	0	395.423		0	0			45	280.063		-18.1553	-724.896		2065	-33.5776	-1052.13	0	0	0	8.07212	0	0	0	0		0	0	-0.799598	-33.4874	0	0	-0.799598	0	0	0	0	-34.3772	-1077.55
	46	403.812	0	403.812		0	0			46	284.999		-18.0982	-742.994		2066	-33.5792	-1085.71	0	0	0	8.07212	0	0	0	0		0	0	-0.799598	-34.287	0	0	-0.799598	0	0	0	0	-34.3788	-1111.93
	47	412.194	0	412.194		0	0			47	289.924		-18.0569	-761.051		2067	-33.5828	-1119.3	0	0	0	8.07212	0	0	0	0		0	0	-0.799598	-35.0866	0	0	-0.799598	0	0	0	0	-34.3824	-1146.31
	48	420.569	0	420.569		0	0			48	294.838		-18.0171	-779.068		2068	-33.5875	-1152.88	0	0	0	8.07212	0	0	0	0		0	0	-0.799598	-35.8862	0	0	-0.799598	0	0	0	0	-34.3871	-1180.7
	49	428.94	0	428.94		0	0			49	299.396		-16.7129	-795.781		2069	-30.7614	-1183.65	0	0	0	8.07212	0	0	0	0		0	0	-0.799598	-36.6858	0	0	-0.799598	0	0	0	0	-31.561	-1212.26
	50	250.406	50.277	300.683	0	50.277	0			50	303.94		-16.6615	-812.442		2070	-30.732	-1214.38	0	0	0	8.07212	0	0	0	0		0	0	-0.799598	-37.4854	0	0	-0.799598	0	0	0	0	-31.5316	-1243.79
	51	235.471	45.0608	280.532		45.0608	0			51	308.472		-16.6177	-829.06		2071	-30.7102	-1245.09	0	0	0	8.07212	0	0	0	0		0	0	-0.799598	-38.285	0	0	-0.799598	0	0	0	0	-31.5098	-1275.3
	52	223.192	40.8812	264.074		40.8812	0			52	312.994		-16.5804	-845.64		2072	-30.6944	-1275.78	0	0	0	8.07212	0	0	0	0		0	0	-0.799598	-39.0846	0	0	-0.799598	0	0	0	0	-31.494	-1306.79
	53	213.194	37.5245	250.719		37.5245	0			53	317.507		-16.5483	-862.189		2073	654.627	-621.154	-184.349	-184.349	117.484	125.556	117.484	0	0	0	0	0	0	-154.451	-193.536	-153.631	0	-0.799598	0	-0.0201153	-336.622	-336.622	96.6894	-1210.1
	54	205.188	34.8214	240.009		34.8214	0			54	321.752		-15.5635	-877.752		2074	54.7601	-566.394	19.126	-165.223	0	125.556	0	0	0	0		0	0	-7.06008	-200.596		-6.24037	-0.799598	0	-0.0201153	0	-336.622	66.8261	-1143.28
	55	198.944	32.6373	231.582		32.6373	0			55	325.986		-15.5257	-893.278		2075	45.0223	-521.372	15.3254	-149.898	0	125.556	0	0	0	0		0	0	-5.82002	-206.416		-5.00031	-0.799598	0	-0.0201153	0	-336.622	54.5276	-1088.75
	56	194.283	30.8654	225.149		30.8654	0			56	330.211		-15.4932	-908.771		2076	36.6589	-484.713	12.3077	-137.59	0	125.556	0	0	0	0		0	0	-4.83542	-211.251		-4.01571	-0.799598	0	-0.0201153	0	-336.622	44.1312	-1044.62
	57	191.057	29.421	220.478		29.421	0			57	334.429		-15.4652	-924.236		2077	29.3588	-455.354	9.91144	-127.679	0	125.556	0	0	0	0		0	0	-4.05358	-215.305		-3.23387	-0.799598	0	-0.0201153	0	-336.622	35.2167	-1009.4
	58	189.141	28.2368	217.378		28.2368	0			58	338.64		-15.441	-939.677		2078	22.8921	-432.462	8.00845	-119.67	0	125.556	0	0	0	0		0	0	-3.43268	-218.737		-2.61297	-0.799598	0	-0.0201153	0	-336.622	27.4679	-981.935
	59	188.431	27.2594	215.691		27.2594	0			59	342.529		-14.2596	-953.937		2079	17.0904	-415.372	6.49695	-113.173	0	125.556	0	0	0	0		0	0	-2.93951	-221.677		-2.1198	-0.799598	0	-0.0201153	0	-336.622	20.6479	-961.287
	60	188.835	26.4465	215.282		26.4465	0			60	346.407		-14.2193	-968.156		2080	11.8309	-403.541	5.29619	-107.877	0	125.556	0	0	0	0		0	0	-2.54774	-224.225		-1.72802	-0.799598	0	-0.0201153	0	-336.622	14.5794	-946.708
	61	190.272	25.7643	216.036		25.7643	0			61	350.276		-14.1847	-982.341		2081	7.02363	-396.517	4.34208	-103.535	0	125.556	0	0	0	0		0	0	-2.23643	-226.461		-1.41672	-0.799598	0	-0.0201153	0	-336.622	9.12928	-937.579
	62	192.666	25.1863	217.852		25.1863	0			62	354.136		-14.1547	-996.496		2082	2.60238	-393.915	3.58374	-99.9511	0	125.556	0	0	0	0		0	0	-1.989	-228.45		-1.16929	-0.799598	0	-0.0201153	0	-336.622	4.19712	-933.382
	63	195.951	24.6911	220.642		24.6911	0			63	358.007		-14.1943	-1010.69		2083	-1.48191	-395.397	2.98079	-96.9703	0	125.556	0	0	0	0		0	0	-1.79228	-230.242		-0.972562	-0.799598	0	-0.0201153	0	-336.622	-0.293394	-933.675
	64	200.063	24.2621	224.325		24.2621	0			64	361.578		-13.0916	-1023.78		2084	-5.26639	-400.663	2.50118	-94.4691	0	125.556	0	0	0	0		0	0	-1.63579	-231.878		-0.816077	-0.799598	0	-0.0201153	0	-336.622	-4.40099	-938.076
	65	204.944	23.8858	228.829		23.8858	0			65	365.139		-13.0578	-1036.84		2085	-8.77949	-409.443	2.11948	-92.3497	0	125.556	0	0	0	0		0	0	-1.51125	-233.389		-0.691536	-0.799598	0	-0.0201153	0	-336.622	-8.17126	-946.247
	66	210.537	23.5516	234.089		23.5516	0			66	368.692		-13.0286	-1049.87		2086	-12.0439	-421.486	1.81549	-90.5342	0	125.556	0	0	0	0		0	0	-1.41207	-234.801		-0.592352	-0.799598	0	-0.0201153	0	-336.622	-11.6405	-957.888
	67	216.792	23.2511	240.043		23.2511	0			67	372.239		-13.0033	-1062.87		2087	-15.0777	-436.564	1.57319	-88.961	0	125.556	0	0	0	0		0	0	-1.33301	-236.134		-0.513296	-0.799598	0	-0.0201153	0	-336.622	-14.8375	-972.725
	68	223.656	22.9776	246.633		22.9776	0			68	375.779		-12.9809	-1075.85		2088	-17.8959	-454.46	1.37987	-87.5811	0	125.556	0	0	0	0		0	0	-1.26993	-237.404		-0.450218	-0.799598	0	-0.0201153	0	-336.622	-17.786	-990.511
	69	231.081	22.7258	253.807		22.7258	0			69	378.979		-11.733	-1087.59		2089	-20.5107	-474.971	1.22542	-86.3557	0	125.556	0	0	0	0		0	0	-1.21954	-238.624		-0.399825	-0.799598	0	-0.0201153	0	-336.622	-20.5048	-1011.02
	70	239.02	22.4916	261.511		22.4916	0			70	382.167		-11.6891	-1099.27		2090	-22.9322	-497.903	1.10183	-85.2539	0	125.556	0	0	0	0		0	0	-1.17921	-239.803		-0.359501	-0.799598	0	-0.0201153	0	-336.622	-23.0095	-1034.03
	71	231.313	22.2715	253.585	0	22.2715	0			71	385.344		-11.6509	-1110.93		2091	-25.1684	-523.071	1.00275	-84.2511	0	125.556	0	0	0	0		0	0	-1.14689	-240.95		-0.327173	-0.799598	0	-0.0201153	0	-336.622	-25.3125	-1059.34
	72	237.694	22.0628	259.757		22.0628	0			72	388.513		-11.6174	-1122.54		2092	-27.2256	-550.297	0.923124	-83.328	0	125.556	0	0	0	0		0	0	-1.12091	-242.071		-0.301194	-0.799598	0	-0.0201153	0	-336.622	-27.4234	-1086.76
	73	244.775	21.8636	266.639		21.8636	0			73	391.673		-11.5877	-1134.13		2093	-29.1086	-579.405	0.85895	-82.469	0	125.556	0	0	0	0		0	0	-1.09997	-243.171		-0.280255	-0.799598	0	-0.0201153	0	-336.622	-29.3496	-1116.11
	74	252.449	21.6721	274.121		21.6721	0			74	394.647		-10.9046	-1145.03		2094	28.2574	-551.148	0.807045	-81.662	3.3628	128.919	3.3628	0	0	0	0	0	0	-19.8616	-263.032	-18.7785	-0.26332	-0.799598	0	-0.0201153	0	-336.622	12.5657	-1103.55
	75	261.038	21.487	282.525		21.487	0			75	397.611		-10.8671	-1155.9		2095	-23.3968	-574.545	0.764888	-80.8971	0	128.919	0	0	0	0		0	0	-1.06928	-264.102		-0.249565	-0.799598	0	-0.0201153	0	-336.622	-23.7012	-1127.25
	76	269.304	21.3071	290.611		21.3071	0			76	400.565		-10.8334	-1166.74		2096	-25.9644	-600.509	0.730473	-80.1666	0	128.919	0	0	0	0		0	0	-1.05805	-265.16		-0.238336	-0.799598	0	-0.0201153	0	-336.622	-26.292	-1153.54
	77	277.737	21.1318	298.869		21.1318	0			77	403.511		-10.8033	-1177.54		2097	-28.1377	-628.647	0.702212	-79.4644	0	128.919	0	0	0	0		0	0	-1.04883	-266.209		-0.229115	-0.799598	0	-0.0201153	0	-336.622	-28.4843	-1182.02
	78	286.315	20.9602	307.275		20.9602	0			78	406.45		-10.776	-1188.31		2098	-31.493	-660.14	0.678842	-78.7856	0	128.919	0	0	0	0		0	0	-1.0412	-267.25		-0.22149	-0.799598	0	-0.0201153	0	-336.622	-31.8553	-1213.88
	79	295.019	20.7919	315.81		20.7919	0			79	408.192		-6.38738	-1194.7		2099	-30.3066	-690.446	0.65936	-78.1262	0	128.919	0	0	0	0		0	0	-1.03485	-268.285		-0.215134	-0.799598	0	-0.0201153	0	-336.622	-30.6821	-1244.56
	80	304.096	20.6265	324.722		20.6265	0			80	409.898		-6.2551	-1200.96		2100	-30.9215	-721.368	0.642973	-77.4832	0	128.919	0	0	0	0		0	0	-1.0295	-269.314		-0.209787	-0.799598	0	-0.0201153	0	-336.622	-31.308	-1275.87
	81	313.27	20.4635	333.734		20.4635	0			81	411.573		-6.13887	-1207.1		2101	-31.4525	-752.821	0.629049	-76.8542	0	128.919	0	0	0	0		0	0	-1.02496	-270.339		-0.205244	-0.799598	0	-0.0201153	0	-336.622	-31.8484	-1307.72
	82	322.531	20.3028	342.834		20.3028	0			82	413.219		-6.03548	-1213.13		2102	-31.9141	-784.735	0.617086	-76.2371	0	128.919	0	0	0	0		0	0	-1.02105	-271.36		-0.201341	-0.799598	0	-0.0201153	0	-336.622	-32.318	-1340.03
	83	331.867	20.144	352.011		20.144	0			83	414.839		-5.94241	-1219.07		2103	-33.2832	-818.018	0.606687	-75.6304	0	128.919	0	0	0	0		0	0	-1.01766	-272.378		-0.197948	-0.799598	0	-0.0201153	0	-336.622	-33.6942	-1373.73
	84	341.271	19.9871	361.258		19.9871	0			84	416.17		-4.88069	-1223.95		2104	-33.6402	-851.658	0.597537	-75.0329	0	128.919	0	0	0	0		0	0	-1.01468	-273.392		-0.194962	-0.799598	0	-0.0201153	0	-336.622	-34.0574	-1407.79
	85	350.356	19.8319	370.188		19.8319	0			85	417.475		-4.78507	-1228.74		2105	-33.9547	-885.613	0.589385	-74.4435	0	128.919	0	0	0	0		0	0	-1.01202	-274.405		-0.192302	-0.799598	0	-0.0201153	0	-336.622	-34.3774	-1442.16
	86	359.492	19.6783	379.17		19.6783	0			86	418.757		-4.69816	-1233.44		2106	-34.2328	-919.846	0.582031	-73.8615	0	128.919	0	0	0	0		0	0	-1.00962	-275.414		-0.189903	-0.799598	0	-0.0201153	0	-336.622	-34.6604	-1476.82
	87	368.674	19.5261	388.2		19.5261	0			87	420.016		-4.61831	-1238.06		2107	-34.4797	-954.325	0.575317	-73.2861	0	128.919	0	0	0	0		0	0	-1.00743	-276.422		-0.187712	-0.799598	0	-0.0201153	0	-336.622	-34.9118	-1511.74
	88	377.897	19.3754	397.273		19.3754	0			88	421.256		-4.54422	-1242.6		2108	-33.3127	-987.638	0.569119	-72.717	0	128.919	0	0	0	0		0	0	-1.0054	-277.427		-0.18569	-0.799598	0	-0.0201153	0	-336.622	-33.7489	-1545.48
	89	387.158	19.226	406.384		19.226	0			89	422.476		-4.47498	-1247.08		2109	-33.4991	-1021.14	0.563337	-72.1537	0	128.919	0	0	0	0		0	0	-1.00352	-278.43		-0.183804	-0.799598	0	-0.0201153	0	-336.622	-33.9392	-1579.42
	90	395.722	19.0779	414.8		19.0779	0			90	423.679		-4.40976	-1251.48		2110	-33.6674	-1054.8	0.557891	-71.5958	0	128.919	0	0	0	0		0	0	-1.00174	-279.432		-0.182027	-0.799598	0	-0.0201153	0	-336.622	-34.1113	-1613.54
	91	404.309	18.9311	423.24		18.9311	0			91	424.864		-4.34804	-1255.83		2111	-33.8194	-1088.62	0.552719	-71.0431	0	128.919	0	0	0	0		0	0	-1.00005	-280.432		-0.180339	-0.799598	0	-0.0201153	0	-336.622	-34.2667	-1647.8
	92	412.918	18.7855	431.704		18.7855	0			92	426.034		-4.28925	-1260.12		2112	-33.9572	-1122.58	0.54777	-70.4953	0	128.919	0	0	0	0		0	0	-0.998438	-281.431		-0.178725	-0.799598	0	-0.0201153	0	-336.622	-34.4078	-1682.21
	93	421.549	18.641	440.19		18.641	0			93	427.189		-4.23307	-1264.36		2113	-31.3998	-1153.98	0.543006	-69.9523	0	128.919	0	0	0	0		0	0	-0.996883	-282.428		-0.17717	-0.799598	0	-0.0201153	0	-336.622	-31.8537	-1714.06
	94	430.2	18.4978	448.698		18.4978	0			94	428.329		-4.1791	-1268.53		2114	-31.4856	-1185.47	0.538394	-69.4139	0	128.919	0	0	0	0		0	0	-0.995378	-283.423		-0.175665	-0.799598	0	-0.0201153	0	-336.622	-31.9426	-1746.01
	95	438.097	18.3557	456.453		18.3557	0			95	429.454		-4.12711	-1272.66		2115	-31.5679	-1217.03	0.533909	-68.88	0	128.919	0	0	0	0		0	0	-0.993915	-284.417		-0.174202	-0.799598	0	-0.0201153	0	-336.622	-32.0279	-1778.03
	96	446.003	18.2147	464.217		18.2147	0			96	430.566		-4.07697	-1276.74		2116	-31.646	-1248.68	0.529532	-68.3505	0	128.919	0	0	0	0		0	0	-0.992487	-285.409		-0.172774	-0.799598	0	-0.0201153	0	-336.622	-32.109	-1810.14
	97	453.917	18.0749	471.992		18.0749	0			97	431.665		-4.02836	-1280.77		2117	-31.7194	-1280.4	0.525246	-67.8252	0	128.919	0	0	0	0		0	0	-0.991089	-286.4		-0.171376	-0.799598	0	-0.0201153	0	-336.622	-32.1853	-1842.33
	98	461.841	17.9361	479.777		17.9361	0			98	432.75		-3.98124	-1284.75		2118	-28.957	-1309.36	0.52104	-67.3042	0	128.919	0	0	0	0		0	0	-0.989716	-287.39		-0.170003	-0.799598	0	-0.0201153	0	-336.622	-29.4257	-1871.75
	99	469.775	17.7984	487.574		17.7984	0			99	433.824		-3.93546	-1288.68		2119	-28.9865	-1338.34	0.516902	-66.7873	0	128.919	0	0	0	0		0	0	-0.988366	-288.379		-0.168653	-0.799598	0	-0.0201153	0	-336.622	-29.458	-1901.21
	100	288.179	68.7347	356.913	0	68.7347	0			100	434.885		-3.89085	-1292.57		2120	-29.0196	-1367.36	0.512825	-66.2745	0	128.919	0	0	0	0		0	0	-0.987036	-289.366		-0.167323	-0.799598	0	-0.0201153	0	-336.622	-29.4938	-1930.71
																Further Ambition targets scenario
																	4th planting (Mg CO2 eq)																							Plantation (Core)
																Year	Terrestrial C storage		HWP C storage		Forestry/ wood processing emissions (total)		Forestry/ primary wood processing emissions	Secondary wood processing emissions	(BE)CCS (total)		(BE)CCS (primary)	(BE)CCS (secondary)	(BE)CCS (tertiary)	FF offset (total)		Primary electricity offset (biomass + incineration)	Secondary electricity offset (biomass + incineration)	Tertiary electricity offset (biomass + incineration)	Heat offset (biomass)	Heat offset (incineration)	Concrete offset (net)		Net - annual flux	Net - cumulative C sequestration
																	Annual flux	Accumulation	Annual flux	Accumulation	Annual flux	Accumulation			Annual flux	Accumulation				Annual flux	Accumulation						Annual flux	Accumulation
																2020
																2021
																2022
																2023	0	0	0	0	5.00358	5.00358	5.00358	0	0	0	0	0	0	0	0	0	0	0	0	0	0	0	5.00358	5.00358
																2024	0.599623	0.599623	0	0	0	5.00358	0	0	0	0	0	0	0	0	0	0	0	0	0	0	0	0	0.599623	5.6032
																2025	-0.507923	0.0917007	0	0	0	5.00358	0	0	0	0	0	0	0	0	0	0	0	0	0	0	0	0	-0.507923	5.09528
																2026	-1.92493	-1.83323	0	0	0	5.00358	0	0	0	0	0	0	0	0	0	0	0	0	0	0	0	0	-1.92493	3.17035
																2027	-3.55635	-5.38958	0	0	0	5.00358	0	0	0	0	0	0	0	0	0	0	0	0	0	0	0	0	-3.55635	-0.386001
																2028	-5.35193	-10.7415	0	0	0	5.00358	0	0	0	0	0	0	0	0	0	0	0	0	0	0	0	0	-5.35193	-5.73793
																2029	-7.27359	-18.0151	0	0	0	5.00358	0	0	0	0	0	0	0	0	0	0	0	0	0	0	0	0	-7.27359	-13.0115
																2030	-9.28859	-27.3037	0	0	0	5.00358	0	0	0	0	0	0	0	0	0	0	0	0	0	0	0	0	-9.28859	-22.3001
																2031	-11.3672	-38.6709	0	0	0	5.00358	0	0	0	0	0	0	0	0	0	0	0	0	0	0	0	0	-11.3672	-33.6673
																2032	-13.4824	-52.1533	0	0	0	5.00358	0	0	0	0	0	0	0	0	0	0	0	0	0	0	0	0	-13.4824	-47.1497
																2033	-15.6095	-67.7629	0	0	0	5.00358	0	0	0	0	0	0	0	0	0	0	0	0	0	0	0	0	-15.6095	-62.7593
																2034	-17.7267	-85.4896	0	0	0	5.00358	0	0	0	0	0	0	0	0	0	0	0	0	0	0	0	0	-17.7267	-80.486
																2035	-19.8148	-105.304	0	0	0	5.00358	0	0	0	0	0	0	0	0	0	0	0	0	0	0	0	0	-19.8148	-100.301
																2036	-21.8574	-127.162	0	0	0	5.00358	0	0	0	0	0	0	0	0	0	0	0	0	0	0	0	0	-21.8574	-122.158
																2037	-23.8412	-151.003	0	0	0	5.00358	0	0	0	0	0	0	0	0	0	0	0	0	0	0	0	0	-23.8412	-145.999
																2038	-25.7549	-176.758	0	0	0	5.00358	0	0	0	0	0	0	0	0	0	0	0	0	0	0	0	0	-25.7549	-171.754
																2039	-27.5896	-204.347	0	0	0	5.00358	0	0	0	0	0	0	0	0	0	0	0	0	0	0	0	0	-27.5896	-199.344
																2040	-29.338	-233.685	0	0	0	5.00358	0	0	0	0	0	0	0	0	0	0	0	0	0	0	0	0	-29.338	-228.682
																2041	-30.9935	-264.679	0	0	0	5.00358	0	0	0	0	0	0	0	0	0	0	0	0	0	0	0	0	-30.9935	-259.675
																2042	-32.5507	-297.23	0	0	0	5.00358	0	0	0	0	0	0	0	0	0	0	0	0	0	0	0	0	-32.5507	-292.226
																2043	-34.0044	-331.234	0	0	0	5.00358	0	0	0	0	0	0	0	0	0	0	0	0	0	0	0	0	-34.0044	-326.23
																2044	17.6073	-313.627	0	0	2.74519	7.74877	2.74519	0	0	0	0	0	0	-16.6958	-16.6958	-16.6958	0	0	0	0	0	0	3.65666	-322.574
																2045	-28.3006	-341.927	0	0	0	7.74877	0	0	0	0		0	0	-0.799598	-17.4954	0	0	-0.799598	0	0	0	0	-29.1002	-351.674
																2046	-30.5355	-372.463	0	0	0	7.74877	0	0	0	0		0	0	-0.799598	-18.295	0	0	-0.799598	0	0	0	0	-31.3351	-383.009
																2047	-32.4275	-404.89	0	0	0	7.74877	0	0	0	0		0	0	-0.799598	-19.0946	0	0	-0.799598	0	0	0	0	-33.2271	-416.236
																2048	-34.0251	-438.915	0	0	0	7.74877	0	0	0	0		0	0	-0.799598	-19.8942	0	0	-0.799598	0	0	0	0	-34.8247	-451.061
																2049	-36.8851	-475.8	0	0	0	7.74877	0	0	0	0		0	0	-0.799598	-20.6938	0	0	-0.799598	0	0	0	0	-37.6847	-488.746
																2050	-35.2691	-511.07	0	0	0	7.74877	0	0	0	0		0	0	-0.799598	-21.4934	0	0	-0.799598	0	0	0	0	-36.0687	-524.814
																2051	-35.5086	-546.578	0	0	0	7.74877	0	0	0	0		0	0	-0.799598	-22.293	0	0	-0.799598	0	0	0	0	-36.3082	-561.122
																2052	-35.7094	-582.288	0	0	0	7.74877	0	0	0	0		0	0	-0.799598	-23.0926	0	0	-0.799598	0	0	0	0	-36.509	-597.631
																2053	-35.8788	-618.166	0	0	0	7.74877	0	0	0	0		0	0	-0.799598	-23.8922	0	0	-0.799598	0	0	0	0	-36.6784	-634.31
																2054	-36.9884	-655.155	0	0	0	7.74877	0	0	0	0		0	0	-0.799598	-24.6918	0	0	-0.799598	0	0	0	0	-37.788	-672.098
																2055	-37.1136	-692.268	0	0	0	7.74877	0	0	0	0		0	0	-0.799598	-25.4914	0	0	-0.799598	0	0	0	0	-37.9132	-710.011
																2056	-37.2206	-729.489	0	0	0	7.74877	0	0	0	0		0	0	-0.799598	-26.291	0	0	-0.799598	0	0	0	0	-38.0202	-748.031
																2057	-37.312	-766.801	0	0	0	7.74877	0	0	0	0		0	0	-0.799598	-27.0906	0	0	-0.799598	0	0	0	0	-38.1116	-786.143
																2058	-37.3905	-804.191	0	0	0	7.74877	0	0	0	0		0	0	-0.799598	-27.8902	0	0	-0.799598	0	0	0	0	-38.1901	-824.333
																2059	-36.0712	-840.263	0	0	0	7.74877	0	0	0	0		0	0	-0.799598	-28.6898	0	0	-0.799598	0	0	0	0	-36.8708	-861.204
																2060	-36.1194	-876.382	0	0	0	7.74877	0	0	0	0		0	0	-0.799598	-29.4894	0	0	-0.799598	0	0	0	0	-36.919	-898.123
																2061	-36.1622	-912.544	0	0	0	7.74877	0	0	0	0		0	0	-0.799598	-30.289	0	0	-0.799598	0	0	0	0	-36.9618	-935.084
																2062	-36.1997	-948.744	0	0	0	7.74877	0	0	0	0		0	0	-0.799598	-31.0886	0	0	-0.799598	0	0	0	0	-36.9992	-972.084
																2063	-36.2329	-984.977	0	0	0	7.74877	0	0	0	0		0	0	-0.799598	-31.8882	0	0	-0.799598	0	0	0	0	-37.0325	-1009.12
																2064	-33.5798	-1018.56	0	0	0	7.74877	0	0	0	0		0	0	-0.799598	-32.6878	0	0	-0.799598	0	0	0	0	-34.3794	-1043.5
																2065	-33.5776	-1052.13	0	0	0	7.74877	0	0	0	0		0	0	-0.799598	-33.4874	0	0	-0.799598	0	0	0	0	-34.3772	-1077.87
																2066	-33.5792	-1085.71	0	0	0	7.74877	0	0	0	0		0	0	-0.799598	-34.287	0	0	-0.799598	0	0	0	0	-34.3788	-1112.25
																2067	-33.5828	-1119.3	0	0	0	7.74877	0	0	0	0		0	0	-0.799598	-35.0866	0	0	-0.799598	0	0	0	0	-34.3824	-1146.63
																2068	-33.5875	-1152.88	0	0	0	7.74877	0	0	0	0		0	0	-0.799598	-35.8862	0	0	-0.799598	0	0	0	0	-34.3871	-1181.02
																2069	-30.7614	-1183.65	0	0	0	7.74877	0	0	0	0		0	0	-0.799598	-36.6858	0	0	-0.799598	0	0	0	0	-31.561	-1212.58
																2070	-30.732	-1214.38	0	0	0	7.74877	0	0	0	0		0	0	-0.799598	-37.4854	0	0	-0.799598	0	0	0	0	-31.5316	-1244.11
																2071	-30.7102	-1245.09	0	0	0	7.74877	0	0	0	0		0	0	-0.799598	-38.285	0	0	-0.799598	0	0	0	0	-31.5098	-1275.62
																2072	-30.6944	-1275.78	0	0	0	7.74877	0	0	0	0		0	0	-0.799598	-39.0846	0	0	-0.799598	0	0	0	0	-31.494	-1307.12
																2073	654.627	-621.154	-184.349	-184.349	117.484	125.233	117.484	0	0	0	0	0	0	-154.451	-193.536	-153.631	0	-0.799598	0	-0.0201153	-327.208	-327.208	106.103	-1201.01
																2074	54.7601	-566.394	19.126	-165.223	0	125.233	0	0	0	0		0	0	-7.06008	-200.596		-6.24037	-0.799598	0	-0.0201153	0	-327.208	66.8261	-1134.19
																2075	45.0223	-521.372	15.3254	-149.898	0	125.233	0	0	0	0		0	0	-5.82002	-206.416		-5.00031	-0.799598	0	-0.0201153	0	-327.208	54.5276	-1079.66
																2076	36.6589	-484.713	12.3077	-137.59	0	125.233	0	0	0	0		0	0	-4.83542	-211.251		-4.01571	-0.799598	0	-0.0201153	0	-327.208	44.1312	-1035.53
																2077	29.3588	-455.354	9.91144	-127.679	0	125.233	0	0	0	0		0	0	-4.05358	-215.305		-3.23387	-0.799598	0	-0.0201153	0	-327.208	35.2167	-1000.31
																2078	22.8921	-432.462	8.00845	-119.67	0	125.233	0	0	0	0		0	0	-3.43268	-218.737		-2.61297	-0.799598	0	-0.0201153	0	-327.208	27.4679	-972.845
																2079	17.0904	-415.372	6.49695	-113.173	0	125.233	0	0	0	0		0	0	-2.93951	-221.677		-2.1198	-0.799598	0	-0.0201153	0	-327.208	20.6479	-952.197
																2080	11.8309	-403.541	5.29619	-107.877	0	125.233	0	0	0	0		0	0	-2.54774	-224.225		-1.72802	-0.799598	0	-0.0201153	0	-327.208	14.5794	-937.618
																2081	7.02363	-396.517	4.34208	-103.535	0	125.233	0	0	0	0		0	0	-2.23643	-226.461		-1.41672	-0.799598	0	-0.0201153	0	-327.208	9.12928	-928.489
																2082	2.60238	-393.915	3.58374	-99.9511	0	125.233	0	0	0	0		0	0	-1.989	-228.45		-1.16929	-0.799598	0	-0.0201153	0	-327.208	4.19712	-924.292
																2083	-1.48191	-395.397	2.98079	-96.9703	0	125.233	0	0	0	0		0	0	-1.79228	-230.242		-0.972562	-0.799598	0	-0.0201153	0	-327.208	-0.293394	-924.585
																2084	-5.26639	-400.663	2.50118	-94.4691	0	125.233	0	0	0	0		0	0	-1.63579	-231.878		-0.816077	-0.799598	0	-0.0201153	0	-327.208	-4.40099	-928.986
																2085	-8.77949	-409.443	2.11948	-92.3497	0	125.233	0	0	0	0		0	0	-1.51125	-233.389		-0.691536	-0.799598	0	-0.0201153	0	-327.208	-8.17126	-937.157
																2086	-12.0439	-421.486	1.81549	-90.5342	0	125.233	0	0	0	0		0	0	-1.41207	-234.801		-0.592352	-0.799598	0	-0.0201153	0	-327.208	-11.6405	-948.798
																2087	-15.0777	-436.564	1.57319	-88.961	0	125.233	0	0	0	0		0	0	-1.33301	-236.134		-0.513296	-0.799598	0	-0.0201153	0	-327.208	-14.8375	-963.635
																2088	-17.8959	-454.46	1.37987	-87.5811	0	125.233	0	0	0	0		0	0	-1.26993	-237.404		-0.450218	-0.799598	0	-0.0201153	0	-327.208	-17.786	-981.421
																2089	-20.5107	-474.971	1.22542	-86.3557	0	125.233	0	0	0	0		0	0	-1.21954	-238.624		-0.399825	-0.799598	0	-0.0201153	0	-327.208	-20.5048	-1001.93
																2090	-22.9322	-497.903	1.10183	-85.2539	0	125.233	0	0	0	0		0	0	-1.17921	-239.803		-0.359501	-0.799598	0	-0.0201153	0	-327.208	-23.0095	-1024.94
																2091	-25.1684	-523.071	1.00275	-84.2511	0	125.233	0	0	0	0		0	0	-1.14689	-240.95		-0.327173	-0.799598	0	-0.0201153	0	-327.208	-25.3125	-1050.25
																2092	-27.2256	-550.297	0.923124	-83.328	0	125.233	0	0	0	0		0	0	-1.12091	-242.071		-0.301194	-0.799598	0	-0.0201153	0	-327.208	-27.4234	-1077.67
																2093	-29.1086	-579.405	0.85895	-82.469	0	125.233	0	0	0	0		0	0	-1.09997	-243.171		-0.280255	-0.799598	0	-0.0201153	0	-327.208	-29.3496	-1107.02
																2094	28.2574	-551.148	0.807045	-81.662	3.3628	128.595	3.3628	0	0	0	0	0	0	-19.8616	-263.032	-18.7785	-0.26332	-0.799598	0	-0.0201153	0	-327.208	12.5657	-1094.46
																2095	-23.3968	-574.545	0.764888	-80.8971	0	128.595	0	0	0	0		0	0	-1.06928	-264.102		-0.249565	-0.799598	0	-0.0201153	0	-327.208	-23.7012	-1118.16
																2096	-25.9644	-600.509	0.730473	-80.1666	0	128.595	0	0	0	0		0	0	-1.05805	-265.16		-0.238336	-0.799598	0	-0.0201153	0	-327.208	-26.292	-1144.45
																2097	-28.1377	-628.647	0.702212	-79.4644	0	128.595	0	0	0	0		0	0	-1.04883	-266.209		-0.229115	-0.799598	0	-0.0201153	0	-327.208	-28.4843	-1172.93
																2098	-31.493	-660.14	0.678842	-78.7856	0	128.595	0	0	0	0		0	0	-1.0412	-267.25		-0.22149	-0.799598	0	-0.0201153	0	-327.208	-31.8553	-1204.79
																2099	-30.3066	-690.446	0.65936	-78.1262	0	128.595	0	0	0	0		0	0	-1.03485	-268.285		-0.215134	-0.799598	0	-0.0201153	0	-327.208	-30.6821	-1235.47
																2100	-30.9215	-721.368	0.642973	-77.4832	0	128.595	0	0	0	0		0	0	-1.0295	-269.314		-0.209787	-0.799598	0	-0.0201153	0	-327.208	-31.308	-1266.78
																2101	-31.4525	-752.821	0.629049	-76.8542	0	128.595	0	0	0	0		0	0	-1.02496	-270.339		-0.205244	-0.799598	0	-0.0201153	0	-327.208	-31.8484	-1298.63
																2102	-31.9141	-784.735	0.617086	-76.2371	0	128.595	0	0	0	0		0	0	-1.02105	-271.36		-0.201341	-0.799598	0	-0.0201153	0	-327.208	-32.318	-1330.94
																2103	-33.2832	-818.018	0.606687	-75.6304	0	128.595	0	0	0	0		0	0	-1.01766	-272.378		-0.197948	-0.799598	0	-0.0201153	0	-327.208	-33.6942	-1364.64
																2104	-33.6402	-851.658	0.597537	-75.0329	0	128.595	0	0	0	0		0	0	-1.01468	-273.392		-0.194962	-0.799598	0	-0.0201153	0	-327.208	-34.0574	-1398.7
																2105	-33.9547	-885.613	0.589385	-74.4435	0	128.595	0	0	0	0		0	0	-1.01202	-274.405		-0.192302	-0.799598	0	-0.0201153	0	-327.208	-34.3774	-1433.07
																2106	-34.2328	-919.846	0.582031	-73.8615	0	128.595	0	0	0	0		0	0	-1.00962	-275.414		-0.189903	-0.799598	0	-0.0201153	0	-327.208	-34.6604	-1467.73
																2107	-34.4797	-954.325	0.575317	-73.2861	0	128.595	0	0	0	0		0	0	-1.00743	-276.422		-0.187712	-0.799598	0	-0.0201153	0	-327.208	-34.9118	-1502.65
																2108	-33.3127	-987.638	0.569119	-72.717	0	128.595	0	0	0	0		0	0	-1.0054	-277.427		-0.18569	-0.799598	0	-0.0201153	0	-327.208	-33.7489	-1536.39
																2109	-33.4991	-1021.14	0.563337	-72.1537	0	128.595	0	0	0	0		0	0	-1.00352	-278.43		-0.183804	-0.799598	0	-0.0201153	0	-327.208	-33.9392	-1570.33
																2110	-33.6674	-1054.8	0.557891	-71.5958	0	128.595	0	0	0	0		0	0	-1.00174	-279.432		-0.182027	-0.799598	0	-0.0201153	0	-327.208	-34.1113	-1604.45
																2111	-33.8194	-1088.62	0.552719	-71.0431	0	128.595	0	0	0	0		0	0	-1.00005	-280.432		-0.180339	-0.799598	0	-0.0201153	0	-327.208	-34.2667	-1638.71
																2112	-33.9572	-1122.58	0.54777	-70.4953	0	128.595	0	0	0	0		0	0	-0.998438	-281.431		-0.178725	-0.799598	0	-0.0201153	0	-327.208	-34.4078	-1673.12
																2113	-31.3998	-1153.98	0.543006	-69.9523	0	128.595	0	0	0	0		0	0	-0.996883	-282.428		-0.17717	-0.799598	0	-0.0201153	0	-327.208	-31.8537	-1704.97
																2114	-31.4856	-1185.47	0.538394	-69.4139	0	128.595	0	0	0	0		0	0	-0.995378	-283.423		-0.175665	-0.799598	0	-0.0201153	0	-327.208	-31.9426	-1736.92
																2115	-31.5679	-1217.03	0.533909	-68.88	0	128.595	0	0	0	0		0	0	-0.993915	-284.417		-0.174202	-0.799598	0	-0.0201153	0	-327.208	-32.0279	-1768.94
																2116	-31.646	-1248.68	0.529532	-68.3505	0	128.595	0	0	0	0		0	0	-0.992487	-285.409		-0.172774	-0.799598	0	-0.0201153	0	-327.208	-32.109	-1801.05
																2117	-31.7194	-1280.4	0.525246	-67.8252	0	128.595	0	0	0	0		0	0	-0.991089	-286.4		-0.171376	-0.799598	0	-0.0201153	0	-327.208	-32.1853	-1833.24
																2118	-28.957	-1309.36	0.52104	-67.3042	0	128.595	0	0	0	0		0	0	-0.989716	-287.39		-0.170003	-0.799598	0	-0.0201153	0	-327.208	-29.4257	-1862.66
																2119	-28.9865	-1338.34	0.516902	-66.7873	0	128.595	0	0	0	0		0	0	-0.988366	-288.379		-0.168653	-0.799598	0	-0.0201153	0	-327.208	-29.458	-1892.12
																2120	-29.0196	-1367.36	0.512825	-66.2745	0	128.595	0	0	0	0		0	0	-0.987036	-289.366		-0.167323	-0.799598	0	-0.0201153	0	-327.208	-29.4938	-1921.62

## Sheet: Yr5
																Summary of emissions discounts to apply (to 2020 assumptions):
																	2020-2029		2030-2039		2040-2049		2050-2084		2085-2120
																	Core	FA	Core	FA	Core	FA	Core	FA	Core	FA
																Avoided emissions - Biomass (heat) - marginal supply	none	none	none	none	none	1	1	1	1	1
																Avoided emissions - Biomass (electricity) - marginal supply	none	none	1	1	1	1	1	1	1	1
																Avoided emissions - Incineration (electricity) - marginal supply	none	none	1	1	1	1	1	1	1	1
																Incineration (heat) - marginal supply	none	none	none	none	none	1	1	1	1	1
																C storage - BECCS (biomass electricity)	none	none	0	0	0	0	0	0	0	0
																C storage - BECCS (biomass heat)	none	none	0	0	0	0	0	0	0	0
																Avoided emissions - Cement production - CCS application (calcination)	n/a	n/a	n/a	n/a	n/a	n/a	none	1	1	1
																Avoided emissions - Cement production - furnace emissions reduction	n/a	n/a	n/a	n/a	n/a	n/a	0.9784	0.95104	0.95104	0.712
																Emissions - Wood panel (particle board) production (CCS on heat production)	none	none	none	none	none	1	none	1	1	1
																Emissions - Harvester/forwarder	none	none	none	none	none	0.55	0.87	0.1	0	0
	Annual C stock - total ecosystem (tonnes C) - >75% thin									Natural Forest' C sequestration
	Time Step	Total Ecosystem(GH model (thinned) average soil v3 Default Simu			Thinned	Thinned	Thinned				'Total Ecosystem(Afforestation (conservation) Default Simulation					Core targets scenario
		Forest ecosystem	HWP total	Net system C	Mulch/S C storage	HWP primary	HWP secondary				Net ecosystem C	Process emissions	Annual C flux	Net cumulative C sequestration and storage			5th planting (Mg CO2 eq)																							Plantation (Core)
	Year	Tonnes C	Tonnes C		Tonnes C					Year	Tonnes C		Mg CO2eq			Year	Terrestrial C storage		HWP C storage		Forestry/ wood processing emissions (total)		Forestry/ primary wood processing emissions	Secondary wood processing emissions	(BE)CCS (total)		(BE)CCS (primary)	(BE)CCS (secondary)	(BE)CCS (tertiary)	FF offset (total)		Primary electricity offset (biomass + incineration)	Secondary electricity offset (biomass + incineration)	Tertiary electricity offset (biomass + incineration)	Heat offset (biomass)	Heat offset (incineration)	Concrete offset (net)		Net - annual flux	Net - cumulative C sequestration
																	Annual flux	Accumulation	Annual flux	Accumulation	Annual flux	Accumulation			Annual flux	Accumulation				Annual flux	Accumulation						Annual flux	Accumulation
	0	81	0	81	0	0	0			0						2020
	1	80.8365	0	80.8365		0	0			1						2021
	2	80.975	0	80.975		0	0			2						2022
	3	81.5	0	81.5		0	0			3						2023
	4	82.4699	0	82.4699		0	0			4	81	1.36461	5.00358	5.00358		2024	0	0	0	0	5.00358	5.00358	5.00358	0	0	0	0	0	0	0	0	0	0	0	0	0	0	0	5.00358	5.00358
	5	83.9295	0	83.9295		0	0			5	80.8429		0.575894	5.57947		2025	0.599623	0.599623	0	0	0	5.00358	0	0	0	0	0	0	0	0	0	0	0	0	0	0	0	0	0.599623	5.6032
	6	85.9132	0	85.9132		0	0			6	80.9424		-0.36473	5.21474		2026	-0.507923	0.0917007	0	0	0	5.00358	0	0	0	0	0	0	0	0	0	0	0	0	0	0	0	0	-0.507923	5.09528
	7	88.4465	0	88.4465		0	0			7	81.3393		-1.45544	3.7593		2027	-1.92493	-1.83323	0	0	0	5.00358	0	0	0	0	0	0	0	0	0	0	0	0	0	0	0	0	-1.92493	3.17035
	8	91.5466	0	91.5466		0	0			8	82.0617		-2.64872	1.11058		2028	-3.55635	-5.38958	0	0	0	5.00358	0	0	0	0	0	0	0	0	0	0	0	0	0	0	0	0	-3.55635	-0.386001
	9	95.2236	0	95.2236		0	0			9	83.1297		-3.91591	-2.80532		2029	-5.35193	-10.7415	0	0	0	5.00358	0	0	0	0	0	0	0	0	0	0	0	0	0	0	0	0	-5.35193	-5.73793
	10	99.4808	0	99.4808		0	0			10	84.5573		-5.23457	-8.03989		2030	-7.27359	-18.0151	0	0	0	5.00358	0	0	0	0	0	0	0	0	0	0	0	0	0	0	0	0	-7.27359	-13.0115
	11	104.315	0	104.315		0	0			11	86.3534		-6.58557	-14.6255		2031	-9.28859	-27.3037	0	0	0	5.00358	0	0	0	0	0	0	0	0	0	0	0	0	0	0	0	0	-9.28859	-22.3001
	12	109.719	0	109.719		0	0			12	88.5221		-7.95205	-22.5775		2032	-11.3672	-38.6709	0	0	0	5.00358	0	0	0	0	0	0	0	0	0	0	0	0	0	0	0	0	-11.3672	-33.6673
	13	115.68	0	115.68		0	0			13	91.0637		-9.31896	-31.8965		2033	-13.4824	-52.1533	0	0	0	5.00358	0	0	0	0	0	0	0	0	0	0	0	0	0	0	0	0	-13.4824	-47.1497
	14	122.183	0	122.183		0	0			14	93.9745		-10.673	-42.5695		2034	-15.6095	-67.7629	0	0	0	5.00358	0	0	0	0	0	0	0	0	0	0	0	0	0	0	0	0	-15.6095	-62.7593
	15	129.207	0	129.207		0	0			15	97.2478		-12.0023	-54.5718		2035	-17.7267	-85.4896	0	0	0	5.00358	0	0	0	0	0	0	0	0	0	0	0	0	0	0	0	0	-17.7267	-80.486
	16	136.731	0	136.731		0	0			16	100.874		-13.2969	-67.8687		2036	-19.8148	-105.304	0	0	0	5.00358	0	0	0	0	0	0	0	0	0	0	0	0	0	0	0	0	-19.8148	-100.301
	17	144.732	0	144.732		0	0			17	104.842		-14.548	-82.4167		2037	-21.8574	-127.162	0	0	0	5.00358	0	0	0	0	0	0	0	0	0	0	0	0	0	0	0	0	-21.8574	-122.158
	18	153.185	0	153.185		0	0			18	109.137		-15.7483	-98.165		2038	-23.8412	-151.003	0	0	0	5.00358	0	0	0	0	0	0	0	0	0	0	0	0	0	0	0	0	-23.8412	-145.999
	19	162.063	0	162.063		0	0			19	113.744		-16.8918	-115.057		2039	-25.7549	-176.758	0	0	0	5.00358	0	0	0	0	0	0	0	0	0	0	0	0	0	0	0	0	-25.7549	-171.754
	20	171.337	0	171.337		0	0			20	118.646		-17.9733	-133.03		2040	-27.5896	-204.347	0	0	0	5.00358	0	0	0	0	0	0	0	0	0	0	0	0	0	0	0	0	-27.5896	-199.344
	21	166.535	0	166.535	0	0	0			21	123.824		-18.9887	-152.019		2041	-29.338	-233.685	0	0	0	5.00358	0	0	0	0	0	0	0	0	0	0	0	0	0	0	0	0	-29.338	-228.682
	22	174.253	0	174.253		0	0			22	129.261		-19.9347	-171.953		2042	-30.9935	-264.679	0	0	0	5.00358	0	0	0	0	0	0	0	0	0	0	0	0	0	0	0	0	-30.9935	-259.675
	23	182.581	0	182.581		0	0			23	134.936		-20.8082	-192.762		2043	-32.5507	-297.23	0	0	0	5.00358	0	0	0	0	0	0	0	0	0	0	0	0	0	0	0	0	-32.5507	-292.226
	24	191.425	0	191.425		0	0			24	138.961		-14.7598	-207.521		2044	-34.0044	-331.234	0	0	0	5.00358	0	0	0	0	0	0	0	0	0	0	0	0	0	0	0	0	-34.0044	-326.23
	25	200.704	0	200.704		0	0			25	143.702		-17.382	-224.903		2045	17.6073	-313.627	0	0	3.06854	8.07212	3.06854	0	0	0	0	0	0	-16.6958	-16.6958	-16.6958	0	0	0	0	0	0	3.98001	-322.25
	26	210.764	0	210.764		0	0			26	148.506		-17.6139	-242.517		2046	-28.3006	-341.927	0	0	0	8.07212	0	0	0	0		0	0	-0.799598	-17.4954	0	0	-0.799598	0	0	0	0	-29.1002	-351.351
	27	220.383	0	220.383		0	0			27	153.352		-17.7693	-260.287		2047	-30.5355	-372.463	0	0	0	8.07212	0	0	0	0		0	0	-0.799598	-18.295	0	0	-0.799598	0	0	0	0	-31.3351	-382.686
	28	230.067	0	230.067		0	0			28	159.692		-23.2471	-283.534		2048	-32.4275	-404.89	0	0	0	8.07212	0	0	0	0		0	0	-0.799598	-19.0946	0	0	-0.799598	0	0	0	0	-33.2271	-415.913
	29	239.806	0	239.806		0	0			29	165.832		-22.5139	-306.048		2049	-34.0251	-438.915	0	0	0	8.07212	0	0	0	0		0	0	-0.799598	-19.8942	0	0	-0.799598	0	0	0	0	-34.8247	-450.737
	30	249.591	0	249.591		0	0			30	175.455		-35.2823	-341.33		2050	-36.8851	-475.8	0	0	0	8.07212	0	0	0	0		0	0	-0.799598	-20.6938	0	0	-0.799598	0	0	0	0	-37.6847	-488.422
	31	259.679	0	259.679		0	0			31	184.967		-34.8791	-376.209		2051	-35.2691	-511.07	0	0	0	8.07212	0	0	0	0		0	0	-0.799598	-21.4934	0	0	-0.799598	0	0	0	0	-36.0687	-524.491
	32	269.8	0	269.8		0	0			32	194.39		-34.5515	-410.761		2052	-35.5086	-546.578	0	0	0	8.07212	0	0	0	0		0	0	-0.799598	-22.293	0	0	-0.799598	0	0	0	0	-36.3082	-560.799
	33	279.952	0	279.952		0	0			33	203.739		-34.2804	-445.041		2053	-35.7094	-582.288	0	0	0	8.07212	0	0	0	0		0	0	-0.799598	-23.0926	0	0	-0.799598	0	0	0	0	-36.509	-597.308
	34	290.127	0	290.127		0	0			34	213.027		-34.0532	-479.094		2054	-35.8788	-618.166	0	0	0	8.07212	0	0	0	0		0	0	-0.799598	-23.8922	0	0	-0.799598	0	0	0	0	-36.6784	-633.986
	35	300.325	0	300.325		0	0			35	219.105		-22.2888	-501.383		2055	-36.9884	-655.155	0	0	0	8.07212	0	0	0	0		0	0	-0.799598	-24.6918	0	0	-0.799598	0	0	0	0	-37.788	-671.774
	36	310.163	0	310.163		0	0			36	225.133		-22.1014	-523.484		2056	-37.1136	-692.268	0	0	0	8.07212	0	0	0	0		0	0	-0.799598	-25.4914	0	0	-0.799598	0	0	0	0	-37.9132	-709.688
	37	320.013	0	320.013		0	0			37	231.118		-21.9445	-545.429		2057	-37.2206	-729.489	0	0	0	8.07212	0	0	0	0		0	0	-0.799598	-26.291	0	0	-0.799598	0	0	0	0	-38.0202	-747.708
	38	329.876	0	329.876		0	0			38	237.067		-21.8117	-567.241		2058	-37.312	-766.801	0	0	0	8.07212	0	0	0	0		0	0	-0.799598	-27.0906	0	0	-0.799598	0	0	0	0	-38.1116	-785.819
	39	339.748	0	339.748		0	0			39	242.985		-21.699	-588.94		2059	-37.3905	-804.191	0	0	0	8.07212	0	0	0	0		0	0	-0.799598	-27.8902	0	0	-0.799598	0	0	0	0	-38.1901	-824.009
	40	349.63	0	349.63		0	0			40	248.464		-20.0901	-609.03		2060	-36.0712	-840.263	0	0	0	8.07212	0	0	0	0		0	0	-0.799598	-28.6898	0	0	-0.799598	0	0	0	0	-36.8708	-860.88
	41	358.788	0	358.788		0	0			41	253.915		-19.989	-629.019		2061	-36.1194	-876.382	0	0	0	8.07212	0	0	0	0		0	0	-0.799598	-29.4894	0	0	-0.799598	0	0	0	0	-36.919	-897.799
	42	367.946	0	367.946		0	0			42	259.343		-19.9032	-648.922		2062	-36.1622	-912.544	0	0	0	8.07212	0	0	0	0		0	0	-0.799598	-30.289	0	0	-0.799598	0	0	0	0	-36.9618	-934.761
	43	377.104	0	377.104		0	0			43	264.751		-19.8296	-668.752		2063	-36.1997	-948.744	0	0	0	8.07212	0	0	0	0		0	0	-0.799598	-31.0886	0	0	-0.799598	0	0	0	0	-36.9992	-971.76
	44	386.263	0	386.263		0	0			44	270.142		-19.7665	-688.518		2064	-36.2329	-984.977	0	0	0	8.07212	0	0	0	0		0	0	-0.799598	-31.8882	0	0	-0.799598	0	0	0	0	-37.0325	-1008.79
	45	395.423	0	395.423		0	0			45	275.112		-18.2224	-706.74		2065	-33.5798	-1018.56	0	0	0	8.07212	0	0	0	0		0	0	-0.799598	-32.6878	0	0	-0.799598	0	0	0	0	-34.3794	-1043.17
	46	403.812	0	403.812		0	0			46	280.063		-18.1553	-724.896		2066	-33.5776	-1052.13	0	0	0	8.07212	0	0	0	0		0	0	-0.799598	-33.4874	0	0	-0.799598	0	0	0	0	-34.3772	-1077.55
	47	412.194	0	412.194		0	0			47	284.999		-18.0982	-742.994		2067	-33.5792	-1085.71	0	0	0	8.07212	0	0	0	0		0	0	-0.799598	-34.287	0	0	-0.799598	0	0	0	0	-34.3788	-1111.93
	48	420.569	0	420.569		0	0			48	289.924		-18.0569	-761.051		2068	-33.5828	-1119.3	0	0	0	8.07212	0	0	0	0		0	0	-0.799598	-35.0866	0	0	-0.799598	0	0	0	0	-34.3824	-1146.31
	49	428.94	0	428.94		0	0			49	294.838		-18.0171	-779.068		2069	-33.5875	-1152.88	0	0	0	8.07212	0	0	0	0		0	0	-0.799598	-35.8862	0	0	-0.799598	0	0	0	0	-34.3871	-1180.7
	50	250.406	50.277	300.683	0	50.277	0			50	299.396		-16.7129	-795.781		2070	-30.7614	-1183.65	0	0	0	8.07212	0	0	0	0		0	0	-0.799598	-36.6858	0	0	-0.799598	0	0	0	0	-31.561	-1212.26
	51	235.471	45.0608	280.532		45.0608	0			51	303.94		-16.6615	-812.442		2071	-30.732	-1214.38	0	0	0	8.07212	0	0	0	0		0	0	-0.799598	-37.4854	0	0	-0.799598	0	0	0	0	-31.5316	-1243.79
	52	223.192	40.8812	264.074		40.8812	0			52	308.472		-16.6177	-829.06		2072	-30.7102	-1245.09	0	0	0	8.07212	0	0	0	0		0	0	-0.799598	-38.285	0	0	-0.799598	0	0	0	0	-31.5098	-1275.3
	53	213.194	37.5245	250.719		37.5245	0			53	312.994		-16.5804	-845.64		2073	-30.6944	-1275.78	0	0	0	8.07212	0	0	0	0		0	0	-0.799598	-39.0846	0	0	-0.799598	0	0	0	0	-31.494	-1306.79
	54	205.188	34.8214	240.009		34.8214	0			54	317.507		-16.5483	-862.189		2074	654.627	-621.154	-184.349	-184.349	117.484	125.556	117.484	0	0	0	0	0	0	-154.451	-193.536	-153.631	0	-0.799598	0	-0.0201153	-336.622	-336.622	96.6894	-1210.1
	55	198.944	32.6373	231.582		32.6373	0			55	321.752		-15.5635	-877.752		2075	54.7601	-566.394	19.126	-165.223	0	125.556	0	0	0	0		0	0	-7.06008	-200.596		-6.24037	-0.799598	0	-0.0201153	0	-336.622	66.8261	-1143.28
	56	194.283	30.8654	225.149		30.8654	0			56	325.986		-15.5257	-893.278		2076	45.0223	-521.372	15.3254	-149.898	0	125.556	0	0	0	0		0	0	-5.82002	-206.416		-5.00031	-0.799598	0	-0.0201153	0	-336.622	54.5276	-1088.75
	57	191.057	29.421	220.478		29.421	0			57	330.211		-15.4932	-908.771		2077	36.6589	-484.713	12.3077	-137.59	0	125.556	0	0	0	0		0	0	-4.83542	-211.251		-4.01571	-0.799598	0	-0.0201153	0	-336.622	44.1312	-1044.62
	58	189.141	28.2368	217.378		28.2368	0			58	334.429		-15.4652	-924.236		2078	29.3588	-455.354	9.91144	-127.679	0	125.556	0	0	0	0		0	0	-4.05358	-215.305		-3.23387	-0.799598	0	-0.0201153	0	-336.622	35.2167	-1009.4
	59	188.431	27.2594	215.691		27.2594	0			59	338.64		-15.441	-939.677		2079	22.8921	-432.462	8.00845	-119.67	0	125.556	0	0	0	0		0	0	-3.43268	-218.737		-2.61297	-0.799598	0	-0.0201153	0	-336.622	27.4679	-981.935
	60	188.835	26.4465	215.282		26.4465	0			60	342.529		-14.2596	-953.937		2080	17.0904	-415.372	6.49695	-113.173	0	125.556	0	0	0	0		0	0	-2.93951	-221.677		-2.1198	-0.799598	0	-0.0201153	0	-336.622	20.6479	-961.287
	61	190.272	25.7643	216.036		25.7643	0			61	346.407		-14.2193	-968.156		2081	11.8309	-403.541	5.29619	-107.877	0	125.556	0	0	0	0		0	0	-2.54774	-224.225		-1.72802	-0.799598	0	-0.0201153	0	-336.622	14.5794	-946.708
	62	192.666	25.1863	217.852		25.1863	0			62	350.276		-14.1847	-982.341		2082	7.02363	-396.517	4.34208	-103.535	0	125.556	0	0	0	0		0	0	-2.23643	-226.461		-1.41672	-0.799598	0	-0.0201153	0	-336.622	9.12928	-937.579
	63	195.951	24.6911	220.642		24.6911	0			63	354.136		-14.1547	-996.496		2083	2.60238	-393.915	3.58374	-99.9511	0	125.556	0	0	0	0		0	0	-1.989	-228.45		-1.16929	-0.799598	0	-0.0201153	0	-336.622	4.19712	-933.382
	64	200.063	24.2621	224.325		24.2621	0			64	358.007		-14.1943	-1010.69		2084	-1.48191	-395.397	2.98079	-96.9703	0	125.556	0	0	0	0		0	0	-1.79228	-230.242		-0.972562	-0.799598	0	-0.0201153	0	-336.622	-0.293394	-933.675
	65	204.944	23.8858	228.829		23.8858	0			65	361.578		-13.0916	-1023.78		2085	-5.26639	-400.663	2.50118	-94.4691	0	125.556	0	0	0	0		0	0	-1.63579	-231.878		-0.816077	-0.799598	0	-0.0201153	0	-336.622	-4.40099	-938.076
	66	210.537	23.5516	234.089		23.5516	0			66	365.139		-13.0578	-1036.84		2086	-8.77949	-409.443	2.11948	-92.3497	0	125.556	0	0	0	0		0	0	-1.51125	-233.389		-0.691536	-0.799598	0	-0.0201153	0	-336.622	-8.17126	-946.247
	67	216.792	23.2511	240.043		23.2511	0			67	368.692		-13.0286	-1049.87		2087	-12.0439	-421.486	1.81549	-90.5342	0	125.556	0	0	0	0		0	0	-1.41207	-234.801		-0.592352	-0.799598	0	-0.0201153	0	-336.622	-11.6405	-957.888
	68	223.656	22.9776	246.633		22.9776	0			68	372.239		-13.0033	-1062.87		2088	-15.0777	-436.564	1.57319	-88.961	0	125.556	0	0	0	0		0	0	-1.33301	-236.134		-0.513296	-0.799598	0	-0.0201153	0	-336.622	-14.8375	-972.725
	69	231.081	22.7258	253.807		22.7258	0			69	375.779		-12.9809	-1075.85		2089	-17.8959	-454.46	1.37987	-87.5811	0	125.556	0	0	0	0		0	0	-1.26993	-237.404		-0.450218	-0.799598	0	-0.0201153	0	-336.622	-17.786	-990.511
	70	239.02	22.4916	261.511		22.4916	0			70	378.979		-11.733	-1087.59		2090	-20.5107	-474.971	1.22542	-86.3557	0	125.556	0	0	0	0		0	0	-1.21954	-238.624		-0.399825	-0.799598	0	-0.0201153	0	-336.622	-20.5048	-1011.02
	71	231.313	22.2715	253.585	0	22.2715	0			71	382.167		-11.6891	-1099.27		2091	-22.9322	-497.903	1.10183	-85.2539	0	125.556	0	0	0	0		0	0	-1.17921	-239.803		-0.359501	-0.799598	0	-0.0201153	0	-336.622	-23.0095	-1034.03
	72	237.694	22.0628	259.757		22.0628	0			72	385.344		-11.6509	-1110.93		2092	-25.1684	-523.071	1.00275	-84.2511	0	125.556	0	0	0	0		0	0	-1.14689	-240.95		-0.327173	-0.799598	0	-0.0201153	0	-336.622	-25.3125	-1059.34
	73	244.775	21.8636	266.639		21.8636	0			73	388.513		-11.6174	-1122.54		2093	-27.2256	-550.297	0.923124	-83.328	0	125.556	0	0	0	0		0	0	-1.12091	-242.071		-0.301194	-0.799598	0	-0.0201153	0	-336.622	-27.4234	-1086.76
	74	252.449	21.6721	274.121		21.6721	0			74	391.673		-11.5877	-1134.13		2094	-29.1086	-579.405	0.85895	-82.469	0	125.556	0	0	0	0		0	0	-1.09997	-243.171		-0.280255	-0.799598	0	-0.0201153	0	-336.622	-29.3496	-1116.11
	75	261.038	21.487	282.525		21.487	0			75	394.647		-10.9046	-1145.03		2095	28.2574	-551.148	0.807045	-81.662	3.3628	128.919	3.3628	0	0	0	0	0	0	-19.8616	-263.032	-18.7785	-0.26332	-0.799598	0	-0.0201153	0	-336.622	12.5657	-1103.55
	76	269.304	21.3071	290.611		21.3071	0			76	397.611		-10.8671	-1155.9		2096	-23.3968	-574.545	0.764888	-80.8971	0	128.919	0	0	0	0		0	0	-1.06928	-264.102		-0.249565	-0.799598	0	-0.0201153	0	-336.622	-23.7012	-1127.25
	77	277.737	21.1318	298.869		21.1318	0			77	400.565		-10.8334	-1166.74		2097	-25.9644	-600.509	0.730473	-80.1666	0	128.919	0	0	0	0		0	0	-1.05805	-265.16		-0.238336	-0.799598	0	-0.0201153	0	-336.622	-26.292	-1153.54
	78	286.315	20.9602	307.275		20.9602	0			78	403.511		-10.8033	-1177.54		2098	-28.1377	-628.647	0.702212	-79.4644	0	128.919	0	0	0	0		0	0	-1.04883	-266.209		-0.229115	-0.799598	0	-0.0201153	0	-336.622	-28.4843	-1182.02
	79	295.019	20.7919	315.81		20.7919	0			79	406.45		-10.776	-1188.31		2099	-31.493	-660.14	0.678842	-78.7856	0	128.919	0	0	0	0		0	0	-1.0412	-267.25		-0.22149	-0.799598	0	-0.0201153	0	-336.622	-31.8553	-1213.88
	80	304.096	20.6265	324.722		20.6265	0			80	408.192		-6.38738	-1194.7		2100	-30.3066	-690.446	0.65936	-78.1262	0	128.919	0	0	0	0		0	0	-1.03485	-268.285		-0.215134	-0.799598	0	-0.0201153	0	-336.622	-30.6821	-1244.56
	81	313.27	20.4635	333.734		20.4635	0			81	409.898		-6.2551	-1200.96		2101	-30.9215	-721.368	0.642973	-77.4832	0	128.919	0	0	0	0		0	0	-1.0295	-269.314		-0.209787	-0.799598	0	-0.0201153	0	-336.622	-31.308	-1275.87
	82	322.531	20.3028	342.834		20.3028	0			82	411.573		-6.13887	-1207.1		2102	-31.4525	-752.821	0.629049	-76.8542	0	128.919	0	0	0	0		0	0	-1.02496	-270.339		-0.205244	-0.799598	0	-0.0201153	0	-336.622	-31.8484	-1307.72
	83	331.867	20.144	352.011		20.144	0			83	413.219		-6.03548	-1213.13		2103	-31.9141	-784.735	0.617086	-76.2371	0	128.919	0	0	0	0		0	0	-1.02105	-271.36		-0.201341	-0.799598	0	-0.0201153	0	-336.622	-32.318	-1340.03
	84	341.271	19.9871	361.258		19.9871	0			84	414.839		-5.94241	-1219.07		2104	-33.2832	-818.018	0.606687	-75.6304	0	128.919	0	0	0	0		0	0	-1.01766	-272.378		-0.197948	-0.799598	0	-0.0201153	0	-336.622	-33.6942	-1373.73
	85	350.356	19.8319	370.188		19.8319	0			85	416.17		-4.88069	-1223.95		2105	-33.6402	-851.658	0.597537	-75.0329	0	128.919	0	0	0	0		0	0	-1.01468	-273.392		-0.194962	-0.799598	0	-0.0201153	0	-336.622	-34.0574	-1407.79
	86	359.492	19.6783	379.17		19.6783	0			86	417.475		-4.78507	-1228.74		2106	-33.9547	-885.613	0.589385	-74.4435	0	128.919	0	0	0	0		0	0	-1.01202	-274.405		-0.192302	-0.799598	0	-0.0201153	0	-336.622	-34.3774	-1442.16
	87	368.674	19.5261	388.2		19.5261	0			87	418.757		-4.69816	-1233.44		2107	-34.2328	-919.846	0.582031	-73.8615	0	128.919	0	0	0	0		0	0	-1.00962	-275.414		-0.189903	-0.799598	0	-0.0201153	0	-336.622	-34.6604	-1476.82
	88	377.897	19.3754	397.273		19.3754	0			88	420.016		-4.61831	-1238.06		2108	-34.4797	-954.325	0.575317	-73.2861	0	128.919	0	0	0	0		0	0	-1.00743	-276.422		-0.187712	-0.799598	0	-0.0201153	0	-336.622	-34.9118	-1511.74
	89	387.158	19.226	406.384		19.226	0			89	421.256		-4.54422	-1242.6		2109	-33.3127	-987.638	0.569119	-72.717	0	128.919	0	0	0	0		0	0	-1.0054	-277.427		-0.18569	-0.799598	0	-0.0201153	0	-336.622	-33.7489	-1545.48
	90	395.722	19.0779	414.8		19.0779	0			90	422.476		-4.47498	-1247.08		2110	-33.4991	-1021.14	0.563337	-72.1537	0	128.919	0	0	0	0		0	0	-1.00352	-278.43		-0.183804	-0.799598	0	-0.0201153	0	-336.622	-33.9392	-1579.42
	91	404.309	18.9311	423.24		18.9311	0			91	423.679		-4.40976	-1251.48		2111	-33.6674	-1054.8	0.557891	-71.5958	0	128.919	0	0	0	0		0	0	-1.00174	-279.432		-0.182027	-0.799598	0	-0.0201153	0	-336.622	-34.1113	-1613.54
	92	412.918	18.7855	431.704		18.7855	0			92	424.864		-4.34804	-1255.83		2112	-33.8194	-1088.62	0.552719	-71.0431	0	128.919	0	0	0	0		0	0	-1.00005	-280.432		-0.180339	-0.799598	0	-0.0201153	0	-336.622	-34.2667	-1647.8
	93	421.549	18.641	440.19		18.641	0			93	426.034		-4.28925	-1260.12		2113	-33.9572	-1122.58	0.54777	-70.4953	0	128.919	0	0	0	0		0	0	-0.998438	-281.431		-0.178725	-0.799598	0	-0.0201153	0	-336.622	-34.4078	-1682.21
	94	430.2	18.4978	448.698		18.4978	0			94	427.189		-4.23307	-1264.36		2114	-31.3998	-1153.98	0.543006	-69.9523	0	128.919	0	0	0	0		0	0	-0.996883	-282.428		-0.17717	-0.799598	0	-0.0201153	0	-336.622	-31.8537	-1714.06
	95	438.097	18.3557	456.453		18.3557	0			95	428.329		-4.1791	-1268.53		2115	-31.4856	-1185.47	0.538394	-69.4139	0	128.919	0	0	0	0		0	0	-0.995378	-283.423		-0.175665	-0.799598	0	-0.0201153	0	-336.622	-31.9426	-1746.01
	96	446.003	18.2147	464.217		18.2147	0			96	429.454		-4.12711	-1272.66		2116	-31.5679	-1217.03	0.533909	-68.88	0	128.919	0	0	0	0		0	0	-0.993915	-284.417		-0.174202	-0.799598	0	-0.0201153	0	-336.622	-32.0279	-1778.03
	97	453.917	18.0749	471.992		18.0749	0			97	430.566		-4.07697	-1276.74		2117	-31.646	-1248.68	0.529532	-68.3505	0	128.919	0	0	0	0		0	0	-0.992487	-285.409		-0.172774	-0.799598	0	-0.0201153	0	-336.622	-32.109	-1810.14
	98	461.841	17.9361	479.777		17.9361	0			98	431.665		-4.02836	-1280.77		2118	-31.7194	-1280.4	0.525246	-67.8252	0	128.919	0	0	0	0		0	0	-0.991089	-286.4		-0.171376	-0.799598	0	-0.0201153	0	-336.622	-32.1853	-1842.33
	99	469.775	17.7984	487.574		17.7984	0			99	432.75		-3.98124	-1284.75		2119	-28.957	-1309.36	0.52104	-67.3042	0	128.919	0	0	0	0		0	0	-0.989716	-287.39		-0.170003	-0.799598	0	-0.0201153	0	-336.622	-29.4257	-1871.75
	100	288.179	68.7347	356.913	0	68.7347	0			100	433.824		-3.93546	-1288.68		2120	-28.9865	-1338.34	0.516902	-66.7873	0	128.919	0	0	0	0		0	0	-0.988366	-288.379		-0.168653	-0.799598	0	-0.0201153	0	-336.622	-29.458	-1901.21
																Further Ambition targets scenario
																	5th planting (Mg CO2 eq)																							Plantation (Core)
																Year	Terrestrial C storage		HWP C storage		Forestry/ wood processing emissions (total)		Forestry/ primary wood processing emissions	Secondary wood processing emissions	(BE)CCS (total)		(BE)CCS (primary)	(BE)CCS (secondary)	(BE)CCS (tertiary)	FF offset (total)		Primary electricity offset (biomass + incineration)	Secondary electricity offset (biomass + incineration)	Tertiary electricity offset (biomass + incineration)	Heat offset (biomass)	Heat offset (incineration)	Concrete offset (net)		Net - annual flux	Net - cumulative C sequestration
																	Annual flux	Accumulation	Annual flux	Accumulation	Annual flux	Accumulation			Annual flux	Accumulation				Annual flux	Accumulation						Annual flux	Accumulation
																2020
																2021
																2022
																2023
																2024	0	0	0	0	5.00358	5.00358	5.00358	0	0	0	0	0	0	0	0	0	0	0	0	0	0	0	5.00358	5.00358
																2025	0.599623	0.599623	0	0	0	5.00358	0	0	0	0	0	0	0	0	0	0	0	0	0	0	0	0	0.599623	5.6032
																2026	-0.507923	0.0917007	0	0	0	5.00358	0	0	0	0	0	0	0	0	0	0	0	0	0	0	0	0	-0.507923	5.09528
																2027	-1.92493	-1.83323	0	0	0	5.00358	0	0	0	0	0	0	0	0	0	0	0	0	0	0	0	0	-1.92493	3.17035
																2028	-3.55635	-5.38958	0	0	0	5.00358	0	0	0	0	0	0	0	0	0	0	0	0	0	0	0	0	-3.55635	-0.386001
																2029	-5.35193	-10.7415	0	0	0	5.00358	0	0	0	0	0	0	0	0	0	0	0	0	0	0	0	0	-5.35193	-5.73793
																2030	-7.27359	-18.0151	0	0	0	5.00358	0	0	0	0	0	0	0	0	0	0	0	0	0	0	0	0	-7.27359	-13.0115
																2031	-9.28859	-27.3037	0	0	0	5.00358	0	0	0	0	0	0	0	0	0	0	0	0	0	0	0	0	-9.28859	-22.3001
																2032	-11.3672	-38.6709	0	0	0	5.00358	0	0	0	0	0	0	0	0	0	0	0	0	0	0	0	0	-11.3672	-33.6673
																2033	-13.4824	-52.1533	0	0	0	5.00358	0	0	0	0	0	0	0	0	0	0	0	0	0	0	0	0	-13.4824	-47.1497
																2034	-15.6095	-67.7629	0	0	0	5.00358	0	0	0	0	0	0	0	0	0	0	0	0	0	0	0	0	-15.6095	-62.7593
																2035	-17.7267	-85.4896	0	0	0	5.00358	0	0	0	0	0	0	0	0	0	0	0	0	0	0	0	0	-17.7267	-80.486
																2036	-19.8148	-105.304	0	0	0	5.00358	0	0	0	0	0	0	0	0	0	0	0	0	0	0	0	0	-19.8148	-100.301
																2037	-21.8574	-127.162	0	0	0	5.00358	0	0	0	0	0	0	0	0	0	0	0	0	0	0	0	0	-21.8574	-122.158
																2038	-23.8412	-151.003	0	0	0	5.00358	0	0	0	0	0	0	0	0	0	0	0	0	0	0	0	0	-23.8412	-145.999
																2039	-25.7549	-176.758	0	0	0	5.00358	0	0	0	0	0	0	0	0	0	0	0	0	0	0	0	0	-25.7549	-171.754
																2040	-27.5896	-204.347	0	0	0	5.00358	0	0	0	0	0	0	0	0	0	0	0	0	0	0	0	0	-27.5896	-199.344
																2041	-29.338	-233.685	0	0	0	5.00358	0	0	0	0	0	0	0	0	0	0	0	0	0	0	0	0	-29.338	-228.682
																2042	-30.9935	-264.679	0	0	0	5.00358	0	0	0	0	0	0	0	0	0	0	0	0	0	0	0	0	-30.9935	-259.675
																2043	-32.5507	-297.23	0	0	0	5.00358	0	0	0	0	0	0	0	0	0	0	0	0	0	0	0	0	-32.5507	-292.226
																2044	-34.0044	-331.234	0	0	0	5.00358	0	0	0	0	0	0	0	0	0	0	0	0	0	0	0	0	-34.0044	-326.23
																2045	17.6073	-313.627	0	0	2.74519	7.74877	2.74519	0	0	0	0	0	0	-16.6958	-16.6958	-16.6958	0	0	0	0	0	0	3.65666	-322.574
																2046	-28.3006	-341.927	0	0	0	7.74877	0	0	0	0		0	0	-0.799598	-17.4954	0	0	-0.799598	0	0	0	0	-29.1002	-351.674
																2047	-30.5355	-372.463	0	0	0	7.74877	0	0	0	0		0	0	-0.799598	-18.295	0	0	-0.799598	0	0	0	0	-31.3351	-383.009
																2048	-32.4275	-404.89	0	0	0	7.74877	0	0	0	0		0	0	-0.799598	-19.0946	0	0	-0.799598	0	0	0	0	-33.2271	-416.236
																2049	-34.0251	-438.915	0	0	0	7.74877	0	0	0	0		0	0	-0.799598	-19.8942	0	0	-0.799598	0	0	0	0	-34.8247	-451.061
																2050	-36.8851	-475.8	0	0	0	7.74877	0	0	0	0		0	0	-0.799598	-20.6938	0	0	-0.799598	0	0	0	0	-37.6847	-488.746
																2051	-35.2691	-511.07	0	0	0	7.74877	0	0	0	0		0	0	-0.799598	-21.4934	0	0	-0.799598	0	0	0	0	-36.0687	-524.814
																2052	-35.5086	-546.578	0	0	0	7.74877	0	0	0	0		0	0	-0.799598	-22.293	0	0	-0.799598	0	0	0	0	-36.3082	-561.122
																2053	-35.7094	-582.288	0	0	0	7.74877	0	0	0	0		0	0	-0.799598	-23.0926	0	0	-0.799598	0	0	0	0	-36.509	-597.631
																2054	-35.8788	-618.166	0	0	0	7.74877	0	0	0	0		0	0	-0.799598	-23.8922	0	0	-0.799598	0	0	0	0	-36.6784	-634.31
																2055	-36.9884	-655.155	0	0	0	7.74877	0	0	0	0		0	0	-0.799598	-24.6918	0	0	-0.799598	0	0	0	0	-37.788	-672.098
																2056	-37.1136	-692.268	0	0	0	7.74877	0	0	0	0		0	0	-0.799598	-25.4914	0	0	-0.799598	0	0	0	0	-37.9132	-710.011
																2057	-37.2206	-729.489	0	0	0	7.74877	0	0	0	0		0	0	-0.799598	-26.291	0	0	-0.799598	0	0	0	0	-38.0202	-748.031
																2058	-37.312	-766.801	0	0	0	7.74877	0	0	0	0		0	0	-0.799598	-27.0906	0	0	-0.799598	0	0	0	0	-38.1116	-786.143
																2059	-37.3905	-804.191	0	0	0	7.74877	0	0	0	0		0	0	-0.799598	-27.8902	0	0	-0.799598	0	0	0	0	-38.1901	-824.333
																2060	-36.0712	-840.263	0	0	0	7.74877	0	0	0	0		0	0	-0.799598	-28.6898	0	0	-0.799598	0	0	0	0	-36.8708	-861.204
																2061	-36.1194	-876.382	0	0	0	7.74877	0	0	0	0		0	0	-0.799598	-29.4894	0	0	-0.799598	0	0	0	0	-36.919	-898.123
																2062	-36.1622	-912.544	0	0	0	7.74877	0	0	0	0		0	0	-0.799598	-30.289	0	0	-0.799598	0	0	0	0	-36.9618	-935.084
																2063	-36.1997	-948.744	0	0	0	7.74877	0	0	0	0		0	0	-0.799598	-31.0886	0	0	-0.799598	0	0	0	0	-36.9992	-972.084
																2064	-36.2329	-984.977	0	0	0	7.74877	0	0	0	0		0	0	-0.799598	-31.8882	0	0	-0.799598	0	0	0	0	-37.0325	-1009.12
																2065	-33.5798	-1018.56	0	0	0	7.74877	0	0	0	0		0	0	-0.799598	-32.6878	0	0	-0.799598	0	0	0	0	-34.3794	-1043.5
																2066	-33.5776	-1052.13	0	0	0	7.74877	0	0	0	0		0	0	-0.799598	-33.4874	0	0	-0.799598	0	0	0	0	-34.3772	-1077.87
																2067	-33.5792	-1085.71	0	0	0	7.74877	0	0	0	0		0	0	-0.799598	-34.287	0	0	-0.799598	0	0	0	0	-34.3788	-1112.25
																2068	-33.5828	-1119.3	0	0	0	7.74877	0	0	0	0		0	0	-0.799598	-35.0866	0	0	-0.799598	0	0	0	0	-34.3824	-1146.63
																2069	-33.5875	-1152.88	0	0	0	7.74877	0	0	0	0		0	0	-0.799598	-35.8862	0	0	-0.799598	0	0	0	0	-34.3871	-1181.02
																2070	-30.7614	-1183.65	0	0	0	7.74877	0	0	0	0		0	0	-0.799598	-36.6858	0	0	-0.799598	0	0	0	0	-31.561	-1212.58
																2071	-30.732	-1214.38	0	0	0	7.74877	0	0	0	0		0	0	-0.799598	-37.4854	0	0	-0.799598	0	0	0	0	-31.5316	-1244.11
																2072	-30.7102	-1245.09	0	0	0	7.74877	0	0	0	0		0	0	-0.799598	-38.285	0	0	-0.799598	0	0	0	0	-31.5098	-1275.62
																2073	-30.6944	-1275.78	0	0	0	7.74877	0	0	0	0		0	0	-0.799598	-39.0846	0	0	-0.799598	0	0	0	0	-31.494	-1307.12
																2074	654.627	-621.154	-184.349	-184.349	117.484	125.233	117.484	0	0	0	0	0	0	-154.451	-193.536	-153.631	0	-0.799598	0	-0.0201153	-327.208	-327.208	106.103	-1201.01
																2075	54.7601	-566.394	19.126	-165.223	0	125.233	0	0	0	0		0	0	-7.06008	-200.596		-6.24037	-0.799598	0	-0.0201153	0	-327.208	66.8261	-1134.19
																2076	45.0223	-521.372	15.3254	-149.898	0	125.233	0	0	0	0		0	0	-5.82002	-206.416		-5.00031	-0.799598	0	-0.0201153	0	-327.208	54.5276	-1079.66
																2077	36.6589	-484.713	12.3077	-137.59	0	125.233	0	0	0	0		0	0	-4.83542	-211.251		-4.01571	-0.799598	0	-0.0201153	0	-327.208	44.1312	-1035.53
																2078	29.3588	-455.354	9.91144	-127.679	0	125.233	0	0	0	0		0	0	-4.05358	-215.305		-3.23387	-0.799598	0	-0.0201153	0	-327.208	35.2167	-1000.31
																2079	22.8921	-432.462	8.00845	-119.67	0	125.233	0	0	0	0		0	0	-3.43268	-218.737		-2.61297	-0.799598	0	-0.0201153	0	-327.208	27.4679	-972.845
																2080	17.0904	-415.372	6.49695	-113.173	0	125.233	0	0	0	0		0	0	-2.93951	-221.677		-2.1198	-0.799598	0	-0.0201153	0	-327.208	20.6479	-952.197
																2081	11.8309	-403.541	5.29619	-107.877	0	125.233	0	0	0	0		0	0	-2.54774	-224.225		-1.72802	-0.799598	0	-0.0201153	0	-327.208	14.5794	-937.618
																2082	7.02363	-396.517	4.34208	-103.535	0	125.233	0	0	0	0		0	0	-2.23643	-226.461		-1.41672	-0.799598	0	-0.0201153	0	-327.208	9.12928	-928.489
																2083	2.60238	-393.915	3.58374	-99.9511	0	125.233	0	0	0	0		0	0	-1.989	-228.45		-1.16929	-0.799598	0	-0.0201153	0	-327.208	4.19712	-924.292
																2084	-1.48191	-395.397	2.98079	-96.9703	0	125.233	0	0	0	0		0	0	-1.79228	-230.242		-0.972562	-0.799598	0	-0.0201153	0	-327.208	-0.293394	-924.585
																2085	-5.26639	-400.663	2.50118	-94.4691	0	125.233	0	0	0	0		0	0	-1.63579	-231.878		-0.816077	-0.799598	0	-0.0201153	0	-327.208	-4.40099	-928.986
																2086	-8.77949	-409.443	2.11948	-92.3497	0	125.233	0	0	0	0		0	0	-1.51125	-233.389		-0.691536	-0.799598	0	-0.0201153	0	-327.208	-8.17126	-937.157
																2087	-12.0439	-421.486	1.81549	-90.5342	0	125.233	0	0	0	0		0	0	-1.41207	-234.801		-0.592352	-0.799598	0	-0.0201153	0	-327.208	-11.6405	-948.798
																2088	-15.0777	-436.564	1.57319	-88.961	0	125.233	0	0	0	0		0	0	-1.33301	-236.134		-0.513296	-0.799598	0	-0.0201153	0	-327.208	-14.8375	-963.635
																2089	-17.8959	-454.46	1.37987	-87.5811	0	125.233	0	0	0	0		0	0	-1.26993	-237.404		-0.450218	-0.799598	0	-0.0201153	0	-327.208	-17.786	-981.421
																2090	-20.5107	-474.971	1.22542	-86.3557	0	125.233	0	0	0	0		0	0	-1.21954	-238.624		-0.399825	-0.799598	0	-0.0201153	0	-327.208	-20.5048	-1001.93
																2091	-22.9322	-497.903	1.10183	-85.2539	0	125.233	0	0	0	0		0	0	-1.17921	-239.803		-0.359501	-0.799598	0	-0.0201153	0	-327.208	-23.0095	-1024.94
																2092	-25.1684	-523.071	1.00275	-84.2511	0	125.233	0	0	0	0		0	0	-1.14689	-240.95		-0.327173	-0.799598	0	-0.0201153	0	-327.208	-25.3125	-1050.25
																2093	-27.2256	-550.297	0.923124	-83.328	0	125.233	0	0	0	0		0	0	-1.12091	-242.071		-0.301194	-0.799598	0	-0.0201153	0	-327.208	-27.4234	-1077.67
																2094	-29.1086	-579.405	0.85895	-82.469	0	125.233	0	0	0	0		0	0	-1.09997	-243.171		-0.280255	-0.799598	0	-0.0201153	0	-327.208	-29.3496	-1107.02
																2095	28.2574	-551.148	0.807045	-81.662	3.3628	128.595	3.3628	0	0	0	0	0	0	-19.8616	-263.032	-18.7785	-0.26332	-0.799598	0	-0.0201153	0	-327.208	12.5657	-1094.46
																2096	-23.3968	-574.545	0.764888	-80.8971	0	128.595	0	0	0	0		0	0	-1.06928	-264.102		-0.249565	-0.799598	0	-0.0201153	0	-327.208	-23.7012	-1118.16
																2097	-25.9644	-600.509	0.730473	-80.1666	0	128.595	0	0	0	0		0	0	-1.05805	-265.16		-0.238336	-0.799598	0	-0.0201153	0	-327.208	-26.292	-1144.45
																2098	-28.1377	-628.647	0.702212	-79.4644	0	128.595	0	0	0	0		0	0	-1.04883	-266.209		-0.229115	-0.799598	0	-0.0201153	0	-327.208	-28.4843	-1172.93
																2099	-31.493	-660.14	0.678842	-78.7856	0	128.595	0	0	0	0		0	0	-1.0412	-267.25		-0.22149	-0.799598	0	-0.0201153	0	-327.208	-31.8553	-1204.79
																2100	-30.3066	-690.446	0.65936	-78.1262	0	128.595	0	0	0	0		0	0	-1.03485	-268.285		-0.215134	-0.799598	0	-0.0201153	0	-327.208	-30.6821	-1235.47
																2101	-30.9215	-721.368	0.642973	-77.4832	0	128.595	0	0	0	0		0	0	-1.0295	-269.314		-0.209787	-0.799598	0	-0.0201153	0	-327.208	-31.308	-1266.78
																2102	-31.4525	-752.821	0.629049	-76.8542	0	128.595	0	0	0	0		0	0	-1.02496	-270.339		-0.205244	-0.799598	0	-0.0201153	0	-327.208	-31.8484	-1298.63
																2103	-31.9141	-784.735	0.617086	-76.2371	0	128.595	0	0	0	0		0	0	-1.02105	-271.36		-0.201341	-0.799598	0	-0.0201153	0	-327.208	-32.318	-1330.94
																2104	-33.2832	-818.018	0.606687	-75.6304	0	128.595	0	0	0	0		0	0	-1.01766	-272.378		-0.197948	-0.799598	0	-0.0201153	0	-327.208	-33.6942	-1364.64
																2105	-33.6402	-851.658	0.597537	-75.0329	0	128.595	0	0	0	0		0	0	-1.01468	-273.392		-0.194962	-0.799598	0	-0.0201153	0	-327.208	-34.0574	-1398.7
																2106	-33.9547	-885.613	0.589385	-74.4435	0	128.595	0	0	0	0		0	0	-1.01202	-274.405		-0.192302	-0.799598	0	-0.0201153	0	-327.208	-34.3774	-1433.07
																2107	-34.2328	-919.846	0.582031	-73.8615	0	128.595	0	0	0	0		0	0	-1.00962	-275.414		-0.189903	-0.799598	0	-0.0201153	0	-327.208	-34.6604	-1467.73
																2108	-34.4797	-954.325	0.575317	-73.2861	0	128.595	0	0	0	0		0	0	-1.00743	-276.422		-0.187712	-0.799598	0	-0.0201153	0	-327.208	-34.9118	-1502.65
																2109	-33.3127	-987.638	0.569119	-72.717	0	128.595	0	0	0	0		0	0	-1.0054	-277.427		-0.18569	-0.799598	0	-0.0201153	0	-327.208	-33.7489	-1536.39
																2110	-33.4991	-1021.14	0.563337	-72.1537	0	128.595	0	0	0	0		0	0	-1.00352	-278.43		-0.183804	-0.799598	0	-0.0201153	0	-327.208	-33.9392	-1570.33
																2111	-33.6674	-1054.8	0.557891	-71.5958	0	128.595	0	0	0	0		0	0	-1.00174	-279.432		-0.182027	-0.799598	0	-0.0201153	0	-327.208	-34.1113	-1604.45
																2112	-33.8194	-1088.62	0.552719	-71.0431	0	128.595	0	0	0	0		0	0	-1.00005	-280.432		-0.180339	-0.799598	0	-0.0201153	0	-327.208	-34.2667	-1638.71
																2113	-33.9572	-1122.58	0.54777	-70.4953	0	128.595	0	0	0	0		0	0	-0.998438	-281.431		-0.178725	-0.799598	0	-0.0201153	0	-327.208	-34.4078	-1673.12
																2114	-31.3998	-1153.98	0.543006	-69.9523	0	128.595	0	0	0	0		0	0	-0.996883	-282.428		-0.17717	-0.799598	0	-0.0201153	0	-327.208	-31.8537	-1704.97
																2115	-31.4856	-1185.47	0.538394	-69.4139	0	128.595	0	0	0	0		0	0	-0.995378	-283.423		-0.175665	-0.799598	0	-0.0201153	0	-327.208	-31.9426	-1736.92
																2116	-31.5679	-1217.03	0.533909	-68.88	0	128.595	0	0	0	0		0	0	-0.993915	-284.417		-0.174202	-0.799598	0	-0.0201153	0	-327.208	-32.0279	-1768.94
																2117	-31.646	-1248.68	0.529532	-68.3505	0	128.595	0	0	0	0		0	0	-0.992487	-285.409		-0.172774	-0.799598	0	-0.0201153	0	-327.208	-32.109	-1801.05
																2118	-31.7194	-1280.4	0.525246	-67.8252	0	128.595	0	0	0	0		0	0	-0.991089	-286.4		-0.171376	-0.799598	0	-0.0201153	0	-327.208	-32.1853	-1833.24
																2119	-28.957	-1309.36	0.52104	-67.3042	0	128.595	0	0	0	0		0	0	-0.989716	-287.39		-0.170003	-0.799598	0	-0.0201153	0	-327.208	-29.4257	-1862.66
																2120	-28.9865	-1338.34	0.516902	-66.7873	0	128.595	0	0	0	0		0	0	-0.988366	-288.379		-0.168653	-0.799598	0	-0.0201153	0	-327.208	-29.458	-1892.12

## Sheet: Yr6
																Summary of emissions discounts to apply (to 2020 assumptions):
																	2020-2029		2030-2039		2040-2049		2050-2084		2085-2120
																	Core	FA	Core	FA	Core	FA	Core	FA	Core	FA
																Avoided emissions - Biomass (heat) - marginal supply	none	none	none	none	none	1	1	1	1	1
																Avoided emissions - Biomass (electricity) - marginal supply	none	none	1	1	1	1	1	1	1	1
																Avoided emissions - Incineration (electricity) - marginal supply	none	none	1	1	1	1	1	1	1	1
																Incineration (heat) - marginal supply	none	none	none	none	none	1	1	1	1	1
																C storage - BECCS (biomass electricity)	none	none	0	0	0	0	0	0	0	0
																C storage - BECCS (biomass heat)	none	none	0	0	0	0	0	0	0	0
																Avoided emissions - Cement production - CCS application (calcination)	n/a	n/a	n/a	n/a	n/a	n/a	none	1	1	1
																Avoided emissions - Cement production - furnace emissions reduction	n/a	n/a	n/a	n/a	n/a	n/a	0.9784	0.95104	0.95104	0.712
																Emissions - Wood panel (particle board) production (CCS on heat production)	none	none	none	none	none	1	none	1	1	1
																Emissions - Harvester/forwarder	none	none	none	none	none	0.55	0.87	0.1	0	0
	Annual C stock - total ecosystem (tonnes C) - >75% thin									Natural Forest' C sequestration
	Time Step	Total Ecosystem(GH model (thinned) average soil v3 Default Simu			Thinned	Thinned	Thinned				'Total Ecosystem(Afforestation (conservation) Default Simulation					Core targets scenario
		Forest ecosystem	HWP total	Net system C	Mulch/S C storage	HWP primary	HWP secondary				Net ecosystem C	Process emissions	Annual C flux	Net cumulative C sequestration and storage			6th planting (Mg CO2 eq)																							Plantation (Core)
	Year	Tonnes C	Tonnes C		Tonnes C					Year	Tonnes C		Mg CO2eq			Year	Terrestrial C storage		HWP C storage		Forestry/ wood processing emissions (total)		Forestry/ primary wood processing emissions	Secondary wood processing emissions	(BE)CCS (total)		(BE)CCS (primary)	(BE)CCS (secondary)	(BE)CCS (tertiary)	FF offset (total)		Primary electricity offset (biomass + incineration)	Secondary electricity offset (biomass + incineration)	Tertiary electricity offset (biomass + incineration)	Heat offset (biomass)	Heat offset (incineration)	Concrete offset (net)		Net - annual flux	Net - cumulative C sequestration
																	Annual flux	Accumulation	Annual flux	Accumulation	Annual flux	Accumulation			Annual flux	Accumulation				Annual flux	Accumulation						Annual flux	Accumulation
	0	81	0	81	0	0	0			0						2020
	1	80.8365	0	80.8365		0	0			1						2021
	2	80.975	0	80.975		0	0			2						2022
	3	81.5	0	81.5		0	0			3						2023
	4	82.4699	0	82.4699		0	0			4						2024
	5	83.9295	0	83.9295		0	0			5	81	1.36461	5.00358	5.00358		2025	0	0	0	0	5.00358	5.00358	5.00358	0	0	0	0	0	0	0	0	0	0	0	0	0	0	0	5.00358	5.00358
	6	85.9132	0	85.9132		0	0			6	80.8429		0.575894	5.57947		2026	0.599623	0.599623	0	0	0	5.00358	0	0	0	0	0	0	0	0	0	0	0	0	0	0	0	0	0.599623	5.6032
	7	88.4465	0	88.4465		0	0			7	80.9424		-0.36473	5.21474		2027	-0.507923	0.0917007	0	0	0	5.00358	0	0	0	0	0	0	0	0	0	0	0	0	0	0	0	0	-0.507923	5.09528
	8	91.5466	0	91.5466		0	0			8	81.3393		-1.45544	3.7593		2028	-1.92493	-1.83323	0	0	0	5.00358	0	0	0	0	0	0	0	0	0	0	0	0	0	0	0	0	-1.92493	3.17035
	9	95.2236	0	95.2236		0	0			9	82.0617		-2.64872	1.11058		2029	-3.55635	-5.38958	0	0	0	5.00358	0	0	0	0	0	0	0	0	0	0	0	0	0	0	0	0	-3.55635	-0.386001
	10	99.4808	0	99.4808		0	0			10	83.1297		-3.91591	-2.80532		2030	-5.35193	-10.7415	0	0	0	5.00358	0	0	0	0	0	0	0	0	0	0	0	0	0	0	0	0	-5.35193	-5.73793
	11	104.315	0	104.315		0	0			11	84.5573		-5.23457	-8.03989		2031	-7.27359	-18.0151	0	0	0	5.00358	0	0	0	0	0	0	0	0	0	0	0	0	0	0	0	0	-7.27359	-13.0115
	12	109.719	0	109.719		0	0			12	86.3534		-6.58557	-14.6255		2032	-9.28859	-27.3037	0	0	0	5.00358	0	0	0	0	0	0	0	0	0	0	0	0	0	0	0	0	-9.28859	-22.3001
	13	115.68	0	115.68		0	0			13	88.5221		-7.95205	-22.5775		2033	-11.3672	-38.6709	0	0	0	5.00358	0	0	0	0	0	0	0	0	0	0	0	0	0	0	0	0	-11.3672	-33.6673
	14	122.183	0	122.183		0	0			14	91.0637		-9.31896	-31.8965		2034	-13.4824	-52.1533	0	0	0	5.00358	0	0	0	0	0	0	0	0	0	0	0	0	0	0	0	0	-13.4824	-47.1497
	15	129.207	0	129.207		0	0			15	93.9745		-10.673	-42.5695		2035	-15.6095	-67.7629	0	0	0	5.00358	0	0	0	0	0	0	0	0	0	0	0	0	0	0	0	0	-15.6095	-62.7593
	16	136.731	0	136.731		0	0			16	97.2478		-12.0023	-54.5718		2036	-17.7267	-85.4896	0	0	0	5.00358	0	0	0	0	0	0	0	0	0	0	0	0	0	0	0	0	-17.7267	-80.486
	17	144.732	0	144.732		0	0			17	100.874		-13.2969	-67.8687		2037	-19.8148	-105.304	0	0	0	5.00358	0	0	0	0	0	0	0	0	0	0	0	0	0	0	0	0	-19.8148	-100.301
	18	153.185	0	153.185		0	0			18	104.842		-14.548	-82.4167		2038	-21.8574	-127.162	0	0	0	5.00358	0	0	0	0	0	0	0	0	0	0	0	0	0	0	0	0	-21.8574	-122.158
	19	162.063	0	162.063		0	0			19	109.137		-15.7483	-98.165		2039	-23.8412	-151.003	0	0	0	5.00358	0	0	0	0	0	0	0	0	0	0	0	0	0	0	0	0	-23.8412	-145.999
	20	171.337	0	171.337		0	0			20	113.744		-16.8918	-115.057		2040	-25.7549	-176.758	0	0	0	5.00358	0	0	0	0	0	0	0	0	0	0	0	0	0	0	0	0	-25.7549	-171.754
	21	166.535	0	166.535	0	0	0			21	118.646		-17.9733	-133.03		2041	-27.5896	-204.347	0	0	0	5.00358	0	0	0	0	0	0	0	0	0	0	0	0	0	0	0	0	-27.5896	-199.344
	22	174.253	0	174.253		0	0			22	123.824		-18.9887	-152.019		2042	-29.338	-233.685	0	0	0	5.00358	0	0	0	0	0	0	0	0	0	0	0	0	0	0	0	0	-29.338	-228.682
	23	182.581	0	182.581		0	0			23	129.261		-19.9347	-171.953		2043	-30.9935	-264.679	0	0	0	5.00358	0	0	0	0	0	0	0	0	0	0	0	0	0	0	0	0	-30.9935	-259.675
	24	191.425	0	191.425		0	0			24	134.936		-20.8082	-192.762		2044	-32.5507	-297.23	0	0	0	5.00358	0	0	0	0	0	0	0	0	0	0	0	0	0	0	0	0	-32.5507	-292.226
	25	200.704	0	200.704		0	0			25	138.961		-14.7598	-207.521		2045	-34.0044	-331.234	0	0	0	5.00358	0	0	0	0	0	0	0	0	0	0	0	0	0	0	0	0	-34.0044	-326.23
	26	210.764	0	210.764		0	0			26	143.702		-17.382	-224.903		2046	17.6073	-313.627	0	0	3.06854	8.07212	3.06854	0	0	0	0	0	0	-16.6958	-16.6958	-16.6958	0	0	0	0	0	0	3.98001	-322.25
	27	220.383	0	220.383		0	0			27	148.506		-17.6139	-242.517		2047	-28.3006	-341.927	0	0	0	8.07212	0	0	0	0		0	0	-0.799598	-17.4954	0	0	-0.799598	0	0	0	0	-29.1002	-351.351
	28	230.067	0	230.067		0	0			28	153.352		-17.7693	-260.287		2048	-30.5355	-372.463	0	0	0	8.07212	0	0	0	0		0	0	-0.799598	-18.295	0	0	-0.799598	0	0	0	0	-31.3351	-382.686
	29	239.806	0	239.806		0	0			29	159.692		-23.2471	-283.534		2049	-32.4275	-404.89	0	0	0	8.07212	0	0	0	0		0	0	-0.799598	-19.0946	0	0	-0.799598	0	0	0	0	-33.2271	-415.913
	30	249.591	0	249.591		0	0			30	165.832		-22.5139	-306.048		2050	-34.0251	-438.915	0	0	0	8.07212	0	0	0	0		0	0	-0.799598	-19.8942	0	0	-0.799598	0	0	0	0	-34.8247	-450.737
	31	259.679	0	259.679		0	0			31	175.455		-35.2823	-341.33		2051	-36.8851	-475.8	0	0	0	8.07212	0	0	0	0		0	0	-0.799598	-20.6938	0	0	-0.799598	0	0	0	0	-37.6847	-488.422
	32	269.8	0	269.8		0	0			32	184.967		-34.8791	-376.209		2052	-35.2691	-511.07	0	0	0	8.07212	0	0	0	0		0	0	-0.799598	-21.4934	0	0	-0.799598	0	0	0	0	-36.0687	-524.491
	33	279.952	0	279.952		0	0			33	194.39		-34.5515	-410.761		2053	-35.5086	-546.578	0	0	0	8.07212	0	0	0	0		0	0	-0.799598	-22.293	0	0	-0.799598	0	0	0	0	-36.3082	-560.799
	34	290.127	0	290.127		0	0			34	203.739		-34.2804	-445.041		2054	-35.7094	-582.288	0	0	0	8.07212	0	0	0	0		0	0	-0.799598	-23.0926	0	0	-0.799598	0	0	0	0	-36.509	-597.308
	35	300.325	0	300.325		0	0			35	213.027		-34.0532	-479.094		2055	-35.8788	-618.166	0	0	0	8.07212	0	0	0	0		0	0	-0.799598	-23.8922	0	0	-0.799598	0	0	0	0	-36.6784	-633.986
	36	310.163	0	310.163		0	0			36	219.105		-22.2888	-501.383		2056	-36.9884	-655.155	0	0	0	8.07212	0	0	0	0		0	0	-0.799598	-24.6918	0	0	-0.799598	0	0	0	0	-37.788	-671.774
	37	320.013	0	320.013		0	0			37	225.133		-22.1014	-523.484		2057	-37.1136	-692.268	0	0	0	8.07212	0	0	0	0		0	0	-0.799598	-25.4914	0	0	-0.799598	0	0	0	0	-37.9132	-709.688
	38	329.876	0	329.876		0	0			38	231.118		-21.9445	-545.429		2058	-37.2206	-729.489	0	0	0	8.07212	0	0	0	0		0	0	-0.799598	-26.291	0	0	-0.799598	0	0	0	0	-38.0202	-747.708
	39	339.748	0	339.748		0	0			39	237.067		-21.8117	-567.241		2059	-37.312	-766.801	0	0	0	8.07212	0	0	0	0		0	0	-0.799598	-27.0906	0	0	-0.799598	0	0	0	0	-38.1116	-785.819
	40	349.63	0	349.63		0	0			40	242.985		-21.699	-588.94		2060	-37.3905	-804.191	0	0	0	8.07212	0	0	0	0		0	0	-0.799598	-27.8902	0	0	-0.799598	0	0	0	0	-38.1901	-824.009
	41	358.788	0	358.788		0	0			41	248.464		-20.0901	-609.03		2061	-36.0712	-840.263	0	0	0	8.07212	0	0	0	0		0	0	-0.799598	-28.6898	0	0	-0.799598	0	0	0	0	-36.8708	-860.88
	42	367.946	0	367.946		0	0			42	253.915		-19.989	-629.019		2062	-36.1194	-876.382	0	0	0	8.07212	0	0	0	0		0	0	-0.799598	-29.4894	0	0	-0.799598	0	0	0	0	-36.919	-897.799
	43	377.104	0	377.104		0	0			43	259.343		-19.9032	-648.922		2063	-36.1622	-912.544	0	0	0	8.07212	0	0	0	0		0	0	-0.799598	-30.289	0	0	-0.799598	0	0	0	0	-36.9618	-934.761
	44	386.263	0	386.263		0	0			44	264.751		-19.8296	-668.752		2064	-36.1997	-948.744	0	0	0	8.07212	0	0	0	0		0	0	-0.799598	-31.0886	0	0	-0.799598	0	0	0	0	-36.9992	-971.76
	45	395.423	0	395.423		0	0			45	270.142		-19.7665	-688.518		2065	-36.2329	-984.977	0	0	0	8.07212	0	0	0	0		0	0	-0.799598	-31.8882	0	0	-0.799598	0	0	0	0	-37.0325	-1008.79
	46	403.812	0	403.812		0	0			46	275.112		-18.2224	-706.74		2066	-33.5798	-1018.56	0	0	0	8.07212	0	0	0	0		0	0	-0.799598	-32.6878	0	0	-0.799598	0	0	0	0	-34.3794	-1043.17
	47	412.194	0	412.194		0	0			47	280.063		-18.1553	-724.896		2067	-33.5776	-1052.13	0	0	0	8.07212	0	0	0	0		0	0	-0.799598	-33.4874	0	0	-0.799598	0	0	0	0	-34.3772	-1077.55
	48	420.569	0	420.569		0	0			48	284.999		-18.0982	-742.994		2068	-33.5792	-1085.71	0	0	0	8.07212	0	0	0	0		0	0	-0.799598	-34.287	0	0	-0.799598	0	0	0	0	-34.3788	-1111.93
	49	428.94	0	428.94		0	0			49	289.924		-18.0569	-761.051		2069	-33.5828	-1119.3	0	0	0	8.07212	0	0	0	0		0	0	-0.799598	-35.0866	0	0	-0.799598	0	0	0	0	-34.3824	-1146.31
	50	250.406	50.277	300.683	0	50.277	0			50	294.838		-18.0171	-779.068		2070	-33.5875	-1152.88	0	0	0	8.07212	0	0	0	0		0	0	-0.799598	-35.8862	0	0	-0.799598	0	0	0	0	-34.3871	-1180.7
	51	235.471	45.0608	280.532		45.0608	0			51	299.396		-16.7129	-795.781		2071	-30.7614	-1183.65	0	0	0	8.07212	0	0	0	0		0	0	-0.799598	-36.6858	0	0	-0.799598	0	0	0	0	-31.561	-1212.26
	52	223.192	40.8812	264.074		40.8812	0			52	303.94		-16.6615	-812.442		2072	-30.732	-1214.38	0	0	0	8.07212	0	0	0	0		0	0	-0.799598	-37.4854	0	0	-0.799598	0	0	0	0	-31.5316	-1243.79
	53	213.194	37.5245	250.719		37.5245	0			53	308.472		-16.6177	-829.06		2073	-30.7102	-1245.09	0	0	0	8.07212	0	0	0	0		0	0	-0.799598	-38.285	0	0	-0.799598	0	0	0	0	-31.5098	-1275.3
	54	205.188	34.8214	240.009		34.8214	0			54	312.994		-16.5804	-845.64		2074	-30.6944	-1275.78	0	0	0	8.07212	0	0	0	0		0	0	-0.799598	-39.0846	0	0	-0.799598	0	0	0	0	-31.494	-1306.79
	55	198.944	32.6373	231.582		32.6373	0			55	317.507		-16.5483	-862.189		2075	654.627	-621.154	-184.349	-184.349	117.484	125.556	117.484	0	0	0	0	0	0	-154.451	-193.536	-153.631	0	-0.799598	0	-0.0201153	-336.622	-336.622	96.6894	-1210.1
	56	194.283	30.8654	225.149		30.8654	0			56	321.752		-15.5635	-877.752		2076	54.7601	-566.394	19.126	-165.223	0	125.556	0	0	0	0		0	0	-7.06008	-200.596		-6.24037	-0.799598	0	-0.0201153	0	-336.622	66.8261	-1143.28
	57	191.057	29.421	220.478		29.421	0			57	325.986		-15.5257	-893.278		2077	45.0223	-521.372	15.3254	-149.898	0	125.556	0	0	0	0		0	0	-5.82002	-206.416		-5.00031	-0.799598	0	-0.0201153	0	-336.622	54.5276	-1088.75
	58	189.141	28.2368	217.378		28.2368	0			58	330.211		-15.4932	-908.771		2078	36.6589	-484.713	12.3077	-137.59	0	125.556	0	0	0	0		0	0	-4.83542	-211.251		-4.01571	-0.799598	0	-0.0201153	0	-336.622	44.1312	-1044.62
	59	188.431	27.2594	215.691		27.2594	0			59	334.429		-15.4652	-924.236		2079	29.3588	-455.354	9.91144	-127.679	0	125.556	0	0	0	0		0	0	-4.05358	-215.305		-3.23387	-0.799598	0	-0.0201153	0	-336.622	35.2167	-1009.4
	60	188.835	26.4465	215.282		26.4465	0			60	338.64		-15.441	-939.677		2080	22.8921	-432.462	8.00845	-119.67	0	125.556	0	0	0	0		0	0	-3.43268	-218.737		-2.61297	-0.799598	0	-0.0201153	0	-336.622	27.4679	-981.935
	61	190.272	25.7643	216.036		25.7643	0			61	342.529		-14.2596	-953.937		2081	17.0904	-415.372	6.49695	-113.173	0	125.556	0	0	0	0		0	0	-2.93951	-221.677		-2.1198	-0.799598	0	-0.0201153	0	-336.622	20.6479	-961.287
	62	192.666	25.1863	217.852		25.1863	0			62	346.407		-14.2193	-968.156		2082	11.8309	-403.541	5.29619	-107.877	0	125.556	0	0	0	0		0	0	-2.54774	-224.225		-1.72802	-0.799598	0	-0.0201153	0	-336.622	14.5794	-946.708
	63	195.951	24.6911	220.642		24.6911	0			63	350.276		-14.1847	-982.341		2083	7.02363	-396.517	4.34208	-103.535	0	125.556	0	0	0	0		0	0	-2.23643	-226.461		-1.41672	-0.799598	0	-0.0201153	0	-336.622	9.12928	-937.579
	64	200.063	24.2621	224.325		24.2621	0			64	354.136		-14.1547	-996.496		2084	2.60238	-393.915	3.58374	-99.9511	0	125.556	0	0	0	0		0	0	-1.989	-228.45		-1.16929	-0.799598	0	-0.0201153	0	-336.622	4.19712	-933.382
	65	204.944	23.8858	228.829		23.8858	0			65	358.007		-14.1943	-1010.69		2085	-1.48191	-395.397	2.98079	-96.9703	0	125.556	0	0	0	0		0	0	-1.79228	-230.242		-0.972562	-0.799598	0	-0.0201153	0	-336.622	-0.293394	-933.675
	66	210.537	23.5516	234.089		23.5516	0			66	361.578		-13.0916	-1023.78		2086	-5.26639	-400.663	2.50118	-94.4691	0	125.556	0	0	0	0		0	0	-1.63579	-231.878		-0.816077	-0.799598	0	-0.0201153	0	-336.622	-4.40099	-938.076
	67	216.792	23.2511	240.043		23.2511	0			67	365.139		-13.0578	-1036.84		2087	-8.77949	-409.443	2.11948	-92.3497	0	125.556	0	0	0	0		0	0	-1.51125	-233.389		-0.691536	-0.799598	0	-0.0201153	0	-336.622	-8.17126	-946.247
	68	223.656	22.9776	246.633		22.9776	0			68	368.692		-13.0286	-1049.87		2088	-12.0439	-421.486	1.81549	-90.5342	0	125.556	0	0	0	0		0	0	-1.41207	-234.801		-0.592352	-0.799598	0	-0.0201153	0	-336.622	-11.6405	-957.888
	69	231.081	22.7258	253.807		22.7258	0			69	372.239		-13.0033	-1062.87		2089	-15.0777	-436.564	1.57319	-88.961	0	125.556	0	0	0	0		0	0	-1.33301	-236.134		-0.513296	-0.799598	0	-0.0201153	0	-336.622	-14.8375	-972.725
	70	239.02	22.4916	261.511		22.4916	0			70	375.779		-12.9809	-1075.85		2090	-17.8959	-454.46	1.37987	-87.5811	0	125.556	0	0	0	0		0	0	-1.26993	-237.404		-0.450218	-0.799598	0	-0.0201153	0	-336.622	-17.786	-990.511
	71	231.313	22.2715	253.585	0	22.2715	0			71	378.979		-11.733	-1087.59		2091	-20.5107	-474.971	1.22542	-86.3557	0	125.556	0	0	0	0		0	0	-1.21954	-238.624		-0.399825	-0.799598	0	-0.0201153	0	-336.622	-20.5048	-1011.02
	72	237.694	22.0628	259.757		22.0628	0			72	382.167		-11.6891	-1099.27		2092	-22.9322	-497.903	1.10183	-85.2539	0	125.556	0	0	0	0		0	0	-1.17921	-239.803		-0.359501	-0.799598	0	-0.0201153	0	-336.622	-23.0095	-1034.03
	73	244.775	21.8636	266.639		21.8636	0			73	385.344		-11.6509	-1110.93		2093	-25.1684	-523.071	1.00275	-84.2511	0	125.556	0	0	0	0		0	0	-1.14689	-240.95		-0.327173	-0.799598	0	-0.0201153	0	-336.622	-25.3125	-1059.34
	74	252.449	21.6721	274.121		21.6721	0			74	388.513		-11.6174	-1122.54		2094	-27.2256	-550.297	0.923124	-83.328	0	125.556	0	0	0	0		0	0	-1.12091	-242.071		-0.301194	-0.799598	0	-0.0201153	0	-336.622	-27.4234	-1086.76
	75	261.038	21.487	282.525		21.487	0			75	391.673		-11.5877	-1134.13		2095	-29.1086	-579.405	0.85895	-82.469	0	125.556	0	0	0	0		0	0	-1.09997	-243.171		-0.280255	-0.799598	0	-0.0201153	0	-336.622	-29.3496	-1116.11
	76	269.304	21.3071	290.611		21.3071	0			76	394.647		-10.9046	-1145.03		2096	28.2574	-551.148	0.807045	-81.662	3.3628	128.919	3.3628	0	0	0	0	0	0	-19.8616	-263.032	-18.7785	-0.26332	-0.799598	0	-0.0201153	0	-336.622	12.5657	-1103.55
	77	277.737	21.1318	298.869		21.1318	0			77	397.611		-10.8671	-1155.9		2097	-23.3968	-574.545	0.764888	-80.8971	0	128.919	0	0	0	0		0	0	-1.06928	-264.102		-0.249565	-0.799598	0	-0.0201153	0	-336.622	-23.7012	-1127.25
	78	286.315	20.9602	307.275		20.9602	0			78	400.565		-10.8334	-1166.74		2098	-25.9644	-600.509	0.730473	-80.1666	0	128.919	0	0	0	0		0	0	-1.05805	-265.16		-0.238336	-0.799598	0	-0.0201153	0	-336.622	-26.292	-1153.54
	79	295.019	20.7919	315.81		20.7919	0			79	403.511		-10.8033	-1177.54		2099	-28.1377	-628.647	0.702212	-79.4644	0	128.919	0	0	0	0		0	0	-1.04883	-266.209		-0.229115	-0.799598	0	-0.0201153	0	-336.622	-28.4843	-1182.02
	80	304.096	20.6265	324.722		20.6265	0			80	406.45		-10.776	-1188.31		2100	-31.493	-660.14	0.678842	-78.7856	0	128.919	0	0	0	0		0	0	-1.0412	-267.25		-0.22149	-0.799598	0	-0.0201153	0	-336.622	-31.8553	-1213.88
	81	313.27	20.4635	333.734		20.4635	0			81	408.192		-6.38738	-1194.7		2101	-30.3066	-690.446	0.65936	-78.1262	0	128.919	0	0	0	0		0	0	-1.03485	-268.285		-0.215134	-0.799598	0	-0.0201153	0	-336.622	-30.6821	-1244.56
	82	322.531	20.3028	342.834		20.3028	0			82	409.898		-6.2551	-1200.96		2102	-30.9215	-721.368	0.642973	-77.4832	0	128.919	0	0	0	0		0	0	-1.0295	-269.314		-0.209787	-0.799598	0	-0.0201153	0	-336.622	-31.308	-1275.87
	83	331.867	20.144	352.011		20.144	0			83	411.573		-6.13887	-1207.1		2103	-31.4525	-752.821	0.629049	-76.8542	0	128.919	0	0	0	0		0	0	-1.02496	-270.339		-0.205244	-0.799598	0	-0.0201153	0	-336.622	-31.8484	-1307.72
	84	341.271	19.9871	361.258		19.9871	0			84	413.219		-6.03548	-1213.13		2104	-31.9141	-784.735	0.617086	-76.2371	0	128.919	0	0	0	0		0	0	-1.02105	-271.36		-0.201341	-0.799598	0	-0.0201153	0	-336.622	-32.318	-1340.03
	85	350.356	19.8319	370.188		19.8319	0			85	414.839		-5.94241	-1219.07		2105	-33.2832	-818.018	0.606687	-75.6304	0	128.919	0	0	0	0		0	0	-1.01766	-272.378		-0.197948	-0.799598	0	-0.0201153	0	-336.622	-33.6942	-1373.73
	86	359.492	19.6783	379.17		19.6783	0			86	416.17		-4.88069	-1223.95		2106	-33.6402	-851.658	0.597537	-75.0329	0	128.919	0	0	0	0		0	0	-1.01468	-273.392		-0.194962	-0.799598	0	-0.0201153	0	-336.622	-34.0574	-1407.79
	87	368.674	19.5261	388.2		19.5261	0			87	417.475		-4.78507	-1228.74		2107	-33.9547	-885.613	0.589385	-74.4435	0	128.919	0	0	0	0		0	0	-1.01202	-274.405		-0.192302	-0.799598	0	-0.0201153	0	-336.622	-34.3774	-1442.16
	88	377.897	19.3754	397.273		19.3754	0			88	418.757		-4.69816	-1233.44		2108	-34.2328	-919.846	0.582031	-73.8615	0	128.919	0	0	0	0		0	0	-1.00962	-275.414		-0.189903	-0.799598	0	-0.0201153	0	-336.622	-34.6604	-1476.82
	89	387.158	19.226	406.384		19.226	0			89	420.016		-4.61831	-1238.06		2109	-34.4797	-954.325	0.575317	-73.2861	0	128.919	0	0	0	0		0	0	-1.00743	-276.422		-0.187712	-0.799598	0	-0.0201153	0	-336.622	-34.9118	-1511.74
	90	395.722	19.0779	414.8		19.0779	0			90	421.256		-4.54422	-1242.6		2110	-33.3127	-987.638	0.569119	-72.717	0	128.919	0	0	0	0		0	0	-1.0054	-277.427		-0.18569	-0.799598	0	-0.0201153	0	-336.622	-33.7489	-1545.48
	91	404.309	18.9311	423.24		18.9311	0			91	422.476		-4.47498	-1247.08		2111	-33.4991	-1021.14	0.563337	-72.1537	0	128.919	0	0	0	0		0	0	-1.00352	-278.43		-0.183804	-0.799598	0	-0.0201153	0	-336.622	-33.9392	-1579.42
	92	412.918	18.7855	431.704		18.7855	0			92	423.679		-4.40976	-1251.48		2112	-33.6674	-1054.8	0.557891	-71.5958	0	128.919	0	0	0	0		0	0	-1.00174	-279.432		-0.182027	-0.799598	0	-0.0201153	0	-336.622	-34.1113	-1613.54
	93	421.549	18.641	440.19		18.641	0			93	424.864		-4.34804	-1255.83		2113	-33.8194	-1088.62	0.552719	-71.0431	0	128.919	0	0	0	0		0	0	-1.00005	-280.432		-0.180339	-0.799598	0	-0.0201153	0	-336.622	-34.2667	-1647.8
	94	430.2	18.4978	448.698		18.4978	0			94	426.034		-4.28925	-1260.12		2114	-33.9572	-1122.58	0.54777	-70.4953	0	128.919	0	0	0	0		0	0	-0.998438	-281.431		-0.178725	-0.799598	0	-0.0201153	0	-336.622	-34.4078	-1682.21
	95	438.097	18.3557	456.453		18.3557	0			95	427.189		-4.23307	-1264.36		2115	-31.3998	-1153.98	0.543006	-69.9523	0	128.919	0	0	0	0		0	0	-0.996883	-282.428		-0.17717	-0.799598	0	-0.0201153	0	-336.622	-31.8537	-1714.06
	96	446.003	18.2147	464.217		18.2147	0			96	428.329		-4.1791	-1268.53		2116	-31.4856	-1185.47	0.538394	-69.4139	0	128.919	0	0	0	0		0	0	-0.995378	-283.423		-0.175665	-0.799598	0	-0.0201153	0	-336.622	-31.9426	-1746.01
	97	453.917	18.0749	471.992		18.0749	0			97	429.454		-4.12711	-1272.66		2117	-31.5679	-1217.03	0.533909	-68.88	0	128.919	0	0	0	0		0	0	-0.993915	-284.417		-0.174202	-0.799598	0	-0.0201153	0	-336.622	-32.0279	-1778.03
	98	461.841	17.9361	479.777		17.9361	0			98	430.566		-4.07697	-1276.74		2118	-31.646	-1248.68	0.529532	-68.3505	0	128.919	0	0	0	0		0	0	-0.992487	-285.409		-0.172774	-0.799598	0	-0.0201153	0	-336.622	-32.109	-1810.14
	99	469.775	17.7984	487.574		17.7984	0			99	431.665		-4.02836	-1280.77		2119	-31.7194	-1280.4	0.525246	-67.8252	0	128.919	0	0	0	0		0	0	-0.991089	-286.4		-0.171376	-0.799598	0	-0.0201153	0	-336.622	-32.1853	-1842.33
	100	288.179	68.7347	356.913	0	68.7347	0			100	432.75		-3.98124	-1284.75		2120	-28.957	-1309.36	0.52104	-67.3042	0	128.919	0	0	0	0		0	0	-0.989716	-287.39		-0.170003	-0.799598	0	-0.0201153	0	-336.622	-29.4257	-1871.75
																Further Ambition targets scenario
																	6th planting (Mg CO2 eq)																							Plantation (Core)
																Year	Terrestrial C storage		HWP C storage		Forestry/ wood processing emissions (total)		Forestry/ primary wood processing emissions	Secondary wood processing emissions	(BE)CCS (total)		(BE)CCS (primary)	(BE)CCS (secondary)	(BE)CCS (tertiary)	FF offset (total)		Primary electricity offset (biomass + incineration)	Secondary electricity offset (biomass + incineration)	Tertiary electricity offset (biomass + incineration)	Heat offset (biomass)	Heat offset (incineration)	Concrete offset (net)		Net - annual flux	Net - cumulative C sequestration
																	Annual flux	Accumulation	Annual flux	Accumulation	Annual flux	Accumulation			Annual flux	Accumulation				Annual flux	Accumulation						Annual flux	Accumulation
																2020
																2021
																2022
																2023
																2024
																2025	0	0	0	0	5.00358	5.00358	5.00358	0	0	0	0	0	0	0	0	0	0	0	0	0	0	0	5.00358	5.00358
																2026	0.599623	0.599623	0	0	0	5.00358	0	0	0	0	0	0	0	0	0	0	0	0	0	0	0	0	0.599623	5.6032
																2027	-0.507923	0.0917007	0	0	0	5.00358	0	0	0	0	0	0	0	0	0	0	0	0	0	0	0	0	-0.507923	5.09528
																2028	-1.92493	-1.83323	0	0	0	5.00358	0	0	0	0	0	0	0	0	0	0	0	0	0	0	0	0	-1.92493	3.17035
																2029	-3.55635	-5.38958	0	0	0	5.00358	0	0	0	0	0	0	0	0	0	0	0	0	0	0	0	0	-3.55635	-0.386001
																2030	-5.35193	-10.7415	0	0	0	5.00358	0	0	0	0	0	0	0	0	0	0	0	0	0	0	0	0	-5.35193	-5.73793
																2031	-7.27359	-18.0151	0	0	0	5.00358	0	0	0	0	0	0	0	0	0	0	0	0	0	0	0	0	-7.27359	-13.0115
																2032	-9.28859	-27.3037	0	0	0	5.00358	0	0	0	0	0	0	0	0	0	0	0	0	0	0	0	0	-9.28859	-22.3001
																2033	-11.3672	-38.6709	0	0	0	5.00358	0	0	0	0	0	0	0	0	0	0	0	0	0	0	0	0	-11.3672	-33.6673
																2034	-13.4824	-52.1533	0	0	0	5.00358	0	0	0	0	0	0	0	0	0	0	0	0	0	0	0	0	-13.4824	-47.1497
																2035	-15.6095	-67.7629	0	0	0	5.00358	0	0	0	0	0	0	0	0	0	0	0	0	0	0	0	0	-15.6095	-62.7593
																2036	-17.7267	-85.4896	0	0	0	5.00358	0	0	0	0	0	0	0	0	0	0	0	0	0	0	0	0	-17.7267	-80.486
																2037	-19.8148	-105.304	0	0	0	5.00358	0	0	0	0	0	0	0	0	0	0	0	0	0	0	0	0	-19.8148	-100.301
																2038	-21.8574	-127.162	0	0	0	5.00358	0	0	0	0	0	0	0	0	0	0	0	0	0	0	0	0	-21.8574	-122.158
																2039	-23.8412	-151.003	0	0	0	5.00358	0	0	0	0	0	0	0	0	0	0	0	0	0	0	0	0	-23.8412	-145.999
																2040	-25.7549	-176.758	0	0	0	5.00358	0	0	0	0	0	0	0	0	0	0	0	0	0	0	0	0	-25.7549	-171.754
																2041	-27.5896	-204.347	0	0	0	5.00358	0	0	0	0	0	0	0	0	0	0	0	0	0	0	0	0	-27.5896	-199.344
																2042	-29.338	-233.685	0	0	0	5.00358	0	0	0	0	0	0	0	0	0	0	0	0	0	0	0	0	-29.338	-228.682
																2043	-30.9935	-264.679	0	0	0	5.00358	0	0	0	0	0	0	0	0	0	0	0	0	0	0	0	0	-30.9935	-259.675
																2044	-32.5507	-297.23	0	0	0	5.00358	0	0	0	0	0	0	0	0	0	0	0	0	0	0	0	0	-32.5507	-292.226
																2045	-34.0044	-331.234	0	0	0	5.00358	0	0	0	0	0	0	0	0	0	0	0	0	0	0	0	0	-34.0044	-326.23
																2046	17.6073	-313.627	0	0	2.74519	7.74877	2.74519	0	0	0	0	0	0	-16.6958	-16.6958	-16.6958	0	0	0	0	0	0	3.65666	-322.574
																2047	-28.3006	-341.927	0	0	0	7.74877	0	0	0	0		0	0	-0.799598	-17.4954	0	0	-0.799598	0	0	0	0	-29.1002	-351.674
																2048	-30.5355	-372.463	0	0	0	7.74877	0	0	0	0		0	0	-0.799598	-18.295	0	0	-0.799598	0	0	0	0	-31.3351	-383.009
																2049	-32.4275	-404.89	0	0	0	7.74877	0	0	0	0		0	0	-0.799598	-19.0946	0	0	-0.799598	0	0	0	0	-33.2271	-416.236
																2050	-34.0251	-438.915	0	0	0	7.74877	0	0	0	0		0	0	-0.799598	-19.8942	0	0	-0.799598	0	0	0	0	-34.8247	-451.061
																2051	-36.8851	-475.8	0	0	0	7.74877	0	0	0	0		0	0	-0.799598	-20.6938	0	0	-0.799598	0	0	0	0	-37.6847	-488.746
																2052	-35.2691	-511.07	0	0	0	7.74877	0	0	0	0		0	0	-0.799598	-21.4934	0	0	-0.799598	0	0	0	0	-36.0687	-524.814
																2053	-35.5086	-546.578	0	0	0	7.74877	0	0	0	0		0	0	-0.799598	-22.293	0	0	-0.799598	0	0	0	0	-36.3082	-561.122
																2054	-35.7094	-582.288	0	0	0	7.74877	0	0	0	0		0	0	-0.799598	-23.0926	0	0	-0.799598	0	0	0	0	-36.509	-597.631
																2055	-35.8788	-618.166	0	0	0	7.74877	0	0	0	0		0	0	-0.799598	-23.8922	0	0	-0.799598	0	0	0	0	-36.6784	-634.31
																2056	-36.9884	-655.155	0	0	0	7.74877	0	0	0	0		0	0	-0.799598	-24.6918	0	0	-0.799598	0	0	0	0	-37.788	-672.098
																2057	-37.1136	-692.268	0	0	0	7.74877	0	0	0	0		0	0	-0.799598	-25.4914	0	0	-0.799598	0	0	0	0	-37.9132	-710.011
																2058	-37.2206	-729.489	0	0	0	7.74877	0	0	0	0		0	0	-0.799598	-26.291	0	0	-0.799598	0	0	0	0	-38.0202	-748.031
																2059	-37.312	-766.801	0	0	0	7.74877	0	0	0	0		0	0	-0.799598	-27.0906	0	0	-0.799598	0	0	0	0	-38.1116	-786.143
																2060	-37.3905	-804.191	0	0	0	7.74877	0	0	0	0		0	0	-0.799598	-27.8902	0	0	-0.799598	0	0	0	0	-38.1901	-824.333
																2061	-36.0712	-840.263	0	0	0	7.74877	0	0	0	0		0	0	-0.799598	-28.6898	0	0	-0.799598	0	0	0	0	-36.8708	-861.204
																2062	-36.1194	-876.382	0	0	0	7.74877	0	0	0	0		0	0	-0.799598	-29.4894	0	0	-0.799598	0	0	0	0	-36.919	-898.123
																2063	-36.1622	-912.544	0	0	0	7.74877	0	0	0	0		0	0	-0.799598	-30.289	0	0	-0.799598	0	0	0	0	-36.9618	-935.084
																2064	-36.1997	-948.744	0	0	0	7.74877	0	0	0	0		0	0	-0.799598	-31.0886	0	0	-0.799598	0	0	0	0	-36.9992	-972.084
																2065	-36.2329	-984.977	0	0	0	7.74877	0	0	0	0		0	0	-0.799598	-31.8882	0	0	-0.799598	0	0	0	0	-37.0325	-1009.12
																2066	-33.5798	-1018.56	0	0	0	7.74877	0	0	0	0		0	0	-0.799598	-32.6878	0	0	-0.799598	0	0	0	0	-34.3794	-1043.5
																2067	-33.5776	-1052.13	0	0	0	7.74877	0	0	0	0		0	0	-0.799598	-33.4874	0	0	-0.799598	0	0	0	0	-34.3772	-1077.87
																2068	-33.5792	-1085.71	0	0	0	7.74877	0	0	0	0		0	0	-0.799598	-34.287	0	0	-0.799598	0	0	0	0	-34.3788	-1112.25
																2069	-33.5828	-1119.3	0	0	0	7.74877	0	0	0	0		0	0	-0.799598	-35.0866	0	0	-0.799598	0	0	0	0	-34.3824	-1146.63
																2070	-33.5875	-1152.88	0	0	0	7.74877	0	0	0	0		0	0	-0.799598	-35.8862	0	0	-0.799598	0	0	0	0	-34.3871	-1181.02
																2071	-30.7614	-1183.65	0	0	0	7.74877	0	0	0	0		0	0	-0.799598	-36.6858	0	0	-0.799598	0	0	0	0	-31.561	-1212.58
																2072	-30.732	-1214.38	0	0	0	7.74877	0	0	0	0		0	0	-0.799598	-37.4854	0	0	-0.799598	0	0	0	0	-31.5316	-1244.11
																2073	-30.7102	-1245.09	0	0	0	7.74877	0	0	0	0		0	0	-0.799598	-38.285	0	0	-0.799598	0	0	0	0	-31.5098	-1275.62
																2074	-30.6944	-1275.78	0	0	0	7.74877	0	0	0	0		0	0	-0.799598	-39.0846	0	0	-0.799598	0	0	0	0	-31.494	-1307.12
																2075	654.627	-621.154	-184.349	-184.349	117.484	125.233	117.484	0	0	0	0	0	0	-154.451	-193.536	-153.631	0	-0.799598	0	-0.0201153	-327.208	-327.208	106.103	-1201.01
																2076	54.7601	-566.394	19.126	-165.223	0	125.233	0	0	0	0		0	0	-7.06008	-200.596		-6.24037	-0.799598	0	-0.0201153	0	-327.208	66.8261	-1134.19
																2077	45.0223	-521.372	15.3254	-149.898	0	125.233	0	0	0	0		0	0	-5.82002	-206.416		-5.00031	-0.799598	0	-0.0201153	0	-327.208	54.5276	-1079.66
																2078	36.6589	-484.713	12.3077	-137.59	0	125.233	0	0	0	0		0	0	-4.83542	-211.251		-4.01571	-0.799598	0	-0.0201153	0	-327.208	44.1312	-1035.53
																2079	29.3588	-455.354	9.91144	-127.679	0	125.233	0	0	0	0		0	0	-4.05358	-215.305		-3.23387	-0.799598	0	-0.0201153	0	-327.208	35.2167	-1000.31
																2080	22.8921	-432.462	8.00845	-119.67	0	125.233	0	0	0	0		0	0	-3.43268	-218.737		-2.61297	-0.799598	0	-0.0201153	0	-327.208	27.4679	-972.845
																2081	17.0904	-415.372	6.49695	-113.173	0	125.233	0	0	0	0		0	0	-2.93951	-221.677		-2.1198	-0.799598	0	-0.0201153	0	-327.208	20.6479	-952.197
																2082	11.8309	-403.541	5.29619	-107.877	0	125.233	0	0	0	0		0	0	-2.54774	-224.225		-1.72802	-0.799598	0	-0.0201153	0	-327.208	14.5794	-937.618
																2083	7.02363	-396.517	4.34208	-103.535	0	125.233	0	0	0	0		0	0	-2.23643	-226.461		-1.41672	-0.799598	0	-0.0201153	0	-327.208	9.12928	-928.489
																2084	2.60238	-393.915	3.58374	-99.9511	0	125.233	0	0	0	0		0	0	-1.989	-228.45		-1.16929	-0.799598	0	-0.0201153	0	-327.208	4.19712	-924.292
																2085	-1.48191	-395.397	2.98079	-96.9703	0	125.233	0	0	0	0		0	0	-1.79228	-230.242		-0.972562	-0.799598	0	-0.0201153	0	-327.208	-0.293394	-924.585
																2086	-5.26639	-400.663	2.50118	-94.4691	0	125.233	0	0	0	0		0	0	-1.63579	-231.878		-0.816077	-0.799598	0	-0.0201153	0	-327.208	-4.40099	-928.986
																2087	-8.77949	-409.443	2.11948	-92.3497	0	125.233	0	0	0	0		0	0	-1.51125	-233.389		-0.691536	-0.799598	0	-0.0201153	0	-327.208	-8.17126	-937.157
																2088	-12.0439	-421.486	1.81549	-90.5342	0	125.233	0	0	0	0		0	0	-1.41207	-234.801		-0.592352	-0.799598	0	-0.0201153	0	-327.208	-11.6405	-948.798
																2089	-15.0777	-436.564	1.57319	-88.961	0	125.233	0	0	0	0		0	0	-1.33301	-236.134		-0.513296	-0.799598	0	-0.0201153	0	-327.208	-14.8375	-963.635
																2090	-17.8959	-454.46	1.37987	-87.5811	0	125.233	0	0	0	0		0	0	-1.26993	-237.404		-0.450218	-0.799598	0	-0.0201153	0	-327.208	-17.786	-981.421
																2091	-20.5107	-474.971	1.22542	-86.3557	0	125.233	0	0	0	0		0	0	-1.21954	-238.624		-0.399825	-0.799598	0	-0.0201153	0	-327.208	-20.5048	-1001.93
																2092	-22.9322	-497.903	1.10183	-85.2539	0	125.233	0	0	0	0		0	0	-1.17921	-239.803		-0.359501	-0.799598	0	-0.0201153	0	-327.208	-23.0095	-1024.94
																2093	-25.1684	-523.071	1.00275	-84.2511	0	125.233	0	0	0	0		0	0	-1.14689	-240.95		-0.327173	-0.799598	0	-0.0201153	0	-327.208	-25.3125	-1050.25
																2094	-27.2256	-550.297	0.923124	-83.328	0	125.233	0	0	0	0		0	0	-1.12091	-242.071		-0.301194	-0.799598	0	-0.0201153	0	-327.208	-27.4234	-1077.67
																2095	-29.1086	-579.405	0.85895	-82.469	0	125.233	0	0	0	0		0	0	-1.09997	-243.171		-0.280255	-0.799598	0	-0.0201153	0	-327.208	-29.3496	-1107.02
																2096	28.2574	-551.148	0.807045	-81.662	3.3628	128.595	3.3628	0	0	0	0	0	0	-19.8616	-263.032	-18.7785	-0.26332	-0.799598	0	-0.0201153	0	-327.208	12.5657	-1094.46
																2097	-23.3968	-574.545	0.764888	-80.8971	0	128.595	0	0	0	0		0	0	-1.06928	-264.102		-0.249565	-0.799598	0	-0.0201153	0	-327.208	-23.7012	-1118.16
																2098	-25.9644	-600.509	0.730473	-80.1666	0	128.595	0	0	0	0		0	0	-1.05805	-265.16		-0.238336	-0.799598	0	-0.0201153	0	-327.208	-26.292	-1144.45
																2099	-28.1377	-628.647	0.702212	-79.4644	0	128.595	0	0	0	0		0	0	-1.04883	-266.209		-0.229115	-0.799598	0	-0.0201153	0	-327.208	-28.4843	-1172.93
																2100	-31.493	-660.14	0.678842	-78.7856	0	128.595	0	0	0	0		0	0	-1.0412	-267.25		-0.22149	-0.799598	0	-0.0201153	0	-327.208	-31.8553	-1204.79
																2101	-30.3066	-690.446	0.65936	-78.1262	0	128.595	0	0	0	0		0	0	-1.03485	-268.285		-0.215134	-0.799598	0	-0.0201153	0	-327.208	-30.6821	-1235.47
																2102	-30.9215	-721.368	0.642973	-77.4832	0	128.595	0	0	0	0		0	0	-1.0295	-269.314		-0.209787	-0.799598	0	-0.0201153	0	-327.208	-31.308	-1266.78
																2103	-31.4525	-752.821	0.629049	-76.8542	0	128.595	0	0	0	0		0	0	-1.02496	-270.339		-0.205244	-0.799598	0	-0.0201153	0	-327.208	-31.8484	-1298.63
																2104	-31.9141	-784.735	0.617086	-76.2371	0	128.595	0	0	0	0		0	0	-1.02105	-271.36		-0.201341	-0.799598	0	-0.0201153	0	-327.208	-32.318	-1330.94
																2105	-33.2832	-818.018	0.606687	-75.6304	0	128.595	0	0	0	0		0	0	-1.01766	-272.378		-0.197948	-0.799598	0	-0.0201153	0	-327.208	-33.6942	-1364.64
																2106	-33.6402	-851.658	0.597537	-75.0329	0	128.595	0	0	0	0		0	0	-1.01468	-273.392		-0.194962	-0.799598	0	-0.0201153	0	-327.208	-34.0574	-1398.7
																2107	-33.9547	-885.613	0.589385	-74.4435	0	128.595	0	0	0	0		0	0	-1.01202	-274.405		-0.192302	-0.799598	0	-0.0201153	0	-327.208	-34.3774	-1433.07
																2108	-34.2328	-919.846	0.582031	-73.8615	0	128.595	0	0	0	0		0	0	-1.00962	-275.414		-0.189903	-0.799598	0	-0.0201153	0	-327.208	-34.6604	-1467.73
																2109	-34.4797	-954.325	0.575317	-73.2861	0	128.595	0	0	0	0		0	0	-1.00743	-276.422		-0.187712	-0.799598	0	-0.0201153	0	-327.208	-34.9118	-1502.65
																2110	-33.3127	-987.638	0.569119	-72.717	0	128.595	0	0	0	0		0	0	-1.0054	-277.427		-0.18569	-0.799598	0	-0.0201153	0	-327.208	-33.7489	-1536.39
																2111	-33.4991	-1021.14	0.563337	-72.1537	0	128.595	0	0	0	0		0	0	-1.00352	-278.43		-0.183804	-0.799598	0	-0.0201153	0	-327.208	-33.9392	-1570.33
																2112	-33.6674	-1054.8	0.557891	-71.5958	0	128.595	0	0	0	0		0	0	-1.00174	-279.432		-0.182027	-0.799598	0	-0.0201153	0	-327.208	-34.1113	-1604.45
																2113	-33.8194	-1088.62	0.552719	-71.0431	0	128.595	0	0	0	0		0	0	-1.00005	-280.432		-0.180339	-0.799598	0	-0.0201153	0	-327.208	-34.2667	-1638.71
																2114	-33.9572	-1122.58	0.54777	-70.4953	0	128.595	0	0	0	0		0	0	-0.998438	-281.431		-0.178725	-0.799598	0	-0.0201153	0	-327.208	-34.4078	-1673.12
																2115	-31.3998	-1153.98	0.543006	-69.9523	0	128.595	0	0	0	0		0	0	-0.996883	-282.428		-0.17717	-0.799598	0	-0.0201153	0	-327.208	-31.8537	-1704.97
																2116	-31.4856	-1185.47	0.538394	-69.4139	0	128.595	0	0	0	0		0	0	-0.995378	-283.423		-0.175665	-0.799598	0	-0.0201153	0	-327.208	-31.9426	-1736.92
																2117	-31.5679	-1217.03	0.533909	-68.88	0	128.595	0	0	0	0		0	0	-0.993915	-284.417		-0.174202	-0.799598	0	-0.0201153	0	-327.208	-32.0279	-1768.94
																2118	-31.646	-1248.68	0.529532	-68.3505	0	128.595	0	0	0	0		0	0	-0.992487	-285.409		-0.172774	-0.799598	0	-0.0201153	0	-327.208	-32.109	-1801.05
																2119	-31.7194	-1280.4	0.525246	-67.8252	0	128.595	0	0	0	0		0	0	-0.991089	-286.4		-0.171376	-0.799598	0	-0.0201153	0	-327.208	-32.1853	-1833.24
																2120	-28.957	-1309.36	0.52104	-67.3042	0	128.595	0	0	0	0		0	0	-0.989716	-287.39		-0.170003	-0.799598	0	-0.0201153	0	-327.208	-29.4257	-1862.66

## Sheet: Yr7
																Summary of emissions discounts to apply (to 2020 assumptions):
																	2020-2029		2030-2039		2040-2049		2050-2084		2085-2120
																	Core	FA	Core	FA	Core	FA	Core	FA	Core	FA
																Avoided emissions - Biomass (heat) - marginal supply	none	none	none	none	none	1	1	1	1	1
																Avoided emissions - Biomass (electricity) - marginal supply	none	none	1	1	1	1	1	1	1	1
																Avoided emissions - Incineration (electricity) - marginal supply	none	none	1	1	1	1	1	1	1	1
																Incineration (heat) - marginal supply	none	none	none	none	none	1	1	1	1	1
																C storage - BECCS (biomass electricity)	none	none	0	0	0	0	0	0	0	0
																C storage - BECCS (biomass heat)	none	none	0	0	0	0	0	0	0	0
																Avoided emissions - Cement production - CCS application (calcination)	n/a	n/a	n/a	n/a	n/a	n/a	none	1	1	1
																Avoided emissions - Cement production - furnace emissions reduction	n/a	n/a	n/a	n/a	n/a	n/a	0.9784	0.95104	0.95104	0.712
																Emissions - Wood panel (particle board) production (CCS on heat production)	none	none	none	none	none	1	none	1	1	1
																Emissions - Harvester/forwarder	none	none	none	none	none	0.55	0.87	0.1	0	0
	Annual C stock - total ecosystem (tonnes C) - >75% thin									Natural Forest' C sequestration
	Time Step	Total Ecosystem(GH model (thinned) average soil v3 Default Simu			Thinned	Thinned	Thinned				'Total Ecosystem(Afforestation (conservation) Default Simulation					Core targets scenario
		Forest ecosystem	HWP total	Net system C	Mulch/S C storage	HWP primary	HWP secondary				Net ecosystem C	Process emissions	Annual C flux	Net cumulative C sequestration and storage			7th planting (Mg CO2 eq)																							Plantation (Core)
	Year	Tonnes C	Tonnes C		Tonnes C					Year	Tonnes C		Mg CO2eq			Year	Terrestrial C storage		HWP C storage		Forestry/ wood processing emissions (total)		Forestry/ primary wood processing emissions	Secondary wood processing emissions	(BE)CCS (total)		(BE)CCS (primary)	(BE)CCS (secondary)	(BE)CCS (tertiary)	FF offset (total)		Primary electricity offset (biomass + incineration)	Secondary electricity offset (biomass + incineration)	Tertiary electricity offset (biomass + incineration)	Heat offset (biomass)	Heat offset (incineration)	Concrete offset (net)		Net - annual flux	Net - cumulative C sequestration
																	Annual flux	Accumulation	Annual flux	Accumulation	Annual flux	Accumulation			Annual flux	Accumulation				Annual flux	Accumulation						Annual flux	Accumulation
	0	81	0	81	0	0	0			0						2020
	1	80.8365	0	80.8365		0	0			1						2021
	2	80.975	0	80.975		0	0			2						2022
	3	81.5	0	81.5		0	0			3						2023
	4	82.4699	0	82.4699		0	0			4						2024
	5	83.9295	0	83.9295		0	0			5						2025
	6	85.9132	0	85.9132		0	0			6	81	1.36461	5.00358	5.00358		2026	0	0	0	0	5.00358	5.00358	5.00358	0	0	0	0	0	0	0	0	0	0	0	0	0	0	0	5.00358	5.00358
	7	88.4465	0	88.4465		0	0			7	80.8429		0.575894	5.57947		2027	0.599623	0.599623	0	0	0	5.00358	0	0	0	0	0	0	0	0	0	0	0	0	0	0	0	0	0.599623	5.6032
	8	91.5466	0	91.5466		0	0			8	80.9424		-0.36473	5.21474		2028	-0.507923	0.0917007	0	0	0	5.00358	0	0	0	0	0	0	0	0	0	0	0	0	0	0	0	0	-0.507923	5.09528
	9	95.2236	0	95.2236		0	0			9	81.3393		-1.45544	3.7593		2029	-1.92493	-1.83323	0	0	0	5.00358	0	0	0	0	0	0	0	0	0	0	0	0	0	0	0	0	-1.92493	3.17035
	10	99.4808	0	99.4808		0	0			10	82.0617		-2.64872	1.11058		2030	-3.55635	-5.38958	0	0	0	5.00358	0	0	0	0	0	0	0	0	0	0	0	0	0	0	0	0	-3.55635	-0.386001
	11	104.315	0	104.315		0	0			11	83.1297		-3.91591	-2.80532		2031	-5.35193	-10.7415	0	0	0	5.00358	0	0	0	0	0	0	0	0	0	0	0	0	0	0	0	0	-5.35193	-5.73793
	12	109.719	0	109.719		0	0			12	84.5573		-5.23457	-8.03989		2032	-7.27359	-18.0151	0	0	0	5.00358	0	0	0	0	0	0	0	0	0	0	0	0	0	0	0	0	-7.27359	-13.0115
	13	115.68	0	115.68		0	0			13	86.3534		-6.58557	-14.6255		2033	-9.28859	-27.3037	0	0	0	5.00358	0	0	0	0	0	0	0	0	0	0	0	0	0	0	0	0	-9.28859	-22.3001
	14	122.183	0	122.183		0	0			14	88.5221		-7.95205	-22.5775		2034	-11.3672	-38.6709	0	0	0	5.00358	0	0	0	0	0	0	0	0	0	0	0	0	0	0	0	0	-11.3672	-33.6673
	15	129.207	0	129.207		0	0			15	91.0637		-9.31896	-31.8965		2035	-13.4824	-52.1533	0	0	0	5.00358	0	0	0	0	0	0	0	0	0	0	0	0	0	0	0	0	-13.4824	-47.1497
	16	136.731	0	136.731		0	0			16	93.9745		-10.673	-42.5695		2036	-15.6095	-67.7629	0	0	0	5.00358	0	0	0	0	0	0	0	0	0	0	0	0	0	0	0	0	-15.6095	-62.7593
	17	144.732	0	144.732		0	0			17	97.2478		-12.0023	-54.5718		2037	-17.7267	-85.4896	0	0	0	5.00358	0	0	0	0	0	0	0	0	0	0	0	0	0	0	0	0	-17.7267	-80.486
	18	153.185	0	153.185		0	0			18	100.874		-13.2969	-67.8687		2038	-19.8148	-105.304	0	0	0	5.00358	0	0	0	0	0	0	0	0	0	0	0	0	0	0	0	0	-19.8148	-100.301
	19	162.063	0	162.063		0	0			19	104.842		-14.548	-82.4167		2039	-21.8574	-127.162	0	0	0	5.00358	0	0	0	0	0	0	0	0	0	0	0	0	0	0	0	0	-21.8574	-122.158
	20	171.337	0	171.337		0	0			20	109.137		-15.7483	-98.165		2040	-23.8412	-151.003	0	0	0	5.00358	0	0	0	0	0	0	0	0	0	0	0	0	0	0	0	0	-23.8412	-145.999
	21	166.535	0	166.535	0	0	0			21	113.744		-16.8918	-115.057		2041	-25.7549	-176.758	0	0	0	5.00358	0	0	0	0	0	0	0	0	0	0	0	0	0	0	0	0	-25.7549	-171.754
	22	174.253	0	174.253		0	0			22	118.646		-17.9733	-133.03		2042	-27.5896	-204.347	0	0	0	5.00358	0	0	0	0	0	0	0	0	0	0	0	0	0	0	0	0	-27.5896	-199.344
	23	182.581	0	182.581		0	0			23	123.824		-18.9887	-152.019		2043	-29.338	-233.685	0	0	0	5.00358	0	0	0	0	0	0	0	0	0	0	0	0	0	0	0	0	-29.338	-228.682
	24	191.425	0	191.425		0	0			24	129.261		-19.9347	-171.953		2044	-30.9935	-264.679	0	0	0	5.00358	0	0	0	0	0	0	0	0	0	0	0	0	0	0	0	0	-30.9935	-259.675
	25	200.704	0	200.704		0	0			25	134.936		-20.8082	-192.762		2045	-32.5507	-297.23	0	0	0	5.00358	0	0	0	0	0	0	0	0	0	0	0	0	0	0	0	0	-32.5507	-292.226
	26	210.764	0	210.764		0	0			26	138.961		-14.7598	-207.521		2046	-34.0044	-331.234	0	0	0	5.00358	0	0	0	0	0	0	0	0	0	0	0	0	0	0	0	0	-34.0044	-326.23
	27	220.383	0	220.383		0	0			27	143.702		-17.382	-224.903		2047	17.6073	-313.627	0	0	3.06854	8.07212	3.06854	0	0	0	0	0	0	-16.6958	-16.6958	-16.6958	0	0	0	0	0	0	3.98001	-322.25
	28	230.067	0	230.067		0	0			28	148.506		-17.6139	-242.517		2048	-28.3006	-341.927	0	0	0	8.07212	0	0	0	0		0	0	-0.799598	-17.4954	0	0	-0.799598	0	0	0	0	-29.1002	-351.351
	29	239.806	0	239.806		0	0			29	153.352		-17.7693	-260.287		2049	-30.5355	-372.463	0	0	0	8.07212	0	0	0	0		0	0	-0.799598	-18.295	0	0	-0.799598	0	0	0	0	-31.3351	-382.686
	30	249.591	0	249.591		0	0			30	159.692		-23.2471	-283.534		2050	-32.4275	-404.89	0	0	0	8.07212	0	0	0	0		0	0	-0.799598	-19.0946	0	0	-0.799598	0	0	0	0	-33.2271	-415.913
	31	259.679	0	259.679		0	0			31	165.832		-22.5139	-306.048		2051	-34.0251	-438.915	0	0	0	8.07212	0	0	0	0		0	0	-0.799598	-19.8942	0	0	-0.799598	0	0	0	0	-34.8247	-450.737
	32	269.8	0	269.8		0	0			32	175.455		-35.2823	-341.33		2052	-36.8851	-475.8	0	0	0	8.07212	0	0	0	0		0	0	-0.799598	-20.6938	0	0	-0.799598	0	0	0	0	-37.6847	-488.422
	33	279.952	0	279.952		0	0			33	184.967		-34.8791	-376.209		2053	-35.2691	-511.07	0	0	0	8.07212	0	0	0	0		0	0	-0.799598	-21.4934	0	0	-0.799598	0	0	0	0	-36.0687	-524.491
	34	290.127	0	290.127		0	0			34	194.39		-34.5515	-410.761		2054	-35.5086	-546.578	0	0	0	8.07212	0	0	0	0		0	0	-0.799598	-22.293	0	0	-0.799598	0	0	0	0	-36.3082	-560.799
	35	300.325	0	300.325		0	0			35	203.739		-34.2804	-445.041		2055	-35.7094	-582.288	0	0	0	8.07212	0	0	0	0		0	0	-0.799598	-23.0926	0	0	-0.799598	0	0	0	0	-36.509	-597.308
	36	310.163	0	310.163		0	0			36	213.027		-34.0532	-479.094		2056	-35.8788	-618.166	0	0	0	8.07212	0	0	0	0		0	0	-0.799598	-23.8922	0	0	-0.799598	0	0	0	0	-36.6784	-633.986
	37	320.013	0	320.013		0	0			37	219.105		-22.2888	-501.383		2057	-36.9884	-655.155	0	0	0	8.07212	0	0	0	0		0	0	-0.799598	-24.6918	0	0	-0.799598	0	0	0	0	-37.788	-671.774
	38	329.876	0	329.876		0	0			38	225.133		-22.1014	-523.484		2058	-37.1136	-692.268	0	0	0	8.07212	0	0	0	0		0	0	-0.799598	-25.4914	0	0	-0.799598	0	0	0	0	-37.9132	-709.688
	39	339.748	0	339.748		0	0			39	231.118		-21.9445	-545.429		2059	-37.2206	-729.489	0	0	0	8.07212	0	0	0	0		0	0	-0.799598	-26.291	0	0	-0.799598	0	0	0	0	-38.0202	-747.708
	40	349.63	0	349.63		0	0			40	237.067		-21.8117	-567.241		2060	-37.312	-766.801	0	0	0	8.07212	0	0	0	0		0	0	-0.799598	-27.0906	0	0	-0.799598	0	0	0	0	-38.1116	-785.819
	41	358.788	0	358.788		0	0			41	242.985		-21.699	-588.94		2061	-37.3905	-804.191	0	0	0	8.07212	0	0	0	0		0	0	-0.799598	-27.8902	0	0	-0.799598	0	0	0	0	-38.1901	-824.009
	42	367.946	0	367.946		0	0			42	248.464		-20.0901	-609.03		2062	-36.0712	-840.263	0	0	0	8.07212	0	0	0	0		0	0	-0.799598	-28.6898	0	0	-0.799598	0	0	0	0	-36.8708	-860.88
	43	377.104	0	377.104		0	0			43	253.915		-19.989	-629.019		2063	-36.1194	-876.382	0	0	0	8.07212	0	0	0	0		0	0	-0.799598	-29.4894	0	0	-0.799598	0	0	0	0	-36.919	-897.799
	44	386.263	0	386.263		0	0			44	259.343		-19.9032	-648.922		2064	-36.1622	-912.544	0	0	0	8.07212	0	0	0	0		0	0	-0.799598	-30.289	0	0	-0.799598	0	0	0	0	-36.9618	-934.761
	45	395.423	0	395.423		0	0			45	264.751		-19.8296	-668.752		2065	-36.1997	-948.744	0	0	0	8.07212	0	0	0	0		0	0	-0.799598	-31.0886	0	0	-0.799598	0	0	0	0	-36.9992	-971.76
	46	403.812	0	403.812		0	0			46	270.142		-19.7665	-688.518		2066	-36.2329	-984.977	0	0	0	8.07212	0	0	0	0		0	0	-0.799598	-31.8882	0	0	-0.799598	0	0	0	0	-37.0325	-1008.79
	47	412.194	0	412.194		0	0			47	275.112		-18.2224	-706.74		2067	-33.5798	-1018.56	0	0	0	8.07212	0	0	0	0		0	0	-0.799598	-32.6878	0	0	-0.799598	0	0	0	0	-34.3794	-1043.17
	48	420.569	0	420.569		0	0			48	280.063		-18.1553	-724.896		2068	-33.5776	-1052.13	0	0	0	8.07212	0	0	0	0		0	0	-0.799598	-33.4874	0	0	-0.799598	0	0	0	0	-34.3772	-1077.55
	49	428.94	0	428.94		0	0			49	284.999		-18.0982	-742.994		2069	-33.5792	-1085.71	0	0	0	8.07212	0	0	0	0		0	0	-0.799598	-34.287	0	0	-0.799598	0	0	0	0	-34.3788	-1111.93
	50	250.406	50.277	300.683	0	50.277	0			50	289.924		-18.0569	-761.051		2070	-33.5828	-1119.3	0	0	0	8.07212	0	0	0	0		0	0	-0.799598	-35.0866	0	0	-0.799598	0	0	0	0	-34.3824	-1146.31
	51	235.471	45.0608	280.532		45.0608	0			51	294.838		-18.0171	-779.068		2071	-33.5875	-1152.88	0	0	0	8.07212	0	0	0	0		0	0	-0.799598	-35.8862	0	0	-0.799598	0	0	0	0	-34.3871	-1180.7
	52	223.192	40.8812	264.074		40.8812	0			52	299.396		-16.7129	-795.781		2072	-30.7614	-1183.65	0	0	0	8.07212	0	0	0	0		0	0	-0.799598	-36.6858	0	0	-0.799598	0	0	0	0	-31.561	-1212.26
	53	213.194	37.5245	250.719		37.5245	0			53	303.94		-16.6615	-812.442		2073	-30.732	-1214.38	0	0	0	8.07212	0	0	0	0		0	0	-0.799598	-37.4854	0	0	-0.799598	0	0	0	0	-31.5316	-1243.79
	54	205.188	34.8214	240.009		34.8214	0			54	308.472		-16.6177	-829.06		2074	-30.7102	-1245.09	0	0	0	8.07212	0	0	0	0		0	0	-0.799598	-38.285	0	0	-0.799598	0	0	0	0	-31.5098	-1275.3
	55	198.944	32.6373	231.582		32.6373	0			55	312.994		-16.5804	-845.64		2075	-30.6944	-1275.78	0	0	0	8.07212	0	0	0	0		0	0	-0.799598	-39.0846	0	0	-0.799598	0	0	0	0	-31.494	-1306.79
	56	194.283	30.8654	225.149		30.8654	0			56	317.507		-16.5483	-862.189		2076	654.627	-621.154	-184.349	-184.349	117.484	125.556	117.484	0	0	0	0	0	0	-154.451	-193.536	-153.631	0	-0.799598	0	-0.0201153	-336.622	-336.622	96.6894	-1210.1
	57	191.057	29.421	220.478		29.421	0			57	321.752		-15.5635	-877.752		2077	54.7601	-566.394	19.126	-165.223	0	125.556	0	0	0	0		0	0	-7.06008	-200.596		-6.24037	-0.799598	0	-0.0201153	0	-336.622	66.8261	-1143.28
	58	189.141	28.2368	217.378		28.2368	0			58	325.986		-15.5257	-893.278		2078	45.0223	-521.372	15.3254	-149.898	0	125.556	0	0	0	0		0	0	-5.82002	-206.416		-5.00031	-0.799598	0	-0.0201153	0	-336.622	54.5276	-1088.75
	59	188.431	27.2594	215.691		27.2594	0			59	330.211		-15.4932	-908.771		2079	36.6589	-484.713	12.3077	-137.59	0	125.556	0	0	0	0		0	0	-4.83542	-211.251		-4.01571	-0.799598	0	-0.0201153	0	-336.622	44.1312	-1044.62
	60	188.835	26.4465	215.282		26.4465	0			60	334.429		-15.4652	-924.236		2080	29.3588	-455.354	9.91144	-127.679	0	125.556	0	0	0	0		0	0	-4.05358	-215.305		-3.23387	-0.799598	0	-0.0201153	0	-336.622	35.2167	-1009.4
	61	190.272	25.7643	216.036		25.7643	0			61	338.64		-15.441	-939.677		2081	22.8921	-432.462	8.00845	-119.67	0	125.556	0	0	0	0		0	0	-3.43268	-218.737		-2.61297	-0.799598	0	-0.0201153	0	-336.622	27.4679	-981.935
	62	192.666	25.1863	217.852		25.1863	0			62	342.529		-14.2596	-953.937		2082	17.0904	-415.372	6.49695	-113.173	0	125.556	0	0	0	0		0	0	-2.93951	-221.677		-2.1198	-0.799598	0	-0.0201153	0	-336.622	20.6479	-961.287
	63	195.951	24.6911	220.642		24.6911	0			63	346.407		-14.2193	-968.156		2083	11.8309	-403.541	5.29619	-107.877	0	125.556	0	0	0	0		0	0	-2.54774	-224.225		-1.72802	-0.799598	0	-0.0201153	0	-336.622	14.5794	-946.708
	64	200.063	24.2621	224.325		24.2621	0			64	350.276		-14.1847	-982.341		2084	7.02363	-396.517	4.34208	-103.535	0	125.556	0	0	0	0		0	0	-2.23643	-226.461		-1.41672	-0.799598	0	-0.0201153	0	-336.622	9.12928	-937.579
	65	204.944	23.8858	228.829		23.8858	0			65	354.136		-14.1547	-996.496		2085	2.60238	-393.915	3.58374	-99.9511	0	125.556	0	0	0	0		0	0	-1.989	-228.45		-1.16929	-0.799598	0	-0.0201153	0	-336.622	4.19712	-933.382
	66	210.537	23.5516	234.089		23.5516	0			66	358.007		-14.1943	-1010.69		2086	-1.48191	-395.397	2.98079	-96.9703	0	125.556	0	0	0	0		0	0	-1.79228	-230.242		-0.972562	-0.799598	0	-0.0201153	0	-336.622	-0.293394	-933.675
	67	216.792	23.2511	240.043		23.2511	0			67	361.578		-13.0916	-1023.78		2087	-5.26639	-400.663	2.50118	-94.4691	0	125.556	0	0	0	0		0	0	-1.63579	-231.878		-0.816077	-0.799598	0	-0.0201153	0	-336.622	-4.40099	-938.076
	68	223.656	22.9776	246.633		22.9776	0			68	365.139		-13.0578	-1036.84		2088	-8.77949	-409.443	2.11948	-92.3497	0	125.556	0	0	0	0		0	0	-1.51125	-233.389		-0.691536	-0.799598	0	-0.0201153	0	-336.622	-8.17126	-946.247
	69	231.081	22.7258	253.807		22.7258	0			69	368.692		-13.0286	-1049.87		2089	-12.0439	-421.486	1.81549	-90.5342	0	125.556	0	0	0	0		0	0	-1.41207	-234.801		-0.592352	-0.799598	0	-0.0201153	0	-336.622	-11.6405	-957.888
	70	239.02	22.4916	261.511		22.4916	0			70	372.239		-13.0033	-1062.87		2090	-15.0777	-436.564	1.57319	-88.961	0	125.556	0	0	0	0		0	0	-1.33301	-236.134		-0.513296	-0.799598	0	-0.0201153	0	-336.622	-14.8375	-972.725
	71	231.313	22.2715	253.585	0	22.2715	0			71	375.779		-12.9809	-1075.85		2091	-17.8959	-454.46	1.37987	-87.5811	0	125.556	0	0	0	0		0	0	-1.26993	-237.404		-0.450218	-0.799598	0	-0.0201153	0	-336.622	-17.786	-990.511
	72	237.694	22.0628	259.757		22.0628	0			72	378.979		-11.733	-1087.59		2092	-20.5107	-474.971	1.22542	-86.3557	0	125.556	0	0	0	0		0	0	-1.21954	-238.624		-0.399825	-0.799598	0	-0.0201153	0	-336.622	-20.5048	-1011.02
	73	244.775	21.8636	266.639		21.8636	0			73	382.167		-11.6891	-1099.27		2093	-22.9322	-497.903	1.10183	-85.2539	0	125.556	0	0	0	0		0	0	-1.17921	-239.803		-0.359501	-0.799598	0	-0.0201153	0	-336.622	-23.0095	-1034.03
	74	252.449	21.6721	274.121		21.6721	0			74	385.344		-11.6509	-1110.93		2094	-25.1684	-523.071	1.00275	-84.2511	0	125.556	0	0	0	0		0	0	-1.14689	-240.95		-0.327173	-0.799598	0	-0.0201153	0	-336.622	-25.3125	-1059.34
	75	261.038	21.487	282.525		21.487	0			75	388.513		-11.6174	-1122.54		2095	-27.2256	-550.297	0.923124	-83.328	0	125.556	0	0	0	0		0	0	-1.12091	-242.071		-0.301194	-0.799598	0	-0.0201153	0	-336.622	-27.4234	-1086.76
	76	269.304	21.3071	290.611		21.3071	0			76	391.673		-11.5877	-1134.13		2096	-29.1086	-579.405	0.85895	-82.469	0	125.556	0	0	0	0		0	0	-1.09997	-243.171		-0.280255	-0.799598	0	-0.0201153	0	-336.622	-29.3496	-1116.11
	77	277.737	21.1318	298.869		21.1318	0			77	394.647		-10.9046	-1145.03		2097	28.2574	-551.148	0.807045	-81.662	3.3628	128.919	3.3628	0	0	0	0	0	0	-19.8616	-263.032	-18.7785	-0.26332	-0.799598	0	-0.0201153	0	-336.622	12.5657	-1103.55
	78	286.315	20.9602	307.275		20.9602	0			78	397.611		-10.8671	-1155.9		2098	-23.3968	-574.545	0.764888	-80.8971	0	128.919	0	0	0	0		0	0	-1.06928	-264.102		-0.249565	-0.799598	0	-0.0201153	0	-336.622	-23.7012	-1127.25
	79	295.019	20.7919	315.81		20.7919	0			79	400.565		-10.8334	-1166.74		2099	-25.9644	-600.509	0.730473	-80.1666	0	128.919	0	0	0	0		0	0	-1.05805	-265.16		-0.238336	-0.799598	0	-0.0201153	0	-336.622	-26.292	-1153.54
	80	304.096	20.6265	324.722		20.6265	0			80	403.511		-10.8033	-1177.54		2100	-28.1377	-628.647	0.702212	-79.4644	0	128.919	0	0	0	0		0	0	-1.04883	-266.209		-0.229115	-0.799598	0	-0.0201153	0	-336.622	-28.4843	-1182.02
	81	313.27	20.4635	333.734		20.4635	0			81	406.45		-10.776	-1188.31		2101	-31.493	-660.14	0.678842	-78.7856	0	128.919	0	0	0	0		0	0	-1.0412	-267.25		-0.22149	-0.799598	0	-0.0201153	0	-336.622	-31.8553	-1213.88
	82	322.531	20.3028	342.834		20.3028	0			82	408.192		-6.38738	-1194.7		2102	-30.3066	-690.446	0.65936	-78.1262	0	128.919	0	0	0	0		0	0	-1.03485	-268.285		-0.215134	-0.799598	0	-0.0201153	0	-336.622	-30.6821	-1244.56
	83	331.867	20.144	352.011		20.144	0			83	409.898		-6.2551	-1200.96		2103	-30.9215	-721.368	0.642973	-77.4832	0	128.919	0	0	0	0		0	0	-1.0295	-269.314		-0.209787	-0.799598	0	-0.0201153	0	-336.622	-31.308	-1275.87
	84	341.271	19.9871	361.258		19.9871	0			84	411.573		-6.13887	-1207.1		2104	-31.4525	-752.821	0.629049	-76.8542	0	128.919	0	0	0	0		0	0	-1.02496	-270.339		-0.205244	-0.799598	0	-0.0201153	0	-336.622	-31.8484	-1307.72
	85	350.356	19.8319	370.188		19.8319	0			85	413.219		-6.03548	-1213.13		2105	-31.9141	-784.735	0.617086	-76.2371	0	128.919	0	0	0	0		0	0	-1.02105	-271.36		-0.201341	-0.799598	0	-0.0201153	0	-336.622	-32.318	-1340.03
	86	359.492	19.6783	379.17		19.6783	0			86	414.839		-5.94241	-1219.07		2106	-33.2832	-818.018	0.606687	-75.6304	0	128.919	0	0	0	0		0	0	-1.01766	-272.378		-0.197948	-0.799598	0	-0.0201153	0	-336.622	-33.6942	-1373.73
	87	368.674	19.5261	388.2		19.5261	0			87	416.17		-4.88069	-1223.95		2107	-33.6402	-851.658	0.597537	-75.0329	0	128.919	0	0	0	0		0	0	-1.01468	-273.392		-0.194962	-0.799598	0	-0.0201153	0	-336.622	-34.0574	-1407.79
	88	377.897	19.3754	397.273		19.3754	0			88	417.475		-4.78507	-1228.74		2108	-33.9547	-885.613	0.589385	-74.4435	0	128.919	0	0	0	0		0	0	-1.01202	-274.405		-0.192302	-0.799598	0	-0.0201153	0	-336.622	-34.3774	-1442.16
	89	387.158	19.226	406.384		19.226	0			89	418.757		-4.69816	-1233.44		2109	-34.2328	-919.846	0.582031	-73.8615	0	128.919	0	0	0	0		0	0	-1.00962	-275.414		-0.189903	-0.799598	0	-0.0201153	0	-336.622	-34.6604	-1476.82
	90	395.722	19.0779	414.8		19.0779	0			90	420.016		-4.61831	-1238.06		2110	-34.4797	-954.325	0.575317	-73.2861	0	128.919	0	0	0	0		0	0	-1.00743	-276.422		-0.187712	-0.799598	0	-0.0201153	0	-336.622	-34.9118	-1511.74
	91	404.309	18.9311	423.24		18.9311	0			91	421.256		-4.54422	-1242.6		2111	-33.3127	-987.638	0.569119	-72.717	0	128.919	0	0	0	0		0	0	-1.0054	-277.427		-0.18569	-0.799598	0	-0.0201153	0	-336.622	-33.7489	-1545.48
	92	412.918	18.7855	431.704		18.7855	0			92	422.476		-4.47498	-1247.08		2112	-33.4991	-1021.14	0.563337	-72.1537	0	128.919	0	0	0	0		0	0	-1.00352	-278.43		-0.183804	-0.799598	0	-0.0201153	0	-336.622	-33.9392	-1579.42
	93	421.549	18.641	440.19		18.641	0			93	423.679		-4.40976	-1251.48		2113	-33.6674	-1054.8	0.557891	-71.5958	0	128.919	0	0	0	0		0	0	-1.00174	-279.432		-0.182027	-0.799598	0	-0.0201153	0	-336.622	-34.1113	-1613.54
	94	430.2	18.4978	448.698		18.4978	0			94	424.864		-4.34804	-1255.83		2114	-33.8194	-1088.62	0.552719	-71.0431	0	128.919	0	0	0	0		0	0	-1.00005	-280.432		-0.180339	-0.799598	0	-0.0201153	0	-336.622	-34.2667	-1647.8
	95	438.097	18.3557	456.453		18.3557	0			95	426.034		-4.28925	-1260.12		2115	-33.9572	-1122.58	0.54777	-70.4953	0	128.919	0	0	0	0		0	0	-0.998438	-281.431		-0.178725	-0.799598	0	-0.0201153	0	-336.622	-34.4078	-1682.21
	96	446.003	18.2147	464.217		18.2147	0			96	427.189		-4.23307	-1264.36		2116	-31.3998	-1153.98	0.543006	-69.9523	0	128.919	0	0	0	0		0	0	-0.996883	-282.428		-0.17717	-0.799598	0	-0.0201153	0	-336.622	-31.8537	-1714.06
	97	453.917	18.0749	471.992		18.0749	0			97	428.329		-4.1791	-1268.53		2117	-31.4856	-1185.47	0.538394	-69.4139	0	128.919	0	0	0	0		0	0	-0.995378	-283.423		-0.175665	-0.799598	0	-0.0201153	0	-336.622	-31.9426	-1746.01
	98	461.841	17.9361	479.777		17.9361	0			98	429.454		-4.12711	-1272.66		2118	-31.5679	-1217.03	0.533909	-68.88	0	128.919	0	0	0	0		0	0	-0.993915	-284.417		-0.174202	-0.799598	0	-0.0201153	0	-336.622	-32.0279	-1778.03
	99	469.775	17.7984	487.574		17.7984	0			99	430.566		-4.07697	-1276.74		2119	-31.646	-1248.68	0.529532	-68.3505	0	128.919	0	0	0	0		0	0	-0.992487	-285.409		-0.172774	-0.799598	0	-0.0201153	0	-336.622	-32.109	-1810.14
	100	288.179	68.7347	356.913	0	68.7347	0			100	431.665		-4.02836	-1280.77		2120	-31.7194	-1280.4	0.525246	-67.8252	0	128.919	0	0	0	0		0	0	-0.991089	-286.4		-0.171376	-0.799598	0	-0.0201153	0	-336.622	-32.1853	-1842.33
																Further Ambition targets scenario
																	7th planting (Mg CO2 eq)																							Plantation (Core)
																Year	Terrestrial C storage		HWP C storage		Forestry/ wood processing emissions (total)		Forestry/ primary wood processing emissions	Secondary wood processing emissions	(BE)CCS (total)		(BE)CCS (primary)	(BE)CCS (secondary)	(BE)CCS (tertiary)	FF offset (total)		Primary electricity offset (biomass + incineration)	Secondary electricity offset (biomass + incineration)	Tertiary electricity offset (biomass + incineration)	Heat offset (biomass)	Heat offset (incineration)	Concrete offset (net)		Net - annual flux	Net - cumulative C sequestration
																	Annual flux	Accumulation	Annual flux	Accumulation	Annual flux	Accumulation			Annual flux	Accumulation				Annual flux	Accumulation						Annual flux	Accumulation
																2020
																2021
																2022
																2023
																2024
																2025
																2026	0	0	0	0	5.00358	5.00358	5.00358	0	0	0	0	0	0	0	0	0	0	0	0	0	0	0	5.00358	5.00358
																2027	0.599623	0.599623	0	0	0	5.00358	0	0	0	0	0	0	0	0	0	0	0	0	0	0	0	0	0.599623	5.6032
																2028	-0.507923	0.0917007	0	0	0	5.00358	0	0	0	0	0	0	0	0	0	0	0	0	0	0	0	0	-0.507923	5.09528
																2029	-1.92493	-1.83323	0	0	0	5.00358	0	0	0	0	0	0	0	0	0	0	0	0	0	0	0	0	-1.92493	3.17035
																2030	-3.55635	-5.38958	0	0	0	5.00358	0	0	0	0	0	0	0	0	0	0	0	0	0	0	0	0	-3.55635	-0.386001
																2031	-5.35193	-10.7415	0	0	0	5.00358	0	0	0	0	0	0	0	0	0	0	0	0	0	0	0	0	-5.35193	-5.73793
																2032	-7.27359	-18.0151	0	0	0	5.00358	0	0	0	0	0	0	0	0	0	0	0	0	0	0	0	0	-7.27359	-13.0115
																2033	-9.28859	-27.3037	0	0	0	5.00358	0	0	0	0	0	0	0	0	0	0	0	0	0	0	0	0	-9.28859	-22.3001
																2034	-11.3672	-38.6709	0	0	0	5.00358	0	0	0	0	0	0	0	0	0	0	0	0	0	0	0	0	-11.3672	-33.6673
																2035	-13.4824	-52.1533	0	0	0	5.00358	0	0	0	0	0	0	0	0	0	0	0	0	0	0	0	0	-13.4824	-47.1497
																2036	-15.6095	-67.7629	0	0	0	5.00358	0	0	0	0	0	0	0	0	0	0	0	0	0	0	0	0	-15.6095	-62.7593
																2037	-17.7267	-85.4896	0	0	0	5.00358	0	0	0	0	0	0	0	0	0	0	0	0	0	0	0	0	-17.7267	-80.486
																2038	-19.8148	-105.304	0	0	0	5.00358	0	0	0	0	0	0	0	0	0	0	0	0	0	0	0	0	-19.8148	-100.301
																2039	-21.8574	-127.162	0	0	0	5.00358	0	0	0	0	0	0	0	0	0	0	0	0	0	0	0	0	-21.8574	-122.158
																2040	-23.8412	-151.003	0	0	0	5.00358	0	0	0	0	0	0	0	0	0	0	0	0	0	0	0	0	-23.8412	-145.999
																2041	-25.7549	-176.758	0	0	0	5.00358	0	0	0	0	0	0	0	0	0	0	0	0	0	0	0	0	-25.7549	-171.754
																2042	-27.5896	-204.347	0	0	0	5.00358	0	0	0	0	0	0	0	0	0	0	0	0	0	0	0	0	-27.5896	-199.344
																2043	-29.338	-233.685	0	0	0	5.00358	0	0	0	0	0	0	0	0	0	0	0	0	0	0	0	0	-29.338	-228.682
																2044	-30.9935	-264.679	0	0	0	5.00358	0	0	0	0	0	0	0	0	0	0	0	0	0	0	0	0	-30.9935	-259.675
																2045	-32.5507	-297.23	0	0	0	5.00358	0	0	0	0	0	0	0	0	0	0	0	0	0	0	0	0	-32.5507	-292.226
																2046	-34.0044	-331.234	0	0	0	5.00358	0	0	0	0	0	0	0	0	0	0	0	0	0	0	0	0	-34.0044	-326.23
																2047	17.6073	-313.627	0	0	2.74519	7.74877	2.74519	0	0	0	0	0	0	-16.6958	-16.6958	-16.6958	0	0	0	0	0	0	3.65666	-322.574
																2048	-28.3006	-341.927	0	0	0	7.74877	0	0	0	0		0	0	-0.799598	-17.4954	0	0	-0.799598	0	0	0	0	-29.1002	-351.674
																2049	-30.5355	-372.463	0	0	0	7.74877	0	0	0	0		0	0	-0.799598	-18.295	0	0	-0.799598	0	0	0	0	-31.3351	-383.009
																2050	-32.4275	-404.89	0	0	0	7.74877	0	0	0	0		0	0	-0.799598	-19.0946	0	0	-0.799598	0	0	0	0	-33.2271	-416.236
																2051	-34.0251	-438.915	0	0	0	7.74877	0	0	0	0		0	0	-0.799598	-19.8942	0	0	-0.799598	0	0	0	0	-34.8247	-451.061
																2052	-36.8851	-475.8	0	0	0	7.74877	0	0	0	0		0	0	-0.799598	-20.6938	0	0	-0.799598	0	0	0	0	-37.6847	-488.746
																2053	-35.2691	-511.07	0	0	0	7.74877	0	0	0	0		0	0	-0.799598	-21.4934	0	0	-0.799598	0	0	0	0	-36.0687	-524.814
																2054	-35.5086	-546.578	0	0	0	7.74877	0	0	0	0		0	0	-0.799598	-22.293	0	0	-0.799598	0	0	0	0	-36.3082	-561.122
																2055	-35.7094	-582.288	0	0	0	7.74877	0	0	0	0		0	0	-0.799598	-23.0926	0	0	-0.799598	0	0	0	0	-36.509	-597.631
																2056	-35.8788	-618.166	0	0	0	7.74877	0	0	0	0		0	0	-0.799598	-23.8922	0	0	-0.799598	0	0	0	0	-36.6784	-634.31
																2057	-36.9884	-655.155	0	0	0	7.74877	0	0	0	0		0	0	-0.799598	-24.6918	0	0	-0.799598	0	0	0	0	-37.788	-672.098
																2058	-37.1136	-692.268	0	0	0	7.74877	0	0	0	0		0	0	-0.799598	-25.4914	0	0	-0.799598	0	0	0	0	-37.9132	-710.011
																2059	-37.2206	-729.489	0	0	0	7.74877	0	0	0	0		0	0	-0.799598	-26.291	0	0	-0.799598	0	0	0	0	-38.0202	-748.031
																2060	-37.312	-766.801	0	0	0	7.74877	0	0	0	0		0	0	-0.799598	-27.0906	0	0	-0.799598	0	0	0	0	-38.1116	-786.143
																2061	-37.3905	-804.191	0	0	0	7.74877	0	0	0	0		0	0	-0.799598	-27.8902	0	0	-0.799598	0	0	0	0	-38.1901	-824.333
																2062	-36.0712	-840.263	0	0	0	7.74877	0	0	0	0		0	0	-0.799598	-28.6898	0	0	-0.799598	0	0	0	0	-36.8708	-861.204
																2063	-36.1194	-876.382	0	0	0	7.74877	0	0	0	0		0	0	-0.799598	-29.4894	0	0	-0.799598	0	0	0	0	-36.919	-898.123
																2064	-36.1622	-912.544	0	0	0	7.74877	0	0	0	0		0	0	-0.799598	-30.289	0	0	-0.799598	0	0	0	0	-36.9618	-935.084
																2065	-36.1997	-948.744	0	0	0	7.74877	0	0	0	0		0	0	-0.799598	-31.0886	0	0	-0.799598	0	0	0	0	-36.9992	-972.084
																2066	-36.2329	-984.977	0	0	0	7.74877	0	0	0	0		0	0	-0.799598	-31.8882	0	0	-0.799598	0	0	0	0	-37.0325	-1009.12
																2067	-33.5798	-1018.56	0	0	0	7.74877	0	0	0	0		0	0	-0.799598	-32.6878	0	0	-0.799598	0	0	0	0	-34.3794	-1043.5
																2068	-33.5776	-1052.13	0	0	0	7.74877	0	0	0	0		0	0	-0.799598	-33.4874	0	0	-0.799598	0	0	0	0	-34.3772	-1077.87
																2069	-33.5792	-1085.71	0	0	0	7.74877	0	0	0	0		0	0	-0.799598	-34.287	0	0	-0.799598	0	0	0	0	-34.3788	-1112.25
																2070	-33.5828	-1119.3	0	0	0	7.74877	0	0	0	0		0	0	-0.799598	-35.0866	0	0	-0.799598	0	0	0	0	-34.3824	-1146.63
																2071	-33.5875	-1152.88	0	0	0	7.74877	0	0	0	0		0	0	-0.799598	-35.8862	0	0	-0.799598	0	0	0	0	-34.3871	-1181.02
																2072	-30.7614	-1183.65	0	0	0	7.74877	0	0	0	0		0	0	-0.799598	-36.6858	0	0	-0.799598	0	0	0	0	-31.561	-1212.58
																2073	-30.732	-1214.38	0	0	0	7.74877	0	0	0	0		0	0	-0.799598	-37.4854	0	0	-0.799598	0	0	0	0	-31.5316	-1244.11
																2074	-30.7102	-1245.09	0	0	0	7.74877	0	0	0	0		0	0	-0.799598	-38.285	0	0	-0.799598	0	0	0	0	-31.5098	-1275.62
																2075	-30.6944	-1275.78	0	0	0	7.74877	0	0	0	0		0	0	-0.799598	-39.0846	0	0	-0.799598	0	0	0	0	-31.494	-1307.12
																2076	654.627	-621.154	-184.349	-184.349	117.484	125.233	117.484	0	0	0	0	0	0	-154.451	-193.536	-153.631	0	-0.799598	0	-0.0201153	-327.208	-327.208	106.103	-1201.01
																2077	54.7601	-566.394	19.126	-165.223	0	125.233	0	0	0	0		0	0	-7.06008	-200.596		-6.24037	-0.799598	0	-0.0201153	0	-327.208	66.8261	-1134.19
																2078	45.0223	-521.372	15.3254	-149.898	0	125.233	0	0	0	0		0	0	-5.82002	-206.416		-5.00031	-0.799598	0	-0.0201153	0	-327.208	54.5276	-1079.66
																2079	36.6589	-484.713	12.3077	-137.59	0	125.233	0	0	0	0		0	0	-4.83542	-211.251		-4.01571	-0.799598	0	-0.0201153	0	-327.208	44.1312	-1035.53
																2080	29.3588	-455.354	9.91144	-127.679	0	125.233	0	0	0	0		0	0	-4.05358	-215.305		-3.23387	-0.799598	0	-0.0201153	0	-327.208	35.2167	-1000.31
																2081	22.8921	-432.462	8.00845	-119.67	0	125.233	0	0	0	0		0	0	-3.43268	-218.737		-2.61297	-0.799598	0	-0.0201153	0	-327.208	27.4679	-972.845
																2082	17.0904	-415.372	6.49695	-113.173	0	125.233	0	0	0	0		0	0	-2.93951	-221.677		-2.1198	-0.799598	0	-0.0201153	0	-327.208	20.6479	-952.197
																2083	11.8309	-403.541	5.29619	-107.877	0	125.233	0	0	0	0		0	0	-2.54774	-224.225		-1.72802	-0.799598	0	-0.0201153	0	-327.208	14.5794	-937.618
																2084	7.02363	-396.517	4.34208	-103.535	0	125.233	0	0	0	0		0	0	-2.23643	-226.461		-1.41672	-0.799598	0	-0.0201153	0	-327.208	9.12928	-928.489
																2085	2.60238	-393.915	3.58374	-99.9511	0	125.233	0	0	0	0		0	0	-1.989	-228.45		-1.16929	-0.799598	0	-0.0201153	0	-327.208	4.19712	-924.292
																2086	-1.48191	-395.397	2.98079	-96.9703	0	125.233	0	0	0	0		0	0	-1.79228	-230.242		-0.972562	-0.799598	0	-0.0201153	0	-327.208	-0.293394	-924.585
																2087	-5.26639	-400.663	2.50118	-94.4691	0	125.233	0	0	0	0		0	0	-1.63579	-231.878		-0.816077	-0.799598	0	-0.0201153	0	-327.208	-4.40099	-928.986
																2088	-8.77949	-409.443	2.11948	-92.3497	0	125.233	0	0	0	0		0	0	-1.51125	-233.389		-0.691536	-0.799598	0	-0.0201153	0	-327.208	-8.17126	-937.157
																2089	-12.0439	-421.486	1.81549	-90.5342	0	125.233	0	0	0	0		0	0	-1.41207	-234.801		-0.592352	-0.799598	0	-0.0201153	0	-327.208	-11.6405	-948.798
																2090	-15.0777	-436.564	1.57319	-88.961	0	125.233	0	0	0	0		0	0	-1.33301	-236.134		-0.513296	-0.799598	0	-0.0201153	0	-327.208	-14.8375	-963.635
																2091	-17.8959	-454.46	1.37987	-87.5811	0	125.233	0	0	0	0		0	0	-1.26993	-237.404		-0.450218	-0.799598	0	-0.0201153	0	-327.208	-17.786	-981.421
																2092	-20.5107	-474.971	1.22542	-86.3557	0	125.233	0	0	0	0		0	0	-1.21954	-238.624		-0.399825	-0.799598	0	-0.0201153	0	-327.208	-20.5048	-1001.93
																2093	-22.9322	-497.903	1.10183	-85.2539	0	125.233	0	0	0	0		0	0	-1.17921	-239.803		-0.359501	-0.799598	0	-0.0201153	0	-327.208	-23.0095	-1024.94
																2094	-25.1684	-523.071	1.00275	-84.2511	0	125.233	0	0	0	0		0	0	-1.14689	-240.95		-0.327173	-0.799598	0	-0.0201153	0	-327.208	-25.3125	-1050.25
																2095	-27.2256	-550.297	0.923124	-83.328	0	125.233	0	0	0	0		0	0	-1.12091	-242.071		-0.301194	-0.799598	0	-0.0201153	0	-327.208	-27.4234	-1077.67
																2096	-29.1086	-579.405	0.85895	-82.469	0	125.233	0	0	0	0		0	0	-1.09997	-243.171		-0.280255	-0.799598	0	-0.0201153	0	-327.208	-29.3496	-1107.02
																2097	28.2574	-551.148	0.807045	-81.662	3.3628	128.595	3.3628	0	0	0	0	0	0	-19.8616	-263.032	-18.7785	-0.26332	-0.799598	0	-0.0201153	0	-327.208	12.5657	-1094.46
																2098	-23.3968	-574.545	0.764888	-80.8971	0	128.595	0	0	0	0		0	0	-1.06928	-264.102		-0.249565	-0.799598	0	-0.0201153	0	-327.208	-23.7012	-1118.16
																2099	-25.9644	-600.509	0.730473	-80.1666	0	128.595	0	0	0	0		0	0	-1.05805	-265.16		-0.238336	-0.799598	0	-0.0201153	0	-327.208	-26.292	-1144.45
																2100	-28.1377	-628.647	0.702212	-79.4644	0	128.595	0	0	0	0		0	0	-1.04883	-266.209		-0.229115	-0.799598	0	-0.0201153	0	-327.208	-28.4843	-1172.93
																2101	-31.493	-660.14	0.678842	-78.7856	0	128.595	0	0	0	0		0	0	-1.0412	-267.25		-0.22149	-0.799598	0	-0.0201153	0	-327.208	-31.8553	-1204.79
																2102	-30.3066	-690.446	0.65936	-78.1262	0	128.595	0	0	0	0		0	0	-1.03485	-268.285		-0.215134	-0.799598	0	-0.0201153	0	-327.208	-30.6821	-1235.47
																2103	-30.9215	-721.368	0.642973	-77.4832	0	128.595	0	0	0	0		0	0	-1.0295	-269.314		-0.209787	-0.799598	0	-0.0201153	0	-327.208	-31.308	-1266.78
																2104	-31.4525	-752.821	0.629049	-76.8542	0	128.595	0	0	0	0		0	0	-1.02496	-270.339		-0.205244	-0.799598	0	-0.0201153	0	-327.208	-31.8484	-1298.63
																2105	-31.9141	-784.735	0.617086	-76.2371	0	128.595	0	0	0	0		0	0	-1.02105	-271.36		-0.201341	-0.799598	0	-0.0201153	0	-327.208	-32.318	-1330.94
																2106	-33.2832	-818.018	0.606687	-75.6304	0	128.595	0	0	0	0		0	0	-1.01766	-272.378		-0.197948	-0.799598	0	-0.0201153	0	-327.208	-33.6942	-1364.64
																2107	-33.6402	-851.658	0.597537	-75.0329	0	128.595	0	0	0	0		0	0	-1.01468	-273.392		-0.194962	-0.799598	0	-0.0201153	0	-327.208	-34.0574	-1398.7
																2108	-33.9547	-885.613	0.589385	-74.4435	0	128.595	0	0	0	0		0	0	-1.01202	-274.405		-0.192302	-0.799598	0	-0.0201153	0	-327.208	-34.3774	-1433.07
																2109	-34.2328	-919.846	0.582031	-73.8615	0	128.595	0	0	0	0		0	0	-1.00962	-275.414		-0.189903	-0.799598	0	-0.0201153	0	-327.208	-34.6604	-1467.73
																2110	-34.4797	-954.325	0.575317	-73.2861	0	128.595	0	0	0	0		0	0	-1.00743	-276.422		-0.187712	-0.799598	0	-0.0201153	0	-327.208	-34.9118	-1502.65
																2111	-33.3127	-987.638	0.569119	-72.717	0	128.595	0	0	0	0		0	0	-1.0054	-277.427		-0.18569	-0.799598	0	-0.0201153	0	-327.208	-33.7489	-1536.39
																2112	-33.4991	-1021.14	0.563337	-72.1537	0	128.595	0	0	0	0		0	0	-1.00352	-278.43		-0.183804	-0.799598	0	-0.0201153	0	-327.208	-33.9392	-1570.33
																2113	-33.6674	-1054.8	0.557891	-71.5958	0	128.595	0	0	0	0		0	0	-1.00174	-279.432		-0.182027	-0.799598	0	-0.0201153	0	-327.208	-34.1113	-1604.45
																2114	-33.8194	-1088.62	0.552719	-71.0431	0	128.595	0	0	0	0		0	0	-1.00005	-280.432		-0.180339	-0.799598	0	-0.0201153	0	-327.208	-34.2667	-1638.71
																2115	-33.9572	-1122.58	0.54777	-70.4953	0	128.595	0	0	0	0		0	0	-0.998438	-281.431		-0.178725	-0.799598	0	-0.0201153	0	-327.208	-34.4078	-1673.12
																2116	-31.3998	-1153.98	0.543006	-69.9523	0	128.595	0	0	0	0		0	0	-0.996883	-282.428		-0.17717	-0.799598	0	-0.0201153	0	-327.208	-31.8537	-1704.97
																2117	-31.4856	-1185.47	0.538394	-69.4139	0	128.595	0	0	0	0		0	0	-0.995378	-283.423		-0.175665	-0.799598	0	-0.0201153	0	-327.208	-31.9426	-1736.92
																2118	-31.5679	-1217.03	0.533909	-68.88	0	128.595	0	0	0	0		0	0	-0.993915	-284.417		-0.174202	-0.799598	0	-0.0201153	0	-327.208	-32.0279	-1768.94
																2119	-31.646	-1248.68	0.529532	-68.3505	0	128.595	0	0	0	0		0	0	-0.992487	-285.409		-0.172774	-0.799598	0	-0.0201153	0	-327.208	-32.109	-1801.05
																2120	-31.7194	-1280.4	0.525246	-67.8252	0	128.595	0	0	0	0		0	0	-0.991089	-286.4		-0.171376	-0.799598	0	-0.0201153	0	-327.208	-32.1853	-1833.24

## Sheet: Yr8
																Summary of emissions discounts to apply (to 2020 assumptions):
																	2020-2029		2030-2039		2040-2049		2050-2084		2085-2120
																	Core	FA	Core	FA	Core	FA	Core	FA	Core	FA
																Avoided emissions - Biomass (heat) - marginal supply	none	none	none	none	none	1	1	1	1	1
																Avoided emissions - Biomass (electricity) - marginal supply	none	none	1	1	1	1	1	1	1	1
																Avoided emissions - Incineration (electricity) - marginal supply	none	none	1	1	1	1	1	1	1	1
																Incineration (heat) - marginal supply	none	none	none	none	none	1	1	1	1	1
																C storage - BECCS (biomass electricity)	none	none	0	0	0	0	0	0	0	0
																C storage - BECCS (biomass heat)	none	none	0	0	0	0	0	0	0	0
																Avoided emissions - Cement production - CCS application (calcination)	n/a	n/a	n/a	n/a	n/a	n/a	none	1	1	1
																Avoided emissions - Cement production - furnace emissions reduction	n/a	n/a	n/a	n/a	n/a	n/a	0.9784	0.95104	0.95104	0.712
																Emissions - Wood panel (particle board) production (CCS on heat production)	none	none	none	none	none	1	none	1	1	1
																Emissions - Harvester/forwarder	none	none	none	none	none	0.55	0.87	0.1	0	0
	Annual C stock - total ecosystem (tonnes C) - >75% thin									Natural Forest' C sequestration
	Time Step	Total Ecosystem(GH model (thinned) average soil v3 Default Simu			Thinned	Thinned	Thinned				'Total Ecosystem(Afforestation (conservation) Default Simulation					Core targets scenario
		Forest ecosystem	HWP total	Net system C	Mulch/S C storage	HWP primary	HWP secondary				Net ecosystem C	Process emissions	Annual C flux	Net cumulative C sequestration and storage			8th planting (Mg CO2 eq)																							Plantation (Core)
	Year	Tonnes C	Tonnes C		Tonnes C					Year	Tonnes C		Mg CO2eq			Year	Terrestrial C storage		HWP C storage		Forestry/ wood processing emissions (total)		Forestry/ primary wood processing emissions	Secondary wood processing emissions	(BE)CCS (total)		(BE)CCS (primary)	(BE)CCS (secondary)	(BE)CCS (tertiary)	FF offset (total)		Primary electricity offset (biomass + incineration)	Secondary electricity offset (biomass + incineration)	Tertiary electricity offset (biomass + incineration)	Heat offset (biomass)	Heat offset (incineration)	Concrete offset (net)		Net - annual flux	Net - cumulative C sequestration
																	Annual flux	Accumulation	Annual flux	Accumulation	Annual flux	Accumulation			Annual flux	Accumulation				Annual flux	Accumulation						Annual flux	Accumulation
	0	81	0	81	0	0	0			0						2020
	1	80.8365	0	80.8365		0	0			1						2021
	2	80.975	0	80.975		0	0			2						2022
	3	81.5	0	81.5		0	0			3						2023
	4	82.4699	0	82.4699		0	0			4						2024
	5	83.9295	0	83.9295		0	0			5						2025
	6	85.9132	0	85.9132		0	0			6						2026
	7	88.4465	0	88.4465		0	0			7	81	1.36461	5.00358	5.00358		2027	0	0	0	0	5.00358	5.00358	5.00358	0	0	0	0	0	0	0	0	0	0	0	0	0	0	0	5.00358	5.00358
	8	91.5466	0	91.5466		0	0			8	80.8429		0.575894	5.57947		2028	0.599623	0.599623	0	0	0	5.00358	0	0	0	0	0	0	0	0	0	0	0	0	0	0	0	0	0.599623	5.6032
	9	95.2236	0	95.2236		0	0			9	80.9424		-0.36473	5.21474		2029	-0.507923	0.0917007	0	0	0	5.00358	0	0	0	0	0	0	0	0	0	0	0	0	0	0	0	0	-0.507923	5.09528
	10	99.4808	0	99.4808		0	0			10	81.3393		-1.45544	3.7593		2030	-1.92493	-1.83323	0	0	0	5.00358	0	0	0	0	0	0	0	0	0	0	0	0	0	0	0	0	-1.92493	3.17035
	11	104.315	0	104.315		0	0			11	82.0617		-2.64872	1.11058		2031	-3.55635	-5.38958	0	0	0	5.00358	0	0	0	0	0	0	0	0	0	0	0	0	0	0	0	0	-3.55635	-0.386001
	12	109.719	0	109.719		0	0			12	83.1297		-3.91591	-2.80532		2032	-5.35193	-10.7415	0	0	0	5.00358	0	0	0	0	0	0	0	0	0	0	0	0	0	0	0	0	-5.35193	-5.73793
	13	115.68	0	115.68		0	0			13	84.5573		-5.23457	-8.03989		2033	-7.27359	-18.0151	0	0	0	5.00358	0	0	0	0	0	0	0	0	0	0	0	0	0	0	0	0	-7.27359	-13.0115
	14	122.183	0	122.183		0	0			14	86.3534		-6.58557	-14.6255		2034	-9.28859	-27.3037	0	0	0	5.00358	0	0	0	0	0	0	0	0	0	0	0	0	0	0	0	0	-9.28859	-22.3001
	15	129.207	0	129.207		0	0			15	88.5221		-7.95205	-22.5775		2035	-11.3672	-38.6709	0	0	0	5.00358	0	0	0	0	0	0	0	0	0	0	0	0	0	0	0	0	-11.3672	-33.6673
	16	136.731	0	136.731		0	0			16	91.0637		-9.31896	-31.8965		2036	-13.4824	-52.1533	0	0	0	5.00358	0	0	0	0	0	0	0	0	0	0	0	0	0	0	0	0	-13.4824	-47.1497
	17	144.732	0	144.732		0	0			17	93.9745		-10.673	-42.5695		2037	-15.6095	-67.7629	0	0	0	5.00358	0	0	0	0	0	0	0	0	0	0	0	0	0	0	0	0	-15.6095	-62.7593
	18	153.185	0	153.185		0	0			18	97.2478		-12.0023	-54.5718		2038	-17.7267	-85.4896	0	0	0	5.00358	0	0	0	0	0	0	0	0	0	0	0	0	0	0	0	0	-17.7267	-80.486
	19	162.063	0	162.063		0	0			19	100.874		-13.2969	-67.8687		2039	-19.8148	-105.304	0	0	0	5.00358	0	0	0	0	0	0	0	0	0	0	0	0	0	0	0	0	-19.8148	-100.301
	20	171.337	0	171.337		0	0			20	104.842		-14.548	-82.4167		2040	-21.8574	-127.162	0	0	0	5.00358	0	0	0	0	0	0	0	0	0	0	0	0	0	0	0	0	-21.8574	-122.158
	21	166.535	0	166.535	0	0	0			21	109.137		-15.7483	-98.165		2041	-23.8412	-151.003	0	0	0	5.00358	0	0	0	0	0	0	0	0	0	0	0	0	0	0	0	0	-23.8412	-145.999
	22	174.253	0	174.253		0	0			22	113.744		-16.8918	-115.057		2042	-25.7549	-176.758	0	0	0	5.00358	0	0	0	0	0	0	0	0	0	0	0	0	0	0	0	0	-25.7549	-171.754
	23	182.581	0	182.581		0	0			23	118.646		-17.9733	-133.03		2043	-27.5896	-204.347	0	0	0	5.00358	0	0	0	0	0	0	0	0	0	0	0	0	0	0	0	0	-27.5896	-199.344
	24	191.425	0	191.425		0	0			24	123.824		-18.9887	-152.019		2044	-29.338	-233.685	0	0	0	5.00358	0	0	0	0	0	0	0	0	0	0	0	0	0	0	0	0	-29.338	-228.682
	25	200.704	0	200.704		0	0			25	129.261		-19.9347	-171.953		2045	-30.9935	-264.679	0	0	0	5.00358	0	0	0	0	0	0	0	0	0	0	0	0	0	0	0	0	-30.9935	-259.675
	26	210.764	0	210.764		0	0			26	134.936		-20.8082	-192.762		2046	-32.5507	-297.23	0	0	0	5.00358	0	0	0	0	0	0	0	0	0	0	0	0	0	0	0	0	-32.5507	-292.226
	27	220.383	0	220.383		0	0			27	138.961		-14.7598	-207.521		2047	-34.0044	-331.234	0	0	0	5.00358	0	0	0	0	0	0	0	0	0	0	0	0	0	0	0	0	-34.0044	-326.23
	28	230.067	0	230.067		0	0			28	143.702		-17.382	-224.903		2048	17.6073	-313.627	0	0	3.06854	8.07212	3.06854	0	0	0	0	0	0	-16.6958	-16.6958	-16.6958	0	0	0	0	0	0	3.98001	-322.25
	29	239.806	0	239.806		0	0			29	148.506		-17.6139	-242.517		2049	-28.3006	-341.927	0	0	0	8.07212	0	0	0	0		0	0	-0.799598	-17.4954	0	0	-0.799598	0	0	0	0	-29.1002	-351.351
	30	249.591	0	249.591		0	0			30	153.352		-17.7693	-260.287		2050	-30.5355	-372.463	0	0	0	8.07212	0	0	0	0		0	0	-0.799598	-18.295	0	0	-0.799598	0	0	0	0	-31.3351	-382.686
	31	259.679	0	259.679		0	0			31	159.692		-23.2471	-283.534		2051	-32.4275	-404.89	0	0	0	8.07212	0	0	0	0		0	0	-0.799598	-19.0946	0	0	-0.799598	0	0	0	0	-33.2271	-415.913
	32	269.8	0	269.8		0	0			32	165.832		-22.5139	-306.048		2052	-34.0251	-438.915	0	0	0	8.07212	0	0	0	0		0	0	-0.799598	-19.8942	0	0	-0.799598	0	0	0	0	-34.8247	-450.737
	33	279.952	0	279.952		0	0			33	175.455		-35.2823	-341.33		2053	-36.8851	-475.8	0	0	0	8.07212	0	0	0	0		0	0	-0.799598	-20.6938	0	0	-0.799598	0	0	0	0	-37.6847	-488.422
	34	290.127	0	290.127		0	0			34	184.967		-34.8791	-376.209		2054	-35.2691	-511.07	0	0	0	8.07212	0	0	0	0		0	0	-0.799598	-21.4934	0	0	-0.799598	0	0	0	0	-36.0687	-524.491
	35	300.325	0	300.325		0	0			35	194.39		-34.5515	-410.761		2055	-35.5086	-546.578	0	0	0	8.07212	0	0	0	0		0	0	-0.799598	-22.293	0	0	-0.799598	0	0	0	0	-36.3082	-560.799
	36	310.163	0	310.163		0	0			36	203.739		-34.2804	-445.041		2056	-35.7094	-582.288	0	0	0	8.07212	0	0	0	0		0	0	-0.799598	-23.0926	0	0	-0.799598	0	0	0	0	-36.509	-597.308
	37	320.013	0	320.013		0	0			37	213.027		-34.0532	-479.094		2057	-35.8788	-618.166	0	0	0	8.07212	0	0	0	0		0	0	-0.799598	-23.8922	0	0	-0.799598	0	0	0	0	-36.6784	-633.986
	38	329.876	0	329.876		0	0			38	219.105		-22.2888	-501.383		2058	-36.9884	-655.155	0	0	0	8.07212	0	0	0	0		0	0	-0.799598	-24.6918	0	0	-0.799598	0	0	0	0	-37.788	-671.774
	39	339.748	0	339.748		0	0			39	225.133		-22.1014	-523.484		2059	-37.1136	-692.268	0	0	0	8.07212	0	0	0	0		0	0	-0.799598	-25.4914	0	0	-0.799598	0	0	0	0	-37.9132	-709.688
	40	349.63	0	349.63		0	0			40	231.118		-21.9445	-545.429		2060	-37.2206	-729.489	0	0	0	8.07212	0	0	0	0		0	0	-0.799598	-26.291	0	0	-0.799598	0	0	0	0	-38.0202	-747.708
	41	358.788	0	358.788		0	0			41	237.067		-21.8117	-567.241		2061	-37.312	-766.801	0	0	0	8.07212	0	0	0	0		0	0	-0.799598	-27.0906	0	0	-0.799598	0	0	0	0	-38.1116	-785.819
	42	367.946	0	367.946		0	0			42	242.985		-21.699	-588.94		2062	-37.3905	-804.191	0	0	0	8.07212	0	0	0	0		0	0	-0.799598	-27.8902	0	0	-0.799598	0	0	0	0	-38.1901	-824.009
	43	377.104	0	377.104		0	0			43	248.464		-20.0901	-609.03		2063	-36.0712	-840.263	0	0	0	8.07212	0	0	0	0		0	0	-0.799598	-28.6898	0	0	-0.799598	0	0	0	0	-36.8708	-860.88
	44	386.263	0	386.263		0	0			44	253.915		-19.989	-629.019		2064	-36.1194	-876.382	0	0	0	8.07212	0	0	0	0		0	0	-0.799598	-29.4894	0	0	-0.799598	0	0	0	0	-36.919	-897.799
	45	395.423	0	395.423		0	0			45	259.343		-19.9032	-648.922		2065	-36.1622	-912.544	0	0	0	8.07212	0	0	0	0		0	0	-0.799598	-30.289	0	0	-0.799598	0	0	0	0	-36.9618	-934.761
	46	403.812	0	403.812		0	0			46	264.751		-19.8296	-668.752		2066	-36.1997	-948.744	0	0	0	8.07212	0	0	0	0		0	0	-0.799598	-31.0886	0	0	-0.799598	0	0	0	0	-36.9992	-971.76
	47	412.194	0	412.194		0	0			47	270.142		-19.7665	-688.518		2067	-36.2329	-984.977	0	0	0	8.07212	0	0	0	0		0	0	-0.799598	-31.8882	0	0	-0.799598	0	0	0	0	-37.0325	-1008.79
	48	420.569	0	420.569		0	0			48	275.112		-18.2224	-706.74		2068	-33.5798	-1018.56	0	0	0	8.07212	0	0	0	0		0	0	-0.799598	-32.6878	0	0	-0.799598	0	0	0	0	-34.3794	-1043.17
	49	428.94	0	428.94		0	0			49	280.063		-18.1553	-724.896		2069	-33.5776	-1052.13	0	0	0	8.07212	0	0	0	0		0	0	-0.799598	-33.4874	0	0	-0.799598	0	0	0	0	-34.3772	-1077.55
	50	250.406	50.277	300.683	0	50.277	0			50	284.999		-18.0982	-742.994		2070	-33.5792	-1085.71	0	0	0	8.07212	0	0	0	0		0	0	-0.799598	-34.287	0	0	-0.799598	0	0	0	0	-34.3788	-1111.93
	51	235.471	45.0608	280.532		45.0608	0			51	289.924		-18.0569	-761.051		2071	-33.5828	-1119.3	0	0	0	8.07212	0	0	0	0		0	0	-0.799598	-35.0866	0	0	-0.799598	0	0	0	0	-34.3824	-1146.31
	52	223.192	40.8812	264.074		40.8812	0			52	294.838		-18.0171	-779.068		2072	-33.5875	-1152.88	0	0	0	8.07212	0	0	0	0		0	0	-0.799598	-35.8862	0	0	-0.799598	0	0	0	0	-34.3871	-1180.7
	53	213.194	37.5245	250.719		37.5245	0			53	299.396		-16.7129	-795.781		2073	-30.7614	-1183.65	0	0	0	8.07212	0	0	0	0		0	0	-0.799598	-36.6858	0	0	-0.799598	0	0	0	0	-31.561	-1212.26
	54	205.188	34.8214	240.009		34.8214	0			54	303.94		-16.6615	-812.442		2074	-30.732	-1214.38	0	0	0	8.07212	0	0	0	0		0	0	-0.799598	-37.4854	0	0	-0.799598	0	0	0	0	-31.5316	-1243.79
	55	198.944	32.6373	231.582		32.6373	0			55	308.472		-16.6177	-829.06		2075	-30.7102	-1245.09	0	0	0	8.07212	0	0	0	0		0	0	-0.799598	-38.285	0	0	-0.799598	0	0	0	0	-31.5098	-1275.3
	56	194.283	30.8654	225.149		30.8654	0			56	312.994		-16.5804	-845.64		2076	-30.6944	-1275.78	0	0	0	8.07212	0	0	0	0		0	0	-0.799598	-39.0846	0	0	-0.799598	0	0	0	0	-31.494	-1306.79
	57	191.057	29.421	220.478		29.421	0			57	317.507		-16.5483	-862.189		2077	654.627	-621.154	-184.349	-184.349	117.484	125.556	117.484	0	0	0	0	0	0	-154.451	-193.536	-153.631	0	-0.799598	0	-0.0201153	-336.622	-336.622	96.6894	-1210.1
	58	189.141	28.2368	217.378		28.2368	0			58	321.752		-15.5635	-877.752		2078	54.7601	-566.394	19.126	-165.223	0	125.556	0	0	0	0		0	0	-7.06008	-200.596		-6.24037	-0.799598	0	-0.0201153	0	-336.622	66.8261	-1143.28
	59	188.431	27.2594	215.691		27.2594	0			59	325.986		-15.5257	-893.278		2079	45.0223	-521.372	15.3254	-149.898	0	125.556	0	0	0	0		0	0	-5.82002	-206.416		-5.00031	-0.799598	0	-0.0201153	0	-336.622	54.5276	-1088.75
	60	188.835	26.4465	215.282		26.4465	0			60	330.211		-15.4932	-908.771		2080	36.6589	-484.713	12.3077	-137.59	0	125.556	0	0	0	0		0	0	-4.83542	-211.251		-4.01571	-0.799598	0	-0.0201153	0	-336.622	44.1312	-1044.62
	61	190.272	25.7643	216.036		25.7643	0			61	334.429		-15.4652	-924.236		2081	29.3588	-455.354	9.91144	-127.679	0	125.556	0	0	0	0		0	0	-4.05358	-215.305		-3.23387	-0.799598	0	-0.0201153	0	-336.622	35.2167	-1009.4
	62	192.666	25.1863	217.852		25.1863	0			62	338.64		-15.441	-939.677		2082	22.8921	-432.462	8.00845	-119.67	0	125.556	0	0	0	0		0	0	-3.43268	-218.737		-2.61297	-0.799598	0	-0.0201153	0	-336.622	27.4679	-981.935
	63	195.951	24.6911	220.642		24.6911	0			63	342.529		-14.2596	-953.937		2083	17.0904	-415.372	6.49695	-113.173	0	125.556	0	0	0	0		0	0	-2.93951	-221.677		-2.1198	-0.799598	0	-0.0201153	0	-336.622	20.6479	-961.287
	64	200.063	24.2621	224.325		24.2621	0			64	346.407		-14.2193	-968.156		2084	11.8309	-403.541	5.29619	-107.877	0	125.556	0	0	0	0		0	0	-2.54774	-224.225		-1.72802	-0.799598	0	-0.0201153	0	-336.622	14.5794	-946.708
	65	204.944	23.8858	228.829		23.8858	0			65	350.276		-14.1847	-982.341		2085	7.02363	-396.517	4.34208	-103.535	0	125.556	0	0	0	0		0	0	-2.23643	-226.461		-1.41672	-0.799598	0	-0.0201153	0	-336.622	9.12928	-937.579
	66	210.537	23.5516	234.089		23.5516	0			66	354.136		-14.1547	-996.496		2086	2.60238	-393.915	3.58374	-99.9511	0	125.556	0	0	0	0		0	0	-1.989	-228.45		-1.16929	-0.799598	0	-0.0201153	0	-336.622	4.19712	-933.382
	67	216.792	23.2511	240.043		23.2511	0			67	358.007		-14.1943	-1010.69		2087	-1.48191	-395.397	2.98079	-96.9703	0	125.556	0	0	0	0		0	0	-1.79228	-230.242		-0.972562	-0.799598	0	-0.0201153	0	-336.622	-0.293394	-933.675
	68	223.656	22.9776	246.633		22.9776	0			68	361.578		-13.0916	-1023.78		2088	-5.26639	-400.663	2.50118	-94.4691	0	125.556	0	0	0	0		0	0	-1.63579	-231.878		-0.816077	-0.799598	0	-0.0201153	0	-336.622	-4.40099	-938.076
	69	231.081	22.7258	253.807		22.7258	0			69	365.139		-13.0578	-1036.84		2089	-8.77949	-409.443	2.11948	-92.3497	0	125.556	0	0	0	0		0	0	-1.51125	-233.389		-0.691536	-0.799598	0	-0.0201153	0	-336.622	-8.17126	-946.247
	70	239.02	22.4916	261.511		22.4916	0			70	368.692		-13.0286	-1049.87		2090	-12.0439	-421.486	1.81549	-90.5342	0	125.556	0	0	0	0		0	0	-1.41207	-234.801		-0.592352	-0.799598	0	-0.0201153	0	-336.622	-11.6405	-957.888
	71	231.313	22.2715	253.585	0	22.2715	0			71	372.239		-13.0033	-1062.87		2091	-15.0777	-436.564	1.57319	-88.961	0	125.556	0	0	0	0		0	0	-1.33301	-236.134		-0.513296	-0.799598	0	-0.0201153	0	-336.622	-14.8375	-972.725
	72	237.694	22.0628	259.757		22.0628	0			72	375.779		-12.9809	-1075.85		2092	-17.8959	-454.46	1.37987	-87.5811	0	125.556	0	0	0	0		0	0	-1.26993	-237.404		-0.450218	-0.799598	0	-0.0201153	0	-336.622	-17.786	-990.511
	73	244.775	21.8636	266.639		21.8636	0			73	378.979		-11.733	-1087.59		2093	-20.5107	-474.971	1.22542	-86.3557	0	125.556	0	0	0	0		0	0	-1.21954	-238.624		-0.399825	-0.799598	0	-0.0201153	0	-336.622	-20.5048	-1011.02
	74	252.449	21.6721	274.121		21.6721	0			74	382.167		-11.6891	-1099.27		2094	-22.9322	-497.903	1.10183	-85.2539	0	125.556	0	0	0	0		0	0	-1.17921	-239.803		-0.359501	-0.799598	0	-0.0201153	0	-336.622	-23.0095	-1034.03
	75	261.038	21.487	282.525		21.487	0			75	385.344		-11.6509	-1110.93		2095	-25.1684	-523.071	1.00275	-84.2511	0	125.556	0	0	0	0		0	0	-1.14689	-240.95		-0.327173	-0.799598	0	-0.0201153	0	-336.622	-25.3125	-1059.34
	76	269.304	21.3071	290.611		21.3071	0			76	388.513		-11.6174	-1122.54		2096	-27.2256	-550.297	0.923124	-83.328	0	125.556	0	0	0	0		0	0	-1.12091	-242.071		-0.301194	-0.799598	0	-0.0201153	0	-336.622	-27.4234	-1086.76
	77	277.737	21.1318	298.869		21.1318	0			77	391.673		-11.5877	-1134.13		2097	-29.1086	-579.405	0.85895	-82.469	0	125.556	0	0	0	0		0	0	-1.09997	-243.171		-0.280255	-0.799598	0	-0.0201153	0	-336.622	-29.3496	-1116.11
	78	286.315	20.9602	307.275		20.9602	0			78	394.647		-10.9046	-1145.03		2098	28.2574	-551.148	0.807045	-81.662	3.3628	128.919	3.3628	0	0	0	0	0	0	-19.8616	-263.032	-18.7785	-0.26332	-0.799598	0	-0.0201153	0	-336.622	12.5657	-1103.55
	79	295.019	20.7919	315.81		20.7919	0			79	397.611		-10.8671	-1155.9		2099	-23.3968	-574.545	0.764888	-80.8971	0	128.919	0	0	0	0		0	0	-1.06928	-264.102		-0.249565	-0.799598	0	-0.0201153	0	-336.622	-23.7012	-1127.25
	80	304.096	20.6265	324.722		20.6265	0			80	400.565		-10.8334	-1166.74		2100	-25.9644	-600.509	0.730473	-80.1666	0	128.919	0	0	0	0		0	0	-1.05805	-265.16		-0.238336	-0.799598	0	-0.0201153	0	-336.622	-26.292	-1153.54
	81	313.27	20.4635	333.734		20.4635	0			81	403.511		-10.8033	-1177.54		2101	-28.1377	-628.647	0.702212	-79.4644	0	128.919	0	0	0	0		0	0	-1.04883	-266.209		-0.229115	-0.799598	0	-0.0201153	0	-336.622	-28.4843	-1182.02
	82	322.531	20.3028	342.834		20.3028	0			82	406.45		-10.776	-1188.31		2102	-31.493	-660.14	0.678842	-78.7856	0	128.919	0	0	0	0		0	0	-1.0412	-267.25		-0.22149	-0.799598	0	-0.0201153	0	-336.622	-31.8553	-1213.88
	83	331.867	20.144	352.011		20.144	0			83	408.192		-6.38738	-1194.7		2103	-30.3066	-690.446	0.65936	-78.1262	0	128.919	0	0	0	0		0	0	-1.03485	-268.285		-0.215134	-0.799598	0	-0.0201153	0	-336.622	-30.6821	-1244.56
	84	341.271	19.9871	361.258		19.9871	0			84	409.898		-6.2551	-1200.96		2104	-30.9215	-721.368	0.642973	-77.4832	0	128.919	0	0	0	0		0	0	-1.0295	-269.314		-0.209787	-0.799598	0	-0.0201153	0	-336.622	-31.308	-1275.87
	85	350.356	19.8319	370.188		19.8319	0			85	411.573		-6.13887	-1207.1		2105	-31.4525	-752.821	0.629049	-76.8542	0	128.919	0	0	0	0		0	0	-1.02496	-270.339		-0.205244	-0.799598	0	-0.0201153	0	-336.622	-31.8484	-1307.72
	86	359.492	19.6783	379.17		19.6783	0			86	413.219		-6.03548	-1213.13		2106	-31.9141	-784.735	0.617086	-76.2371	0	128.919	0	0	0	0		0	0	-1.02105	-271.36		-0.201341	-0.799598	0	-0.0201153	0	-336.622	-32.318	-1340.03
	87	368.674	19.5261	388.2		19.5261	0			87	414.839		-5.94241	-1219.07		2107	-33.2832	-818.018	0.606687	-75.6304	0	128.919	0	0	0	0		0	0	-1.01766	-272.378		-0.197948	-0.799598	0	-0.0201153	0	-336.622	-33.6942	-1373.73
	88	377.897	19.3754	397.273		19.3754	0			88	416.17		-4.88069	-1223.95		2108	-33.6402	-851.658	0.597537	-75.0329	0	128.919	0	0	0	0		0	0	-1.01468	-273.392		-0.194962	-0.799598	0	-0.0201153	0	-336.622	-34.0574	-1407.79
	89	387.158	19.226	406.384		19.226	0			89	417.475		-4.78507	-1228.74		2109	-33.9547	-885.613	0.589385	-74.4435	0	128.919	0	0	0	0		0	0	-1.01202	-274.405		-0.192302	-0.799598	0	-0.0201153	0	-336.622	-34.3774	-1442.16
	90	395.722	19.0779	414.8		19.0779	0			90	418.757		-4.69816	-1233.44		2110	-34.2328	-919.846	0.582031	-73.8615	0	128.919	0	0	0	0		0	0	-1.00962	-275.414		-0.189903	-0.799598	0	-0.0201153	0	-336.622	-34.6604	-1476.82
	91	404.309	18.9311	423.24		18.9311	0			91	420.016		-4.61831	-1238.06		2111	-34.4797	-954.325	0.575317	-73.2861	0	128.919	0	0	0	0		0	0	-1.00743	-276.422		-0.187712	-0.799598	0	-0.0201153	0	-336.622	-34.9118	-1511.74
	92	412.918	18.7855	431.704		18.7855	0			92	421.256		-4.54422	-1242.6		2112	-33.3127	-987.638	0.569119	-72.717	0	128.919	0	0	0	0		0	0	-1.0054	-277.427		-0.18569	-0.799598	0	-0.0201153	0	-336.622	-33.7489	-1545.48
	93	421.549	18.641	440.19		18.641	0			93	422.476		-4.47498	-1247.08		2113	-33.4991	-1021.14	0.563337	-72.1537	0	128.919	0	0	0	0		0	0	-1.00352	-278.43		-0.183804	-0.799598	0	-0.0201153	0	-336.622	-33.9392	-1579.42
	94	430.2	18.4978	448.698		18.4978	0			94	423.679		-4.40976	-1251.48		2114	-33.6674	-1054.8	0.557891	-71.5958	0	128.919	0	0	0	0		0	0	-1.00174	-279.432		-0.182027	-0.799598	0	-0.0201153	0	-336.622	-34.1113	-1613.54
	95	438.097	18.3557	456.453		18.3557	0			95	424.864		-4.34804	-1255.83		2115	-33.8194	-1088.62	0.552719	-71.0431	0	128.919	0	0	0	0		0	0	-1.00005	-280.432		-0.180339	-0.799598	0	-0.0201153	0	-336.622	-34.2667	-1647.8
	96	446.003	18.2147	464.217		18.2147	0			96	426.034		-4.28925	-1260.12		2116	-33.9572	-1122.58	0.54777	-70.4953	0	128.919	0	0	0	0		0	0	-0.998438	-281.431		-0.178725	-0.799598	0	-0.0201153	0	-336.622	-34.4078	-1682.21
	97	453.917	18.0749	471.992		18.0749	0			97	427.189		-4.23307	-1264.36		2117	-31.3998	-1153.98	0.543006	-69.9523	0	128.919	0	0	0	0		0	0	-0.996883	-282.428		-0.17717	-0.799598	0	-0.0201153	0	-336.622	-31.8537	-1714.06
	98	461.841	17.9361	479.777		17.9361	0			98	428.329		-4.1791	-1268.53		2118	-31.4856	-1185.47	0.538394	-69.4139	0	128.919	0	0	0	0		0	0	-0.995378	-283.423		-0.175665	-0.799598	0	-0.0201153	0	-336.622	-31.9426	-1746.01
	99	469.775	17.7984	487.574		17.7984	0			99	429.454		-4.12711	-1272.66		2119	-31.5679	-1217.03	0.533909	-68.88	0	128.919	0	0	0	0		0	0	-0.993915	-284.417		-0.174202	-0.799598	0	-0.0201153	0	-336.622	-32.0279	-1778.03
	100	288.179	68.7347	356.913	0	68.7347	0			100	430.566		-4.07697	-1276.74		2120	-31.646	-1248.68	0.529532	-68.3505	0	128.919	0	0	0	0		0	0	-0.992487	-285.409		-0.172774	-0.799598	0	-0.0201153	0	-336.622	-32.109	-1810.14
																Further Ambition targets scenario
																	8th planting (Mg CO2 eq)																							Plantation (Core)
																Year	Terrestrial C storage		HWP C storage		Forestry/ wood processing emissions (total)		Forestry/ primary wood processing emissions	Secondary wood processing emissions	(BE)CCS (total)		(BE)CCS (primary)	(BE)CCS (secondary)	(BE)CCS (tertiary)	FF offset (total)		Primary electricity offset (biomass + incineration)	Secondary electricity offset (biomass + incineration)	Tertiary electricity offset (biomass + incineration)	Heat offset (biomass)	Heat offset (incineration)	Concrete offset (net)		Net - annual flux	Net - cumulative C sequestration
																	Annual flux	Accumulation	Annual flux	Accumulation	Annual flux	Accumulation			Annual flux	Accumulation				Annual flux	Accumulation						Annual flux	Accumulation
																2020
																2021
																2022
																2023
																2024
																2025
																2026
																2027	0	0	0	0	5.00358	5.00358	5.00358	0	0	0	0	0	0	0	0	0	0	0	0	0	0	0	5.00358	5.00358
																2028	0.599623	0.599623	0	0	0	5.00358	0	0	0	0	0	0	0	0	0	0	0	0	0	0	0	0	0.599623	5.6032
																2029	-0.507923	0.0917007	0	0	0	5.00358	0	0	0	0	0	0	0	0	0	0	0	0	0	0	0	0	-0.507923	5.09528
																2030	-1.92493	-1.83323	0	0	0	5.00358	0	0	0	0	0	0	0	0	0	0	0	0	0	0	0	0	-1.92493	3.17035
																2031	-3.55635	-5.38958	0	0	0	5.00358	0	0	0	0	0	0	0	0	0	0	0	0	0	0	0	0	-3.55635	-0.386001
																2032	-5.35193	-10.7415	0	0	0	5.00358	0	0	0	0	0	0	0	0	0	0	0	0	0	0	0	0	-5.35193	-5.73793
																2033	-7.27359	-18.0151	0	0	0	5.00358	0	0	0	0	0	0	0	0	0	0	0	0	0	0	0	0	-7.27359	-13.0115
																2034	-9.28859	-27.3037	0	0	0	5.00358	0	0	0	0	0	0	0	0	0	0	0	0	0	0	0	0	-9.28859	-22.3001
																2035	-11.3672	-38.6709	0	0	0	5.00358	0	0	0	0	0	0	0	0	0	0	0	0	0	0	0	0	-11.3672	-33.6673
																2036	-13.4824	-52.1533	0	0	0	5.00358	0	0	0	0	0	0	0	0	0	0	0	0	0	0	0	0	-13.4824	-47.1497
																2037	-15.6095	-67.7629	0	0	0	5.00358	0	0	0	0	0	0	0	0	0	0	0	0	0	0	0	0	-15.6095	-62.7593
																2038	-17.7267	-85.4896	0	0	0	5.00358	0	0	0	0	0	0	0	0	0	0	0	0	0	0	0	0	-17.7267	-80.486
																2039	-19.8148	-105.304	0	0	0	5.00358	0	0	0	0	0	0	0	0	0	0	0	0	0	0	0	0	-19.8148	-100.301
																2040	-21.8574	-127.162	0	0	0	5.00358	0	0	0	0	0	0	0	0	0	0	0	0	0	0	0	0	-21.8574	-122.158
																2041	-23.8412	-151.003	0	0	0	5.00358	0	0	0	0	0	0	0	0	0	0	0	0	0	0	0	0	-23.8412	-145.999
																2042	-25.7549	-176.758	0	0	0	5.00358	0	0	0	0	0	0	0	0	0	0	0	0	0	0	0	0	-25.7549	-171.754
																2043	-27.5896	-204.347	0	0	0	5.00358	0	0	0	0	0	0	0	0	0	0	0	0	0	0	0	0	-27.5896	-199.344
																2044	-29.338	-233.685	0	0	0	5.00358	0	0	0	0	0	0	0	0	0	0	0	0	0	0	0	0	-29.338	-228.682
																2045	-30.9935	-264.679	0	0	0	5.00358	0	0	0	0	0	0	0	0	0	0	0	0	0	0	0	0	-30.9935	-259.675
																2046	-32.5507	-297.23	0	0	0	5.00358	0	0	0	0	0	0	0	0	0	0	0	0	0	0	0	0	-32.5507	-292.226
																2047	-34.0044	-331.234	0	0	0	5.00358	0	0	0	0	0	0	0	0	0	0	0	0	0	0	0	0	-34.0044	-326.23
																2048	17.6073	-313.627	0	0	2.74519	7.74877	2.74519	0	0	0	0	0	0	-16.6958	-16.6958	-16.6958	0	0	0	0	0	0	3.65666	-322.574
																2049	-28.3006	-341.927	0	0	0	7.74877	0	0	0	0		0	0	-0.799598	-17.4954	0	0	-0.799598	0	0	0	0	-29.1002	-351.674
																2050	-30.5355	-372.463	0	0	0	7.74877	0	0	0	0		0	0	-0.799598	-18.295	0	0	-0.799598	0	0	0	0	-31.3351	-383.009
																2051	-32.4275	-404.89	0	0	0	7.74877	0	0	0	0		0	0	-0.799598	-19.0946	0	0	-0.799598	0	0	0	0	-33.2271	-416.236
																2052	-34.0251	-438.915	0	0	0	7.74877	0	0	0	0		0	0	-0.799598	-19.8942	0	0	-0.799598	0	0	0	0	-34.8247	-451.061
																2053	-36.8851	-475.8	0	0	0	7.74877	0	0	0	0		0	0	-0.799598	-20.6938	0	0	-0.799598	0	0	0	0	-37.6847	-488.746
																2054	-35.2691	-511.07	0	0	0	7.74877	0	0	0	0		0	0	-0.799598	-21.4934	0	0	-0.799598	0	0	0	0	-36.0687	-524.814
																2055	-35.5086	-546.578	0	0	0	7.74877	0	0	0	0		0	0	-0.799598	-22.293	0	0	-0.799598	0	0	0	0	-36.3082	-561.122
																2056	-35.7094	-582.288	0	0	0	7.74877	0	0	0	0		0	0	-0.799598	-23.0926	0	0	-0.799598	0	0	0	0	-36.509	-597.631
																2057	-35.8788	-618.166	0	0	0	7.74877	0	0	0	0		0	0	-0.799598	-23.8922	0	0	-0.799598	0	0	0	0	-36.6784	-634.31
																2058	-36.9884	-655.155	0	0	0	7.74877	0	0	0	0		0	0	-0.799598	-24.6918	0	0	-0.799598	0	0	0	0	-37.788	-672.098
																2059	-37.1136	-692.268	0	0	0	7.74877	0	0	0	0		0	0	-0.799598	-25.4914	0	0	-0.799598	0	0	0	0	-37.9132	-710.011
																2060	-37.2206	-729.489	0	0	0	7.74877	0	0	0	0		0	0	-0.799598	-26.291	0	0	-0.799598	0	0	0	0	-38.0202	-748.031
																2061	-37.312	-766.801	0	0	0	7.74877	0	0	0	0		0	0	-0.799598	-27.0906	0	0	-0.799598	0	0	0	0	-38.1116	-786.143
																2062	-37.3905	-804.191	0	0	0	7.74877	0	0	0	0		0	0	-0.799598	-27.8902	0	0	-0.799598	0	0	0	0	-38.1901	-824.333
																2063	-36.0712	-840.263	0	0	0	7.74877	0	0	0	0		0	0	-0.799598	-28.6898	0	0	-0.799598	0	0	0	0	-36.8708	-861.204
																2064	-36.1194	-876.382	0	0	0	7.74877	0	0	0	0		0	0	-0.799598	-29.4894	0	0	-0.799598	0	0	0	0	-36.919	-898.123
																2065	-36.1622	-912.544	0	0	0	7.74877	0	0	0	0		0	0	-0.799598	-30.289	0	0	-0.799598	0	0	0	0	-36.9618	-935.084
																2066	-36.1997	-948.744	0	0	0	7.74877	0	0	0	0		0	0	-0.799598	-31.0886	0	0	-0.799598	0	0	0	0	-36.9992	-972.084
																2067	-36.2329	-984.977	0	0	0	7.74877	0	0	0	0		0	0	-0.799598	-31.8882	0	0	-0.799598	0	0	0	0	-37.0325	-1009.12
																2068	-33.5798	-1018.56	0	0	0	7.74877	0	0	0	0		0	0	-0.799598	-32.6878	0	0	-0.799598	0	0	0	0	-34.3794	-1043.5
																2069	-33.5776	-1052.13	0	0	0	7.74877	0	0	0	0		0	0	-0.799598	-33.4874	0	0	-0.799598	0	0	0	0	-34.3772	-1077.87
																2070	-33.5792	-1085.71	0	0	0	7.74877	0	0	0	0		0	0	-0.799598	-34.287	0	0	-0.799598	0	0	0	0	-34.3788	-1112.25
																2071	-33.5828	-1119.3	0	0	0	7.74877	0	0	0	0		0	0	-0.799598	-35.0866	0	0	-0.799598	0	0	0	0	-34.3824	-1146.63
																2072	-33.5875	-1152.88	0	0	0	7.74877	0	0	0	0		0	0	-0.799598	-35.8862	0	0	-0.799598	0	0	0	0	-34.3871	-1181.02
																2073	-30.7614	-1183.65	0	0	0	7.74877	0	0	0	0		0	0	-0.799598	-36.6858	0	0	-0.799598	0	0	0	0	-31.561	-1212.58
																2074	-30.732	-1214.38	0	0	0	7.74877	0	0	0	0		0	0	-0.799598	-37.4854	0	0	-0.799598	0	0	0	0	-31.5316	-1244.11
																2075	-30.7102	-1245.09	0	0	0	7.74877	0	0	0	0		0	0	-0.799598	-38.285	0	0	-0.799598	0	0	0	0	-31.5098	-1275.62
																2076	-30.6944	-1275.78	0	0	0	7.74877	0	0	0	0		0	0	-0.799598	-39.0846	0	0	-0.799598	0	0	0	0	-31.494	-1307.12
																2077	654.627	-621.154	-184.349	-184.349	117.484	125.233	117.484	0	0	0	0	0	0	-154.451	-193.536	-153.631	0	-0.799598	0	-0.0201153	-327.208	-327.208	106.103	-1201.01
																2078	54.7601	-566.394	19.126	-165.223	0	125.233	0	0	0	0		0	0	-7.06008	-200.596		-6.24037	-0.799598	0	-0.0201153	0	-327.208	66.8261	-1134.19
																2079	45.0223	-521.372	15.3254	-149.898	0	125.233	0	0	0	0		0	0	-5.82002	-206.416		-5.00031	-0.799598	0	-0.0201153	0	-327.208	54.5276	-1079.66
																2080	36.6589	-484.713	12.3077	-137.59	0	125.233	0	0	0	0		0	0	-4.83542	-211.251		-4.01571	-0.799598	0	-0.0201153	0	-327.208	44.1312	-1035.53
																2081	29.3588	-455.354	9.91144	-127.679	0	125.233	0	0	0	0		0	0	-4.05358	-215.305		-3.23387	-0.799598	0	-0.0201153	0	-327.208	35.2167	-1000.31
																2082	22.8921	-432.462	8.00845	-119.67	0	125.233	0	0	0	0		0	0	-3.43268	-218.737		-2.61297	-0.799598	0	-0.0201153	0	-327.208	27.4679	-972.845
																2083	17.0904	-415.372	6.49695	-113.173	0	125.233	0	0	0	0		0	0	-2.93951	-221.677		-2.1198	-0.799598	0	-0.0201153	0	-327.208	20.6479	-952.197
																2084	11.8309	-403.541	5.29619	-107.877	0	125.233	0	0	0	0		0	0	-2.54774	-224.225		-1.72802	-0.799598	0	-0.0201153	0	-327.208	14.5794	-937.618
																2085	7.02363	-396.517	4.34208	-103.535	0	125.233	0	0	0	0		0	0	-2.23643	-226.461		-1.41672	-0.799598	0	-0.0201153	0	-327.208	9.12928	-928.489
																2086	2.60238	-393.915	3.58374	-99.9511	0	125.233	0	0	0	0		0	0	-1.989	-228.45		-1.16929	-0.799598	0	-0.0201153	0	-327.208	4.19712	-924.292
																2087	-1.48191	-395.397	2.98079	-96.9703	0	125.233	0	0	0	0		0	0	-1.79228	-230.242		-0.972562	-0.799598	0	-0.0201153	0	-327.208	-0.293394	-924.585
																2088	-5.26639	-400.663	2.50118	-94.4691	0	125.233	0	0	0	0		0	0	-1.63579	-231.878		-0.816077	-0.799598	0	-0.0201153	0	-327.208	-4.40099	-928.986
																2089	-8.77949	-409.443	2.11948	-92.3497	0	125.233	0	0	0	0		0	0	-1.51125	-233.389		-0.691536	-0.799598	0	-0.0201153	0	-327.208	-8.17126	-937.157
																2090	-12.0439	-421.486	1.81549	-90.5342	0	125.233	0	0	0	0		0	0	-1.41207	-234.801		-0.592352	-0.799598	0	-0.0201153	0	-327.208	-11.6405	-948.798
																2091	-15.0777	-436.564	1.57319	-88.961	0	125.233	0	0	0	0		0	0	-1.33301	-236.134		-0.513296	-0.799598	0	-0.0201153	0	-327.208	-14.8375	-963.635
																2092	-17.8959	-454.46	1.37987	-87.5811	0	125.233	0	0	0	0		0	0	-1.26993	-237.404		-0.450218	-0.799598	0	-0.0201153	0	-327.208	-17.786	-981.421
																2093	-20.5107	-474.971	1.22542	-86.3557	0	125.233	0	0	0	0		0	0	-1.21954	-238.624		-0.399825	-0.799598	0	-0.0201153	0	-327.208	-20.5048	-1001.93
																2094	-22.9322	-497.903	1.10183	-85.2539	0	125.233	0	0	0	0		0	0	-1.17921	-239.803		-0.359501	-0.799598	0	-0.0201153	0	-327.208	-23.0095	-1024.94
																2095	-25.1684	-523.071	1.00275	-84.2511	0	125.233	0	0	0	0		0	0	-1.14689	-240.95		-0.327173	-0.799598	0	-0.0201153	0	-327.208	-25.3125	-1050.25
																2096	-27.2256	-550.297	0.923124	-83.328	0	125.233	0	0	0	0		0	0	-1.12091	-242.071		-0.301194	-0.799598	0	-0.0201153	0	-327.208	-27.4234	-1077.67
																2097	-29.1086	-579.405	0.85895	-82.469	0	125.233	0	0	0	0		0	0	-1.09997	-243.171		-0.280255	-0.799598	0	-0.0201153	0	-327.208	-29.3496	-1107.02
																2098	28.2574	-551.148	0.807045	-81.662	3.3628	128.595	3.3628	0	0	0	0	0	0	-19.8616	-263.032	-18.7785	-0.26332	-0.799598	0	-0.0201153	0	-327.208	12.5657	-1094.46
																2099	-23.3968	-574.545	0.764888	-80.8971	0	128.595	0	0	0	0		0	0	-1.06928	-264.102		-0.249565	-0.799598	0	-0.0201153	0	-327.208	-23.7012	-1118.16
																2100	-25.9644	-600.509	0.730473	-80.1666	0	128.595	0	0	0	0		0	0	-1.05805	-265.16		-0.238336	-0.799598	0	-0.0201153	0	-327.208	-26.292	-1144.45
																2101	-28.1377	-628.647	0.702212	-79.4644	0	128.595	0	0	0	0		0	0	-1.04883	-266.209		-0.229115	-0.799598	0	-0.0201153	0	-327.208	-28.4843	-1172.93
																2102	-31.493	-660.14	0.678842	-78.7856	0	128.595	0	0	0	0		0	0	-1.0412	-267.25		-0.22149	-0.799598	0	-0.0201153	0	-327.208	-31.8553	-1204.79
																2103	-30.3066	-690.446	0.65936	-78.1262	0	128.595	0	0	0	0		0	0	-1.03485	-268.285		-0.215134	-0.799598	0	-0.0201153	0	-327.208	-30.6821	-1235.47
																2104	-30.9215	-721.368	0.642973	-77.4832	0	128.595	0	0	0	0		0	0	-1.0295	-269.314		-0.209787	-0.799598	0	-0.0201153	0	-327.208	-31.308	-1266.78
																2105	-31.4525	-752.821	0.629049	-76.8542	0	128.595	0	0	0	0		0	0	-1.02496	-270.339		-0.205244	-0.799598	0	-0.0201153	0	-327.208	-31.8484	-1298.63
																2106	-31.9141	-784.735	0.617086	-76.2371	0	128.595	0	0	0	0		0	0	-1.02105	-271.36		-0.201341	-0.799598	0	-0.0201153	0	-327.208	-32.318	-1330.94
																2107	-33.2832	-818.018	0.606687	-75.6304	0	128.595	0	0	0	0		0	0	-1.01766	-272.378		-0.197948	-0.799598	0	-0.0201153	0	-327.208	-33.6942	-1364.64
																2108	-33.6402	-851.658	0.597537	-75.0329	0	128.595	0	0	0	0		0	0	-1.01468	-273.392		-0.194962	-0.799598	0	-0.0201153	0	-327.208	-34.0574	-1398.7
																2109	-33.9547	-885.613	0.589385	-74.4435	0	128.595	0	0	0	0		0	0	-1.01202	-274.405		-0.192302	-0.799598	0	-0.0201153	0	-327.208	-34.3774	-1433.07
																2110	-34.2328	-919.846	0.582031	-73.8615	0	128.595	0	0	0	0		0	0	-1.00962	-275.414		-0.189903	-0.799598	0	-0.0201153	0	-327.208	-34.6604	-1467.73
																2111	-34.4797	-954.325	0.575317	-73.2861	0	128.595	0	0	0	0		0	0	-1.00743	-276.422		-0.187712	-0.799598	0	-0.0201153	0	-327.208	-34.9118	-1502.65
																2112	-33.3127	-987.638	0.569119	-72.717	0	128.595	0	0	0	0		0	0	-1.0054	-277.427		-0.18569	-0.799598	0	-0.0201153	0	-327.208	-33.7489	-1536.39
																2113	-33.4991	-1021.14	0.563337	-72.1537	0	128.595	0	0	0	0		0	0	-1.00352	-278.43		-0.183804	-0.799598	0	-0.0201153	0	-327.208	-33.9392	-1570.33
																2114	-33.6674	-1054.8	0.557891	-71.5958	0	128.595	0	0	0	0		0	0	-1.00174	-279.432		-0.182027	-0.799598	0	-0.0201153	0	-327.208	-34.1113	-1604.45
																2115	-33.8194	-1088.62	0.552719	-71.0431	0	128.595	0	0	0	0		0	0	-1.00005	-280.432		-0.180339	-0.799598	0	-0.0201153	0	-327.208	-34.2667	-1638.71
																2116	-33.9572	-1122.58	0.54777	-70.4953	0	128.595	0	0	0	0		0	0	-0.998438	-281.431		-0.178725	-0.799598	0	-0.0201153	0	-327.208	-34.4078	-1673.12
																2117	-31.3998	-1153.98	0.543006	-69.9523	0	128.595	0	0	0	0		0	0	-0.996883	-282.428		-0.17717	-0.799598	0	-0.0201153	0	-327.208	-31.8537	-1704.97
																2118	-31.4856	-1185.47	0.538394	-69.4139	0	128.595	0	0	0	0		0	0	-0.995378	-283.423		-0.175665	-0.799598	0	-0.0201153	0	-327.208	-31.9426	-1736.92
																2119	-31.5679	-1217.03	0.533909	-68.88	0	128.595	0	0	0	0		0	0	-0.993915	-284.417		-0.174202	-0.799598	0	-0.0201153	0	-327.208	-32.0279	-1768.94
																2120	-31.646	-1248.68	0.529532	-68.3505	0	128.595	0	0	0	0		0	0	-0.992487	-285.409		-0.172774	-0.799598	0	-0.0201153	0	-327.208	-32.109	-1801.05

## Sheet: Yr9
																Summary of emissions discounts to apply (to 2020 assumptions):
																	2020-2029		2030-2039		2040-2049		2050-2084		2085-2120
																	Core	FA	Core	FA	Core	FA	Core	FA	Core	FA
																Avoided emissions - Biomass (heat) - marginal supply	none	none	none	none	none	1	1	1	1	1
																Avoided emissions - Biomass (electricity) - marginal supply	none	none	1	1	1	1	1	1	1	1
																Avoided emissions - Incineration (electricity) - marginal supply	none	none	1	1	1	1	1	1	1	1
																Incineration (heat) - marginal supply	none	none	none	none	none	1	1	1	1	1
																C storage - BECCS (biomass electricity)	none	none	0	0	0	0	0	0	0	0
																C storage - BECCS (biomass heat)	none	none	0	0	0	0	0	0	0	0
																Avoided emissions - Cement production - CCS application (calcination)	n/a	n/a	n/a	n/a	n/a	n/a	none	1	1	1
																Avoided emissions - Cement production - furnace emissions reduction	n/a	n/a	n/a	n/a	n/a	n/a	0.9784	0.95104	0.95104	0.712
																Emissions - Wood panel (particle board) production (CCS on heat production)	none	none	none	none	none	1	none	1	1	1
																Emissions - Harvester/forwarder	none	none	none	none	none	0.55	0.87	0.1	0	0
	Annual C stock - total ecosystem (tonnes C) - >75% thin									Natural Forest' C sequestration
	Time Step	Total Ecosystem(GH model (thinned) average soil v3 Default Simu			Thinned	Thinned	Thinned				'Total Ecosystem(Afforestation (conservation) Default Simulation					Core targets scenario
		Forest ecosystem	HWP total	Net system C	Mulch/S C storage	HWP primary	HWP secondary				Net ecosystem C	Process emissions	Annual C flux	Net cumulative C sequestration and storage			9th planting (Mg CO2 eq)																							Plantation (Core)
	Year	Tonnes C	Tonnes C		Tonnes C					Year	Tonnes C		Mg CO2eq			Year	Terrestrial C storage		HWP C storage		Forestry/ wood processing emissions (total)		Forestry/ primary wood processing emissions	Secondary wood processing emissions	(BE)CCS (total)		(BE)CCS (primary)	(BE)CCS (secondary)	(BE)CCS (tertiary)	FF offset (total)		Primary electricity offset (biomass + incineration)	Secondary electricity offset (biomass + incineration)	Tertiary electricity offset (biomass + incineration)	Heat offset (biomass)	Heat offset (incineration)	Concrete offset (net)		Net - annual flux	Net - cumulative C sequestration
																	Annual flux	Accumulation	Annual flux	Accumulation	Annual flux	Accumulation			Annual flux	Accumulation				Annual flux	Accumulation						Annual flux	Accumulation
	0	81	0	81	0	0	0			0						2020
	1	80.8365	0	80.8365		0	0			1						2021
	2	80.975	0	80.975		0	0			2						2022
	3	81.5	0	81.5		0	0			3						2023
	4	82.4699	0	82.4699		0	0			4						2024
	5	83.9295	0	83.9295		0	0			5						2025
	6	85.9132	0	85.9132		0	0			6						2026
	7	88.4465	0	88.4465		0	0			7						2027
	8	91.5466	0	91.5466		0	0			8	81	1.36461	5.00358	5.00358		2028	0	0	0	0	5.00358	5.00358	5.00358	0	0	0	0	0	0	0	0	0	0	0	0	0	0	0	5.00358	5.00358
	9	95.2236	0	95.2236		0	0			9	80.8429		0.575894	5.57947		2029	0.599623	0.599623	0	0	0	5.00358	0	0	0	0	0	0	0	0	0	0	0	0	0	0	0	0	0.599623	5.6032
	10	99.4808	0	99.4808		0	0			10	80.9424		-0.36473	5.21474		2030	-0.507923	0.0917007	0	0	0	5.00358	0	0	0	0	0	0	0	0	0	0	0	0	0	0	0	0	-0.507923	5.09528
	11	104.315	0	104.315		0	0			11	81.3393		-1.45544	3.7593		2031	-1.92493	-1.83323	0	0	0	5.00358	0	0	0	0	0	0	0	0	0	0	0	0	0	0	0	0	-1.92493	3.17035
	12	109.719	0	109.719		0	0			12	82.0617		-2.64872	1.11058		2032	-3.55635	-5.38958	0	0	0	5.00358	0	0	0	0	0	0	0	0	0	0	0	0	0	0	0	0	-3.55635	-0.386001
	13	115.68	0	115.68		0	0			13	83.1297		-3.91591	-2.80532		2033	-5.35193	-10.7415	0	0	0	5.00358	0	0	0	0	0	0	0	0	0	0	0	0	0	0	0	0	-5.35193	-5.73793
	14	122.183	0	122.183		0	0			14	84.5573		-5.23457	-8.03989		2034	-7.27359	-18.0151	0	0	0	5.00358	0	0	0	0	0	0	0	0	0	0	0	0	0	0	0	0	-7.27359	-13.0115
	15	129.207	0	129.207		0	0			15	86.3534		-6.58557	-14.6255		2035	-9.28859	-27.3037	0	0	0	5.00358	0	0	0	0	0	0	0	0	0	0	0	0	0	0	0	0	-9.28859	-22.3001
	16	136.731	0	136.731		0	0			16	88.5221		-7.95205	-22.5775		2036	-11.3672	-38.6709	0	0	0	5.00358	0	0	0	0	0	0	0	0	0	0	0	0	0	0	0	0	-11.3672	-33.6673
	17	144.732	0	144.732		0	0			17	91.0637		-9.31896	-31.8965		2037	-13.4824	-52.1533	0	0	0	5.00358	0	0	0	0	0	0	0	0	0	0	0	0	0	0	0	0	-13.4824	-47.1497
	18	153.185	0	153.185		0	0			18	93.9745		-10.673	-42.5695		2038	-15.6095	-67.7629	0	0	0	5.00358	0	0	0	0	0	0	0	0	0	0	0	0	0	0	0	0	-15.6095	-62.7593
	19	162.063	0	162.063		0	0			19	97.2478		-12.0023	-54.5718		2039	-17.7267	-85.4896	0	0	0	5.00358	0	0	0	0	0	0	0	0	0	0	0	0	0	0	0	0	-17.7267	-80.486
	20	171.337	0	171.337		0	0			20	100.874		-13.2969	-67.8687		2040	-19.8148	-105.304	0	0	0	5.00358	0	0	0	0	0	0	0	0	0	0	0	0	0	0	0	0	-19.8148	-100.301
	21	166.535	0	166.535	0	0	0			21	104.842		-14.548	-82.4167		2041	-21.8574	-127.162	0	0	0	5.00358	0	0	0	0	0	0	0	0	0	0	0	0	0	0	0	0	-21.8574	-122.158
	22	174.253	0	174.253		0	0			22	109.137		-15.7483	-98.165		2042	-23.8412	-151.003	0	0	0	5.00358	0	0	0	0	0	0	0	0	0	0	0	0	0	0	0	0	-23.8412	-145.999
	23	182.581	0	182.581		0	0			23	113.744		-16.8918	-115.057		2043	-25.7549	-176.758	0	0	0	5.00358	0	0	0	0	0	0	0	0	0	0	0	0	0	0	0	0	-25.7549	-171.754
	24	191.425	0	191.425		0	0			24	118.646		-17.9733	-133.03		2044	-27.5896	-204.347	0	0	0	5.00358	0	0	0	0	0	0	0	0	0	0	0	0	0	0	0	0	-27.5896	-199.344
	25	200.704	0	200.704		0	0			25	123.824		-18.9887	-152.019		2045	-29.338	-233.685	0	0	0	5.00358	0	0	0	0	0	0	0	0	0	0	0	0	0	0	0	0	-29.338	-228.682
	26	210.764	0	210.764		0	0			26	129.261		-19.9347	-171.953		2046	-30.9935	-264.679	0	0	0	5.00358	0	0	0	0	0	0	0	0	0	0	0	0	0	0	0	0	-30.9935	-259.675
	27	220.383	0	220.383		0	0			27	134.936		-20.8082	-192.762		2047	-32.5507	-297.23	0	0	0	5.00358	0	0	0	0	0	0	0	0	0	0	0	0	0	0	0	0	-32.5507	-292.226
	28	230.067	0	230.067		0	0			28	138.961		-14.7598	-207.521		2048	-34.0044	-331.234	0	0	0	5.00358	0	0	0	0	0	0	0	0	0	0	0	0	0	0	0	0	-34.0044	-326.23
	29	239.806	0	239.806		0	0			29	143.702		-17.382	-224.903		2049	17.6073	-313.627	0	0	3.06854	8.07212	3.06854	0	0	0	0	0	0	-16.6958	-16.6958	-16.6958	0	0	0	0	0	0	3.98001	-322.25
	30	249.591	0	249.591		0	0			30	148.506		-17.6139	-242.517		2050	-28.3006	-341.927	0	0	0	8.07212	0	0	0	0		0	0	-0.799598	-17.4954	0	0	-0.799598	0	0	0	0	-29.1002	-351.351
	31	259.679	0	259.679		0	0			31	153.352		-17.7693	-260.287		2051	-30.5355	-372.463	0	0	0	8.07212	0	0	0	0		0	0	-0.799598	-18.295	0	0	-0.799598	0	0	0	0	-31.3351	-382.686
	32	269.8	0	269.8		0	0			32	159.692		-23.2471	-283.534		2052	-32.4275	-404.89	0	0	0	8.07212	0	0	0	0		0	0	-0.799598	-19.0946	0	0	-0.799598	0	0	0	0	-33.2271	-415.913
	33	279.952	0	279.952		0	0			33	165.832		-22.5139	-306.048		2053	-34.0251	-438.915	0	0	0	8.07212	0	0	0	0		0	0	-0.799598	-19.8942	0	0	-0.799598	0	0	0	0	-34.8247	-450.737
	34	290.127	0	290.127		0	0			34	175.455		-35.2823	-341.33		2054	-36.8851	-475.8	0	0	0	8.07212	0	0	0	0		0	0	-0.799598	-20.6938	0	0	-0.799598	0	0	0	0	-37.6847	-488.422
	35	300.325	0	300.325		0	0			35	184.967		-34.8791	-376.209		2055	-35.2691	-511.07	0	0	0	8.07212	0	0	0	0		0	0	-0.799598	-21.4934	0	0	-0.799598	0	0	0	0	-36.0687	-524.491
	36	310.163	0	310.163		0	0			36	194.39		-34.5515	-410.761		2056	-35.5086	-546.578	0	0	0	8.07212	0	0	0	0		0	0	-0.799598	-22.293	0	0	-0.799598	0	0	0	0	-36.3082	-560.799
	37	320.013	0	320.013		0	0			37	203.739		-34.2804	-445.041		2057	-35.7094	-582.288	0	0	0	8.07212	0	0	0	0		0	0	-0.799598	-23.0926	0	0	-0.799598	0	0	0	0	-36.509	-597.308
	38	329.876	0	329.876		0	0			38	213.027		-34.0532	-479.094		2058	-35.8788	-618.166	0	0	0	8.07212	0	0	0	0		0	0	-0.799598	-23.8922	0	0	-0.799598	0	0	0	0	-36.6784	-633.986
	39	339.748	0	339.748		0	0			39	219.105		-22.2888	-501.383		2059	-36.9884	-655.155	0	0	0	8.07212	0	0	0	0		0	0	-0.799598	-24.6918	0	0	-0.799598	0	0	0	0	-37.788	-671.774
	40	349.63	0	349.63		0	0			40	225.133		-22.1014	-523.484		2060	-37.1136	-692.268	0	0	0	8.07212	0	0	0	0		0	0	-0.799598	-25.4914	0	0	-0.799598	0	0	0	0	-37.9132	-709.688
	41	358.788	0	358.788		0	0			41	231.118		-21.9445	-545.429		2061	-37.2206	-729.489	0	0	0	8.07212	0	0	0	0		0	0	-0.799598	-26.291	0	0	-0.799598	0	0	0	0	-38.0202	-747.708
	42	367.946	0	367.946		0	0			42	237.067		-21.8117	-567.241		2062	-37.312	-766.801	0	0	0	8.07212	0	0	0	0		0	0	-0.799598	-27.0906	0	0	-0.799598	0	0	0	0	-38.1116	-785.819
	43	377.104	0	377.104		0	0			43	242.985		-21.699	-588.94		2063	-37.3905	-804.191	0	0	0	8.07212	0	0	0	0		0	0	-0.799598	-27.8902	0	0	-0.799598	0	0	0	0	-38.1901	-824.009
	44	386.263	0	386.263		0	0			44	248.464		-20.0901	-609.03		2064	-36.0712	-840.263	0	0	0	8.07212	0	0	0	0		0	0	-0.799598	-28.6898	0	0	-0.799598	0	0	0	0	-36.8708	-860.88
	45	395.423	0	395.423		0	0			45	253.915		-19.989	-629.019		2065	-36.1194	-876.382	0	0	0	8.07212	0	0	0	0		0	0	-0.799598	-29.4894	0	0	-0.799598	0	0	0	0	-36.919	-897.799
	46	403.812	0	403.812		0	0			46	259.343		-19.9032	-648.922		2066	-36.1622	-912.544	0	0	0	8.07212	0	0	0	0		0	0	-0.799598	-30.289	0	0	-0.799598	0	0	0	0	-36.9618	-934.761
	47	412.194	0	412.194		0	0			47	264.751		-19.8296	-668.752		2067	-36.1997	-948.744	0	0	0	8.07212	0	0	0	0		0	0	-0.799598	-31.0886	0	0	-0.799598	0	0	0	0	-36.9992	-971.76
	48	420.569	0	420.569		0	0			48	270.142		-19.7665	-688.518		2068	-36.2329	-984.977	0	0	0	8.07212	0	0	0	0		0	0	-0.799598	-31.8882	0	0	-0.799598	0	0	0	0	-37.0325	-1008.79
	49	428.94	0	428.94		0	0			49	275.112		-18.2224	-706.74		2069	-33.5798	-1018.56	0	0	0	8.07212	0	0	0	0		0	0	-0.799598	-32.6878	0	0	-0.799598	0	0	0	0	-34.3794	-1043.17
	50	250.406	50.277	300.683	0	50.277	0			50	280.063		-18.1553	-724.896		2070	-33.5776	-1052.13	0	0	0	8.07212	0	0	0	0		0	0	-0.799598	-33.4874	0	0	-0.799598	0	0	0	0	-34.3772	-1077.55
	51	235.471	45.0608	280.532		45.0608	0			51	284.999		-18.0982	-742.994		2071	-33.5792	-1085.71	0	0	0	8.07212	0	0	0	0		0	0	-0.799598	-34.287	0	0	-0.799598	0	0	0	0	-34.3788	-1111.93
	52	223.192	40.8812	264.074		40.8812	0			52	289.924		-18.0569	-761.051		2072	-33.5828	-1119.3	0	0	0	8.07212	0	0	0	0		0	0	-0.799598	-35.0866	0	0	-0.799598	0	0	0	0	-34.3824	-1146.31
	53	213.194	37.5245	250.719		37.5245	0			53	294.838		-18.0171	-779.068		2073	-33.5875	-1152.88	0	0	0	8.07212	0	0	0	0		0	0	-0.799598	-35.8862	0	0	-0.799598	0	0	0	0	-34.3871	-1180.7
	54	205.188	34.8214	240.009		34.8214	0			54	299.396		-16.7129	-795.781		2074	-30.7614	-1183.65	0	0	0	8.07212	0	0	0	0		0	0	-0.799598	-36.6858	0	0	-0.799598	0	0	0	0	-31.561	-1212.26
	55	198.944	32.6373	231.582		32.6373	0			55	303.94		-16.6615	-812.442		2075	-30.732	-1214.38	0	0	0	8.07212	0	0	0	0		0	0	-0.799598	-37.4854	0	0	-0.799598	0	0	0	0	-31.5316	-1243.79
	56	194.283	30.8654	225.149		30.8654	0			56	308.472		-16.6177	-829.06		2076	-30.7102	-1245.09	0	0	0	8.07212	0	0	0	0		0	0	-0.799598	-38.285	0	0	-0.799598	0	0	0	0	-31.5098	-1275.3
	57	191.057	29.421	220.478		29.421	0			57	312.994		-16.5804	-845.64		2077	-30.6944	-1275.78	0	0	0	8.07212	0	0	0	0		0	0	-0.799598	-39.0846	0	0	-0.799598	0	0	0	0	-31.494	-1306.79
	58	189.141	28.2368	217.378		28.2368	0			58	317.507		-16.5483	-862.189		2078	654.627	-621.154	-184.349	-184.349	117.484	125.556	117.484	0	0	0	0	0	0	-154.451	-193.536	-153.631	0	-0.799598	0	-0.0201153	-336.622	-336.622	96.6894	-1210.1
	59	188.431	27.2594	215.691		27.2594	0			59	321.752		-15.5635	-877.752		2079	54.7601	-566.394	19.126	-165.223	0	125.556	0	0	0	0		0	0	-7.06008	-200.596		-6.24037	-0.799598	0	-0.0201153	0	-336.622	66.8261	-1143.28
	60	188.835	26.4465	215.282		26.4465	0			60	325.986		-15.5257	-893.278		2080	45.0223	-521.372	15.3254	-149.898	0	125.556	0	0	0	0		0	0	-5.82002	-206.416		-5.00031	-0.799598	0	-0.0201153	0	-336.622	54.5276	-1088.75
	61	190.272	25.7643	216.036		25.7643	0			61	330.211		-15.4932	-908.771		2081	36.6589	-484.713	12.3077	-137.59	0	125.556	0	0	0	0		0	0	-4.83542	-211.251		-4.01571	-0.799598	0	-0.0201153	0	-336.622	44.1312	-1044.62
	62	192.666	25.1863	217.852		25.1863	0			62	334.429		-15.4652	-924.236		2082	29.3588	-455.354	9.91144	-127.679	0	125.556	0	0	0	0		0	0	-4.05358	-215.305		-3.23387	-0.799598	0	-0.0201153	0	-336.622	35.2167	-1009.4
	63	195.951	24.6911	220.642		24.6911	0			63	338.64		-15.441	-939.677		2083	22.8921	-432.462	8.00845	-119.67	0	125.556	0	0	0	0		0	0	-3.43268	-218.737		-2.61297	-0.799598	0	-0.0201153	0	-336.622	27.4679	-981.935
	64	200.063	24.2621	224.325		24.2621	0			64	342.529		-14.2596	-953.937		2084	17.0904	-415.372	6.49695	-113.173	0	125.556	0	0	0	0		0	0	-2.93951	-221.677		-2.1198	-0.799598	0	-0.0201153	0	-336.622	20.6479	-961.287
	65	204.944	23.8858	228.829		23.8858	0			65	346.407		-14.2193	-968.156		2085	11.8309	-403.541	5.29619	-107.877	0	125.556	0	0	0	0		0	0	-2.54774	-224.225		-1.72802	-0.799598	0	-0.0201153	0	-336.622	14.5794	-946.708
	66	210.537	23.5516	234.089		23.5516	0			66	350.276		-14.1847	-982.341		2086	7.02363	-396.517	4.34208	-103.535	0	125.556	0	0	0	0		0	0	-2.23643	-226.461		-1.41672	-0.799598	0	-0.0201153	0	-336.622	9.12928	-937.579
	67	216.792	23.2511	240.043		23.2511	0			67	354.136		-14.1547	-996.496		2087	2.60238	-393.915	3.58374	-99.9511	0	125.556	0	0	0	0		0	0	-1.989	-228.45		-1.16929	-0.799598	0	-0.0201153	0	-336.622	4.19712	-933.382
	68	223.656	22.9776	246.633		22.9776	0			68	358.007		-14.1943	-1010.69		2088	-1.48191	-395.397	2.98079	-96.9703	0	125.556	0	0	0	0		0	0	-1.79228	-230.242		-0.972562	-0.799598	0	-0.0201153	0	-336.622	-0.293394	-933.675
	69	231.081	22.7258	253.807		22.7258	0			69	361.578		-13.0916	-1023.78		2089	-5.26639	-400.663	2.50118	-94.4691	0	125.556	0	0	0	0		0	0	-1.63579	-231.878		-0.816077	-0.799598	0	-0.0201153	0	-336.622	-4.40099	-938.076
	70	239.02	22.4916	261.511		22.4916	0			70	365.139		-13.0578	-1036.84		2090	-8.77949	-409.443	2.11948	-92.3497	0	125.556	0	0	0	0		0	0	-1.51125	-233.389		-0.691536	-0.799598	0	-0.0201153	0	-336.622	-8.17126	-946.247
	71	231.313	22.2715	253.585	0	22.2715	0			71	368.692		-13.0286	-1049.87		2091	-12.0439	-421.486	1.81549	-90.5342	0	125.556	0	0	0	0		0	0	-1.41207	-234.801		-0.592352	-0.799598	0	-0.0201153	0	-336.622	-11.6405	-957.888
	72	237.694	22.0628	259.757		22.0628	0			72	372.239		-13.0033	-1062.87		2092	-15.0777	-436.564	1.57319	-88.961	0	125.556	0	0	0	0		0	0	-1.33301	-236.134		-0.513296	-0.799598	0	-0.0201153	0	-336.622	-14.8375	-972.725
	73	244.775	21.8636	266.639		21.8636	0			73	375.779		-12.9809	-1075.85		2093	-17.8959	-454.46	1.37987	-87.5811	0	125.556	0	0	0	0		0	0	-1.26993	-237.404		-0.450218	-0.799598	0	-0.0201153	0	-336.622	-17.786	-990.511
	74	252.449	21.6721	274.121		21.6721	0			74	378.979		-11.733	-1087.59		2094	-20.5107	-474.971	1.22542	-86.3557	0	125.556	0	0	0	0		0	0	-1.21954	-238.624		-0.399825	-0.799598	0	-0.0201153	0	-336.622	-20.5048	-1011.02
	75	261.038	21.487	282.525		21.487	0			75	382.167		-11.6891	-1099.27		2095	-22.9322	-497.903	1.10183	-85.2539	0	125.556	0	0	0	0		0	0	-1.17921	-239.803		-0.359501	-0.799598	0	-0.0201153	0	-336.622	-23.0095	-1034.03
	76	269.304	21.3071	290.611		21.3071	0			76	385.344		-11.6509	-1110.93		2096	-25.1684	-523.071	1.00275	-84.2511	0	125.556	0	0	0	0		0	0	-1.14689	-240.95		-0.327173	-0.799598	0	-0.0201153	0	-336.622	-25.3125	-1059.34
	77	277.737	21.1318	298.869		21.1318	0			77	388.513		-11.6174	-1122.54		2097	-27.2256	-550.297	0.923124	-83.328	0	125.556	0	0	0	0		0	0	-1.12091	-242.071		-0.301194	-0.799598	0	-0.0201153	0	-336.622	-27.4234	-1086.76
	78	286.315	20.9602	307.275		20.9602	0			78	391.673		-11.5877	-1134.13		2098	-29.1086	-579.405	0.85895	-82.469	0	125.556	0	0	0	0		0	0	-1.09997	-243.171		-0.280255	-0.799598	0	-0.0201153	0	-336.622	-29.3496	-1116.11
	79	295.019	20.7919	315.81		20.7919	0			79	394.647		-10.9046	-1145.03		2099	28.2574	-551.148	0.807045	-81.662	3.3628	128.919	3.3628	0	0	0	0	0	0	-19.8616	-263.032	-18.7785	-0.26332	-0.799598	0	-0.0201153	0	-336.622	12.5657	-1103.55
	80	304.096	20.6265	324.722		20.6265	0			80	397.611		-10.8671	-1155.9		2100	-23.3968	-574.545	0.764888	-80.8971	0	128.919	0	0	0	0		0	0	-1.06928	-264.102		-0.249565	-0.799598	0	-0.0201153	0	-336.622	-23.7012	-1127.25
	81	313.27	20.4635	333.734		20.4635	0			81	400.565		-10.8334	-1166.74		2101	-25.9644	-600.509	0.730473	-80.1666	0	128.919	0	0	0	0		0	0	-1.05805	-265.16		-0.238336	-0.799598	0	-0.0201153	0	-336.622	-26.292	-1153.54
	82	322.531	20.3028	342.834		20.3028	0			82	403.511		-10.8033	-1177.54		2102	-28.1377	-628.647	0.702212	-79.4644	0	128.919	0	0	0	0		0	0	-1.04883	-266.209		-0.229115	-0.799598	0	-0.0201153	0	-336.622	-28.4843	-1182.02
	83	331.867	20.144	352.011		20.144	0			83	406.45		-10.776	-1188.31		2103	-31.493	-660.14	0.678842	-78.7856	0	128.919	0	0	0	0		0	0	-1.0412	-267.25		-0.22149	-0.799598	0	-0.0201153	0	-336.622	-31.8553	-1213.88
	84	341.271	19.9871	361.258		19.9871	0			84	408.192		-6.38738	-1194.7		2104	-30.3066	-690.446	0.65936	-78.1262	0	128.919	0	0	0	0		0	0	-1.03485	-268.285		-0.215134	-0.799598	0	-0.0201153	0	-336.622	-30.6821	-1244.56
	85	350.356	19.8319	370.188		19.8319	0			85	409.898		-6.2551	-1200.96		2105	-30.9215	-721.368	0.642973	-77.4832	0	128.919	0	0	0	0		0	0	-1.0295	-269.314		-0.209787	-0.799598	0	-0.0201153	0	-336.622	-31.308	-1275.87
	86	359.492	19.6783	379.17		19.6783	0			86	411.573		-6.13887	-1207.1		2106	-31.4525	-752.821	0.629049	-76.8542	0	128.919	0	0	0	0		0	0	-1.02496	-270.339		-0.205244	-0.799598	0	-0.0201153	0	-336.622	-31.8484	-1307.72
	87	368.674	19.5261	388.2		19.5261	0			87	413.219		-6.03548	-1213.13		2107	-31.9141	-784.735	0.617086	-76.2371	0	128.919	0	0	0	0		0	0	-1.02105	-271.36		-0.201341	-0.799598	0	-0.0201153	0	-336.622	-32.318	-1340.03
	88	377.897	19.3754	397.273		19.3754	0			88	414.839		-5.94241	-1219.07		2108	-33.2832	-818.018	0.606687	-75.6304	0	128.919	0	0	0	0		0	0	-1.01766	-272.378		-0.197948	-0.799598	0	-0.0201153	0	-336.622	-33.6942	-1373.73
	89	387.158	19.226	406.384		19.226	0			89	416.17		-4.88069	-1223.95		2109	-33.6402	-851.658	0.597537	-75.0329	0	128.919	0	0	0	0		0	0	-1.01468	-273.392		-0.194962	-0.799598	0	-0.0201153	0	-336.622	-34.0574	-1407.79
	90	395.722	19.0779	414.8		19.0779	0			90	417.475		-4.78507	-1228.74		2110	-33.9547	-885.613	0.589385	-74.4435	0	128.919	0	0	0	0		0	0	-1.01202	-274.405		-0.192302	-0.799598	0	-0.0201153	0	-336.622	-34.3774	-1442.16
	91	404.309	18.9311	423.24		18.9311	0			91	418.757		-4.69816	-1233.44		2111	-34.2328	-919.846	0.582031	-73.8615	0	128.919	0	0	0	0		0	0	-1.00962	-275.414		-0.189903	-0.799598	0	-0.0201153	0	-336.622	-34.6604	-1476.82
	92	412.918	18.7855	431.704		18.7855	0			92	420.016		-4.61831	-1238.06		2112	-34.4797	-954.325	0.575317	-73.2861	0	128.919	0	0	0	0		0	0	-1.00743	-276.422		-0.187712	-0.799598	0	-0.0201153	0	-336.622	-34.9118	-1511.74
	93	421.549	18.641	440.19		18.641	0			93	421.256		-4.54422	-1242.6		2113	-33.3127	-987.638	0.569119	-72.717	0	128.919	0	0	0	0		0	0	-1.0054	-277.427		-0.18569	-0.799598	0	-0.0201153	0	-336.622	-33.7489	-1545.48
	94	430.2	18.4978	448.698		18.4978	0			94	422.476		-4.47498	-1247.08		2114	-33.4991	-1021.14	0.563337	-72.1537	0	128.919	0	0	0	0		0	0	-1.00352	-278.43		-0.183804	-0.799598	0	-0.0201153	0	-336.622	-33.9392	-1579.42
	95	438.097	18.3557	456.453		18.3557	0			95	423.679		-4.40976	-1251.48		2115	-33.6674	-1054.8	0.557891	-71.5958	0	128.919	0	0	0	0		0	0	-1.00174	-279.432		-0.182027	-0.799598	0	-0.0201153	0	-336.622	-34.1113	-1613.54
	96	446.003	18.2147	464.217		18.2147	0			96	424.864		-4.34804	-1255.83		2116	-33.8194	-1088.62	0.552719	-71.0431	0	128.919	0	0	0	0		0	0	-1.00005	-280.432		-0.180339	-0.799598	0	-0.0201153	0	-336.622	-34.2667	-1647.8
	97	453.917	18.0749	471.992		18.0749	0			97	426.034		-4.28925	-1260.12		2117	-33.9572	-1122.58	0.54777	-70.4953	0	128.919	0	0	0	0		0	0	-0.998438	-281.431		-0.178725	-0.799598	0	-0.0201153	0	-336.622	-34.4078	-1682.21
	98	461.841	17.9361	479.777		17.9361	0			98	427.189		-4.23307	-1264.36		2118	-31.3998	-1153.98	0.543006	-69.9523	0	128.919	0	0	0	0		0	0	-0.996883	-282.428		-0.17717	-0.799598	0	-0.0201153	0	-336.622	-31.8537	-1714.06
	99	469.775	17.7984	487.574		17.7984	0			99	428.329		-4.1791	-1268.53		2119	-31.4856	-1185.47	0.538394	-69.4139	0	128.919	0	0	0	0		0	0	-0.995378	-283.423		-0.175665	-0.799598	0	-0.0201153	0	-336.622	-31.9426	-1746.01
	100	288.179	68.7347	356.913	0	68.7347	0			100	429.454		-4.12711	-1272.66		2120	-31.5679	-1217.03	0.533909	-68.88	0	128.919	0	0	0	0		0	0	-0.993915	-284.417		-0.174202	-0.799598	0	-0.0201153	0	-336.622	-32.0279	-1778.03
																Further Ambition targets scenario
																	9th planting (Mg CO2 eq)																							Plantation (Core)
																Year	Terrestrial C storage		HWP C storage		Forestry/ wood processing emissions (total)		Forestry/ primary wood processing emissions	Secondary wood processing emissions	(BE)CCS (total)		(BE)CCS (primary)	(BE)CCS (secondary)	(BE)CCS (tertiary)	FF offset (total)		Primary electricity offset (biomass + incineration)	Secondary electricity offset (biomass + incineration)	Tertiary electricity offset (biomass + incineration)	Heat offset (biomass)	Heat offset (incineration)	Concrete offset (net)		Net - annual flux	Net - cumulative C sequestration
																	Annual flux	Accumulation	Annual flux	Accumulation	Annual flux	Accumulation			Annual flux	Accumulation				Annual flux	Accumulation						Annual flux	Accumulation
																2020
																2021
																2022
																2023
																2024
																2025
																2026
																2027
																2028	0	0	0	0	5.00358	5.00358	5.00358	0	0	0	0	0	0	0	0	0	0	0	0	0	0	0	5.00358	5.00358
																2029	0.599623	0.599623	0	0	0	5.00358	0	0	0	0	0	0	0	0	0	0	0	0	0	0	0	0	0.599623	5.6032
																2030	-0.507923	0.0917007	0	0	0	5.00358	0	0	0	0	0	0	0	0	0	0	0	0	0	0	0	0	-0.507923	5.09528
																2031	-1.92493	-1.83323	0	0	0	5.00358	0	0	0	0	0	0	0	0	0	0	0	0	0	0	0	0	-1.92493	3.17035
																2032	-3.55635	-5.38958	0	0	0	5.00358	0	0	0	0	0	0	0	0	0	0	0	0	0	0	0	0	-3.55635	-0.386001
																2033	-5.35193	-10.7415	0	0	0	5.00358	0	0	0	0	0	0	0	0	0	0	0	0	0	0	0	0	-5.35193	-5.73793
																2034	-7.27359	-18.0151	0	0	0	5.00358	0	0	0	0	0	0	0	0	0	0	0	0	0	0	0	0	-7.27359	-13.0115
																2035	-9.28859	-27.3037	0	0	0	5.00358	0	0	0	0	0	0	0	0	0	0	0	0	0	0	0	0	-9.28859	-22.3001
																2036	-11.3672	-38.6709	0	0	0	5.00358	0	0	0	0	0	0	0	0	0	0	0	0	0	0	0	0	-11.3672	-33.6673
																2037	-13.4824	-52.1533	0	0	0	5.00358	0	0	0	0	0	0	0	0	0	0	0	0	0	0	0	0	-13.4824	-47.1497
																2038	-15.6095	-67.7629	0	0	0	5.00358	0	0	0	0	0	0	0	0	0	0	0	0	0	0	0	0	-15.6095	-62.7593
																2039	-17.7267	-85.4896	0	0	0	5.00358	0	0	0	0	0	0	0	0	0	0	0	0	0	0	0	0	-17.7267	-80.486
																2040	-19.8148	-105.304	0	0	0	5.00358	0	0	0	0	0	0	0	0	0	0	0	0	0	0	0	0	-19.8148	-100.301
																2041	-21.8574	-127.162	0	0	0	5.00358	0	0	0	0	0	0	0	0	0	0	0	0	0	0	0	0	-21.8574	-122.158
																2042	-23.8412	-151.003	0	0	0	5.00358	0	0	0	0	0	0	0	0	0	0	0	0	0	0	0	0	-23.8412	-145.999
																2043	-25.7549	-176.758	0	0	0	5.00358	0	0	0	0	0	0	0	0	0	0	0	0	0	0	0	0	-25.7549	-171.754
																2044	-27.5896	-204.347	0	0	0	5.00358	0	0	0	0	0	0	0	0	0	0	0	0	0	0	0	0	-27.5896	-199.344
																2045	-29.338	-233.685	0	0	0	5.00358	0	0	0	0	0	0	0	0	0	0	0	0	0	0	0	0	-29.338	-228.682
																2046	-30.9935	-264.679	0	0	0	5.00358	0	0	0	0	0	0	0	0	0	0	0	0	0	0	0	0	-30.9935	-259.675
																2047	-32.5507	-297.23	0	0	0	5.00358	0	0	0	0	0	0	0	0	0	0	0	0	0	0	0	0	-32.5507	-292.226
																2048	-34.0044	-331.234	0	0	0	5.00358	0	0	0	0	0	0	0	0	0	0	0	0	0	0	0	0	-34.0044	-326.23
																2049	17.6073	-313.627	0	0	2.74519	7.74877	2.74519	0	0	0	0	0	0	-16.6958	-16.6958	-16.6958	0	0	0	0	0	0	3.65666	-322.574
																2050	-28.3006	-341.927	0	0	0	7.74877	0	0	0	0		0	0	-0.799598	-17.4954	0	0	-0.799598	0	0	0	0	-29.1002	-351.674
																2051	-30.5355	-372.463	0	0	0	7.74877	0	0	0	0		0	0	-0.799598	-18.295	0	0	-0.799598	0	0	0	0	-31.3351	-383.009
																2052	-32.4275	-404.89	0	0	0	7.74877	0	0	0	0		0	0	-0.799598	-19.0946	0	0	-0.799598	0	0	0	0	-33.2271	-416.236
																2053	-34.0251	-438.915	0	0	0	7.74877	0	0	0	0		0	0	-0.799598	-19.8942	0	0	-0.799598	0	0	0	0	-34.8247	-451.061
																2054	-36.8851	-475.8	0	0	0	7.74877	0	0	0	0		0	0	-0.799598	-20.6938	0	0	-0.799598	0	0	0	0	-37.6847	-488.746
																2055	-35.2691	-511.07	0	0	0	7.74877	0	0	0	0		0	0	-0.799598	-21.4934	0	0	-0.799598	0	0	0	0	-36.0687	-524.814
																2056	-35.5086	-546.578	0	0	0	7.74877	0	0	0	0		0	0	-0.799598	-22.293	0	0	-0.799598	0	0	0	0	-36.3082	-561.122
																2057	-35.7094	-582.288	0	0	0	7.74877	0	0	0	0		0	0	-0.799598	-23.0926	0	0	-0.799598	0	0	0	0	-36.509	-597.631
																2058	-35.8788	-618.166	0	0	0	7.74877	0	0	0	0		0	0	-0.799598	-23.8922	0	0	-0.799598	0	0	0	0	-36.6784	-634.31
																2059	-36.9884	-655.155	0	0	0	7.74877	0	0	0	0		0	0	-0.799598	-24.6918	0	0	-0.799598	0	0	0	0	-37.788	-672.098
																2060	-37.1136	-692.268	0	0	0	7.74877	0	0	0	0		0	0	-0.799598	-25.4914	0	0	-0.799598	0	0	0	0	-37.9132	-710.011
																2061	-37.2206	-729.489	0	0	0	7.74877	0	0	0	0		0	0	-0.799598	-26.291	0	0	-0.799598	0	0	0	0	-38.0202	-748.031
																2062	-37.312	-766.801	0	0	0	7.74877	0	0	0	0		0	0	-0.799598	-27.0906	0	0	-0.799598	0	0	0	0	-38.1116	-786.143
																2063	-37.3905	-804.191	0	0	0	7.74877	0	0	0	0		0	0	-0.799598	-27.8902	0	0	-0.799598	0	0	0	0	-38.1901	-824.333
																2064	-36.0712	-840.263	0	0	0	7.74877	0	0	0	0		0	0	-0.799598	-28.6898	0	0	-0.799598	0	0	0	0	-36.8708	-861.204
																2065	-36.1194	-876.382	0	0	0	7.74877	0	0	0	0		0	0	-0.799598	-29.4894	0	0	-0.799598	0	0	0	0	-36.919	-898.123
																2066	-36.1622	-912.544	0	0	0	7.74877	0	0	0	0		0	0	-0.799598	-30.289	0	0	-0.799598	0	0	0	0	-36.9618	-935.084
																2067	-36.1997	-948.744	0	0	0	7.74877	0	0	0	0		0	0	-0.799598	-31.0886	0	0	-0.799598	0	0	0	0	-36.9992	-972.084
																2068	-36.2329	-984.977	0	0	0	7.74877	0	0	0	0		0	0	-0.799598	-31.8882	0	0	-0.799598	0	0	0	0	-37.0325	-1009.12
																2069	-33.5798	-1018.56	0	0	0	7.74877	0	0	0	0		0	0	-0.799598	-32.6878	0	0	-0.799598	0	0	0	0	-34.3794	-1043.5
																2070	-33.5776	-1052.13	0	0	0	7.74877	0	0	0	0		0	0	-0.799598	-33.4874	0	0	-0.799598	0	0	0	0	-34.3772	-1077.87
																2071	-33.5792	-1085.71	0	0	0	7.74877	0	0	0	0		0	0	-0.799598	-34.287	0	0	-0.799598	0	0	0	0	-34.3788	-1112.25
																2072	-33.5828	-1119.3	0	0	0	7.74877	0	0	0	0		0	0	-0.799598	-35.0866	0	0	-0.799598	0	0	0	0	-34.3824	-1146.63
																2073	-33.5875	-1152.88	0	0	0	7.74877	0	0	0	0		0	0	-0.799598	-35.8862	0	0	-0.799598	0	0	0	0	-34.3871	-1181.02
																2074	-30.7614	-1183.65	0	0	0	7.74877	0	0	0	0		0	0	-0.799598	-36.6858	0	0	-0.799598	0	0	0	0	-31.561	-1212.58
																2075	-30.732	-1214.38	0	0	0	7.74877	0	0	0	0		0	0	-0.799598	-37.4854	0	0	-0.799598	0	0	0	0	-31.5316	-1244.11
																2076	-30.7102	-1245.09	0	0	0	7.74877	0	0	0	0		0	0	-0.799598	-38.285	0	0	-0.799598	0	0	0	0	-31.5098	-1275.62
																2077	-30.6944	-1275.78	0	0	0	7.74877	0	0	0	0		0	0	-0.799598	-39.0846	0	0	-0.799598	0	0	0	0	-31.494	-1307.12
																2078	654.627	-621.154	-184.349	-184.349	117.484	125.233	117.484	0	0	0	0	0	0	-154.451	-193.536	-153.631	0	-0.799598	0	-0.0201153	-327.208	-327.208	106.103	-1201.01
																2079	54.7601	-566.394	19.126	-165.223	0	125.233	0	0	0	0		0	0	-7.06008	-200.596		-6.24037	-0.799598	0	-0.0201153	0	-327.208	66.8261	-1134.19
																2080	45.0223	-521.372	15.3254	-149.898	0	125.233	0	0	0	0		0	0	-5.82002	-206.416		-5.00031	-0.799598	0	-0.0201153	0	-327.208	54.5276	-1079.66
																2081	36.6589	-484.713	12.3077	-137.59	0	125.233	0	0	0	0		0	0	-4.83542	-211.251		-4.01571	-0.799598	0	-0.0201153	0	-327.208	44.1312	-1035.53
																2082	29.3588	-455.354	9.91144	-127.679	0	125.233	0	0	0	0		0	0	-4.05358	-215.305		-3.23387	-0.799598	0	-0.0201153	0	-327.208	35.2167	-1000.31
																2083	22.8921	-432.462	8.00845	-119.67	0	125.233	0	0	0	0		0	0	-3.43268	-218.737		-2.61297	-0.799598	0	-0.0201153	0	-327.208	27.4679	-972.845
																2084	17.0904	-415.372	6.49695	-113.173	0	125.233	0	0	0	0		0	0	-2.93951	-221.677		-2.1198	-0.799598	0	-0.0201153	0	-327.208	20.6479	-952.197
																2085	11.8309	-403.541	5.29619	-107.877	0	125.233	0	0	0	0		0	0	-2.54774	-224.225		-1.72802	-0.799598	0	-0.0201153	0	-327.208	14.5794	-937.618
																2086	7.02363	-396.517	4.34208	-103.535	0	125.233	0	0	0	0		0	0	-2.23643	-226.461		-1.41672	-0.799598	0	-0.0201153	0	-327.208	9.12928	-928.489
																2087	2.60238	-393.915	3.58374	-99.9511	0	125.233	0	0	0	0		0	0	-1.989	-228.45		-1.16929	-0.799598	0	-0.0201153	0	-327.208	4.19712	-924.292
																2088	-1.48191	-395.397	2.98079	-96.9703	0	125.233	0	0	0	0		0	0	-1.79228	-230.242		-0.972562	-0.799598	0	-0.0201153	0	-327.208	-0.293394	-924.585
																2089	-5.26639	-400.663	2.50118	-94.4691	0	125.233	0	0	0	0		0	0	-1.63579	-231.878		-0.816077	-0.799598	0	-0.0201153	0	-327.208	-4.40099	-928.986
																2090	-8.77949	-409.443	2.11948	-92.3497	0	125.233	0	0	0	0		0	0	-1.51125	-233.389		-0.691536	-0.799598	0	-0.0201153	0	-327.208	-8.17126	-937.157
																2091	-12.0439	-421.486	1.81549	-90.5342	0	125.233	0	0	0	0		0	0	-1.41207	-234.801		-0.592352	-0.799598	0	-0.0201153	0	-327.208	-11.6405	-948.798
																2092	-15.0777	-436.564	1.57319	-88.961	0	125.233	0	0	0	0		0	0	-1.33301	-236.134		-0.513296	-0.799598	0	-0.0201153	0	-327.208	-14.8375	-963.635
																2093	-17.8959	-454.46	1.37987	-87.5811	0	125.233	0	0	0	0		0	0	-1.26993	-237.404		-0.450218	-0.799598	0	-0.0201153	0	-327.208	-17.786	-981.421
																2094	-20.5107	-474.971	1.22542	-86.3557	0	125.233	0	0	0	0		0	0	-1.21954	-238.624		-0.399825	-0.799598	0	-0.0201153	0	-327.208	-20.5048	-1001.93
																2095	-22.9322	-497.903	1.10183	-85.2539	0	125.233	0	0	0	0		0	0	-1.17921	-239.803		-0.359501	-0.799598	0	-0.0201153	0	-327.208	-23.0095	-1024.94
																2096	-25.1684	-523.071	1.00275	-84.2511	0	125.233	0	0	0	0		0	0	-1.14689	-240.95		-0.327173	-0.799598	0	-0.0201153	0	-327.208	-25.3125	-1050.25
																2097	-27.2256	-550.297	0.923124	-83.328	0	125.233	0	0	0	0		0	0	-1.12091	-242.071		-0.301194	-0.799598	0	-0.0201153	0	-327.208	-27.4234	-1077.67
																2098	-29.1086	-579.405	0.85895	-82.469	0	125.233	0	0	0	0		0	0	-1.09997	-243.171		-0.280255	-0.799598	0	-0.0201153	0	-327.208	-29.3496	-1107.02
																2099	28.2574	-551.148	0.807045	-81.662	3.3628	128.595	3.3628	0	0	0	0	0	0	-19.8616	-263.032	-18.7785	-0.26332	-0.799598	0	-0.0201153	0	-327.208	12.5657	-1094.46
																2100	-23.3968	-574.545	0.764888	-80.8971	0	128.595	0	0	0	0		0	0	-1.06928	-264.102		-0.249565	-0.799598	0	-0.0201153	0	-327.208	-23.7012	-1118.16
																2101	-25.9644	-600.509	0.730473	-80.1666	0	128.595	0	0	0	0		0	0	-1.05805	-265.16		-0.238336	-0.799598	0	-0.0201153	0	-327.208	-26.292	-1144.45
																2102	-28.1377	-628.647	0.702212	-79.4644	0	128.595	0	0	0	0		0	0	-1.04883	-266.209		-0.229115	-0.799598	0	-0.0201153	0	-327.208	-28.4843	-1172.93
																2103	-31.493	-660.14	0.678842	-78.7856	0	128.595	0	0	0	0		0	0	-1.0412	-267.25		-0.22149	-0.799598	0	-0.0201153	0	-327.208	-31.8553	-1204.79
																2104	-30.3066	-690.446	0.65936	-78.1262	0	128.595	0	0	0	0		0	0	-1.03485	-268.285		-0.215134	-0.799598	0	-0.0201153	0	-327.208	-30.6821	-1235.47
																2105	-30.9215	-721.368	0.642973	-77.4832	0	128.595	0	0	0	0		0	0	-1.0295	-269.314		-0.209787	-0.799598	0	-0.0201153	0	-327.208	-31.308	-1266.78
																2106	-31.4525	-752.821	0.629049	-76.8542	0	128.595	0	0	0	0		0	0	-1.02496	-270.339		-0.205244	-0.799598	0	-0.0201153	0	-327.208	-31.8484	-1298.63
																2107	-31.9141	-784.735	0.617086	-76.2371	0	128.595	0	0	0	0		0	0	-1.02105	-271.36		-0.201341	-0.799598	0	-0.0201153	0	-327.208	-32.318	-1330.94
																2108	-33.2832	-818.018	0.606687	-75.6304	0	128.595	0	0	0	0		0	0	-1.01766	-272.378		-0.197948	-0.799598	0	-0.0201153	0	-327.208	-33.6942	-1364.64
																2109	-33.6402	-851.658	0.597537	-75.0329	0	128.595	0	0	0	0		0	0	-1.01468	-273.392		-0.194962	-0.799598	0	-0.0201153	0	-327.208	-34.0574	-1398.7
																2110	-33.9547	-885.613	0.589385	-74.4435	0	128.595	0	0	0	0		0	0	-1.01202	-274.405		-0.192302	-0.799598	0	-0.0201153	0	-327.208	-34.3774	-1433.07
																2111	-34.2328	-919.846	0.582031	-73.8615	0	128.595	0	0	0	0		0	0	-1.00962	-275.414		-0.189903	-0.799598	0	-0.0201153	0	-327.208	-34.6604	-1467.73
																2112	-34.4797	-954.325	0.575317	-73.2861	0	128.595	0	0	0	0		0	0	-1.00743	-276.422		-0.187712	-0.799598	0	-0.0201153	0	-327.208	-34.9118	-1502.65
																2113	-33.3127	-987.638	0.569119	-72.717	0	128.595	0	0	0	0		0	0	-1.0054	-277.427		-0.18569	-0.799598	0	-0.0201153	0	-327.208	-33.7489	-1536.39
																2114	-33.4991	-1021.14	0.563337	-72.1537	0	128.595	0	0	0	0		0	0	-1.00352	-278.43		-0.183804	-0.799598	0	-0.0201153	0	-327.208	-33.9392	-1570.33
																2115	-33.6674	-1054.8	0.557891	-71.5958	0	128.595	0	0	0	0		0	0	-1.00174	-279.432		-0.182027	-0.799598	0	-0.0201153	0	-327.208	-34.1113	-1604.45
																2116	-33.8194	-1088.62	0.552719	-71.0431	0	128.595	0	0	0	0		0	0	-1.00005	-280.432		-0.180339	-0.799598	0	-0.0201153	0	-327.208	-34.2667	-1638.71
																2117	-33.9572	-1122.58	0.54777	-70.4953	0	128.595	0	0	0	0		0	0	-0.998438	-281.431		-0.178725	-0.799598	0	-0.0201153	0	-327.208	-34.4078	-1673.12
																2118	-31.3998	-1153.98	0.543006	-69.9523	0	128.595	0	0	0	0		0	0	-0.996883	-282.428		-0.17717	-0.799598	0	-0.0201153	0	-327.208	-31.8537	-1704.97
																2119	-31.4856	-1185.47	0.538394	-69.4139	0	128.595	0	0	0	0		0	0	-0.995378	-283.423		-0.175665	-0.799598	0	-0.0201153	0	-327.208	-31.9426	-1736.92
																2120	-31.5679	-1217.03	0.533909	-68.88	0	128.595	0	0	0	0		0	0	-0.993915	-284.417		-0.174202	-0.799598	0	-0.0201153	0	-327.208	-32.0279	-1768.94

[truncated: 33 more sheets: Yr10, Yr11, Yr12, Yr13, Yr14, Yr15, Yr16, Yr17, Yr18, Yr19, Yr20, Yr21, Yr22, Yr23, Yr24, Yr25, Yr26, Yr27, Yr28, Yr29 …]
